# Supplementary material for: Combined pangenomics and transcriptomics reveals core and redundant virulence processes in a rapidly evolving fungal plant pathogen
Source: BMC Biol. 2023 Feb 6;21:24. doi: 10.1186/s12915-023-01520-6 (PMC9903594; doi:10.1186/s12915-023-01520-6)
Supplement: Supplementary file 1 — Additional file 1: Table S1. Details of the Z. tritici isolates analysed in the primary virulence screen. [file 12915_2023_1520_MOESM1_ESM.xlsx]

## Sheet: Table 1
Table 1. List of Z. tritici isolates from Syngenta
ID_Rothamsted	ID_Syngenta	Country
1	16STF001.1	France
5	16STF006.1	France
10	16STF011.1	France
16	16STF018.1	France
22	16STF038.1	France
28	16STF063.1	France
36	16STD013.1	Germany
39	16STD016.1	Germany
44	16STD028.1	Germany
46	16STD032.1	Germany
48	16STD036.1	Germany
55	16STIRL003.1	Ireland
57	16STIRL008.1	Ireland
61	16STIRL021.1	Ireland
64	16STIRL027.1	Ireland
67	16STIRL035.1	Ireland
71	16STGB004.1	Great Britain
74	16STGB007.1	Great Britain
76	16STGB009.1	Great Britain
80	16STGB013.1	Great Britain
83	16STGB016.1	Great Britain
88	16STGB019.2	Great Britain
92	16STB001.1	Belgium
93	16STB001.2	Belgium
97	16STB006.1	Belgium
99	16STB010.1	Belgium
102	16STE001.3	Spain
104	16STE003.2	Spain
105	16STE003.3	Spain
106	16STE004.2	Spain
107	16STI001.2	Italy
108	16STI001.3	Italy
109	16STI006.1	Italy
112	16STS003.2	Sweden
113	16STS006.2	Sweden
114	16STS008.2	Sweden
116	16STPL003.1	Poland
117	16STPL003.2	Poland
118	16STCZ002.2	Czech Republic
119	16STCZ002.3	Czech Republic
120	16STSK002.1	Slovakia
121	16STSK003.1	Slovakia
