# Supplementary material for: Combined pangenomics and transcriptomics reveals core and redundant virulence processes in a rapidly evolving fungal plant pathogen
Source: BMC Biol. 2023 Feb 6;21:24. doi: 10.1186/s12915-023-01520-6 (PMC9903594; doi:10.1186/s12915-023-01520-6)
Supplement: Supplementary file 4 — Additional file 4: Table S2. Complete information on all genes, their expression and characteristics of the encoded proteins for the pangenome. [file 12915_2023_1520_MOESM4_ESM.xlsx]

## Sheet: Sheet1
Sequence Name	core or accessory	BlastP to current JGI annotation	BlastP to current annotation percent alignment	BlastP to current annotation percent query	BlastP to current annotation percent target	Sequence Description	Protein Sequence Length	Blast Top Hit Taxonomy Name	InterPro Name	WolfPsort localisation	secreted prediction	signal peptide	transmembrane interpro	Chrom	position	C no	No. strains missing gene	LOF mutation	Cum all snps	cum HM snps	prot seq length	All snps / prot length	High + Mod snps / prot length	master mean FPKM	protein fasta	control (Zt36)	6 dpi (Zt36)	9 dpi (Zt36)	control (Zt48)	6 dpi (Zt48)	9 dpi (Zt48)	control (Zt74)	6 dpi (Zt74)	9 dpi (Zt74)	control (Zt80)	6 dpi (Zt80)	9 dpi (Zt80)	control (Zt88)	6 dpi (Zt88)	9 dpi (Zt88)	control (Zt92)	6 dpi (Zt92)	9 dpi (Zt92)	control (Zt93)	6 dpi (Zt93)	9 dpi (Zt93)	control (Zt99)	6 dpi (Zt99)	9 dpi (Zt99)
maker-Zt_10_contig1_1039210_1040723-fgenesh-gene-0.6	accessory	Mycgr3P66294	78	71	78	short chain dehydrogenase like	358	Zymoseptoria tritici ST99CH_1E4	Short-chain dehydrogenase/reductase SDR;Short-chain dehydrogenase/reductase SDR;Short-chain dehydrogenase/reductase SDR;Short-chain dehydrogenase/reductase SDR;FAD/NAD(P)-binding domain superfamily;FAD/NAD(P)-binding domain superfamily;FAD/NAD(P)-binding domain superfamily;Short-chain dehydrogenase/reductase, conserved site;Short-chain dehydrogenase/reductase, conserved site;Short-chain dehydroge…	cyto	15	yes	#N/A	Zt-10-contig1_(1039210..1040723)	1	2	#N/A	Yes	2	2	358	0.00558659	0.00558659	52.2981	MMNSLITRRVAAIALKSMPSASIHGSNTQFNTALKHVQHKAAFTTVPRIANPNIKITSFEDGKRVDEVVQTDGTTAPAIPADVPYVATGLHPSTRDNMPNTLKNFTLTGKTAVVSGGARGLGLNMAQAIAEAGAENIALFDVNEEAGVKAAQDLQDQTGVQVIFVKVDLRNDEDIAAAVAKVTEHFGDINVLVNSAGIAESNIPAEKYDGQAFRKTMDVNLIGAFVLNQAVARKMIESRSGGSIVNIASMSGSIVNYPQPQCAYNASKAGVIMLSKCLAAEWAQHNIRVNTISPGYMDTALNRVPALDAQKKVWIEQTPQKRLGAVSDLNGLAVFLASDASSYMTGADNIIDGGYTVW	33.4148	47.8119	77.9951	0.102642	2.35327	0.340901	57.1951	63.6792	78.5765	32.7779	66.4544	69.1826	84.6073	63.9482	72.6684	31.6514	37.8018	64.2905	57.1385	51.299	73.0156	57.9853	64.1707	57.005
genemark-Zt_10_contig1_1051725_1055370-processed-gene-0.5	accessory	#N/A	#N/A	#N/A	#N/A	SMQ46012.1 unnamed protein product	139	Zymoseptoria tritici ST99CH_3D7	N/A	cyto_nucl	11.333	#N/A	#N/A	Zt-10-contig1_(1051725..1055370)	2667	1	#N/A	Yes	58	41	139	0.417266	0.294964	3.31848	MENYTEYDRFDGNADLLAETGVAPGHEDYEFLSYEPPPEMGYAPRLSEQEYSARKPNVNTITATAEGFGFDRPAAVRFDTQYQCLMNMQVQTLLIGGTEAVHEDISAGGFPGRSTESIKAINGNVINSMATTSKTQYPH	3.54636	7.5419	0.715458	1.91721	0	1.28935	1.71339	6.05544	0	2.82595	6.72253	0.572186	2.33389	0	3.20956	3.32008	0	0.785582	2.39833	0	1.75314	20.3167	0	18.5396
snap_masked-Zt_10_contig1_1051725_1055370-processed-gene-0.8	accessory	#N/A	#N/A	#N/A	#N/A	SMY19687.1 unnamed protein product	350	Zymoseptoria tritici ST99CH_1A5	N/A	mito	11	#N/A	#N/A	Zt-10-contig1_(1051725..1055370)	918	8	#N/A	Yes	200	166	350	0.571429	0.474286	7.05731	MTAGHQRHKACSATKFPIERANHGVTFEAALERDNSAQVVEAIQDRFAEDAHILSLARRRVAYLQAARINASISQRQHEYDLEQMRSGLLRPSEEAWAKEIIAEGAKKQRWRGTFDDSTLARIDSIHDEIRQIFKVEFPHGDDGFLSFSPRKCAVPPGWGAAMAYRICARRLQRMDDECNWDEPTIDEPDGIWCEIIFQQAIRCSEVKGAKGFSFEQLTTLKKRYREFLNLPPVVEIMNACNMSIGHSEHGKPIWMRFPRRLTDRDDSKNNLLVETITSNMAKLDYPKKSYGWNYKSTKQILISKKWARPGVMPAEDLTLAADISGIRSEDALNMSACVEIGVSSEGEEG	15.0998	20.6617	9.80242	8.41629	0	3.25942	9.12754	4.95792	4.24504	10.2453	13.7217	3.4701	11.7837	1.75206	5.0295	11.6348	1.84403	5.14598	7.40146	4.50687	3.04663	6.46051	5.09731	3.82485
snap_masked-Zt_10_contig1_1051725_1055370-processed-gene-0.9	accessory	#N/A	#N/A	#N/A	#N/A	SMQ46011.1 unnamed protein product	134	Zymoseptoria tritici ST99CH_3D7	N/A	nucl	17.5	#N/A	#N/A	Zt-10-contig1_(1051725..1055370)	2229	3	#N/A	Yes	27	22	134	0.201493	0.164179	5.40953	MARTKRNIHWSKQLSLAPDNETTVAREKRTKLKAAIETNVERILDDWKSYIEHWKEAIASRTKCPARSGTFTTFSEPVCPRLEDRELQRCDKILGTLEDLRTASRRQITTRAQLAIINRGRRSDYTTLRERAEV	10.1208	7.57373	3.40544	4.08786	0	2.64698	5.48992	6.43058	1.11376	7.07558	0	5.37284	7.48866	0	0.796102	5.54846	0	2.94689	3.76707	0	0.575632	30.0322	19.9672	15.5324
augustus_masked-Zt_10_contig10_259832_264038-processed-gene-0.4	accessory	#N/A	#N/A	#N/A	#N/A	SMR48483.1 unnamed protein product	307	Zymoseptoria tritici ST99CH_1E4	N/A	nucl	20.5	#N/A	#N/A	Zt-10-contig10_(259832..264038)	1168	1	#N/A	Yes	331	261	307	1.07818	0.850163	0.00374566	MPPPRSAAPSYRTPTRHPYSNLEESKKANTHKSQIVLDVSSNPKEHNEPGLGEVDGVRSHLKTQTPTRSHTSQFEKENLYSASPKKIHQHAAPQLQPTGRRALDRISRSVFVSSTASGKPSSNTAQTSFTAQPSTANTSPSLGKFSSRSAAAGLLSPLDTRQALKALSCNTGTPSLAQLSSASPLGAPSTRKQDLSQPAGGVPPVEPENLTADPSQKKPSLAIVDGRPILQLGGRPETVMHLLYQDTVTHAVTERHYYRRQNIPPPLIPRYSADHSFDDLFRRLVNMPPGAPAKFLADWDARQATQT	0	0	0	0	0	0	0.036499	0	0	0	0	0	0	0	0	0	0	0	0	0	0	0	0	0
maker-Zt_10_contig10_259832_264038-snap-gene-0.9	accessory	#N/A	#N/A	#N/A	#N/A	SMR48482.1 unnamed protein product	100	Zymoseptoria tritici ST99CH_1E4	N/A	cyto	12	#N/A	#N/A	Zt-10-contig10_(259832..264038)	2858	1	#N/A	Yes	118	80	100	1.18	0.8	0	MIGTSLETAIEFTDDEVAEEDFDDWQDWEDVDESGCLDTHTHVSDQPFRAHNHALLEPTAIQHNTTLGQQPVHTFLESTTYHDSHLPRIFEAVLAHSRAY	0	0	0	0	0	0	0	0	0	0	0	0	0	0	0	0	0	0	0	0	0	0	0	0
augustus_masked-Zt_10_contig10_264196_293927-processed-gene-0.2	accessory	#N/A	#N/A	#N/A	#N/A	SMR48481.1 unnamed protein product	106	Zymoseptoria tritici ST99CH_1E4	N/A	mito	10	#N/A	#N/A	Zt-10-contig10_(264196..293927)	2263	2	#N/A	Yes	131	97	106	1.23585	0.915094	0	MATYQRRTTLPPDSFFLEIAPRLPAEDSYDTYALGYEGTWKDGGERYEQYIEDAMTETDFKRQAADLNSGWNIWSELRILNYIVAGSCRGSIVLAALSKQCFPGTN	0	0	0	0	0	0	0	0	0	0	0	0	0	0	0	0	0	0	0	0	0	0	0	0
augustus_masked-Zt_10_contig10_264196_293927-processed-gene-0.4	accessory	#N/A	#N/A	#N/A	#N/A	SMR48470.1 unnamed protein product	200	Zymoseptoria tritici ST99CH_1E4	N/A	nucl	10	#N/A	#N/A	Zt-10-contig10_(264196..293927)	20990	1	#N/A	Yes	191	124	200	0.955	0.62	0	MPPLTKTQNKMLPRGAIENHIASALNLSSAELTAIRCSLRDLMREITEAYVGNDDLISSGADGKVYYYAGAPMAIWQHNPSTKENMAQVFDKVVRKIIFRYPEYFKQLDNEEEWDARLIDNKFAGHAIIERLGIAKPLLIEVTAMQGNKFLHDNEERRYKKEGLNNAPRLKKHLDAEAAREKAAKKGRLKHKEKEPELAR	0	0	0	0	0	0	0	0	0	0	0	0	0	0	0	0	0	0	0	0	0	0	0	0
fgenesh_masked-Zt_10_contig10_264196_293927-processed-gene-0.26	accessory	#N/A	#N/A	#N/A	#N/A	SMR48480.1 unnamed protein product	705	Zymoseptoria tritici ST99CH_1E4	N/A	nucl	17.5	#N/A	#N/A	Zt-10-contig10_(264196..293927)	4851	10	#N/A	Yes	977	664	705	1.38582	0.941844	0.00763609	MEFEELKYKGRPVDEWDETECWEVMGVIPPARRPAERDMEAALKKLSIETGSSHELDALVVQLCMIKDLPTELLQIVIDGLQRTQNIINFPGNEDTIDLHEKQAWCLRMQKAALFALLRSIQGKKFPLPTPPAAKMKPKTQLLRPVADLQAPWSSGATARAKKLRQQTMVATDSTGTFSWNTTARCEYLKNYIRSRSGSTVALHRPTSFDLIVCNKRSFAALIRQYMYMLDACRLYFYLFISTYDREMRPSLIKHRTSAVNERQDSVLADVLSSTLAVVEDDVIMKPQSQTGIASKEVEEEERALTTPQAKAAEVEEDVYLDNEGDLSSLQTEDDDSEYLSDDKEADAEKSLGTFTAITVVLKQSKEAREEPKRDVMYHEGLCREFGRMDIGMNIDQRY…	0	0	0	0	0	0	0	0	0	0	0	0	0	0	0	0	0	0	0	0	0	0	0	0
fgenesh_masked-Zt_10_contig10_264196_293927-processed-gene-0.29	accessory	#N/A	#N/A	#N/A	#N/A	SMR48475.1 unnamed protein product	273	Zymoseptoria tritici ST99CH_1E4	N/A	nucl	23.5	#N/A	#N/A	Zt-10-contig10_(264196..293927)	13852	0	#N/A	Yes	290	177	273	1.06227	0.648352	0.0632124	MPSSKRKAPLPSGIITKRSRIELESPRSISPMTTERYQERIDKSKRKKVTVSKSHEEQNSFNSVENETEAKKVALGQRLLVVLLVKWTERSLTAIMADGKSGNHASAISNTANTSRPHYTKPFQTATLDLSLTHPEQYTSLDETENMSLFPQFDRRKLYLRIVNPHQASVYSISQVSYLLNYRPTSTDRDINNPIPSLLKDGLTADKIEELAVLTADRKKAWPQMKADTRFIPRQHDEEATTIGFLPINDLPARYTTSSQLFDNLMTNFGQGL	2.18278	0	0	0	0	0	0.0928648	0	0	0	0	0	0	0	0	0	0	0	0	0	0	0	0	0
genemark-Zt_10_contig10_264196_293927-processed-gene-0.21	accessory	#N/A	#N/A	#N/A	#N/A	---NA---	52	N/A	N/A	nucl	17	#N/A	#N/A	Zt-10-contig10_(264196..293927)	24819	0	#N/A	Yes	23	21	52	0.442308	0.403846	20.8551	MELDSGSLWARASYVPSLWHLEVFTSRTSNTNTLAALSSSSMLAHYQSRAHH	62.1009	225.197	123.792	0	0	0	68.1389	0	126.701	0	0	0	0	0	0	0	0	0	4.59715	0	0	0	0	0
maker-Zt_10_contig10_264196_293927-exonerate_est2genome-gene-0.0	accessory	#N/A	#N/A	#N/A	#N/A	---NA---	36	N/A	N/A	nucl	17	#N/A	#N/A	Zt-10-contig10_(264196..293927)	13490	1	#N/A	Yes	61	35	36	1.69444	0.972222	0	MPSGLGCGSKSNLRPPSSGLRRRSSEGLRSSTLTIR	0	0	0	0	0	0	0	0	0	0	0	0	0	0	0	0	0	0	0	0	0	0	0	0
maker-Zt_10_contig10_264196_293927-snap-gene-0.46	accessory	#N/A	#N/A	#N/A	#N/A	SMR48459.1 unnamed protein product	62	Zymoseptoria tritici ST99CH_1E4	N/A	cyto	9.5	#N/A	#N/A	Zt-10-contig10_(264196..293927)	9831	2	#N/A	Yes	124	54	62	2	0.870968	0.0276951	MKAEDREAHEGGGQRSENGKAAAKVAIQLSCFALALDKGDALALEHRGVRRCVIPENSNLGI	0	0	0	0	0	0	0.997022	0	0	0	0	0	0	0	0	0	0	0	0	0	0	0	0	0
snap_masked-Zt_10_contig10_264196_293927-processed-gene-0.32	accessory	#N/A	#N/A	#N/A	#N/A	SMR48477.1 unnamed protein product	67	Zymoseptoria tritici ST99CH_1E4	N/A	nucl	14	#N/A	#N/A	Zt-10-contig10_(264196..293927)	11031	0	#N/A	Yes	89	50	67	1.32836	0.746269	0	MSVMQNNEPSLADLNPVRYKRREALIKAVPPSIYQPRIPPADITSDGPAHPTGSTGSWRFGEELVEN	0	0	0	0	0	0	0	0	0	0	0	0	0	0	0	0	0	0	0	0	0	0	0	0
snap_masked-Zt_10_contig10_264196_293927-processed-gene-0.33	accessory	#N/A	#N/A	#N/A	#N/A	SMR48473.1 unnamed protein product	94	Zymoseptoria tritici ST99CH_1E4	N/A	cyto	16	#N/A	#N/A	Zt-10-contig10_(264196..293927)	16558	5	#N/A	Yes	107	75	94	1.1383	0.797872	0.075385	MEYLDMSRKDDYCSLGGIADALSYAAADRTCRGVQKLPKFARAVSSRPQKARCATCEGYTLEDVTLIARERICDLIQEDKAVVNDGDVVVLGWD	0	0	0	0	0	0	0	0	0	0	0	0	0	0	0	0	0	0	0	0	0	0	0	0
snap_masked-Zt_10_contig10_264196_293927-processed-gene-0.35	accessory	#N/A	#N/A	#N/A	#N/A	SNF2 family N-terminal domain	312	Zymoseptoria tritici ST99CH_1E4	P-loop containing nucleoside triphosphate hydrolase;P-loop containing nucleoside triphosphate hydrolase	nucl	11	#N/A	yes	Zt-10-contig10_(264196..293927)	3611	3	#N/A	Yes	493	285	312	1.58013	0.913462	0	MNKVLLNKVDPHYNKRREIEANIQAKVAKQEEENKTSARRGLKLKDPIDVEDEKRKEEERLLNVPTDNLQRIASTLPGVFARKDNFERGKGRSWKLRDITANAINAKMSSEQGSELGEWDNKDFIKFCRVLVEGNKGKGTTGSPKVNWIRDMMLRLRKMKKAGLFFSFHITVAAVVYVLMENCALIYANMDLGVRMAYIARFQQTDLKTSKETMAKGILDKIDYLFSTYLLIGASYILTRANYTVLMDPATAEQDEIQAAARAYRLNQMRDVCFVFRLVATNSLIEEKILSFQDARAKRSNEMVEGVKKGVT	0	0	0	0	0	0	0	0	0	0	0	0	0	0	0	0	0	0	0	0	0	0	0	0
augustus_masked-Zt_10_contig10_297774_304730-processed-gene-0.2	accessory	#N/A	#N/A	#N/A	#N/A	SMR48466.1 unnamed protein product	172	Zymoseptoria tritici ST99CH_1E4	N/A	nucl	17.5	#N/A	#N/A	Zt-10-contig10_(297774..304730)	3886	1	#N/A	Yes	207	130	172	1.20349	0.755814	0	MPGLTTTQKEMLPRGALEVWTLEQMNTTLLRLGGRALNWNHIAMYCRAGAPMAIWQHNTSNKAHIAQVFDKVVRKIVFRYPEYFKQLDNEEEWDARLIVNKFASYALIDEMGMQELAEDNKLLHNDEERRYKKEGLNNAPRLKKYLDAEAAREKADKKGRSKHKEKEPELAR	0	0	0	0	0	0	0	0	0	0	0	0	0	0	0	0	0	0	0	0	0	0	0	0
augustus_masked-Zt_10_contig10_297774_304730-processed-gene-0.3	accessory	#N/A	#N/A	#N/A	#N/A	SMR48468.1 unnamed protein product	221	Zymoseptoria tritici ST99CH_1E4	N/A	mito	12	#N/A	yes	Zt-10-contig10_(297774..304730)	890	5	#N/A	Yes	232	144	221	1.04977	0.651584	0.0228824	MPSGPTVSILKTTTHIVADGINMAEPAPNLRLFSVVAAMSANPIVMLVAAIYSVAAFTTARLSKINKPRMPGFLRRRSSLALLVSNLQELDKLQRLVRLRRLRVTRHRKATPVPESSASPSLLFTTDIISEAIGLKDKEEEGGPVRLPVDYAGHECRFDISCLSSISCKTSISCKTSISPSAGDSSQASIFRGGVFSCKTSISSSAGDAYKFGNSGTASNS	0	0	0	0	0	0	0.296634	0	0.527131	0	0	0	0	0	0	0	0	0	0	0	0	0	0	0
augustus_masked-Zt_10_contig10_297774_304730-processed-gene-0.4	accessory	#N/A	#N/A	#N/A	#N/A	SMR48467.1 unnamed protein product	277	Zymoseptoria tritici ST99CH_1E4	N/A	nucl	21	#N/A	yes	Zt-10-contig10_(297774..304730)	2576	2	#N/A	Yes	250	146	277	0.902527	0.527076	0.0282718	MPPKRKATLNTPPESDERPRQHAAGPSPTLITPKPKAKRRAKGQGKRRRKITPEEAAVLEAAAMTDRIQSNAQHRNRRLRGILNLPTELVQKIGNELIALGEENTKPLAVLEAYRYLEAMLAEQTIKQAVIPFTFDMSEYYPNSHRFSVEFHAMRDIFQRDIRFISFRITNLGLASIYSFGLIAYKFYRRYRMDYRKINPCKLVRLDTGLNKEERQILTTLNTRRRTTRALLETPLYLTALEYDKKAITVSFDVVQDFSNGDDLPPRLCRNLIDSLF	0.846429	0	0	0	0	0	0.171354	0	0	0	0	0	0	0	0	0	0	0	0	0	0	0	0	0
augustus_masked-Zt_10_contig10_297774_304730-processed-gene-0.5	accessory	#N/A	#N/A	#N/A	#N/A	SMR48465.1 unnamed protein product	127	Zymoseptoria tritici ST99CH_1E4	N/A	mito	7	yes	#N/A	Zt-10-contig10_(297774..304730)	6213	0	#N/A	Yes	122	72	127	0.96063	0.566929	1.14493	MLLLAFFIYTPANLPILHSFFSYTASNIPIFLHLTNKSILSQRTNNLYTIANMQAPSQPYLIPSADRRRSTSVRRGDGQHSHMLFVGRNGYTLFHYTERLNADGKTEGYILFNFVRPRDGLNVPVSW	15.5805	8.27814	17.3587	0	0	0	0	0	0	0	0	0	0	0	0	0	0	0	0	0	0	0	0	0
snap_masked-Zt_10_contig10_297774_304730-processed-gene-0.13	accessory	#N/A	#N/A	#N/A	#N/A	SMR48467.1 unnamed protein product	107	Zymoseptoria tritici ST99CH_1E4	N/A	cyto	15	#N/A	#N/A	Zt-10-contig10_(297774..304730)	2108	2	#N/A	Yes	76	49	107	0.71028	0.457944	0	MAISNLWVETKLYFAFKNGFGIPENFQTAFFWFAEVFLGGNAFFDPDVSFEKQQEKEVKVAIDREREKRRGGERFSVFAASDIAKEQKRWTNGSCDDKSCGYESFDG	0	0	0	0	0	0	0	0	0	0	0	0	0	0	0	0	0	0	0	0	0	0	0	0
augustus_masked-Zt_10_contig10_315271_318489-processed-gene-0.1	accessory	#N/A	#N/A	#N/A	#N/A	kelch 3	265	Zymoseptoria tritici ST99CH_1E4	BTB/POZ domain;BTB/POZ domain;BTB/POZ domain;BTB/POZ domain;BTB/POZ domain;SKP1/BTB/POZ domain superfamily	cyto	12.5	#N/A	yes	Zt-10-contig10_(315271..318489)	304	5	#N/A	Yes	337	172	265	1.2717	0.649057	0	MFITSDNFNVARYSDVTIKSGEKSWHCYKVILASSSEYFSTMLKRDSQFQLDGNITVVELGKNDPDDLNDLEALEVMLEGMYGIEKRMGQSGSKYLVETIARPAFDRFIRGLKQVFRDALKQDAGDIVDLVVAVKEYLDISKKDDYRSLGGIADALVRLHNFELREKDAFITRLAAYLALLLWFVRMFKVVKVQSCAAADGICRGVQKLPKFARAVGGRPQKARCATCGDYTLEDVEMLVQEERVYDWIQEKPTVVNDGDVVVLD	0	0	0	0	0	0	0	0	0	0	0	0	0	0	0	0	0	0	0	0	0	0	0	0
snap_masked-Zt_10_contig10_315271_318489-processed-gene-0.6	accessory	#N/A	#N/A	#N/A	#N/A	SMR48463.1 unnamed protein product	174	Zymoseptoria tritici ST99CH_1E4	N/A	nucl	9.5	#N/A	#N/A	Zt-10-contig10_(315271..318489)	1745	1	#N/A	Yes	221	137	174	1.27011	0.787356	0	MYEELAKPAEVQPAGDFPGRHIFDPQDTVALYAVIQLILDRFPRDFQGGDEADEAIRAFGAGERLDLDNIPAADWIMANPYYTNSTSGEDAMPQMGFKEPARIACLLQAVRIYLLYNIIKKYVDFLKSIGDQGRYPSSVVDREFNLGWQDIGLRVRRHVARELAEEKRARLRQG	0	0	0	0	0	0	0	0	0	0	0	0	0	0	0	0	0	0	0	0	0	0	0	0
augustus_masked-Zt_10_contig10_318554_334257-processed-gene-0.3	accessory	#N/A	#N/A	#N/A	#N/A	SMR48480.1 unnamed protein product	184	Zymoseptoria tritici ST99CH_1E4	N/A	nucl	9.5	#N/A	#N/A	Zt-10-contig10_(318554..334257)	5202	4	#N/A	Yes	194	114	184	1.05435	0.619565	0	MGVADRLVPFLALTDLNARMRIENNLNIIPARPPNMEFEELEYKGRPVEQIQETDCCEVIGMITPLGRPAERDLEAALRKLLIEPRSEAVVSAVVVQVCSNANLATERSQIVINGLRRTQSMTDLHGTPNPQEKQAWCLRMQKAALFALLLSIQSGRVTQYHLPTPPAAKVKPRTLRPEPSAHS	0	0	0	0	0	0	0	0	0	0	0	0	0	0	0	0	0	0	0	0	0	0	0	0
augustus_masked-Zt_10_contig10_318554_334257-processed-gene-0.5	accessory	#N/A	#N/A	#N/A	#N/A	SMR48456.1 unnamed protein product	123	Zymoseptoria tritici ST99CH_1E4	P-loop containing nucleoside triphosphate hydrolase;P-loop containing nucleoside triphosphate hydrolase	mito	9	#N/A	yes	Zt-10-contig10_(318554..334257)	11481	1	#N/A	Yes	159	112	123	1.29268	0.910569	0.00373594	MLRLREIKEAGLFFSFHITVAAVAYVYIKHVKLMENCALIYANMDLGVRTAYIARFQQTDLKTNKETIAKGSPDKIDFLFSTYLLIGASFTLARAHYTVLIDPATVGQYEIQAAARAHRLNQM	0	0	0	0	0	0	0	0	0	0	0	0	0	0	0	0	0	0	0	0	0	0	0	0
augustus_masked-Zt_10_contig10_318554_334257-processed-gene-0.6	accessory	#N/A	#N/A	#N/A	#N/A	SMR48455.1 unnamed protein product	181	Zymoseptoria tritici ST99CH_1E4	N/A	nucl	9.5	#N/A	#N/A	Zt-10-contig10_(318554..334257)	14088	3	#N/A	Yes	201	158	181	1.1105	0.872928	0	MFEVACLSGYDGLLYDLDAVCTFSGSGPGMLLNPLSANLAVFHEHGPEELDGPEVFYFTSSNDEALSAAKSNSAPGTPLEEQGAASYRPPDKDGDYQDNTLSMSSGDMTHADSLHSSNSTSGVNDPEENDVQETIAGWIDNFMNFGPHQHRYSPKHGRPLLICDYVVWNALQTAPLTPSRS	0	0	0	0	0	0	0	0	0	0	0	0	0	0	0	0	0	0	0	0	0	0	0	0
augustus_masked-Zt_10_contig10_318554_334257-processed-gene-0.7	accessory	#N/A	#N/A	#N/A	#N/A	---NA---	95	N/A	N/A	mito	13	yes	#N/A	Zt-10-contig10_(318554..334257)	15136	0	#N/A	Yes	110	62	95	1.15789	0.652632	0.173106	MLLSRLARMNVTTTLLTTLLSLPLSHALLGRPRIKRLGSIPINSRGLISTHLVPQKRLHTSRSYSPHPRPAAKIRNNLFDARSPSQGKVSASTSI	0	0	0	0	0	0	0	0	6.23181	0	0	0	0	0	0	0	0	0	0	0	0	0	0	0
fgenesh_masked-Zt_10_contig10_318554_334257-processed-gene-0.15	accessory	#N/A	#N/A	#N/A	#N/A	SMR48457.1 unnamed protein product	384	Zymoseptoria tritici ST99CH_1E4	N/A	cyto	12	#N/A	#N/A	Zt-10-contig10_(318554..334257)	6704	3	#N/A	Yes	444	291	384	1.15625	0.757812	0	MTAADVDYIAIEEKVKREFSLLRAQEIYFSILGFDLTACNKRRMATNRVEEEERLLTTPQAKAAKVEENACIDDEGELSSPQPEDNDIEHLLEDSEADVEDSAAIFIATTAVDAAAEAEAITAAKEDVARLEEAGEDGDQSKEAREEPREDAMRHDSLCREFGQMDASTNIDQRHYREVILEEPNLQHLEDQDDEPGPDHGNMDNDGNTATKADGTGKSGDPNAELGKFGKEVMQEVADLVGILTMLIKDYRPEHGVILADKMGVRKSIETWVAVIVRNFVTKAFEAVQEEWDSDMLDNERKYLHPEHAEEISPDDIRKHIVKKLGSGYYTINNRQRLEARLLWDWFSQDVRLEFDEGEGFLTLIEAVIDEEDYQMAHRWTRTT	0	0	0	0	0	0	0	0	0	0	0	0	0	0	0	0	0	0	0	0	0	0	0	0
fgenesh_masked-Zt_10_contig10_318554_334257-processed-gene-0.17	accessory	#N/A	#N/A	#N/A	#N/A	---NA---	123	N/A	N/A	mito	6	#N/A	yes	Zt-10-contig10_(318554..334257)	9803	4	#N/A	Yes	50	21	123	0.406504	0.170732	0	MSNGAVQQNLCYSAVLAFPVELIKQKPLSSSFDDFALGCAVSLFCVKLFGLGLVLGRGGFDRILPNPLFYTPYCSIYRNKLLKLVSSSGGTTSKGNYLSLREDNRYLYEDYSRLRYYILLLKP	0	0	0	0	0	0	0	0	0	0	0	0	0	0	0	0	0	0	0	0	0	0	0	0
maker-Zt_10_contig10_318554_334257-snap-gene-0.26	accessory	#N/A	#N/A	#N/A	#N/A	SMR48459.1 unnamed protein product	246	Zymoseptoria tritici ST99CH_1E4	N/A	nucl	11.5	#N/A	#N/A	Zt-10-contig10_(318554..334257)	3189	1	#N/A	Yes	298	197	246	1.21138	0.800813	0.0168349	MLSGLNLLQTSTTSTTPLATLFLDTTSYLQHWNRALHKKPTRTMAAVNTHSAINQPQKNDTLVAAAMKPGDALLSRADINNINTFNRAPSGNILPEQRFILVATDRVKSRNGNEVSVNVGARLKRVSDQNGFGDHSDIYYAYLVNTDNFEPLMDLPIPTNNTKHMIKQIETPNLTWVDRYKAPLGTYLSCTRPEFHRYTIHSREVAIRNDWEQVFRLDDGTIKYDGEWEEDVTQEGDMEAEDETHV	0	0	0	0	0	0	0.606057	0	0	0	0	0	0	0	0	0	0	0	0	0	0	0	0	0
snap_masked-Zt_10_contig10_318554_334257-processed-gene-0.24	accessory	#N/A	#N/A	#N/A	#N/A	SMR48460.1 unnamed protein product	172	Zymoseptoria tritici ST99CH_1E4	N/A	nucl	13	#N/A	#N/A	Zt-10-contig10_(318554..334257)	2334	2	#N/A	Yes	139	90	172	0.80814	0.523256	0	MSVPQDSEPSPADLNPVRYKRREALRFEEELVGDWVDNYLKKQKHRKGVGAEITYANLYVQRWPNDDAVANPYSSSNYVGTSLGYDVMCGRSYKEKYPGTDIFREALFLRLTRDRGNGHAPAVWCPGPSLGSSLLLFTGKAGRPGSIKGVGGEGSVGYDDDEAFTKMEKYLA	0	0	0	0	0	0	0	0	0	0	0	0	0	0	0	0	0	0	0	0	0	0	0	0
maker-Zt_10_contig10_334415_335640-augustus-gene-0.6	accessory	#N/A	#N/A	#N/A	#N/A	SMR48454.1 unnamed protein product	356	Zymoseptoria tritici ST99CH_1E4	N/A	nucl	21	#N/A	#N/A	Zt-10-contig10_(334415..335640)	46	6	#N/A	Yes	404	314	356	1.13483	0.882022	0.227209	MAHMNPEDRHFIMWQDFALRERRRLKSRQPELEEAILLEKARENASVMIRLFLGLGDIERAANVITSCPDPMCNGSAYEACRAAWASAYTSGFHHHMLLQNALVERTLSHSRRQATQSASDTKDSEIVATHDLTRSPLDPSNRSEPRPEAFSSNGLETRYLPTNLPQPSLAGGWTHTLPLVIPNSEPLSIVSDVQDDPYSEWVQQGRSLQTTIAFTDDEVAEEELDDRQDFLRVDKRDELDTHMQMSDMPVEIDARELRDHEAYWGLFDASDGDELCAYDAYLEHDDELDGDELRDQGNCYSVKEPDACPLSGPTAIQHNTTLGQQPVHTFLESTTYNDPRLPRIFEAVLAYSRAY	0.0338329	0	0	0	0	0	0.233591	0	1.08262	0	0	0	0	0	0	0	0	0	0	0	0	0	0	0
augustus_masked-Zt_10_contig10_335706_338275-processed-gene-0.0	accessory	#N/A	#N/A	#N/A	#N/A	SMR48453.1 unnamed protein product	157	Zymoseptoria tritici ST99CH_1E4	N/A	nucl	17.5	#N/A	#N/A	Zt-10-contig10_(335706..338275)	1062	1	#N/A	Yes	199	154	157	1.26752	0.980892	0.0133536	MDVNAPPPTRSAAEASLYQKFRVPANLEKSKEANTHKSQILHNASFKLKEHGQPGLRAVGGVRSPYPFGSHNILSKTAARTSNNASTALPSFGKFSSHSALTAPTAPAARTLPVAATAPPSFGKFSSYSALTGPLPYINTRQALKALLCNTGTPSLT	0	0	0	0	0	0	0.480731	0	0	0	0	0	0	0	0	0	0	0	0	0	0	0	0	0
fgenesh_masked-Zt_10_contig100_1_57008-processed-gene-0.10	accessory	Mycgr3P10621	82	38	5	eukaryotic translation initiation factor 2c like	121	Zymoseptoria tritici IPO323	PAZ domain superfamily	mito	18	#N/A	#N/A	Zt-10-contig100_(1..57008)	14654	1	#N/A	Yes	149	59	121	1.2314	0.487603	0	MRLRATSPLITNTVRFDTLKAYLPGKALFDKGCLKAINFFDYLLRYYPRLKYTPVKRAFFAKALKRLRKVYVNAKHRGKNEINRYYIERFEFTTVRNKKFDKDSSIVSIYYLFAREYNIRL	0	0	0	0	0	0	0	0	0	0	0	0	0	0	0	0	0	0	0	0	0	0	0	0
augustus_masked-Zt_10_contig100_1_57008-processed-gene-0.2	accessory	#N/A	#N/A	#N/A	#N/A	XP_003847556.1 hypothetical protein MYCGRDRAFT_97327	317	Zymoseptoria tritici IPO323	N/A	mito	12	#N/A	#N/A	Zt-10-contig100_(1..57008)	47783	3	#N/A	Yes	51	29	317	0.160883	0.0914826	0	MYCSNERGAKETNALRHFQLSTANIEEVPHVLRLSNKLLELIGQYTGAVDRIYRGAFFAELKVRLATESSLRRALEVIRHLYLGAAIRKIELRDNSLPDAPSIYGQILSTRFREQRRFFQSGQDPKELSTIRFLSFPPSELGPSSEALRDVTYDKPRSIYSFLATAQAIVRAGVSFGTLGIDGWSDKALRPVGGRHSLARDYLMFAGIYMLQAATCNERRLTLAALNRFKTLDLAFECPPLGYKIEVEEEAKREGIEIEGVKKEGVDKEGVEKEGIEKEGVEKEGVEKEGVEKEYVKKEGVKAVVLDFKSSVLPPYS	0	0	0	0	0	0	0	0	0	0	0	0	0	0	0	0	0	0	0	0	0	0	0	0
augustus_masked-Zt_10_contig100_1_57008-processed-gene-0.3	accessory	#N/A	#N/A	#N/A	#N/A	SMQ52840.1 unnamed protein product	295	Zymoseptoria tritici ST99CH_3D7	F-box domain;F-box domain;F-box domain;F-box domain;F-box domain;F-box-like domain superfamily	nucl	15	#N/A	#N/A	Zt-10-contig100_(1..57008)	18446	4	#N/A	Yes	203	143	295	0.688136	0.484746	0	MLSRRHFYANFLGFRTKRHYTDDGEPTAANSKITYTTGSIQRSTRLIEQNVIRKYNERIGMEVEQVPDIARSSVFRTVEVCEEIFANLDPIDVLRLRQVNRSLREVIDSSLLLRRISFLSQLRSKPKGVPVVRDTSKDYREDSNEEEDPKLSLAPAANDFAGFVIGNPDAEFPTPISEEMYLTNPLTTKLALHLSLTEASARDIAECPPEEFVERGYYVFEADGSYRLSNYYNHFYCGHESRRVIRKDSGPKVADLARFMRERLGAVLENDEYLYQASNCLAILPDELEVLEDMD	0	0	0	0	0	0	0	0	0	0	0	0	0	0	0	0	0	0	0	0	0	0	0	0
augustus_masked-Zt_10_contig100_1_57008-processed-gene-0.4	accessory	#N/A	#N/A	#N/A	#N/A	SMY25767.1 unnamed protein product	335	Zymoseptoria tritici ST99CH_1A5	N/A	cyto	20.5	#N/A	#N/A	Zt-10-contig100_(1..57008)	39769	3	#N/A	Yes	190	120	335	0.567164	0.358209	0	MSNVCEVLSTEKAPGLIEIYDNCELEVFYRPTPRKVRTALLPADYNDDDDDDRSEEDSKKAEDGESDDGGESEDGGEDNDSVAYDDKEETVGTERVGVDKQGDTEIDYNEHIDVKATDRVISIDGDSSYEQVTDAISTPFESGRYSPRAVLQVFTDVRKMFSVNTFKRLCNLGLSVSDFDANAVGLHPVARVAGYLDALHGFAIAFRDLTTLLVANPEMRRDIEVPEIQADIANSNGWTQAISYVSYVIVGVTMRGDLGAMPQVKFGEKLALLAADVHRGLKTIALETYLGIGILYIFADNNDAIAHVSLSDLGTIASEIATDFPSIRPALDNVH	0	0	0	0	0	0	0	0	0	0	0	0	0	0	0	0	0	0	0	0	0	0	0	0
fgenesh_masked-Zt_10_contig100_1_57008-processed-gene-0.11	accessory	#N/A	#N/A	#N/A	#N/A	eukaryotic translation initiation factor 2c like	236	Zymoseptoria tritici ST99CH_3D7	Ribonuclease H superfamily;Ribonuclease H superfamily;Ribonuclease H superfamily;Ribonuclease H superfamily;Ribonuclease H superfamily;Ribonuclease H superfamily;Ribonuclease H-like superfamily	mito	19	#N/A	#N/A	Zt-10-contig100_(1..57008)	16229	6	#N/A	Yes	281	151	236	1.19068	0.639831	0	MLMFILPDKDSVTYGKVKRSYKCRYGKTSSGPTGLFTSPTMVIGADVSYAAPSATTPSIAALTVLIDKLATRYAAASYSVALLSTTCATVCLRADIETLFKIAHPNNNTTFVVIVGPTRDYLRFFLKRGDKSENAIAGTIVECGIANPIENDFELSASVSNYFLYTMLYKHVYQYARATTPVSMHPAIYYTYLVSNCAVPYEANASASNPALSKAGSASYGNTSSSVLLPSLRSSC	0	0	0	0	0	0	0	0	0	0	0	0	0	0	0	0	0	0	0	0	0	0	0	0
fgenesh_masked-Zt_10_contig100_1_57008-processed-gene-0.12	accessory	#N/A	#N/A	#N/A	#N/A	---NA---	266	N/A	N/A	mito	6	#N/A	yes	Zt-10-contig100_(1..57008)	26302	5	#N/A	Yes	228	139	266	0.857143	0.522556	0	MLGHSQESMLAAILRQDLGLLRPAQLKKISSSAYNALFSTPESVVAADHGNDTSRIIRSKLLPRHPLSPLELLPREILTSIFKAAIGPQIKPGFKPPIPALLPGSSVAYEDRIEPTAVLILAISLSLFCIALEAICSRCFFFNDVRLLTLFLDPDPIKGKDSATYRVRDRCRNRARDAEANRRHIICLPKADSFVEHRTHSAPAESRVRPVNPGGMLHRLVKTVYGQHNYLLPAGWRIPKPSIALGEYDAKYYRGDVHPMPTSTYI	0	0	0	0	0	0	0	0	0	0	0	0	0	0	0	0	0	0	0	0	0	0	0	0
fgenesh_masked-Zt_10_contig100_1_57008-processed-gene-0.13	accessory	#N/A	#N/A	#N/A	#N/A	---NA---	182	N/A	N/A	mito	16	#N/A	#N/A	Zt-10-contig100_(1..57008)	36448	2	#N/A	Yes	124	74	182	0.681319	0.406593	0	MYRSLSITSATLSVPTLFVRHNSTPYATSNYPLLWSPLVLSLGLRRYSVQRLIGLASSTCQLYYRYIQLLADKPHRISYASRSYLEATNNARVASSIISAPYVAISIACYPTTHSTAVTEHTTLAVYITDLASNFGIYVDRIALLLHVLFELSSRNKVELGRVGSAAGKARRVGLALGPREH	0	0	0	0	0	0	0	0	0	0	0	0	0	0	0	0	0	0	0	0	0	0	0	0
fgenesh_masked-Zt_10_contig100_1_57008-processed-gene-0.15	accessory	#N/A	#N/A	#N/A	#N/A	---NA---	119	N/A	N/A	mito	14	#N/A	#N/A	Zt-10-contig100_(1..57008)	5057	1	#N/A	Yes	112	73	119	0.941176	0.613445	0	MPGKVLEGRAYTCGVSRLRPNRADLGIEVVRYGTLYNWASNIVSREVDKGFRTASVGFSRKQVWLLLLLTQPYWRRVRPKVEDALLAIGRMLDISSPAEIVIGSFMREVIKKLVDTYGY	0	0	0	0	0	0	0	0	0	0	0	0	0	0	0	0	0	0	0	0	0	0	0	0
fgenesh_masked-Zt_10_contig100_1_57008-processed-gene-0.17	accessory	#N/A	#N/A	#N/A	#N/A	---NA---	180	N/A	N/A	cyto	7.5	#N/A	#N/A	Zt-10-contig100_(1..57008)	35262	4	#N/A	Yes	105	63	180	0.583333	0.35	0	MYRPVNLFNDYSATGNPRPYLDGHPYCILKNQDRRRRFAYVGHCNLASDNTRSEGQRSIRVIARICAKSRQRRTALNGAKQHRASAKFASTDGTAAAVGGDVIICFATELYNALARGLQMHDIVVKGARGVPEIKGGSKGSIVVAELANGVVLVQRIVLVAVVRLDVQSINAALKGANQL	0	0	0	0	0	0	0	0	0	0	0	0	0	0	0	0	0	0	0	0	0	0	0	0
fgenesh_masked-Zt_10_contig100_1_57008-processed-gene-0.20	accessory	#N/A	#N/A	#N/A	#N/A	---NA---	222	N/A	N/A	cyto	14	#N/A	#N/A	Zt-10-contig100_(1..57008)	42216	1	#N/A	Yes	128	81	222	0.576577	0.364865	0	MPQLLPDVKGAVMAAVISPEIKPWGSSRKASNKPKDTTKSISLKGIKLKQTVYSADVARIRRRINRRSIVDVLLLDNKTSFREVGNAFSTLFESGDHTGTFVQTLFKCLRILFSADTFIRIRNAAAGATAYDQHVVDDSTRKRIGRDINELAQTDQNLLGIRDLASRLTVDKSFRKDWLERIKPIRRQLLKLGINLLAIVANVADNYGWSETIEHVGAVTVA	0	0	0	0	0	0	0	0	0	0	0	0	0	0	0	0	0	0	0	0	0	0	0	0
fgenesh_masked-Zt_10_contig100_1_57008-processed-gene-0.21	accessory	#N/A	#N/A	#N/A	#N/A	---NA---	275	N/A	N/A	mito	12	yes	#N/A	Zt-10-contig100_(1..57008)	45923	1	#N/A	Yes	80	58	275	0.290909	0.210909	0	MSNLRKARSLASLVGLGARAASQYSEEHLYYVNAADRQLATPSSNADLLVAIPESKGKKRMRDSAAEELFKRVGQYASKDSDSSDSSSTHVRGLRPVRAEDKQPHTNLNGSDTQMPARSMPRTSRIASPMQSQLGTSSRNRLLASDRTSTIDASARNSTQQTPGPHPEPIGARLLKSPSSSAQRSAIISSSAVSVIPVVLDNNDTEAITDPRIILYSGPSTILQKTAIATPSPTVRFKLRIRCSKLPGWRTVILADTVTATEVFPTLLKALGRKF	0	0	0	0	0	0	0	0	0	0	0	0	0	0	0	0	0	0	0	0	0	0	0	0
maker-Zt_10_contig107_26800_28331-snap-gene-0.5	accessory	#N/A	#N/A	#N/A	#N/A	SMR59416.1 unnamed protein product	70	Zymoseptoria tritici ST99CH_1E4	N/A	mito	8	yes	#N/A	Zt-10-contig107_(26800..28331)	45	6	#N/A	Yes	95	45	70	1.35714	0.642857	6.59526	MHIFHLSVILAMASTALANSGKCWVGGTPGQPGDCLLGGKMHGCPNAHPCTNNPGGRKCSYNQRDGLRCT	0.413487	0	0	0	0	0	0.604194	0	0	2.12018	28.034	6.3209	0.814663	0	0	1.20678	0	3.7572	0.439894	0	19.2302	0.992852	0	0
maker-Zt_10_contig107_5706_7572-snap-gene-0.4	accessory	#N/A	#N/A	#N/A	#N/A	EGU73471.1 hypothetical protein FOXB_16023	194	Fusarium oxysporum Fo5176	N/A	nucl	19	#N/A	#N/A	Zt-10-contig107_(5706..7572)	89	1	#N/A	Yes	451	348	194	2.32474	1.79381	1.54569	MIMPHTGTDRWHHSDGLSKLLQLSPPESHASGPRHTLFVGFRPLLVFQAFASRKPTVLAHDDWKVRPFSEERVSTMQQLLSKAVELPSIPAQVDAGRHRLALSNTDAGKSTIRRLGASYRSLKQWFQSSRADCFSDFLYLIVQSPTMDRTPVPAHIYGSRTSRWPGQHHDPPLGLQARWRFRSSRRPKQIASPP	0.510777	0	0.866959	0.161691	0	1.4526	0.269955	0	0.589822	0.337037	0	3.3817	0.28838	0	0.646022	3.0811	0	12.7483	0.16635	6.49859	4.42972	2.2555	6.50705	5.96308
augustus_masked-Zt_10_contig109_34266_44767-processed-gene-0.0	accessory	#N/A	#N/A	#N/A	#N/A	---NA---	95	N/A	N/A	nucl	15	#N/A	#N/A	Zt-10-contig109_(34266..44767)	33	3	#N/A	Yes	48	36	95	0.505263	0.378947	0.088415	MCQTPASLPAPPYVPRPDPSPPFTPHHLPPDPPPLPRSLAAGLLSRARQVGAGRRSNLEGPSGVGDERLCGRRRRRCWRSGRGTRMVHPITSNYL	0	0	0	0	0	0	0	0	0	0	0	3.18294	0	0	0	0	0	0	0	0	0	0	0	0
augustus_masked-Zt_10_contig109_34266_44767-processed-gene-0.2	accessory	#N/A	#N/A	#N/A	#N/A	---NA---	348	N/A	N/A	plas	12	#N/A	yes	Zt-10-contig109_(34266..44767)	2143	8	#N/A	Yes	106	82	348	0.304598	0.235632	0.000986572	MRGENGGALNDNRMSRAAVDTGLRLPAPIRLVDGQDPPSYNDMNNNDQGSRSPAALDSKNNVFPRVLKRYYLPEILSQLQPAVDDRYACPNRQRSRDEVTMQLHNAIVPTNIRGSVEESVSACCMGDTSGHQAKSARVMHRGSKTFPFHSPAYDRGDEAWALCRVWLKYIELRRYILLQTIMLLFASLLPILCQDHVRLSSITPLAKSRHNMLSSLTVSYQDGMYLAGHIFISKAVCLFFLPLHLGGTASESGPTLVVFVVESTLEQVLNVLARLICIHIHDQFNNSQQFGSDQIIFSSREQRSRALTQRRIISTPRPAGTPTGTQDLVSQESTCLRYIGHSVILLDS	0	0	0	0	0	0	0	0	0	0	0	0	0	0	0	0	0	0	0	0	0	0.0355166	0	0
augustus_masked-Zt_10_contig109_34266_44767-processed-gene-0.3	accessory	#N/A	#N/A	#N/A	#N/A	---NA---	294	N/A	N/A	mito	10	#N/A	#N/A	Zt-10-contig109_(34266..44767)	5559	3	#N/A	Yes	35	27	294	0.119048	0.0918367	0	MSTAMPAITARSPLFHLRWSGEPLHNHFTPSPQLSDQARRSWRPEPKYQRLEIETLLGCYGSSLSTLLHANSQSYELIAHSNRHAHAARAHLRTSGAGGTHISHFALHRTDFRRAAHSTSLKPSSYFSTEEHSHLKPGPDSGNSKHAALKTSLTQTASIDFSLFFHPLREVRFALNVFAVDQIHNQQEPVVASIVRLSLGARQYEITELRAVLQPAAQAIFRLEGTWGLIPLHFWTYKRSVSRAPSANSILPCARLRTPFYRSAIDSSATGSYGRDHATLAALRCIAHGNPIIH	0	0	0	0	0	0	0	0	0	0	0	0	0	0	0	0	0	0	0	0	0	0	0	0
augustus_masked-Zt_10_contig109_34266_44767-processed-gene-0.4	accessory	#N/A	#N/A	#N/A	#N/A	XP_003847083.1 hypothetical protein MYCGRDRAFT_97868	400	Zymoseptoria tritici IPO323	N/A	mito	18	#N/A	#N/A	Zt-10-contig109_(34266..44767)	8158	9	#N/A	Yes	147	110	400	0.3675	0.275	0.00539081	MFRCIGLASTRACHCNAHGTRPVLHLSAAAVVVLSLFHRSKILVDKQRGWKTVVPGAWFRTSLPGGGFAIKKQPALKQHYSLLSSTTTRSFPSQVDCRSTSVIHLSLSLRHLGASQSTRLPPDSSSLIVRGVSNKLRRRREPTIQLSPLRVVKLEVIFEKHPLGTPLDCPVFSDTPSPAAFGPLQQLSARLISSTRKKLTRNSTMARNREAGPIHYYYSRELDITVALHPNNALSCPVRPYGKGEHYACKGPIGLYRTERILQLLEDLHFYKSLIADTAWNNYAVAPVARLTSLIAKATFCYKHRPEAYTAVFKTQFDRIYSKALECAIFQHPNVGDRDYDFEGVTRILQAKYAQTPSYSKGKHAREDEEDDMVQPSAPKRPRDQSGALSLNNSIDEETV	0	0	0	0	0	0	0	0	0	0	0	0.194069	0	0	0	0	0	0	0	0	0	0	0	0
snap_masked-Zt_10_contig109_56101_56973-processed-gene-0.2	accessory	#N/A	#N/A	#N/A	#N/A	---NA---	140	N/A	N/A	nucl	18.5	#N/A	#N/A	Zt-10-contig109_(56101..56973)	446	3	#N/A	Yes	25	18	140	0.178571	0.128571	0	MPPPPVITVSSSNKYEEYETEEFINMRSQKRKGRKSKRPLSLTSPSSTPRPLWEPAERIVKRAAAAVADSHYNYLSRPFTSPSNPRMTGCRMRLVLHDNISVGSQSLACVTDKVVGPAPAQRRLELSAGSCRTAQLFNML	0	0	0	0	0	0	0	0	0	0	0	0	0	0	0	0	0	0	0	0	0	0	0	0
genemark-Zt_10_contig11_163981_165700-processed-gene-0.2	accessory	#N/A	#N/A	#N/A	#N/A	---NA---	56	N/A	N/A	nucl	14	#N/A	#N/A	Zt-10-contig11_(163981..165700)	1336	1	#N/A	Yes	6	2	56	0.107143	0.0357143	0.143448	MTDSRALDLALNDYERTKLWFCNSMSDYLSRLDLLRLDIRTFTNLISVFNISVQLT	0	0	0	0	0	0	0	0	0	0	0	0	0	0	0	0	0	0	3.32653	0	0	0	0	0
augustus_masked-Zt_10_contig11_323880_334051-processed-gene-0.1	accessory	#N/A	#N/A	#N/A	#N/A	XP_003851999.1 hypothetical protein MYCGRDRAFT_93618	200	Zymoseptoria tritici IPO323	Ribonuclease H superfamily;Integrase, catalytic core;Ribonuclease H-like superfamily	nucl	9.5	#N/A	#N/A	Zt-10-contig11_(323880..334051)	6355	3	#N/A	Yes	82	52	200	0.41	0.26	0.130604	MCAATSKNMLAFVERYIVQVFGWPRMFYNDNSKHFRRAFQTALKDRKVRQFFGPVSYLQSTGLAEAYVRLLLKCIRARLQGKDLFYRFIRQAGFHPFELMFGCSPHHPEMGPTPKEALRVESLIDELQANPALVTNDVLEADLRLRQQQKIFGEDETRWPTPKPGDAVLIRRLQQDQEHGHKFEPKYDGLYILERVTKNG	0	0	0	0.94524	0	3.68752	0	0	0	0	0	0	0	0	0	0	0	0	0.0689838	0	0	0	0	0
augustus_masked-Zt_10_contig11_323880_334051-processed-gene-0.2	accessory	#N/A	#N/A	#N/A	#N/A	XP_003846876.1 hypothetical protein MYCGRDRAFT_98121	323	Zymoseptoria tritici IPO323	N/A	nucl	12	#N/A	#N/A	Zt-10-contig11_(323880..334051)	7617	2	#N/A	Yes	125	74	323	0.386997	0.229102	0.652126	MQRPDGIHDYTRTTQPVYTKYWEPGVVCREDDSLLAMRRDSLRKTTPQAKASNRLTPCSAKGKVRATLYEMQRAGTFSEPYWPTKDGDTESLTSSDSDLESDDENKALIDYGLPPGPVEAHMKMMDERMDAPEEDQEQQGDEEETDDQQAPDWFDKYGRLYSSKADEFLLATDAKNAYLVTDDDLKIYSEPRKLNRKRVKDKQMFNASGKARERNAPLFSQPYKAGSAGKDKKNKPRYRSILNKLTHQLTDQSIRNYDNVTIDILGDNDLGLPSTSPVPAGEDSLADALTDALDDDAIDTTEDTMLDDKMELGVARENRRASD	0	0	0	10.1781	5.31722	7.94932	0	0	0	0	0	0	0	0	0	0.0319022	0	0	0	0	0	0	0	0
fgenesh_masked-Zt_10_contig11_323880_334051-processed-gene-0.5	accessory	#N/A	#N/A	#N/A	#N/A	Ribonuclease H	357	Zymoseptoria brevis	N/A	cyto	9	#N/A	#N/A	Zt-10-contig11_(323880..334051)	4471	9	#N/A	Yes	119	76	357	0.333333	0.212885	0.49198	MKRIEPILQGVAREDSKVLFKSDASNGFWAVKLNPFHSYKTAFATVLGQYCYKRMGFGMTGGLTTYTRLKDIATGPIPEPDPEPALTDAIDRTWFDCFVDDDLGGCRDFDTMMTFLHEHYFPRLSWARLSLNPKKTKLFTDTVAVLGHQKVPHGIRPAEDMMAAFRKWPTPTNETELQEFLHMLPWVKSFIPGRTDKSEILKAALERERTTKMVKGKEVRAWNVIGFYWREEQQAVFDDIKRCVCETVNSSGDPLRQYHLACDASRLGAGGVLFQIKGAPTGTRAKFGALQPLQIVAFISYKFTSAEINYHTTERECLALIKCLRETSWLLRGCPHPIITYTDYTALLLLRTGDHNN	0	0	0	5.63466	10.017	2.05962	0	0	0	0	0	0	0	0	0	0	0	0	0	0	0	0	0	0
snap_masked-Zt_10_contig11_323880_334051-processed-gene-0.8	accessory	#N/A	#N/A	#N/A	#N/A	---NA---	167	N/A	N/A	mito	9	#N/A	#N/A	Zt-10-contig11_(323880..334051)	1175	0	#N/A	Yes	50	37	167	0.299401	0.221557	1.61091	MPPASRFRVPTFFGRPDENVARFITIVEAAFQDDLRSRNYGYSNYENDRDLALFAYGNIGGTAKTIVRLDLILSKQAAEAFVQGLDNRDLRNAVAGSVAREITGLEETISLVRGVRAMQSQDEDIAAPLEDKLDVALNNAPPEQQAMFRIMQQQTESYRKDIDRLVA	0	0	0	15.069	34.5246	8.39933	0	0	0	0	0	0	0	0	0	0	0	0	0	0	0	0	0	0
snap_masked-Zt_10_contig11_323880_334051-processed-gene-0.9	accessory	#N/A	#N/A	#N/A	#N/A	---NA---	115	N/A	N/A	nucl	18.5	#N/A	#N/A	Zt-10-contig11_(323880..334051)	2465	0	#N/A	Yes	39	28	115	0.33913	0.243478	0.912133	MAMMANANKRPRTNMLDAKDPPTTRSRTAAQFRETTAGQHLVGMKGRQHFDIVKTISDIEIAIPLMQLLDVSYSARTDLANSIVFDQAAGKKRVIDESDPEAGSYNAPGLSAAPP	0	0	0	16.264	0	16.5728	0	0	0	0	0	0	0	0	0	0	0	0	0	0	0	0	0	0
genemark-Zt_10_contig11_396362_397143-processed-gene-0.3	accessory	#N/A	#N/A	#N/A	#N/A	---NA---	40	N/A	N/A	nucl	12.5	#N/A	#N/A	Zt-10-contig11_(396362..397143)	647	0	#N/A	Yes	17	13	40	0.425	0.325	0.457239	MTSPHEHFVFKSRPYQGPDRTKALRSWNPNNVMLSSTETG	0	0	0	0	0	0	0	0	0	0	0	0	0	0	0	0	0	0	0	0	0	16.4606	0	0
augustus_masked-Zt_10_contig111_64532_68228-processed-gene-0.3	accessory	#N/A	#N/A	#N/A	#N/A	---NA---	444	N/A	N/A	mito	13	#N/A	yes	Zt-10-contig111_(64532..68228)	762	6	#N/A	Yes	115	86	444	0.259009	0.193694	0	MRRHRRSHDDMRRSIRWGPGITRSQKFPLSHEEGTADVQLGVVGVAKAICICLVAGLALEAGVATSSSGASKFGRHGTAVEPCRSGFGVPDKNKLEKELDQLGKDLHTDEGKSISSKAVDWDPRRIGSLTGMADGIDGTRHVAHTLDMGSHGLPNEAVLLTDIKRLIHRHGVLQVDSDEVAPHGDVLALRSGCDRHEVHLDGHVLLFLNLAFASLHFKSVFALIPTIFIATKTLAFALTHDGGRGSRQPIDQYRIAPLTEVKDPSHHDAQLSGEGDHSRHLEDENYSLKEQGGGTTSSSRHAEAGELGTFKPTTQSRRNAADRHTSAAHPVDFDSSEDPQLSVYGNTSNRGREVHGVHSEEKSKAAPRQRNSAAARAEEDSTENSENVIQDAPYDPEVM…	0	0	0	0	0	0	0	0	0	0	0	0	0	0	0	0	0	0	0	0	0	0	0	0
snap_masked-Zt_10_contig111_64532_68228-processed-gene-0.4	accessory	#N/A	#N/A	#N/A	#N/A	SMQ56239.1 unnamed protein product	126	Zymoseptoria tritici ST99CH_3D7	N/A	mito	12	#N/A	#N/A	Zt-10-contig111_(64532..68228)	2458	2	#N/A	Yes	7	7	126	0.0555556	0.0555556	0	MAIEMHLMTVASGTKSKNITVGRNFITIDLENAMPMNEALDYRFVGKTMGAHIEGMRHMASAIYAVCHPGKASDPTRVPVYRLGAYRLSLIGMKILPELIKLFLKLVFIGCTTVRLSTSHSSRGGL	0	0	0	0	0	0	0	0	0	0	0	0	0	0	0	0	0	0	0	0	0	0	0	0
genemark-Zt_10_contig114_44963_46623-processed-gene-0.1	accessory	#N/A	#N/A	#N/A	#N/A	SMR62617.1 unnamed protein product	153	Zymoseptoria tritici ST99CH_1E4	N/A	nucl	14.5	#N/A	#N/A	Zt-10-contig114_(44963..46623)	64	1	#N/A	Yes	34	28	153	0.222222	0.183007	0.0673001	MDPIGMDLTGMDSTSPATSPIDQLELMNRLCQRLKLQTPRIKTLSQVQHRAAFDDTAPGAAAPEWMDQLPTPVREELARKEDLARDVNVALDHLWREEQKKQEVKKKRGAGKAVRQRVQLVEAMRGRRAQREKKRWSTPTLDGPTSRRRISKS	0.106164	0	0	0	0	0	1.05275	0	0	0	0	0	0	0	0	0	0	0	0	0	0	0	0	0
genemark-Zt_10_contig115_25093_28867-processed-gene-0.4	accessory	#N/A	#N/A	#N/A	#N/A	SMY22630.1 unnamed protein product	313	Zymoseptoria tritici ST99CH_1A5	N/A	nucl	11	#N/A	#N/A	Zt-10-contig115_(25093..28867)	2244	4	#N/A	Yes	26	22	313	0.0830671	0.0702875	5.11075	MPTNVLRQQSEAKSGGDAGVDAEEGDQDGETGNTHELIGSSELRLRADDPQSIAGLFISMKPGPRALLQTFGMLDRHYNFSGLATMLGSWRLQSSQQGSPKKMDPVLPTNIVTGIGMNEWFTKDTKLAKALVLHPMGVLGQKLDDLPIYFCFRTWLDNELHRERKVVGLRVLAADTLDSGVDHDKTWLRFAFNHGPTSEHDMALLLLPDRFLLCTVSDLLGSKGLAAKFLSKDSMKGQAATGPPQIASKRKDGKLKHAWYYNAASMACREWAASRSLDAEALEEDLYQRLQAEWLDERDASLQRWCDVFDALI	0	0	0	0	0	0	0	0	0	0	0	0	0	0	0	0	0	0	0	0	0	12.1558	7.05042	7.11521
fgenesh_masked-Zt_10_contig115_65521_66852-processed-gene-0.0	accessory	#N/A	#N/A	#N/A	#N/A	---NA---	38	N/A	N/A	mito	15	#N/A	#N/A	Zt-10-contig115_(65521..66852)	86	0	#N/A	Yes	17	11	38	0.447368	0.289474	0	MLLTEIRSVSIMFKKSKSKADSALLSLASISKDITKIR	0	0	0	0	0	0	0	0	0	0	0	0	0	0	0	0	0	0	0	0	0	0	0	0
genemark-Zt_10_contig12_383125_384928-processed-gene-0.2	accessory	#N/A	#N/A	#N/A	#N/A	PGH29027.1 hypothetical protein GX50_08228	298	Emmonsia crescens	Zinc finger C2H2-type;Zinc-binding domain;Zinc-binding domain;Zinc-binding domain;Zinc-binding domain;Zinc-binding domain;Zinc-binding domain;Zinc-binding domain;Zinc-binding domain;Zinc-binding domain;Zinc-binding domain;Zinc-binding domain;Zinc-binding domain;Zinc finger C2H2-type;Zinc finger C2H2-type;Zinc finger C2H2-type;Zinc finger C2H2-type;Zinc finger C2H2 superfamily;Zinc finger C2H2 sup…	nucl	18	#N/A	#N/A	Zt-10-contig12_(383125..384928)	522	16	#N/A	Yes	19	10	298	0.0637584	0.033557	1.11423	MALSCEDCDRAFGTKAALQQHKRDSPAHAVTFDCDKCNRAFDTEQALQQHQRDSPAHAVTFDCDECNRAFDTEQALQQHQRDSPEQALQQHQRDSPEQALQQHQRDSPAHAVKFDCDECDRAFDTQRALQQHHRDSPAHIGFRSAPAADVKQSFDLQPSLHNEVLQILRAYDLAFDFFTTDDPHGSLKEHDTSIMGRFTCDKQSCPTARWTSKKIAVTIRQYPGKRYNARVYFQRCKSCNSLSRPELDDSYAERVSYRLAKWSGIAVEEPPYSGRRGRPHESSLCEGCRCGHCPQSRL	0.261718	0	6.67145	0	0	0	0.605598	7.11106	2.07456	0	0	0	0.0754668	0	1.10766	0	0	0	1.1053	1.83032	19.2691	0	0	0
maker-Zt_10_contig120_32410_35987-fgenesh-gene-0.7	accessory	#N/A	#N/A	#N/A	#N/A	SMQ53816.1 unnamed protein product	716	Zymoseptoria tritici ST99CH_3D7	N/A	nucl	13	#N/A	#N/A	Zt-10-contig120_(32410..35987)	1	6	#N/A	Yes	8	7	716	0.0111732	0.00977654	1.43076	MWSAFGVFSRPTLRAMHEEMGRFLAQDEEQNVQQNAASQTHVPHQINDSAARVHSEGHIQGGHTHQETYPLGERPMPGAFTTTPPPEIDSGSAMDRSSLRQDSLTGESQTASEADGQAAPLGFFATGAKGSAREQSSTPAARDSTVLSSNSHTLPQSSGSSSLDPSIINISHSQVPGAPGTPPGNASYTPMSDHEKLVKQRRLDDRIFWRQAEMRAPQVPPISKPLSVARISASSGVGRTTAFLLDSDPRPGQMGSGNEDDGEVLQGTKSSSKPHAVSIISVGSSDNEESSASAQPVPQNRPSGPPSNSSIPQKRPLLNSAGGDSGHNNDEEERVETLAPPPTKPSNKRPKLGPQSLYVAEVDETGQTSTSDCAEADMVRLRSLFAVIDSNGNEREMMN…	0	0	0	3.0154	0	2.05672	3.50286	3.89092	2.08522	0	0	0	0	0	0	4.35006	8.61766	17.4965	0	0	0	0	0	0
genemark-Zt_10_contig126_25501_30086-processed-gene-0.4	accessory	#N/A	#N/A	#N/A	#N/A	---NA---	39	N/A	N/A	nucl	13	#N/A	#N/A	Zt-10-contig126_(25501..30086)	3672	0	#N/A	Yes	7	3	39	0.179487	0.0769231	0	MIANSKSDAGGEEDAGGVKDAGREQGGAFVVSEVKDRAG	0	0	0	0	0	0	0	0	0	0	0	0	0	0	0	0	0	0	0	0	0	0	0	0
snap_masked-Zt_10_contig126_25501_30086-processed-gene-0.5	accessory	#N/A	#N/A	#N/A	#N/A	SMR64751.1 unnamed protein product	201	Zymoseptoria tritici ST99CH_3D1	N/A	mito	8.5	#N/A	#N/A	Zt-10-contig126_(25501..30086)	1286	3	#N/A	Yes	39	15	201	0.19403	0.0746269	0.764218	MHSQEIPDIIDCRAVRHVLAKVLSIQNSSLVTPSYVVASQPHPKEAISGLDHNSGMVNIDAHRALLESLKSTEQSLCNEMATFQALHTITQAQSRLHETDEDSKDALVAFESSMKVMKRPTMSFLLSPIKKLETDLKEVEKAFEQEAEKHRVMVETGKAIDLVTKEIDAEKSALRKSRLDGAGVLKHLAAELHKCYEEYSS	0.0939739	0	0	1.19196	0	2.06642	0	0	0	0.943944	0	1.31822	0	0	0	0	0	0	0	0	0	5.02021	0	5.17187
snap_masked-Zt_10_contig126_25501_30086-processed-gene-0.6	accessory	#N/A	#N/A	#N/A	#N/A	SMR64752.1 unnamed protein product	302	Zymoseptoria tritici ST99CH_3D1	N/A	nucl	17	#N/A	#N/A	Zt-10-contig126_(25501..30086)	2603	4	#N/A	Yes	41	26	302	0.135762	0.0860927	1.10774	MTLPRVLRSSNLKQSNEEHPQISSINHAVVTITQSLASNAIGILDTCYTNFRNLPEDLKGQNLCDSIHQIFSRVNSDVTRVLNAYNEMVYLDQTGNKGKNTNCKLKWFSRSTKVKAEVSCQWKEKFIPLRLFLLFGSKSRSQDFLGALKKAANAGHSLEDIWVHLVRGRLPGTSTEGFEPKEIKDFLSKNPSSLRLSAPSSNTKDTSGEAGNARERARSRSIETGRGLQASARIDDHSSQHSEFDSAPGTAESDPVSVEEDGDLDPSQIFQPGPSLSAASHETPPTTPKDFGVESFSQDHED	0	0	0	2.67736	0	5.72167	0.324832	0	0	0.91983	0	0.646415	0	0	0	0	0	0	0	0	0	3.84986	0	9.00816
augustus_masked-Zt_10_contig126_30316_36091-processed-gene-0.2	accessory	#N/A	#N/A	#N/A	#N/A	---NA---	331	N/A	N/A	mito	18.5	#N/A	yes	Zt-10-contig126_(30316..36091)	3438	9	#N/A	Yes	83	57	331	0.250755	0.172205	0.568235	MRPLKSMTIYPTFLIPRVPASRCRASRHARASSMSQIQFAFPRSTDLPLLSSTTGSLETYFFSQPCRRHRHRHRPTHLLTLASLVLNFGSIGIRSHTHMSKPKAKRVDRWTAAVQEDLLERHRQAPRPTTIMPKRDKLVVPSSIINIGYATPSYSISTNELEESFSYPGEPPGGNKTGGVDAWLNGVYGGPNADSLPKAWSQSREQRFWIDVARGDDKSLTRVEVTRRDKLREEFMLDMPASACSQPPPSRHEVGPTIPKRACLPVLCYCGQYHVSSVPDGNNYLCGERFGHRQSPSAARRFRKSMSPPLGCSSQSPREDNDCRGLVGGME	0	0	0	2.60026	0	3.88737	0.238813	0	0.285784	0	0	0	0	0	0	0	0	0	0	0	0	0	0	0
maker-Zt_10_contig126_30316_36091-exonerate_est2genome-gene-0.0	accessory	#N/A	#N/A	#N/A	#N/A	---NA---	109	N/A	N/A	nucl	12	#N/A	#N/A	Zt-10-contig126_(30316..36091)	2962	0	#N/A	Yes	40	24	109	0.366972	0.220183	0.205716	MNHTGKGEDFRVSSSTGRKTPSWPNFTLIDGINNDTFGHRRLSTPRRASEYQLLPPTVSSSATPARQRPIAAYRGQFGSTIAGRKPMLEGVAMTDSNMEIAKLTRDEWR	0	0	0	1.79529	0	0	0.8798	0	0	0	0	0	0	0	0	0	0	0	0	0	0	0	0	0
maker-Zt_10_contig126_30316_36091-snap-gene-0.12	accessory	#N/A	#N/A	#N/A	#N/A	---NA---	102	N/A	N/A	nucl	12.5	#N/A	#N/A	Zt-10-contig126_(30316..36091)	415	4	#N/A	Yes	62	22	102	0.607843	0.215686	0.123124	MRLRGRRQDRDMDGVDGGGLRERLCRKQYFGCTLLQRWMQGKNINLWDLKAESCHPRRPAKRKCKPDDRGRSPSTTAHEDDTPWIVHRLPSYDTAKRQVQVG	0	0	0	0.247784	0	0	0.638416	0	0	0	0	0	0	0	0	0	0	0	0	0	0	0	0	0
snap_masked-Zt_10_contig126_30316_36091-processed-gene-0.9	accessory	#N/A	#N/A	#N/A	#N/A	SMR62306.1 unnamed protein product	129	Zymoseptoria tritici ST99CH_1E4	N/A	cyto_nucl	12.333	#N/A	#N/A	Zt-10-contig126_(30316..36091)	2550	1	#N/A	Yes	35	18	129	0.271318	0.139535	0.32928	MAHVSRQINGDGLHEVEWKVIWEPVKFFSRDLGAAVRAELVALTGRVKVVEEQAQSQVESTASSVGGEDAEDENIEDNENNTGLLASPSVCRRLSSSSSSVSLLLTSSRLVHELPPGPRAHALYLFASW	0	0	0	1.54456	0	0	0.657956	0	0	0	0	0	0	0	0	0	0	0	0	0	0	0	0	0
augustus_masked-Zt_10_contig126_38101_43724-processed-gene-0.1	accessory	#N/A	#N/A	#N/A	#N/A	SMR64755.1 unnamed protein product	79	Zymoseptoria tritici ST99CH_3D1	N/A	mito	6	#N/A	yes	Zt-10-contig126_(38101..43724)	1589	0	#N/A	Yes	42	28	79	0.531646	0.35443	1.19237	MAPNAVDIAAQAVDAANQAREVAQPALTTIDDAHATTLHTEEWIRQTLNDAAKARRLAGYAIILSVLLLAFHVLAWLYA	0	0	0	3.54855	26.7912	12.1202	0	0	0	0	0	0	0	0	0	0	0	0	0	0	0	0.465296	0	0
maker-Zt_10_contig126_38101_43724-snap-gene-0.10	accessory	#N/A	#N/A	#N/A	#N/A	SMR62308.1 unnamed protein product	115	Zymoseptoria tritici ST99CH_1E4	N/A	cysk	16	#N/A	#N/A	Zt-10-contig126_(38101..43724)	3004	1	#N/A	Yes	126	97	115	1.09565	0.843478	0.567971	MGDIHLIIPDSRSLTITSAGTPGPANDMQWSPEQEIRRLKERIAVLEKVMEQLKAAIPDSQERSYNMVSSIAGTPCPASRFTGDGRLPRSSSIAPQHDWHAMPSSSTFQGDITDG	0	0	0	3.10303	0	10.2281	0	0	0	0	0	0	0	0	0	0.162851	0	0	0	0	0	0.717282	0	0
snap_masked-Zt_10_contig126_38101_43724-processed-gene-0.8	accessory	#N/A	#N/A	#N/A	#N/A	---NA---	84	N/A	N/A	mito	13	#N/A	yes	Zt-10-contig126_(38101..43724)	2640	2	#N/A	Yes	49	22	84	0.583333	0.261905	0	MTIIAHIILVLPFSFLILITIMTIIAHILLVLLLSFLILTFLKPKLLSALPPLSLTPSTFSPSHCCTRIVLTPDKYATPDTLHR	0	0	0	0	0	0	0	0	0	0	0	0	0	0	0	0	0	0	0	0	0	0	0	0
augustus_masked-Zt_10_contig127_7891_10218-processed-gene-0.1	accessory	#N/A	#N/A	#N/A	#N/A	S-adenosyl-L-methionine-dependent methyltransferase	149	Zymoseptoria tritici ST99CH_1A5	Methyltransferase type 11;Methyltransferase type 11;Methyltransferase type 11;Methyltransferase type 11;S-adenosyl-L-methionine-dependent methyltransferase	cysk	11	#N/A	#N/A	Zt-10-contig127_(7891..10218)	707	1	#N/A	Yes	34	15	149	0.228188	0.100671	0.0284373	MAASSKILDNGAGSGMFTKIVREAQPECQIVATDISKGMISTLSQHNWSNVQTIVADAMDLQSAGLSEQTFTHSMGTIFIPFVPDPSKVIAEMQRVTKSGGVIALATWSRVSWVPVWQEAVREVVDADWTAPPLFHLEATELEDVKGLL	0	0	0	0	0	0	0.571013	0	0	0.103509	0	0	0	0	0	0	0	0	0.247508	0	0	0	0	0
maker-Zt_10_contig128_46364_48228-snap-gene-0.11	accessory	#N/A	#N/A	#N/A	#N/A	---NA---	167	N/A	N/A	cyto	10	#N/A	#N/A	Zt-10-contig128_(46364..48228)	485	2	#N/A	Yes	11	6	167	0.0658683	0.0359281	0.25314	MIELEKGHFISGDRHIFRLPYEQDHLSHDSDWNRPPTFRGFAPVNELIIRPTRMLVEKLQHQQGSPEQRRLGRLVCWPWMVVLDSSNDLAAYFDQRELAAQGFGPTREKHELILELIHNLDKVFFDSQVAKHVQLVWAKEDKGTTLEDRENGDVSRVRPAGMCRQPV	0	0	1.07506	0	0	0	0	0	0	0	0	0	0.134268	0	0	0	0	0	0	0	0	0	0	0
fgenesh_masked-Zt_10_contig130_2079_5089-processed-gene-0.4	accessory	#N/A	#N/A	#N/A	#N/A	---NA---	123	N/A	N/A	nucl	14	#N/A	#N/A	Zt-10-contig130_(2079..5089)	166	1	#N/A	Yes	30	21	123	0.243902	0.170732	1.02034	MARHPYRKKKAQAEEKRRLRLEADEIGTLPAAVQAYCADKYVTPSRARKSNNRGKKAFRDFVKATSNLNHDAFQVEAQRAKELRRTAIRETRRAKRSIRRAKADRRDRRAFGLAPNKMSYRIF	0	0	0	0	0	0	0	0	0	0	0	0	0	0	0	1.84431	0	2.27577	0	0	0	0	0	0
snap_masked-Zt_10_contig130_2079_5089-processed-gene-0.7	accessory	#N/A	#N/A	#N/A	#N/A	---NA---	230	N/A	N/A	nucl	14.5	#N/A	#N/A	Zt-10-contig130_(2079..5089)	1591	1	#N/A	Yes	19	11	230	0.0826087	0.0478261	0.0128621	MVDFMNRFPDNLMLDKWHYQHVTTQQSGVQYAQPKRRAFLVISALTKWKQEFQPAFDFADLLDGYPVVRASDKRDNIPSMDSMFLGGPCTFTKSGKNGILVYMSGTFALGQGRLEITSARLSLMLSQLESAKVSNAPSPNKGFAPLLGPNPELGRSAASDDDAAYKSSFQKFDIKRREVIDGIKVGQQINERVIGFIGSSASIGQPLNDKAATYKTEHGVVSDRTGKAKG	0	0	0	0	0	0	0	0	0	0	0	0	0.169095	0	0	0.043909	0	0	0	0	0	0	0	0
augustus_masked-Zt_10_contig131_28167_36258-processed-gene-0.0	accessory	#N/A	#N/A	#N/A	#N/A	---NA---	195	N/A	N/A	nucl	21	#N/A	#N/A	Zt-10-contig131_(28167..36258)	3013	1	#N/A	Yes	142	98	195	0.728205	0.502564	0	MLWEFSELCRFTDNLFSTFIEAAKETALMFSRLNDADDAALEQIVYEPRFVEEDSVLNPASLRNIVKANLPRLKVDRGIEYRAASVSRPKSPYAYRSSQYPKKPDYAGDVAIATAEDNSVTSAGGLAASTPGSAVQPTPAGGSEKAATPMSEAGGYGSALKPARSRALKRAAADDTVQLSSSKRRNTRASKTSTE	0	0	0	0	0	0	0	0	0	0	0	0	0	0	0	0	0	0	0	0	0	0	0	0
augustus_masked-Zt_10_contig131_3624_13137-processed-gene-0.0	accessory	#N/A	#N/A	#N/A	#N/A	---NA---	85	N/A	N/A	nucl	14.5	#N/A	#N/A	Zt-10-contig131_(3624..13137)	2750	0	#N/A	Yes	144	93	85	1.69412	1.09412	0	MSITDADRAEIQALLRDTIAKHEGAGPKPHTTPELLYTASTAKSPSRAKLLDETPLKDADSTHFVDSLIFLMDPNTEEPDKSYDG	0	0	0	0	0	0	0	0	0	0	0	0	0	0	0	0	0	0	0	0	0	0	0	0
augustus_masked-Zt_10_contig131_3624_13137-processed-gene-0.1	accessory	#N/A	#N/A	#N/A	#N/A	XP_003852456.1 hypothetical protein MYCGRDRAFT_109660	166	Zymoseptoria tritici IPO323	N/A	nucl	20	#N/A	#N/A	Zt-10-contig131_(3624..13137)	8341	0	#N/A	Yes	183	119	166	1.10241	0.716867	0	MLETRRRAGDATVRDKDVAPVNVPGLAISALSKQHPAPEIPRRRANSKNSLVEEDKVPIDTPRSGLKPSAGFGQPGSVFNMLDLPSSKEESANKKKKARASGKTVAFEKPDNPSVRPNKPYNKDKKGTNASNTSTTRNKSRSNKRTLRPLDPDKDDYTRERRGKSP	0	0	0	0	0	0	0	0	0	0	0	0	0	0	0	0	0	0	0	0	0	0	0	0
fgenesh_masked-Zt_10_contig131_37077_52102-processed-gene-0.1	accessory	#N/A	#N/A	#N/A	#N/A	---NA---	53	N/A	N/A	mito	15	#N/A	#N/A	Zt-10-contig131_(37077..52102)	9293	0	#N/A	Yes	47	24	53	0.886792	0.45283	0	MYTGRREVAANEIARTGLRSAVERSARFIYVPTATALPFPSPSLNTTAHITAT	0	0	0	0	0	0	0	0	0	0	0	0	0	0	0	0	0	0	0	0	0	0	0	0
fgenesh_masked-Zt_10_contig131_37077_52102-processed-gene-0.2	accessory	#N/A	#N/A	#N/A	#N/A	---NA---	129	N/A	N/A	cyto	15.5	#N/A	#N/A	Zt-10-contig131_(37077..52102)	11382	2	#N/A	Yes	79	47	129	0.612403	0.364341	0	MLNGESGLSRHAQNRERSLGLEDLPVELLEDILDRVIPQTIRAYPGTFLARLVAEKGVSNLYSVLETYKTLSTAGRSVLAYRRPELITRELRDTCEGYLTAIVAAALKMRVRDLTLLRRDREVCFALGE	0	0	0	0	0	0	0	0	0	0	0	0	0	0	0	0	0	0	0	0	0	0	0	0
fgenesh_masked-Zt_10_contig133_1_24293-processed-gene-0.3	accessory	#N/A	#N/A	#N/A	#N/A	---NA---	102	N/A	N/A	nucl	17	#N/A	#N/A	Zt-10-contig133_(1..24293)	446	1	#N/A	Yes	19	16	102	0.186275	0.156863	0	MSAADNSCALPQTNSMRNTSYSQLRQDISRLDMLSLADVAVRMRKATAEAIVADTEFIRERTTRFISRDPETKAEYLKGLGASRKALQDVDDSIKQALAKGL	0	0	0	0	0	0	0	0	0	0	0	0	0	0	0	0	0	0	0	0	0	0	0	0
fgenesh_masked-Zt_10_contig133_1_24293-processed-gene-0.4	accessory	#N/A	#N/A	#N/A	#N/A	---NA---	179	N/A	N/A	nucl	10.5	#N/A	#N/A	Zt-10-contig133_(1..24293)	12081	0	#N/A	Yes	196	122	179	1.09497	0.681564	0	MRRDAARLSLYDDDSALGIIRAHLVMLEDSKPDRVRLFLDSVRRQSQSRTTNNDYLLVALTDSITYTSLLDDVVSALRAEGRTAVDISQGVDLLESFYSTKTLSLLRQTTGFPVSSSYTGERSEGGNSSSMREVMTSWSELSRVRGRVPSYMPLAYRRLGRSITDLAARLDTDYVAYRE	0	0	0	0	0	0	0	0	0	0	0	0	0	0	0	0	0	0	0	0	0	0	0	0
fgenesh_masked-Zt_10_contig133_1_24293-processed-gene-0.5	accessory	#N/A	#N/A	#N/A	#N/A	---NA---	424	N/A	N/A	mito	23	#N/A	#N/A	Zt-10-contig133_(1..24293)	20367	2	#N/A	Yes	572	396	424	1.34906	0.933962	0	MSTYLYLPQLTLSKLRLPSPSLRHETADALPPLHAIGSALIAPPLTSILYGDLGRPSPAYAAYLTHRPSPPPLYYSRVVTLLTGGRHRSAAGYSTLRPRPQALGYPVVSNIRLATDDNREATQKNLLPSADNDDDDVKVLRSPSEPEEAARQESVETTVRRGRTDKETAEKDNRVQKGATWDESVTIIVADSANKGTDTKKKCPSNSAKSEKEVLLTNRIAATFKDYGKRAARYKQEYREIFQLFRDYVFSYDDNSCIRQRHPPISSPDYVQQVRNSLSPINPEELPSEVEQVLNKVLAGEDFTPRALRQPLSNDADDAALEQIVVRRGKGVTIYEPRFVEEDSVLDPASPRYIVKANLPRLKVDRGIEYRAASVSRPESPYAYGSSQYPKKPDYAGDV…	0	0	0	0	0	0	0	0	0	0	0	0	0	0	0	0	0	0	0	0	0	0	0	0
augustus_masked-Zt_10_contig133_36809_46315-processed-gene-0.0	accessory	#N/A	#N/A	#N/A	#N/A	XP_003852456.1 hypothetical protein MYCGRDRAFT_109660	134	Zymoseptoria tritici IPO323	N/A	nucl	24	#N/A	#N/A	Zt-10-contig133_(36809..46315)	419	0	#N/A	Yes	47	34	134	0.350746	0.253731	0	MHPPTPETPRRRANSKNSLVEEDEVPIDTPRSGLKPLAGFGQPGSVFNMLNLPSSKEESANKKKKARASRKTVAFEKPDNPGVRPNKPYNKDKKGTNASNTSTARNKLHSNKRTLRLLDPDKDDYTRERRGKSP	0	0	0	0	0	0	0	0	0	0	0	0	0	0	0	0	0	0	0	0	0	0	0	0
augustus_masked-Zt_10_contig133_36809_46315-processed-gene-0.1	accessory	#N/A	#N/A	#N/A	#N/A	---NA---	107	N/A	N/A	nucl	19	#N/A	#N/A	Zt-10-contig133_(36809..46315)	1467	0	#N/A	Yes	134	97	107	1.25234	0.906542	0	MRSIEYLFGLTKGGPGDQRPPYSKQTPSKNSTNRITTVDANLSSNYNRAVESALYPELLVAAADPPPPRGTTTIPTTDESATIAKTVLYNDKLPSTATEIGLQTPQR	0	0	0	0	0	0	0	0	0	0	0	0	0	0	0	0	0	0	0	0	0	0	0	0
augustus_masked-Zt_10_contig133_36809_46315-processed-gene-0.2	accessory	#N/A	#N/A	#N/A	#N/A	---NA---	127	N/A	N/A	cyto_nucl	15	#N/A	#N/A	Zt-10-contig133_(36809..46315)	6165	0	#N/A	Yes	186	122	127	1.46457	0.96063	0	MSITDADRAEMQALLRDTIAEHKGAGPKPYAALEPLYAASTAKSPSRAKLLDETPLKDADSTRKTAKEASKALDTILDFVDSLIFLIDRMHEDLYPNSGLPPWRIPIANTEEPDKSYDGQKEGARSL	0	0	0	0	0	0	0	0	0	0	0	0	0	0	0	0	0	0	0	0	0	0	0	0
fgenesh_masked-Zt_10_contig15_122016_123906-processed-gene-0.2	accessory	#N/A	#N/A	#N/A	#N/A	SMR63056.1 unnamed protein product	395	Zymoseptoria tritici ST99CH_3D1	N/A	nucl	12.5	#N/A	#N/A	Zt-10-contig15_(122016..123906)	601	8	#N/A	Yes	181	127	395	0.458228	0.321519	1.73167	MNSMLQFIYHGTYSLDGAVIMSTARQSEPSAIQSRTALEKNHPGRLKDTLLAHAQVGNLAASYQLPELETLAQECFSAARCKGTMLKPEEMIEIAGEVYVRPSENEGLHAIVLEMILEHADQYLNDCGFIDCIMKDEGLQDLAMDILAAVALRLKEDSDEVHTCQNKNSDLMKSLETARAELRSVSSVLQKKEELHKTTLKQLQADNQRLHDQMAAKEDTANARLNEETMKTKQECEERIMRIRLQAKDQDRLRCDQISDATKRLTQADGSLASTKMELKALRSTQATSETKVIELEEQVRCSQELLSEAVESARRDRTSFEVRTSLIKEQAKVQDKKRYEEIADITRRFMRADDKLSLTKLELTAVQNAKAASDTTILDLQNKNRYLFQKMQEY	0.350372	0	3.76813	0.861545	13.3288	6.90682	1.00163	4.55087	6.5563	0.294082	0	2.5974	0	0	0	0	0	0	4.12208	1.98007	7.2021	0.357879	0	8.21117
augustus_masked-Zt_10_contig15_404824_407674-processed-gene-0.1	accessory	Mycgr3P96372	31	30	31	SMR63173.1 unnamed protein product	223	Zymoseptoria tritici ST99CH_3D1	BTB/POZ domain;BTB/POZ domain;BTB/POZ domain;SKP1/BTB/POZ domain superfamily	cysk	11	#N/A	#N/A	Zt-10-contig15_(404824..407674)	1776	5	#N/A	Yes	44	23	223	0.197309	0.103139	2.59332	MSFAVDLSTVFNIPHYSDLIVRCGPTLSEKYVYCHRAIVCPRSMFFAQACVGDNLNAATGEFNGYELTVTVDPRYDADSVYEVLRSLYVPESETNEWLKGKKRMELLPIFEVAHLFHLSEMMHVTYAMASDAICSIEDFNDINTALEIFKSPTLQSFVSDRFSAEIGGLRRGLEEHKKEQVRTMRLLRDPMRRHEVSEQQYQNFLDAVKSSSWAQQVQEYADE	0	0	0	0	0	0	3.59177	0	3.44517	14.6947	38.6917	32.8902	0	0	0	0.0458216	0	0	0	0	0	0	0	0
augustus_masked-Zt_10_contig157_29060_30151-processed-gene-0.0	accessory	#N/A	#N/A	#N/A	#N/A	---NA---	114	N/A	N/A	cyto_nucl	11	#N/A	#N/A	Zt-10-contig157_(29060..30151)	31	7	#N/A	Yes	21	8	114	0.184211	0.0701754	1.27668	MGKEPTLFCQNEDGGFHRKVTLESASKCTRKCCFSHDAEFRGIANFSDIAEFSCIANFSMIANFKGVPDCRTTPAATTGSSGCRHEGRGKEFHQVRQLQPLREDEVSWSSALLR	2.30555	0	1.49471	0	0	0	4.39749	0	2.98659	0.475769	0	12.0297	0.364493	0	0	3.38102	0	0	2.24967	0	1.4169	3.01573	0	1.46179
augustus_masked-Zt_10_contig159_14701_33441-processed-gene-0.1	accessory	#N/A	#N/A	#N/A	#N/A	SMY28046.1 unnamed protein product	414	Zymoseptoria tritici ST99CH_1A5	N/A	cyto	7	#N/A	#N/A	Zt-10-contig159_(14701..33441)	6347	3	#N/A	Yes	156	98	414	0.376812	0.236715	0.000718775	MLRMMIQPIDVVDSSPSTVGTRRHGRTLPEIIPGLFSGLVLAFVEVRLPPRLNLSGHGRLRSSKRRKARFSRSKFPSLLVIKTNTFIDFDISQHTKRHIPSSTPTHNASTSHTMARSKKYQEWLDRGQSNFLPQATEGPPRALFPAYNDDDGLAANHLPPNDDNPPEPDPQAPQAVKAEPAEPEPGGEIVIEVYARLPAKDCPDPAQVRPDAEDAYCAQILRFTLGSLLVEELTNDITRITDDVRRILKDDYYRINKMAIAYKTGEVGGAPLQGDFVLPGFWIEQIRQKIAPGLAAVAEITVNVPEALLQISTLVSEVPEADPAVKQEEIEETLSFPWSAYHGHESLYLFFGYISVLEGQGGGLRMYGQATAAARRRLAVIWQEWRCGDAVPRFRSAAM…	0	0	0	0.0258759	0	0	0	0	0	0	0	0	0	0	0	0	0	0	0	0	0	0	0	0
fgenesh_masked-Zt_10_contig159_14701_33441-processed-gene-0.16	accessory	#N/A	#N/A	#N/A	#N/A	SMY28044.1 unnamed protein product	435	Zymoseptoria tritici ST99CH_1A5	N/A	nucl	16	#N/A	#N/A	Zt-10-contig159_(14701..33441)	13672	4	#N/A	Yes	47	31	435	0.108046	0.0712644	0.0136723	MLAYNIGPETSFLQFWTFQRPVSPPSSSSPYRGPQDLAAVAHAQRPRRTTGMRATVRSLGENSDTREPKYFPGISKKDMLEARTPRRENDPDGRGDAGRSIQTQHTPMESQRRLARDQPSSSVGTLAGDTDGDSVMQDDDDEEISAANGRHEYSHSEADWMEEDWVDRDPDSNPTGSGYNEEGDDTGSIAPFTRRQRSATAVSADLTETYERYNAPQSSTEELRDVERLTAELEAQIDCWACVVVVSVPSSLSRINSEDSRWTIGGRNSATDCVQDDENSVPEYIHAWATQVVRAFEPVSHTSMVSLATSLSIISSSIDSMHSILEEPSAPNAAVHRLKLLHPALVRPLTSTDHVSNKNSSTSKASSTSYPVNSPMVFILDFSPLERGGDATHSDIRTP…	0	0	0	0	0	0.492204	0	0	0	0	0	0	0	0	0	0	0	0	0	0	0	0	0	0
fgenesh_masked-Zt_10_contig159_14701_33441-processed-gene-0.18	accessory	#N/A	#N/A	#N/A	#N/A	SMR62669.1 unnamed protein product	719	Zymoseptoria tritici ST99CH_3D1	N/A	plas	8	yes	#N/A	Zt-10-contig159_(14701..33441)	10576	12	#N/A	Yes	42	27	719	0.0584145	0.0375522	0.0362967	MAILAFAHGYALVIVDVKADSVEAFEGGNTTPRDVRVRWSLLPSSESYPPLFVGRCLGRWFALKFRKSPDMALWSPQIYDWAGKLAVLRFVHGSRLNVKGVMYIVAVLVCSIRAGFSVDGNPECIDPEGLSLDVLIVSMERTILAGGSVGDCLRSWYTAGYFGDGVITLGWAVRAMTSSSEELPRKVADVYSKISALADDDLRARLSHDEGDTLRPHPQTLTDEALTDQPSPAGHTVALTDTTNLVTVAGHLTQNLPPNPANIKSIGSFEANATTVRFKPSGISQMPTFCISLRENHMQGRERKDKEELRKELGERDYVEEDFHVDLDDLEFFRVQFVDRYDSALTQCVASIPLGASIFGKVQIRFTPALSPTRSRLNTNEFSVGSAEETFAREIAHSP…	0	0	0	0.0160783	0	0	0.206272	0	0.730036	0	0	0	0	0	0	0	0	0	0	0	0	0	0	0
maker-Zt_10_contig159_14701_33441-snap-gene-0.27	accessory	#N/A	#N/A	#N/A	#N/A	SMR58827.1 unnamed protein product	1005	Zymoseptoria tritici ST99CH_1E4	P-loop containing nucleoside triphosphate hydrolase	cyto	8	#N/A	#N/A	Zt-10-contig159_(14701..33441)	2688	13	#N/A	Yes	614	345	1005	0.610945	0.343284	0.310317	MSNTHPSHLSIQDRLDRETVFVPRASVGAFHPEQMNISDFTWSNARKSVSSVFASSLTPLWSHRGQQHPPLTHEVASVLEEISFNDHHPPTQLYHPPYRADQHTASQPVHLGEIQLALLAHHYGFALVVVDTKAESVNDFMGQHTVPRRAIVRFSVNADSELMPRIHIGRCLDRWFSLRVPDSDYYSKWSPEAYDWSEKAALLHDKGSRLNVTGLMFSVALIVSSIRAGFSLNGRDSNSMDGNLSLDAAVMALGEAVLQGRSIRDFFDTWDQFGSMGQGIIKLSWALRAIACSDQALPKQTSRLWMRASSIAANPTSTNPFTAEEIAMLHADARLFTDQAIAPITPTVRPLGPHAVQIPTVGPPVQKHTFTSPCTLGTFTNASTASRLKLSVISQRPCF…	0.215373	0	0.380271	0.011229	0	0.392849	0	0	0	1.06686	0.488696	0.716916	0	0	0	0	0	0	0.0382281	0	0.238547	0	0	0
fgenesh_masked-Zt_10_contig159_570_13886-processed-gene-0.13	accessory	#N/A	#N/A	#N/A	#N/A	SMR62673.1 unnamed protein product	264	Zymoseptoria tritici ST99CH_3D1	N/A	nucl	19.5	#N/A	#N/A	Zt-10-contig159_(570..13886)	10205	3	#N/A	Yes	186	138	264	0.704545	0.522727	0.728703	MVSPLSALWSKTPNQAAGDSTSQLETLKTELQVAREEVDRTTIVMVTQREQIAAIEQECRTLADRVDDLTEKNRELMLKDEHSEREIDVVRATLYEEKMSFKNQSRPGRSAHNLDREIQAQQLRTTKNDFDPAMAKMTVKAASYSLFAVEECIKIVKYGGIAADIFEHVVTLQKLAIIKCHHTQGMPSITASMTELVEARARDIAAATTLTPSATPNEPKRERLEEEAEPESTLLNAQRPVIRMASTESNKRAHPSIAASLAEF	1.49874	0	0.865859	2.60879	0	2.91649	1.34208	0	0.768823	0	0	0	0.100219	0	0.606373	1.72054	3.31494	2.08365	2.43459	0	0.215591	1.28018	0	0.996669
fgenesh_masked-Zt_10_contig159_570_13886-processed-gene-0.16	accessory	#N/A	#N/A	#N/A	#N/A	SMR58837.1 unnamed protein product	268	Zymoseptoria tritici ST99CH_1E4	N/A	mito	19	#N/A	#N/A	Zt-10-contig159_(570..13886)	8727	2	#N/A	Yes	196	133	268	0.731343	0.496269	1.36123	MDPSHSLTTSRKRGRPSGTVGASLSTKRQRIETSMASEALRSEIRNHLPPAQTPWQVDHLYDDIYDNAMMLAIQELWFQRTGERMVLEPRYHVAEREEEDETTPSRRHHGEEEIVVEEPGFGDTPSADERMSVISIGADQRSRSNTLEGDVEGQALHGLGLPIAGMGSGVFAGVEYPDLPRSRSRHSDMETPEVDDGVFPCLDTGPSPGGTPEPEMREVSSPVDAATKAKEDAAAWEKTVVKAIRNDRMFCMRHFIGMAKEYLYGGRN	2.1002	0	0.650457	2.32931	0	6.01654	1.41606	6.47297	1.23089	0.335311	0	0.451928	0.525519	0	1.01632	1.93997	0	0.631143	1.17519	0	2.99665	1.3146	11.3745	1.16019
genemark-Zt_10_contig159_570_13886-processed-gene-0.9	accessory	#N/A	#N/A	#N/A	#N/A	SMR58839.1 unnamed protein product	252	Zymoseptoria tritici ST99CH_1E4	N/A	cysk	8	#N/A	yes	Zt-10-contig159_(570..13886)	4720	1	#N/A	Yes	19	4	252	0.0753968	0.015873	0.0363647	MPTANESMADFALVLEGNVERFTKKSSSHPHGPIFANGFAEYLDCMIGDSTSEMEVTVKIKPAGQATAAQSDKDAATRSLPAKFGSLILAIFSFVWTALQMMFSLPVMLGSLLDDREEEEEAEEKTYDDTFEGRLMKGIMGKDRDFAMKLFYRIAKRYISGRWNGGHDQVAEEEIKLLGEEEMPARASLRDAWRSITIELFSARKILWSTTNGFFGAFKKWFDIREKGKKSQDGKDGFGEAAVRSIKVVNMR	0.0346844	0	0	0	0	0	0.0940086	0	0	0	0	0	0.0382661	0	0	0.0776336	0	0	0	0	0	0	0	0
maker-Zt_10_contig159_570_13886-snap-gene-0.26	accessory	#N/A	#N/A	#N/A	#N/A	---NA---	178	N/A	N/A	cyto_mito	9.833	#N/A	yes	Zt-10-contig159_(570..13886)	11612	3	#N/A	Yes	12	11	178	0.0674157	0.0617978	0.319302	MAEYVTMNSCEPNPRKNPIRRGAGVVTIPYSLFMAAESVLKMALRDAGRVGHVAEDDGEDHEKKREKSDHDDGEELEAVSELRMALRILEWPTGSQVLVLLEADLMTSWETCVCRTVRSGVSSTNNWKGSTIHASSKFSISVMIFEASLAVSSIWVWVLIAMQIAHERGGRKRRKAMT	1.64752	0	0	1.35431	0	0	0	0	0	0	0	0	0.118045	0	0	1.10015	0	3.30217	0.783304	0	1.19351	0.65557	0	0
snap_masked-Zt_10_contig159_570_13886-processed-gene-0.23	accessory	#N/A	#N/A	#N/A	#N/A	SMY28048.1 unnamed protein product	91	Zymoseptoria tritici ST99CH_1A5	N/A	E.R.	7	yes	yes	Zt-10-contig159_(570..13886)	11563	0	#N/A	Yes	15	13	91	0.164835	0.142857	0.487413	MVTLFPLFLVVFAVIFRHMTNATGITNFIAGTRAIFNTLSAAMNKLYGMVTTPAPRLIGFFRGFGSQLFIVTYSAMLVPYIHDFPVQLAQE	1.8505	0	4.89052	0	0	0	0	0	0	0	0	0	0	0	0	3.01608	0	0	1.568	0	0	2.16915	0	1.04474
snap_masked-Zt_10_contig16_28778_29445-processed-gene-0.2	accessory	#N/A	#N/A	#N/A	#N/A	KJX94767.1 hypothetical protein TI39_contig4159g00038	115	Zymoseptoria brevis	N/A	cysk	22	#N/A	#N/A	Zt-10-contig16_(28778..29445)	108	2	#N/A	Yes	64	54	115	0.556522	0.469565	1.49322	MTCGPLFRDTEAQLGEIQKGIIDCIREPNELSQALQRQMHKTIGSLKLAKDDYNSVSRLSGMEKGSRLSELDKQVQRSAESIRMLGEEVALLGKIVEDFEVAVGAGDWLRTLFEP	5.62193	0	7.40386	2.89245	0	4.92071	0	0	0	5.62522	9.82771	0	0	0	0	0.325702	0	0	0.786529	0	1.8789	0	0	0
augustus_masked-Zt_10_contig16_422577_424328-processed-gene-0.1	accessory	#N/A	#N/A	#N/A	#N/A	---NA---	106	N/A	N/A	nucl	12	#N/A	#N/A	Zt-10-contig16_(422577..424328)	892	2	#N/A	Yes	97	55	106	0.915094	0.518868	1.85517	MINGNTGFSPAPSGGGPTSSSPASPPDDLTSTSGAQCSAICAFRKAGNFVNAVGKNPTAAKLPTPANLPYPFATSTLGLPNHNSRLGFPSLTPPPFGKSSNTVQAG	1.79239	21.2542	0	0.786025	0	0	0.797731	0	0	0	0	0	4.1172	0	1.41094	0	0	0	1.34956	0	0	1.24193	0	0
augustus_masked-Zt_10_contig162_26951_27829-processed-gene-0.0	accessory	#N/A	#N/A	#N/A	#N/A	---NA---	104	N/A	N/A	nucl	10.5	#N/A	#N/A	Zt-10-contig162_(26951..27829)	3	1	#N/A	Yes	6	4	104	0.0576923	0.0384615	0	MLTAVTQSSDDSLRDCYERTGVLFILTFATSIHLREAIAQQGAEVIGHETSHIEDATRHSAQIESSQHWIEADERIKEQQWTRQGELNTPISIAFNPKSLLTLY	0	0	0	0	0	0	0	0	0	0	0	0	0	0	0	0	0	0	0	0	0	0	0	0
augustus_masked-Zt_10_contig167_19267_23962-processed-gene-0.2	accessory	#N/A	#N/A	#N/A	#N/A	carbon-nitrogen hydrolase	592	Zymoseptoria tritici ST99CH_1A5	Carbon-nitrogen hydrolase;Carbon-nitrogen hydrolase;Carbon-nitrogen hydrolase superfamily;Carbon-nitrogen hydrolase superfamily;Asp/Glu/hydantoin racemase;Asp/Glu/hydantoin racemase;Asp/Glu/hydantoin racemase;Carbon-nitrogen hydrolase;Carbon-nitrogen hydrolase superfamily	mito	17	#N/A	#N/A	Zt-10-contig167_(19267..23962)	247	11	#N/A	Yes	144	73	592	0.243243	0.123311	6.88131	MAPRLLRVAAAQMGSTHYDDPREKTLDRMIVPLENAASKGAQLVLLPETAFTTFFPRHLINDPVELDSFFEHGDITTQPQTKLLFDKANELQVDISVGFAEKTDDGETFNSSIYYHARTRSILSKYRKVHLPGDFEPFDDPAAANQLEKRYFKPGNLGFNAFRVPDLVGQGEPIFGMMICNDRRWAESWRVLGLQGVEIVLCGYNTAGFAPHLWGSSADMDPEEAREKALFHHKLVMQAHSYTNACFSVSAARCGLDDGKYDLIGGSCVTGPEGEIIAEASTTEDEVVYAEIDLEKCRPGKERTFDFARHRRIEHYGRITEQIGIVEPSSLPVDGNVVTTTAASKKIRILLVNPNSTSAMTDACVAMVESQLPPDVAVTGFTAPRPSPSAIEGMFDNVM…	45.115	28.2563	23.4323	0.0378352	0	0	50.3344	12.4912	31.2667	0.0361327	0	0	26.7175	9.69015	20.143	0.0456248	0	0	0.0710698	0	0	0.0899317	0	0
maker-Zt_10_contig167_19267_23962-augustus-gene-0.12	accessory	#N/A	#N/A	#N/A	#N/A	amidohydrolase 1 (dihydropyrimidinase)	158	Zymoseptoria tritici ST99CH_1A5	Metal-dependent hydrolase, composite domain superfamily;Amidohydrolase 3;Amidohydrolase 3;Amidohydrolase 3;Amidohydrolase 3;Metal-dependent hydrolase;Metal-dependent hydrolase, composite domain superfamily	cysk	11	#N/A	#N/A	Zt-10-contig167_(19267..23962)	98	1	#N/A	Yes	125	49	158	0.791139	0.310127	7.74976	MKVDLIIENATVVTASDVHARQVIIVQNGKILAVGRDLGSFFTTEKVIDAQHGFVMPGGVDSHVHLDQDNAPTGDKFESGTRSAIAGGTTTIIAFATQERHQQSLYPVVADYHSRASGQSYCDYGFHIILTNPAPAILREELPHFVSEGITSVKLYMT	48.291	17.5848	24.0488	0	0	0	64.6507	35.1796	14.6279	0	0	0	29.5208	34.0128	10.998	0.0768954	0	0	0	0	0	0	0	0
augustus_masked-Zt_10_contig169_15032_21270-processed-gene-0.1	accessory	#N/A	#N/A	#N/A	#N/A	---NA---	130	N/A	N/A	mito	7	#N/A	yes	Zt-10-contig169_(14832..21070)	1465	1	#N/A	Yes	64	41	130	0.492308	0.315385	0.227055	MRLDKFSSRRARPAKETFRNGIVHEDDHVSDSGSGSNEHTAVDELDCYELSDFDERGKFDPEKAEARLRRLRPKAERRQGGWGFVWSVIVTIASLTAMILIDVTRILAEREPTYITTLPALRVSLDLLGS	0	0	0	0	0	0	0.0913765	0	0	0	0	0	0	0	0	0	0	0	0	0	0	0.78267	0	4.03478
augustus_masked-Zt_10_contig169_15032_21270-processed-gene-0.3	accessory	#N/A	#N/A	#N/A	#N/A	XP_003847134.1 hypothetical protein MYCGRDRAFT_111768	172	Zymoseptoria tritici IPO323	N/A	nucl	22.5	#N/A	#N/A	Zt-10-contig169_(14832..21070)	4478	4	#N/A	Yes	86	75	172	0.5	0.436047	0.444302	MTREERRRAVKDIPPQHDDDDEESSLILQQAYLHNHADTATTSGSRTCCLAYRTPGAEIARTRHATPHHRHLTIDISPPTSHLRHLTTDSLTTDILPSKSHHRHLTSDISTPTSHYRHLTSHHFLTSAPVSHLRSPFSPPLCSLTSRSALLPPLYAVANMPAPSHPFSDCLA	0	0	0	0	0	0	1.00431	0	1.49934	0	0	0	0	0	0	0	0	0	0	0	0	0.0665343	0	0
snap_masked-Zt_10_contig169_15032_21270-processed-gene-0.7	accessory	#N/A	#N/A	#N/A	#N/A	---NA---	67	N/A	N/A	nucl	13.5	#N/A	#N/A	Zt-10-contig169_(14832..21070)	183	1	#N/A	Yes	40	31	67	0.597015	0.462687	0.0356342	MISQEEAESSNPSISTAGEGDITYCEAVAMSGRWAEAWLGLESQVQDLQRLAAAELYAPDYARTTND	0	0	0	0	0	0	0	0	0	0	0	0	0	0	0	0	0	0	0	0	0	1.28283	0	0
snap_masked-Zt_10_contig169_15032_21270-processed-gene-0.8	accessory	#N/A	#N/A	#N/A	#N/A	---NA---	74	N/A	N/A	nucl	21.5	#N/A	#N/A	Zt-10-contig169_(14832..21070)	5919	2	#N/A	Yes	40	39	74	0.540541	0.527027	1.6211	MCRSGDESESESESESVELDDTLESEPELQFDPEEDTPVEPELQSDNSAEEDMACTRPGSWTHRAKSRSRSRSK	0	0	0	0	0	0	13.1401	0	33.5474	0	0	0	0	0	0	0	0	0	0	0	0	2.7108	0	0
augustus_masked-Zt_10_contig169_21860_24582-processed-gene-0.1	accessory	#N/A	#N/A	#N/A	#N/A	SMR65036.1 unnamed protein product	380	Zymoseptoria tritici ST99CH_3D1	N/A	nucl	18	#N/A	#N/A	Zt-10-contig169_(21660..24382)	679	4	#N/A	Yes	5	3	380	0.0131579	0.00789474	0	MTYPYPHDSSRPAAMEADFCNAERAVELLSHPFHPWAHLLPDVFPRVSPALERVRRLVSCPLDENATAYTTFQIRQPHDKLLLEIYIPLRDHRDALATSIDTFHTVTKTPITKTPITKRLTPSRSRPSRRELTNTLEATVLETQGMPATARRCSITRARELNGLEARAAAILNMRRNQHKPPHQFHEQEQPQISYSSRVLTAADDSTDRETSTDRKTSTDRKTSTEHSTTDRSTITSMTSDRVDRTSRRTEYSRADYYNRAQGRATRIFGGGKQKETKNEEITLQPYAHQNEKSNSAPIPPSAPIVAQHKETDIESELPKERTATTTVPIARPLREQHQEQRRKNDTDIDGELPIERNLTSALPPRKQHQEEGSTCETLL	0	0	0	0	0	0	0	0	0	0	0	0	0	0	0	0	0	0	0	0	0	0	0	0
genemark-Zt_10_contig171_21458_23496-processed-gene-0.1	accessory	#N/A	#N/A	#N/A	#N/A	SMR62309.1 unnamed protein product	340	Zymoseptoria tritici ST99CH_1E4	N/A	nucl	10	#N/A	yes	Zt-10-contig171_(21458..23496)	818	2	#N/A	Yes	69	54	340	0.202941	0.158824	0.695829	MASELNRYAPADRHAQTDESPLPATTRNLRIIEDIHTETERLSGTNDVEGDLDVSSNSGEKKPSRNGDEDIEVSGRALEVGKAVDDGEKTLRQGKSSPRLLPNDDISKEAPKHVMSDEVKSKASRLEHYTGLAPDSGFMDPQQRSQASSEQDMATLETTASFSPDCQEDVDDPHPGNDRAFTLPAASKLIIAFALFALVVGIIWGGADRGWKPPTEAARRMQPDTDCARMLVNTIPAHDGSPLGTAELAQHLHRVGAVHQELLELVVHTDTVLLAQQRVGLFEMEAVVPWLIKMERIGLADKVMQEKTRARLLASLVLPRFLLRGEAKSALSSSRSAAAA	1.15048	0	0.905361	0.289935	0	0.691096	0.209596	0	0	0	0	0	0	0	0	0	0	0	0	0	0	1.427	3.1932	8.43099
fgenesh_masked-Zt_10_contig18_339631_340661-processed-gene-0.0	accessory	#N/A	#N/A	#N/A	#N/A	---NA---	38	N/A	N/A	nucl	14	#N/A	#N/A	Zt-10-contig18_(339631..340661)	97	1	#N/A	Yes	61	50	38	1.60526	1.31579	0	MFFNRTEDGESNDVLVFDRAEDGESNGVLGLSIACLVA	0	0	0	0	0	0	0	0	0	0	0	0	0	0	0	0	0	0	0	0	0	0	0	0
fgenesh_masked-Zt_10_contig18_341066_347192-processed-gene-0.1	accessory	#N/A	#N/A	#N/A	#N/A	SMY29094.1 unnamed protein product	901	Zymoseptoria tritici ST99CH_1A5	DNA helicase Pif1-like;DNA helicase Pif1-like;DNA helicase Pif1-like;DNA helicase Pif1-like;P-loop containing nucleoside triphosphate hydrolase;P-loop containing nucleoside triphosphate hydrolase	nucl	14	#N/A	#N/A	Zt-10-contig18_(341066..347192)	227	6	#N/A	Yes	731	557	901	0.811321	0.618202	2.10671	MLLLKDFNEAVLSKEYFTYSKCNQRRLRDTKDRNNSRCTSCSTKGKKAKRRDYLLNSRANNMRPGDLPALDALTDTEEMLIARVYPMLNQTLKEFSYRNEEPSDGTRGDPTAASGVRSGEGATSRQGKENSPTNSRAPEEENVGLEGDARYTSAAVPITNVNVDERAYLRAAVGLENDDRQPPRHPILTMPEVEERYVVFNLYMREQSQTKARFLTSNLEDIGVAELREAFADEENELSKQLLRSISRSSKTIRGTSAFWFKARKELEVYIRDLGRPAVHAHWFIWTEDSTSYDLANDTIRAELARKWNFEISAINPQPDRVAAPSAIGAIYASPEDVRNTLGFLSDIVNRYATKAEEISTSYRDIIRAALANVREDAARPVFSTVIKFLNKLITERDW…	0	0	0	4.15221	34.1473	9.03101	0	0	0	0.0919913	0	0	0.141883	0	0.300564	0	0	0	0	0	0	0	0	0
maker-Zt_10_contig18_400082_400694-augustus-gene-0.2	accessory	#N/A	#N/A	#N/A	#N/A	---NA---	103	N/A	N/A	extr	26	yes	#N/A	Zt-10-contig18_(400082..400694)	1	12	#N/A	Yes	16	14	103	0.15534	0.135922	6.08846	MLQPLVLLSLFLTSSSACGILSICICRDLDQTPICRSPITGNPDKDHNCNTWCQDHACAGRYPPPQTGRCRVQLGDCIGGFPQLPYCKEGLNDCGPKDFCHIL	0.786596	11.3118	3.33633	0.197731	0	0	0	9.05819	0	2.05712	24.4223	1.34196	0.542054	12.1507	9.67016	0	0	0	53.4176	30.3476	34.2506	5.56508	0	6.30061
genemark-Zt_10_contig18_533841_534612-processed-gene-0.0	accessory	#N/A	#N/A	#N/A	#N/A	---NA---	52	N/A	N/A	nucl	12	#N/A	#N/A	Zt-10-contig18_(533841..534612)	253	1	#N/A	Yes	54	33	52	1.03846	0.634615	0	MAVREFAVGVTEDMTAVCNENGSTSVTEVLLARPDRLSFSEVSMQAESIRST	0	0	0	0	0	0	0	0	0	0	0	0	0	0	0	0	0	0	0	0	0	0	0	0
fgenesh_masked-Zt_10_contig19_434960_438968-processed-gene-0.1	accessory	#N/A	#N/A	#N/A	#N/A	---NA---	283	N/A	N/A	golg	3	#N/A	yes	Zt-10-contig19_(434960..438968)	512	2	#N/A	Yes	127	71	283	0.448763	0.250883	0	MYNTFNTNDKRLVLIVLSGVTNIGLTFPIYICFVPSEAKLKDARHALIDKYVNNGSTSSQRGKSFYPVVAKLLTIYNSLEDAYVHIKKECRRLVERLELVELELRSDYKSGQSTASLTAGSSNASFSAANNTLLKHIERKLDAAALTAAKEQRDQVRIANAAEKVVKASTRTNLKDLTLEQRKAYPTAPAQLQSERIDRKARRINIRLKGKQKATPLLLLPPKDDDSNDFFDVNSSKTLPRAGTPLPAKGISTVKARRSLFKLNPVQHSQIEAEGAVEVESYS	0	0	0	0	0	0	0	0	0	0	0	0	0	0	0	0	0	0	0	0	0	0	0	0
augustus_masked-Zt_10_contig192_1_2861-processed-gene-0.0	accessory	#N/A	#N/A	#N/A	#N/A	XP_016050601.1 PREDICTED: mucin-5B, partial	60	Erinaceus europaeus	N/A	nucl	20.5	#N/A	#N/A	Zt-10-contig192_(1..2861)	2	0	#N/A	Yes	5	3	60	0.0833333	0.05	0	MGNGQSTSKQEELPGVAAQAEMGNGQSTSKQEELPGVAAQAEMGNGQSTSKQEELPGVAA	0	0	0	0	0	0	0	0	0	0	0	0	0	0	0	0	0	0	0	0	0	0	0	0
fgenesh_masked-Zt_10_contig192_1_2861-processed-gene-0.3	accessory	#N/A	#N/A	#N/A	#N/A	---NA---	55	N/A	N/A	mito	15	#N/A	#N/A	Zt-10-contig192_(1..2861)	881	3	#N/A	Yes	22	22	55	0.4	0.4	0	MTLRIERPRRGFDIEGCAAAFGSTYYLHAIWVSYCSFDIERCANALRSTYYLYAI	0	0	0	0	0	0	0	0	0	0	0	0	0	0	0	0	0	0	0	0	0	0	0	0
genemark-Zt_10_contig192_9804_10745-processed-gene-0.1	accessory	#N/A	#N/A	#N/A	#N/A	---NA---	39	N/A	N/A	nucl	18	#N/A	#N/A	Zt-10-contig192_(9804..10745)	707	1	#N/A	Yes	19	11	39	0.487179	0.282051	15.1717	MISAGLHKRDRLLDAFTNAYNETQRLYDDDNLDECFDHA	0	0	0	0	0	0	0	0	0	0	0	0	0	0	0	0	0	0	0	0	0	0	0	0
maker-Zt_10_contig192_9804_10745-snap-gene-0.3	accessory	#N/A	#N/A	#N/A	#N/A	---NA---	91	N/A	N/A	nucl	19.5	#N/A	#N/A	Zt-10-contig192_(9804..10745)	1	0	#N/A	Yes	32	29	91	0.351648	0.318681	0.684949	MQERVAQHEKEVADFRATTDDEDEIERIDLELLGITKEESLKILAEKAAEIEKRVTLSFNAEATPVSESSSTKAFFALLIREAEKPKKDDK	0	0	0	0	0	0	0	0	0	0	0	0	0	0	0	2.59159	0	0	0	0	0	0	0	0
fgenesh_masked-Zt_10_contig2_180239_182908-processed-gene-0.5	accessory	#N/A	#N/A	#N/A	#N/A	---NA---	215	N/A	N/A	nucl	18	#N/A	#N/A	Zt-10-contig2_(180239..182908)	1183	8	#N/A	Yes	9	7	215	0.0418605	0.0325581	0.0321646	MLTTSSYSYFLHPSTSTTFSTTSTSTDTPHGAYTAACTDSSTMRPCRRGPFQLTLLSRCTCCLQLNTTNRVDRHVTSSKLKSLSYCRNPTIPILMNLTDAAHDPEGTAAVRRLTGAVHCFDPTTSLQRLPSATTSTSYFTDHLLPLRARSYLVLRTDTAVRTLGQPLRGTFPSQRPTAVTVSQHPGPKHVWSQLQKQYRLPVTTSLQAASYNCTT	0	0	0	0	0	0	0	0	0	0	0	0	0	0	0	0.256273	0	0.901654	0	0	0	0	0	0
maker-Zt_10_contig2_469552_471058-fgenesh-gene-0.3	accessory	#N/A	#N/A	#N/A	#N/A	---NA---	158	N/A	N/A	nucl	26.5	#N/A	#N/A	Zt-10-contig2_(469552..471058)	72	1	#N/A	Yes	169	136	158	1.06962	0.860759	0.744632	MPNGERRDEIKTTIFRAVNSDSDRRRYEKRDISKDIKYESPEKKRVKTNARKRHLSTPKELPIPKRRRRGNADNTYSRGPEPRGRREPILEDAELEKIRSVIKDNRPDGHFIPNAILRIEADLPDVSDYTLECALRRLGFSRYIPATRERIEDDITKL	0	0	0	0	0	0	0	0	0	0	0	0	6.06817	17.0226	2.96104	0	0	0	0	0	0	0.494119	0	0
maker-Zt_10_contig2_892168_898456-augustus-gene-0.19	accessory	#N/A	#N/A	#N/A	#N/A	SDR family NAD(P)-dependent oxidoreductase	413	Zymoseptoria tritici ST99CH_1A5	NAD(P)-binding domain;NAD(P)-binding domain;NAD(P)-binding domain;NAD(P)-binding domain;NAD(P)-binding domain superfamily	mito	14	#N/A	#N/A	Zt-10-contig2_(892168..898456)	2593	1	#N/A	Yes	636	441	413	1.53995	1.0678	1.46415	METRLQVLRILTSSQSIASTLSASIDPSHPVDRRSDPALTVLMQGLPRQLMQRLAKNLQRGGVSVGRMPPSAFSWKVLGEGSLSLEGVDRSVSAQTRRKVPPRLCVVADSTSHREATLKPTTSRHNRETDLMSALPIAITGVTGGVGSLVAQNLAARELPLRLLVRTPSKAPNLPNSEVHSSSYSDHASSSAALQGIQTLFMVSGSESVDRLAQHRDFIDAAATAGVQHIVYTSYIAASPDAIFTLARDHYATEEYIKASGMRWTFLRNNMYIDFVPSLIGTDDIIRGPAGNGRVSIVAREDIARLAAAVLADPEQHAGVTYDVTGREALSMSEIAATISAARGRAVRFHDETIEEAYASREGYGVPVWQLNAWVSTYTAIRSGVLAPVSNAIESVTGR…	0.955614	1.42918	4.22342	0.216516	0	2.63944	0.472411	1.20552	3.06258	1.3654	1.66424	3.11382	0.241478	0	0.250523	0.160092	0	0.975851	0.260216	1.23429	1.13439	0.186456	3.87756	0.581516
fgenesh_masked-Zt_10_contig20_385890_391864-processed-gene-0.8	accessory	#N/A	#N/A	#N/A	#N/A	SMR46980.1 unnamed protein product	380	Zymoseptoria tritici ST99CH_3D1	N/A	nucl	16.5	#N/A	#N/A	Zt-10-contig20_(385890..391864)	324	4	#N/A	Yes	21	17	380	0.0552632	0.0447368	1.15976	MAPKQNPKKAKATAPTKKQTTLTSYQRNNVDALGLISISVLGGQCSLVAEEDLEVVEEAAAKITACQTTEEKQAKAMWRIEAAITEKRKQLAAIPREAQKEMDDLLGPMTKLLTARLSKTNDGLVKKLSSVEESNTELVTTNNTLTTELNNANESIKKLTGERDELALKLGHAHKSDKLSPTTDDSTTCSVGLSSELVPTNVDLTKSKMIVTTSRNEELETANAWNLQLFRDNHNLANSNKQLTRELRCFKYQSRYIAGRGAPAVQAALQPVLQHLLHDSQMRMTLQIVQTHLRHDMLEEVQTAFEEYMSKTLIETKAFKERKENEVRAAEELVKTNEKELPEERTKLADRFVEFGKVVIAKGGFAKEDVAVLAGLLTKL	0	0	0	0.0615362	0	7.98312	0.0281489	0	0.484973	0	0	0	0	0	0	0.0542617	0	0	0.076301	1.36151	5.82637	0	0	0
maker-Zt_10_contig20_385890_391864-fgenesh-gene-0.11	accessory	#N/A	#N/A	#N/A	#N/A	SMR46979.1 unnamed protein product	505	Zymoseptoria tritici ST99CH_3D1	Flavoprotein-like superfamily;Flavoprotein-like superfamily;Flavoprotein-like superfamily;Flavoprotein-like superfamily	nucl	13	#N/A	#N/A	Zt-10-contig20_(385890..391864)	2802	2	#N/A	Yes	124	105	505	0.245545	0.207921	0.168533	MSLISSPTGRTHFDFGSIGASDKLTNNTSKFTMGDTETGKVDQAGVGQQDTSSYEPTNGQNGNEDSLVIQDDWKPTETSADDNKFDMGSFVDAGFDGDFSNMDFDELTAPLTDWGVNFPPPIDQPGHEQQSSINAADSAGHIGEYDAEDALQHPTQEELDEVNAHIQELQKWIKQGKLIKICEENKAAIRKGISARVKDAHVRHAAKYRISQKAVDTMVRTVKYLKNTTSNSVIMGETVEAKVHHPEAVQRQELADTKPVPNVIGNSRQISDEISDDEEKGQAHKGHSSGGVFEAPHTENDAEGAHPTADRRVIAELAQQSPSTEEPVTMAEDAALDDEEGSDDVAGDSADDYDESSEDSEIYSDDEMFDPDDMTDDEYEARALARELAQQDRSIMRDM…	0	0	0	0	0	0.436896	0	0	0	0.0244963	0	1.14906	0.125624	0	0	0.03675	0	0	0.156294	0	0.413737	0	0	0.0978731
maker-Zt_10_contig21_269932_274704-augustus-gene-0.3	accessory	#N/A	#N/A	#N/A	#N/A	SMQ53677.1 unnamed protein product	172	Zymoseptoria tritici ST99CH_3D7	N/A	extr	27	yes	#N/A	Zt-10-contig21_(269932..274704)	1539	5	#N/A	Yes	68	26	172	0.395349	0.151163	1.9004	MQLISLALVFGLASSVLISDGQKPPHTIDTALFICQNDGDRDYPDGKCVYPDPTGQIRQVYTCDTGAKACQGQGNYRVVTQKATRPLKLLGISDAAHTSTMCRKPIALKIATATSTRWQPSHPSQGSTSMLGVATFLRKGGGTSGNWPRALESVVKGFGEDVLREEVYWTVH	0	0	0	0	0	0	2.23653	0	0	0	0	0	0	0	0	5.06027	0	4.07909	3.28058	15.9167	4.14465	1.63628	0	3.66876
genemark-Zt_10_contig21_300226_301070-processed-gene-0.0	accessory	#N/A	#N/A	#N/A	#N/A	---NA---	82	N/A	N/A	nucl	16.5	#N/A	#N/A	Zt-10-contig21_(300226..301070)	28	3	#N/A	Yes	71	59	82	0.865854	0.719512	2.08581	MPSFARPHSRRSKGSPPHSKKSLPRLPTACARLPTDLRMIPICSRAKAESRPIVGALSRDSVNRHTCGGTISRMQYTGFSKS	2.41514	0	0	0.343924	0	0	6.8562	0	0	0	0	0	1.88856	0	2.19991	2.54623	48.1394	0	0	0	0	1.03716	0	4.72227
augustus_masked-Zt_10_contig21_336629_338224-processed-gene-0.3	accessory	#N/A	#N/A	#N/A	#N/A	SMY27336.1 unnamed protein product	179	Zymoseptoria tritici ST99CH_1A5	N/A	cyto	8.5	yes	#N/A	Zt-10-contig21_(336629..338224)	365	5	#N/A	Yes	5	5	179	0.027933	0.027933	0.854177	MSPLLSTPMHQYDVTRLISPIISFPPAFMSSAFALCNTTMPTLIPTPNPLSFHPTLPSSPSPRDPSKNTHSSLADSIDRILSTCSHKLWGFTIYRTTYSSPALWSHCLAKLHLEIEDQLRFDNAVDLLESMSFTVFDDADRFDGASTEDIRRHFNFVGCDGTGARARDGCWSEWWIDEV	0	0	0	0	0	0	0.522233	0	4.04101	0	0	0	0.450962	5.07535	0.724335	0.195736	0	5.18316	0.0603522	0	4.76782	0.258394	0	4.73327
fgenesh_masked-Zt_10_contig22_94848_105540-processed-gene-0.1	accessory	#N/A	#N/A	#N/A	#N/A	---NA---	44	N/A	N/A	nucl	16.5	#N/A	#N/A	Zt-10-contig22_(94848..105540)	2533	0	#N/A	Yes	34	26	44	0.772727	0.590909	0	MPSLSRNGAREDIVVAARESKAYFRSYGGRFARYNIKLRGNLAG	0	0	0	0	0	0	0	0	0	0	0	0	0	0	0	0	0	0	0	0	0	0	0	0
augustus_masked-Zt_10_contig24_11137_12057-processed-gene-0.0	accessory	#N/A	#N/A	#N/A	#N/A	---NA---	50	N/A	N/A	mito	11	#N/A	#N/A	Zt-10-contig24_(11137..12057)	107	0	#N/A	Yes	2	2	50	0.04	0.04	4.11616	MSSDPSHSIAWRASLLAREAGKAVSIRSLLNTTSAAVAAPDIWPAAYRKR	0	0	0	0	0	0	0	0	0	27.4661	0	30.8547	0	0	0	0	0	0	0	0	0	0	0	0
augustus_masked-Zt_10_contig24_248241_249942-processed-gene-0.0	accessory	#N/A	#N/A	#N/A	#N/A	SMQ52803.1 unnamed protein product	263	Zymoseptoria tritici ST99CH_3D7	N/A	cyto_nucl	9	yes	#N/A	Zt-10-contig24_(248241..249942)	96	2	#N/A	Yes	298	166	263	1.13308	0.631179	0	MAFVIQALIILASNGVQIRGPGIGLFASIVGPDRDDPLTANKSYPSGFHCAQFPDLEFELIIRAFADLSLSNVNVGMSDESPPAEYHEEFPWLDKLFDPPDPANIQAIDDMIAANILPRELNSWFVDHKKDAYAMGNYVELKLDFCIADNKLARSISIRYGVAVPPNFAASPIDVSVEVDLGAKDRRLDDFWPPHLVLEMMQQIKGLEAHTLWTLERLRSRVLLEREYARGVSSEAIERDLVRRFADLEDELRYEADRKKIPR	0	0	0	0	0	0	0	0	0	0	0	0	0	0	0	0	0	0	0	0	0	0	0	0
snap_masked-Zt_10_contig24_454310_455650-processed-gene-0.1	accessory	#N/A	#N/A	#N/A	#N/A	---NA---	68	N/A	N/A	nucl	13.5	#N/A	#N/A	Zt-10-contig24_(454310..455650)	155	0	#N/A	Yes	13	12	68	0.191176	0.176471	0.0691193	MDKEKAVEEHPAAPPGSRAGKDAVVVREHWTRRSERKETTLKMGTEIEHLKTLAMIWRFNLNRDQSEV	0	0	0	0.614342	0	0	0	0	0	0	0	0	1.38997	0	0	0	0	0	0	0	0	0	0	0
maker-Zt_10_contig24_64470_73600-augustus-gene-0.19	accessory	#N/A	#N/A	#N/A	#N/A	---NA---	93	N/A	N/A	nucl	21.5	#N/A	#N/A	Zt-10-contig24_(64470..73600)	5697	2	#N/A	Yes	50	23	93	0.537634	0.247312	0.012802	MALQAWLTTDSVESCEVEDGEVDGLLSDYEGPAPRARRPIAVPKTQGEVETVPTRKDDIEENIYVVHVRRSKSNNMPSKMRANGNEEHIADEC	0	0	0	0	0	0	0	0	0	0	0	0	0	0	0	0.460873	0	0	0	0	0	0	0	0
snap_masked-Zt_10_contig24_64470_73600-processed-gene-0.13	accessory	#N/A	#N/A	#N/A	#N/A	SMY26351.1 unnamed protein product	642	Zymoseptoria tritici ST99CH_1A5	BTB/POZ domain;BTB/POZ domain;BTB/POZ domain;SKP1/BTB/POZ domain superfamily	cyto_nucl	10.833	#N/A	#N/A	Zt-10-contig24_(64470..73600)	487	9	#N/A	Yes	500	311	642	0.778816	0.484424	0.252413	MSTTQERNLDALDAALTANVRPVPLQDPSNGAEDEADAHIRLSYLFFVGPDRVEFIIHIGLLEKHCLDLASRLARLKYPSKGSTDVTFGLEVTNVLASTFRLLVAWLYSRQILPVPHKDRAAPGEALDRSKQTRAVEGDARENDVADLDLLRLHHFAQTYGCHGLASDSISLLLAQNARWKSTSTREALDYVNRNFDEDSPVYTLLAHDVADHVVSSSFPAQVLEYPKPFPLRIMQALTGQKEAAENAAQPAETKEERYRRHIREYMHPEAEDGEGSYDDCKCWEKSFSIGVKHEQGPEIYNNTATVLIGREELSFVVHRDVIGKQSAYFRGAFANGFLETHTGIVKLPDESVGEFAMFLGWLYTGTLLLPWADQVGLLDEYHKAVKARLGRDKEESEG…	0	0	0	0.0533991	1.32417	0.636396	0.0457438	0	0.445375	0.0973354	0	0.57165	0	0	0	0.0254048	0	0.47179	0	0	0.0764505	0	0	0
fgenesh_masked-Zt_10_contig25_401003_407570-processed-gene-0.0	accessory	#N/A	#N/A	#N/A	#N/A	---NA---	89	N/A	N/A	cyto	13.5	#N/A	#N/A	Zt-10-contig25_(401003..407570)	2992	0	#N/A	Yes	51	36	89	0.573034	0.404494	0	MSRALKDAYFYRVTSSIYKAKVFYTLTIAVAELDRRVDRETRLNGEDRKKRPRFIVVRGEELAGADGYIAVVEDDYIKLPEKSASNLKV	0	0	0	0	0	0	0	0	0	0	0	0	0	0	0	0	0	0	0	0	0	0	0	0
genemark-Zt_10_contig25_44012_47564-processed-gene-0.1	accessory	#N/A	#N/A	#N/A	#N/A	SMR61076.1 unnamed protein product	905	Zymoseptoria tritici ST99CH_1E4	OTT_1508-like deaminase;OTT_1508-like deaminase;OTT_1508-like deaminase;OTT_1508-like deaminase;Zinc finger, MYND-type;Zinc finger, MYND-type;Zinc finger, MYND-type	golg	6	yes	#N/A	Zt-10-contig25_(44012..47564)	358	21	#N/A	Yes	66	39	905	0.0729282	0.0430939	1.41496	MAPQSSHYGATALVELATLINLLFLRAGNVINSAAPENFGLDADLDTDDGDGDDSSDSEVSANTAQRDELSQAHGHLRRRFLNRLAELFAAERNGRFVTAAVFREEEHEARVDVWLARNNGFETHKDKKMIAAVETALNQLANEREWGATELWNHMLQYSVPRLHFYQDKLKATLAQHRAELEQIGLKSSISLADEEARILSDIYSHFFKPPRPRETDIQRLEHLVHLGADVRRATHAGNDLSKLLGKSAWTRKIVTILCLVGKFTSAFDTFAEASTAIWQGYTFKLNVLEPTAPFNLPKVKTDLVSALEGACTTKIDPAIKAYFSKPKVEATFAVLQKRKPHVHAEVQLLFYLARNKITNVFPYVGASKLPCILCAGLLKADGNLTCRESHKHLYARW…	0	0	0	0	0	0	0.935805	0.602378	0.395963	3.79761	3.72385	5.40462	0.0177839	0	0	0	0	0	7.0141	5.79613	13.1099	0.0113631	0	0.0447015
augustus_masked-Zt_10_contig25_77834_87376-processed-gene-0.2	accessory	#N/A	#N/A	#N/A	#N/A	---NA---	79	N/A	N/A	nucl	21	#N/A	#N/A	Zt-10-contig25_(77834..87376)	500	1	#N/A	Yes	21	18	79	0.265823	0.227848	0.361567	MSSVGEVLPSEEGPMGTDGLELGTGPGHQDRSRQRGLPTDTNLERRGSRHRGQFVIACAVSKRTSQLHNTGRFRDAREY	0	0	0	0	0	0	0	0	0	4.38707	0	0	5.07023	0	3.55912	0	0	0	0	0	0	0	0	0
augustus_masked-Zt_10_contig25_77834_87376-processed-gene-0.3	accessory	#N/A	#N/A	#N/A	#N/A	SMY29557.1 unnamed protein product	118	Zymoseptoria tritici ST99CH_1A5	N/A	nucl	9.5	#N/A	#N/A	Zt-10-contig25_(77834..87376)	1438	1	#N/A	Yes	57	48	118	0.483051	0.40678	0.788866	MQDESERDSGGAVEEVEDGADGLEDEISAAAARTRTGCGFDKLMASVVDSEKRLGETEVAELERWKRKWMGLDDDGEEAAEEAGQVVEHDRGYIIQWARTAIHFQPHNPGPRLTTHEQ	0	0	0	0	0	0	0.157365	0	0	1.65988	0	12.6955	3.20134	0	10.6851	0	0	0	0	0	0	0	0	0
snap_masked-Zt_10_contig25_77834_87376-processed-gene-0.15	accessory	#N/A	#N/A	#N/A	#N/A	SMY29555.1 unnamed protein product	221	Zymoseptoria tritici ST99CH_1A5	N/A	mito	18	#N/A	#N/A	Zt-10-contig25_(77834..87376)	7019	1	#N/A	Yes	13	12	221	0.0588235	0.0542986	0.138905	MLRGAVTATSTPTTTRAQSGTPQPSKPARLHMTNSPPTPQNSPLLNLPAELRDAIYGLVLKTDEQISVYHSGFDRPALLQTCKEIYLEALPTFYVINTFRLKTYSFDSAFFSKWYNSVNQAEIYSVSIAQTDWSPSWKNLVERVKQYHTGEVLLRVDSPVQLGTFLMHIAISHRRHQTQLMDLIFDTAIIMRDRSWDVVEQVLKDMRWLLIASDARWELSR	0	0	0	0	0	0	0	0	0	0.113525	2.82338	0.289885	0.150139	0	1.62365	0	0	0	0	0	0	0	0	0
snap_masked-Zt_10_contig26_139073_142438-processed-gene-0.7	accessory	#N/A	#N/A	#N/A	#N/A	Vegetative incompatibility HET-E-1	292	Ramularia collo-cygni	N/A	mito	7	#N/A	yes	Zt-10-contig26_(139073..142438)	1929	6	#N/A	Yes	12	8	292	0.0410959	0.0273973	0.935303	MTFFDRDWNSIGTRANLAKTLSNVTGIPTHFLNGQQDFRKASVACKMSWQSRRQTSRMEDMAYSMLGILGIRMEIRYGRGANAFMNLQLELLKVSTDESLFAWTAPTEGLPYPVHPAPDWEDDEWGLLAPSPSCFVHSGDIVPGERIYRTGGGNRLSSKSDDRVHEQGYTIGSYHFSQGSLRFPVPDGDFNSTQNTLLLSLLFVFCPCIGLPLLVKKSRKTEFDLRLIFFRGDDLQQQRPVKIPLCRRRATIQRVDLIFRRQRCSELGVSERKLRDWYTMDEMTILQPMLED	4.63036	0	6.84638	0	0	0	5.38942	9.82733	6.97743	0	0	0	0	0	0	0	0	0	0	0	0	0	0	0
fgenesh_masked-Zt_10_contig26_312307_315235-processed-gene-0.6	accessory	#N/A	#N/A	#N/A	#N/A	probable SCF complex member Cullin 1	258	Zymoseptoria tritici ST99CH_1E4	Cullin, N-terminal;Cullin, N-terminal;Cullin, N-terminal;Cullin, N-terminal;Cullin repeat-like-containing domain superfamily	cyto_nucl	9.833	#N/A	#N/A	Zt-10-contig26_(312307..315235)	1668	2	#N/A	Yes	93	74	258	0.360465	0.286822	0.350054	MSDSTTTTDHPPTDMIPPISKETLDDPGKTLEWIKAQVSRLYSISSTSLGRESVPLDRATYLNLYTAIHDYGVTAMHPGRPHIGDVHAGQALYDFLRRTIEGYCSFVAAMLSASERGKILEEYVEQWNSFEILSSQVANVFRTFDRHWVRREMDERRSVIERWKEGRREGRDGGVRPPVGVLWEVRELGWRVWRGVVLGVWEEGDGEGGGEEGWWGGREDWGAFEGDEGSANGEEGGRRWWDWEGRRREGFGRCAEVV	0	0	0	0.105818	0	0.462248	0.166314	0	0	0	0	0	0.4194	0	4.42207	0.0422189	0	0	0.0367166	0	0.444009	0.275261	0	1.59239
maker-Zt_10_contig27_6545_16749-fgenesh-gene-0.25	accessory	#N/A	#N/A	#N/A	#N/A	cellulose synthase catalytic subunit (UDP-forming) like	641	Zymoseptoria tritici ST99CH_1E4	Nucleotide-diphospho-sugar transferases;Glycosyltransferase 2-like;Glycosyltransferase 2-like;Glycosyltransferase 2-like;Glycosyltransferase 2-like;Glycosyltransferase 2-like;Glycosyltransferase 2-like;Glycosyltransferase 2-like;Glycosyltransferase 2-like;Glycosyltransferase 2-like;Glycosyltransferase 2-like;Glycosyltransferase 2-like;Glycosyltransferase 2-like;Glycosyltransferase 2-like;Glycosyl…	mito	11	#N/A	yes	Zt-10-contig27_(6545..16749)	6428	12	#N/A	Yes	131	30	641	0.204368	0.0468019	0.990423	MSQNPFVTPPGSQPASLRTASSETVQVARPIPVHLGPGSDAISVVLPAAETVPAQDAGLNEKQAPAEQNKNKASLWSRLTRKGGKNETPGNETFNEKARPTTVTPPAAPNAEKRSLKQRFVDSYRKNYCPREAPTVLPSCPTDKEKYSYMSMNRWPIILGGLLSALSLTAGAWLFIKTEWYFFWYALYAVWTEVYIFMSLGVTIFGKRFDLKGHNQKLRDHPLTVETAPTVDIYLPVCKEPIEVLANTWKHVAAMRYPGLKMQPVVLDDGAQDEVKSLAATFGFRYIVRDDRPLLKKSGNLRNAFNHTSGDYFVVFDADFCPRPDFLEELIPIHLANPKLAIVQTPQFFRAPGEQTWVEQGAGSVQEYFYRLIQPCRNTWGAAICVGSNAVYRREALAA…	0	0	0	0	0	0	0	0	0	0.858627	5.91598	0.983471	0	0	0	0	0	0	0	0	0	0.625962	0	1.01466
augustus_masked-Zt_10_contig3_839331_839943-processed-gene-0.0	accessory	#N/A	#N/A	#N/A	#N/A	SMR46385.1 unnamed protein product	152	Zymoseptoria tritici ST99CH_1E4	N/A	cyto_nucl	7.333	#N/A	#N/A	Zt-10-contig3_(839331..839943)	121	2	#N/A	Yes	129	84	152	0.848684	0.552632	3.87171	MKLHNHRSEPWDPTRDSFSLDTGLLGPEEYIFFDYDFVDHRFPNDIAIQCLTQEMHDRGPGQPLMLREICRAVMHDDKRSGEVGRLELPQDLWDNATVSQLDEIALLAMVQIYRLARGWSSSVRREGGDGGGGGDSNVSSVMAGTAAVVANF	0.0712684	0	0	5.0553	0	7.3443	15.2274	5.47276	10.1667	0	0	0	5.21403	6.02635	6.48482	0.644312	0	2.06864	0.105851	0	0	3.83417	0	1.3414
fgenesh_masked-Zt_10_contig32_349860_351141-processed-gene-0.0	accessory	#N/A	#N/A	#N/A	#N/A	---NA---	26	N/A	N/A	#N/A	#N/A	#N/A	#N/A	Zt-10-contig32_(349860..351141)	696	0	#N/A	Yes	35	22	26	1.34615	0.846154	0	MLLPFFLRLGGYPPLNSSLLYGRYII	0	0	0	0	0	0	0	0	0	0	0	0	0	0	0	0	0	0	0	0	0	0	0	0
augustus_masked-Zt_10_contig33_268751_270409-processed-gene-0.0	accessory	Mycgr3P32094	69	69	55	IBR finger domain-containing	366	Zymoseptoria tritici ST99CH_1A5	IBR domain;Zinc finger, RING/FYVE/PHD-type;Zinc finger, RING/FYVE/PHD-type;Zinc finger, RING/FYVE/PHD-type;E3 ubiquitin ligase RBR family;Zinc finger, RING-type, conserved site;Zinc finger, RING-type, conserved site	mito	12	#N/A	#N/A	Zt-10-contig33_(268751..270409)	2	31	#N/A	Yes	10	10	366	0.0273224	0.0273224	23.4389	MAVSMSGGTARRTIQPARNSSSALVKVPNTWEDPETLAKAAVIYNVGRPTQNASNTTASNGDEDEDITVAESSTWAALRAAFGEPPLCECAGCGDFTESLDLARVPCDHEYCRTCLEDIFVLSLKEKDSFPPRCCEEIQLSDVRKHLPSDLATDFEARYEELSTKIRTYCHEKACSAFIPPGDINEETGTCPQCKRTTCTVCKEAYHLGDCPKDESLQLLLQAADVAQWQRCYQCGRMVDLFIGCNHITCHCKAQFCYVCGEPWKTCECPQWDEDRLTIRAAEIATRHPNRRLYQPGQAPRRADDPATIAAIAAHLRDHHLCIHEHWQRLEGPHTCEQCGDDLRNFIFECRQCLITRCYRCVEDLL	31.1168	15.96	30.6288	26.9696	25.1303	27.0747	27.5075	25.7589	30.086	34.5457	11.9302	21.6411	21.0875	13.001	19.7896	31.1599	14.9481	36.0019	22.7315	10.235	24.0624	25.0965	22.3966	22.6756
maker-Zt_10_contig36_245572_247123-snap-gene-0.1	accessory	#N/A	#N/A	#N/A	#N/A	---NA---	145	N/A	N/A	nucl	19	#N/A	#N/A	Zt-10-contig36_(245572..247123)	542	3	#N/A	Yes	32	30	145	0.22069	0.206897	2.28479	MKPRDVRLADRQTSTCLSTTTDLHLPQDPCLSKFLPAESVLDSWKILEPRQAEPEHVSWWTTSLQFAVLDSRLNVKSSWVGGLATRYPEISRSASFLIHIPPSTYQRSMGRPSRSTAQLRKQYTLILPDCRISYERFGSQRVLPR	3.4596	0	11.1466	3.18258	0	1.15973	4.43702	0	4.64307	4.49717	0	11.3796	0.365457	0	6.39247	1.69911	0	7.48052	0	0	0	0	0	0
genemark-Zt_10_contig36_253724_254359-processed-gene-0.0	accessory	#N/A	#N/A	#N/A	#N/A	---NA---	150	N/A	N/A	nucl	12	#N/A	#N/A	Zt-10-contig36_(253724..254359)	107	4	#N/A	Yes	19	14	150	0.126667	0.0933333	0.686539	MEDSTTSKRISRSNPAVATILMATTWQQEYVKVIMTLSNGYDVSQVFRSTASRKSRKSECWMGRAEVMKRIRRQVSELKSHWEQLCDGLSLILSLICSTLGTRPLAPSQRPDRHWRRLCIQATTAKLLAHGLDKLYGTRWVNTYSSSPDH	0	0	0	1.0918	0	6.46445	0.548857	0	0	0	0	0.506138	0	0	0	0	0	0	0	0	0	0	0	0
augustus_masked-Zt_10_contig36_343653_350297-processed-gene-0.0	accessory	#N/A	#N/A	#N/A	#N/A	---NA---	357	N/A	N/A	cyto_nucl	14.5	#N/A	#N/A	Zt-10-contig36_(343653..350297)	571	5	#N/A	Yes	65	43	357	0.182073	0.120448	0	MDEDEDAHPDNDKGRQLIDMNMFLRSAREEDGRPERPRFDDGPEGPMSSETYQADNADKFLLAVNERPYFWYTSVSYLTKVYLVSKETYAARIKDSVSQAKYAKLKRDYKEVVEEARSKVEFLNNANNANLLRVTESADELAGALLQYRTTYAFNAFCSEARNREDGWAIVKFLNPTNDNPLTPGRGNSRGGRGGRAAGRGGGRGGSTSGGNSTTDTRGPAVRVVLYKYQNLSRMELDDYAKFKTENRCFRCREIGHRQHDPECILHSSKGRNAFVLNAAGAAEAGSRPTAPRVGKCLASDERRRPQAFDENAIENEEERRLFEMLLEGLPDDEELLISASTKGTFVTTTRLQPKHG	0	0	0	0	0	0	0	0	0	0	0	0	0	0	0	0	0	0	0	0	0	0	0	0
snap_masked-Zt_10_contig37_230938_235233-processed-gene-0.5	accessory	#N/A	#N/A	#N/A	#N/A	oxidoreductase GMC like	375	Zymoseptoria tritici ST99CH_1E4	Glucose-methanol-choline oxidoreductase, C-terminal;Glucose-methanol-choline oxidoreductase, N-terminal;Glucose-methanol-choline oxidoreductase, N-terminal;Glucose-methanol-choline oxidoreductase, N-terminal;Glucose-methanol-choline oxidoreductase, N-terminal;Glucose-methanol-choline oxidoreductase, N-terminal;FAD/NAD(P)-binding domain superfamily;FAD/NAD(P)-binding domain superfamily	cyto	20	#N/A	#N/A	Zt-10-contig37_(230938..235233)	619	3	#N/A	Yes	12	9	375	0.032	0.024	11.3552	MGRPTLTTYINADARNILFDGECKATGVNVTTLGKQPFTLTARKEVIVSAGAFHSPQLLMVSGIGPKETLQKYNIPVVKDLPGVGQNMWDTANIGGPRYQISVGVNNAIENSSSYSGVVAQLLTNGSGPLSDTGNTIGAWDIFPDAVRSKLSPSAQAALAKFPSDWPEVEYALTSSGKLFVGPNPTDRYGIIGCQLVKTVSRGNMTIQSASNDVPPVINPNWLRDPIDQEVAVQAYRRARQAWEGVPEGVKIGDEVWPGKNVTTDEELLHLIRENIKVNHHGAASCAMGKENDPHAVVDSKGRVFGVKGLRVIDSSSLPFAPPGHTQGITYAHAEKLVDDVLGDWDTAMLSLDTQIRENITLGADYWSFSGESEQ	6.69081	5.19084	15.8965	12.8853	4.72848	22.2892	10.6149	13.4548	18.192	10.7531	10.5422	13.5147	11.3943	8.69142	15.1708	0.219958	0	3.38929	13.9711	14.1601	16.4252	9.94505	8.53733	16.9802
augustus_masked-Zt_10_contig37_42998_64342-processed-gene-0.2	accessory	#N/A	#N/A	#N/A	#N/A	N-glycosylase DNA	284	Plasmodium vivax North Korean	P22 tailspike-like, C-terminal domain superfamily;Pectin lyase fold/virulence factor	mito	14	#N/A	#N/A	Zt-10-contig37_(42998..64342)	11357	2	#N/A	Yes	23	15	284	0.0809859	0.0528169	0	MLNREVTRLTSWTASFGTAKSISRTAKSGGRHYEQRSRLLQFSNGEVNIPNGEIDIMNSEVNIPNGEIDIMNGEVNIPNGEIDIMNGEFSNGEVNIPNSEIDIMNSEVNIPNSEIDITNNEAVYYSFRIFSNGEVNIPNSEINIMNGEVNIPNGEIDITNNEAVCYSFRTAREVNIPNGEQRSRLLQFSNSEINFPNGEIDITNNEAVYEQRSCLLQFSNSEVNIPNSEINITNNEAVYYSFRTASEVNIPNGEIDITNNEAIYYSFRTARLNMTNNEAVYYSF	0	0	0	0	0	0	0	0	0	0	0	0	0	0	0	0	0	0	0	0	0	0	0	0
augustus_masked-Zt_10_contig38_193959_195157-processed-gene-0.0	accessory	#N/A	#N/A	#N/A	#N/A	---NA---	247	N/A	N/A	nucl	11	#N/A	#N/A	Zt-10-contig38_(193959..195157)	366	4	#N/A	Yes	83	63	247	0.336032	0.255061	3.46029	MAHPDDFIRSGVRSPLSSPSTSGWITEIVQFINVLSTNCEAVQKFPSSGYTEAGPSKRHSSWLGQKILGMFAAALPSVHLPTILRHGGSTLPSLTRFPAVTRTWCSHRTDLSQPSTQTRTTNPPQQKTMHLPHPLTTILAFQLMIQTTVLAHATAVVFCSCLYDGSHGPDDTQIDDRATEAADHSEWVPNEQSVQSSTNMDDVFHASALIMSPRYLIRNRGGRGMLIAVIRGLSGRDGLIVNFDDGG	0	0	0	0	0	0	12.8514	10.3812	13.1348	0	0	0	9.67697	9.17957	20.33	0	0	0	0	0	0	15.7412	12.6369	20.6383
augustus_masked-Zt_10_contig38_255262_261407-processed-gene-0.5	accessory	#N/A	#N/A	#N/A	#N/A	---NA---	195	N/A	N/A	nucl	22	#N/A	#N/A	Zt-10-contig38_(255262..261407)	5178	6	#N/A	Yes	32	23	195	0.164103	0.117949	0.986491	MVSKDQEKKDGTSRAASTGSDLQARKQHLDALHFNGRWRDVGCQTASVSAKPDSDLEEQTAAPMLLLHMTEYYSPLVGATSTPSSLRAAQKIMPVPTLHGVRLTIAQNDSTDQRDDPPARLEGSTRVRESRAICCSSGTSNRARTEIWCTNRAQACQAIHSFFHAELRCHMQNDEFEPIDSADFNSSTKRAEASD	0	0	0	0.772423	0	0	11.5423	0	9.39224	0	0	0	0.465037	0	0	0.41145	0	0	0.792153	0	2.8582	0	0	0
snap_masked-Zt_10_contig38_255262_261407-processed-gene-0.8	accessory	#N/A	#N/A	#N/A	#N/A	SMQ54541.1 unnamed protein product	705	Zymoseptoria tritici ST99CH_3D7	N/A	nucl	14.5	#N/A	#N/A	Zt-10-contig38_(255262..261407)	2973	6	#N/A	Yes	22	16	705	0.0312057	0.022695	1.41786	MAAVLQPTPAHTAQDQSPPPINSVAAPERQPVRLPESVRYAVRAYHDATGQFTAMLIEIPYSINLGNSTNGTDRTHYDAFIAALAPASTDLRNVYSGTHIDELLEYGPAYRCAAEVRLRYADRFPVDSKLVATIFRAIRNRKIANQYYAAQSNRPDRTTREHRELNSLFYQLTVTLRPTIVASLLVAAPVTPTIERSTAASQHGVSAQGDGVISPQEALPFAWPRFPPRNTLPSSQINVTAPTSASTASSVEADTNTGGAHFVPLEETVRLSTQDPQLEIVPSAPQVEVLPPSLATSIVDTSQDHPYQAHDEVNSTLSSNTAQPVSIDVRHSAQPNVASLGAVGAQPERLLEDPRAFLEECLPQFLLIQLNTQPQLQGHRQTLQAVLRHLLPELLKDRL…	0	0	0	0.674242	3.49246	1.06863	12.3773	5.53464	8.73222	0.0140055	0	0	0.902579	0	0.817261	0.826755	0	0.982673	0	0	0	0.0565591	0	0
maker-Zt_10_contig38_328672_329807-snap-gene-0.5	accessory	#N/A	#N/A	#N/A	#N/A	SMY28222.1 unnamed protein product	195	Zymoseptoria tritici ST99CH_1A5	N/A	mito	11	#N/A	#N/A	Zt-10-contig38_(328672..329807)	111	7	#N/A	Yes	65	53	195	0.333333	0.271795	26.7568	MVRPFCTYKDYILRSNHSYLPSPSVRHSTVILHHHHHRFDNSTAIYHHHRFDTPLPNQSKAGSHATMQFGSSYLILVVALTTGVQATKGIAYECKLPGWYDPDDPRPQQICGSSTSWWKWMPAISRPYDGDWGCCVPKDKESAYKKGCGDWRGWAHSIDDTTDMGDCDADGAEEESFKEDEAGSGEVHFGLAGFG	45.1642	23.9578	37.044	0	0	0	0	0	0	0	0	0	0	0	0	0	0	0	0	0	0	0.15179	0	0
snap_masked-Zt_10_contig39_118683_123439-processed-gene-0.8	accessory	#N/A	#N/A	#N/A	#N/A	SMQ53045.1 unnamed protein product	432	Zymoseptoria tritici ST99CH_3D7	NADAR;NADAR;NADAR;YbiA-like superfamily	mito	8	#N/A	#N/A	Zt-10-contig39_(118683..123439)	2980	4	#N/A	Yes	67	41	432	0.155093	0.0949074	0.892752	MAETKREGAEYHTGAEKAQKTVAATTSTRKRRGTATLATPAHPLKRAKPSSPEQSGCRAEAESKASTHLTALSDVPLAPKTSQALSTRSRPNKGKFGGLAHNVENAGFPPGEIEFNRSGKRIGWNMVNTAALVTPGKILFSSHDWRYGGPFGFLSTHAPCKINVPKLLDGFSFLNVEHAHQYNKARCMKLSEVRITTRISPNVSSRRIVGLVLDARNMTTTEMAEFVDKFDDFYLTDRPWWDEWQSAYLLVVDRVLKYALRAKFESSVDLKMKLMMTGEYELCYANNANSIDPWLGIGFPAHIAMAFQPKWNQNLLGKALMVVRSEIRAKEPQWPKTFAFDHFRALEMSHRAKQEDPKKPISPSPSAREAQATWLRSGDESLPALMDRLKVEETAYHRR…	0.0180263	0	0	2.07355	4.01724	1.91167	0	0	0	0	0	0	2.51778	0	2.89783	0	0	0	0	0	0	2.47746	0	2.14131
genemark-Zt_10_contig39_310826_317756-processed-gene-0.2	accessory	#N/A	#N/A	#N/A	#N/A	related to PIF1-DNA helicase involved in mitochondrial DNA repair and telomere length control	181	Penicillium polonicum	N/A	nucl	8	#N/A	#N/A	Zt-10-contig39_(310826..317756)	2139	0	#N/A	Yes	83	49	181	0.458564	0.270718	0.265263	MEVFTIRGQQWGGRGHTVAFLRDVVQLANKLPNEPGSLNVIVLKPKEVQGEDVSDEEVASRQRQFSREFTVRRDVMLSWLRHLKANYPGYSDIAIDEDRIANLPANQNIIDQMPTTTYDYTKGGGAADATGDQRPRTHADPQGANSAEAEAEADNEPGFDSTAVPNVRAKQQDMANLAQRV	0	0	0	0	0	0	0	0	0	6.0862	0	3.46326	0	0	0	0	0	0	0	0	0	0	0	0
snap_masked-Zt_10_contig39_310826_317756-processed-gene-0.10	accessory	#N/A	#N/A	#N/A	#N/A	SMY30035.1 unnamed protein product	107	Zymoseptoria tritici ST99CH_1A5	N/A	nucl	16	#N/A	#N/A	Zt-10-contig39_(310826..317756)	4599	0	#N/A	Yes	57	43	107	0.53271	0.401869	0.0321242	MPMPEGEFEEREDNEEETEVYWNELDRARRVNQHDPEALGNRPLDRNADWMPFVGVWLSEEKSANPTTLDVNSQSTAEKDNFNPEQRLIYDIVFEQYQDIIAGRQPS	0	0	0	0	0	0	0	0	0	1.15647	0	0	0	0	0	0	0	0	0	0	0	0	0	0
snap_masked-Zt_10_contig39_310826_317756-processed-gene-0.11	accessory	#N/A	#N/A	#N/A	#N/A	---NA---	68	N/A	N/A	nucl	17.5	#N/A	#N/A	Zt-10-contig39_(310826..317756)	6498	0	#N/A	Yes	35	26	68	0.514706	0.382353	0	MAANEEAARQAAKEELYDITPPSERRRKRNRQQLDEGAMDEDEDDGNPMDEDKDDGDPMDEDDDDELR	0	0	0	0	0	0	0	0	0	0	0	0	0	0	0	0	0	0	0	0	0	0	0	0
snap_masked-Zt_10_contig39_310826_317756-processed-gene-0.9	accessory	#N/A	#N/A	#N/A	#N/A	ATP-dependent DNA helicase PIF1	304	Claviceps purpurea 20.1	Helitron helicase-like domain	nucl	18.5	#N/A	#N/A	Zt-10-contig39_(310826..317756)	3225	9	#N/A	Yes	272	202	304	0.894737	0.664474	0.180988	MKHMPKFQQWLNGTPQERIRIARDNLRNNPHIAAAHFDRRFKAFMEKVIMPKYCVKDYWYCYEFQGRSSVYVHGFIWPPTGMPLPDMATEGGRLDFTNLWDRYLKAINPEPTRTKATTARSAINAAPAELTNTLRDLSDVVNRVQRYKCTDYCQRRKKGQNANDPTTFCRFYFPRKVQEEAEISKKRNPAYPMFCAQSNQNMLNYFSPVISLGWLANCDLSPCTSVHAVIEYMAKYCSKAETLSQPYDQMTRPLSLEEQEQDDGVKTTAARTGKSLLQKYMGRKLAYEEISYFEILVDYDTKPA	0	0	0	0	0	0	0	0	0	3.80068	0	2.71489	0	0	0	0	0	0	0	0	0	0	0	0
augustus_masked-Zt_10_contig39_63154_64104-processed-gene-0.0	accessory	#N/A	#N/A	#N/A	#N/A	SMQ53014.1 unnamed protein product	234	Zymoseptoria tritici ST99CH_3D7	N/A	nucl	12.5	#N/A	#N/A	Zt-10-contig39_(63154..64104)	49	2	#N/A	Yes	25	25	234	0.106838	0.106838	0.0575418	MHCIRSIIHQTSNDYSAQSSHPLMSLSILFPHDLHNRTSSQALSTLIGITRKISIPTPTDSSTFISTMSANRVGMGSTLIDAQMHQLEQQLDQMEMLVHQYHVIQQQAHDLFEQVLIERQRQYPASTTQLANRGRHLERRNGEIGNNGLYGDRIPGSAAVPSAAHGGGFNGEQARGGAVVQASASLIGNRETDGGRGLDDRGSCDGRGDRGGGGRGSAQDSDPASAGGVDSEDP	0	0	0.673731	0	0	0	0	0	0	0.0542684	0	0	0	0	0	0.0428861	0	0.36916	0	0	0	0	0	0
fgenesh_masked-Zt_10_contig4_354297_357442-processed-gene-0.2	accessory	#N/A	#N/A	#N/A	#N/A	SMR62215.1 unnamed protein product	168	Zymoseptoria tritici ST99CH_1E4	Protein of unknown function DUF3716;Protein of unknown function DUF3716	mito	18	#N/A	#N/A	Zt-10-contig4_(354297..357442)	32	7	#N/A	Yes	185	105	168	1.10119	0.625	0	MLFLVYSRNLSEVARAGFTCIIKAANITRYYADASYDLRDVIDEQTLEVDLRGDKFMKKRLNYVDALFVQSRRFPINIPDAFKEYETCKSCLGAKKPSNKRGPPKGPFKVCKNKPGNFDNACANCIFSSDKPGCSVSKTYKAEQARREKDFGPPALNKYNSGPSHSNF	0	0	0	0	0	0	0	0	0	0	0	0	0	0	0	0	0	0	0	0	0	0	0	0
fgenesh_masked-Zt_10_contig4_354297_357442-processed-gene-0.3	accessory	#N/A	#N/A	#N/A	#N/A	---NA---	87	N/A	N/A	nucl	15.5	#N/A	#N/A	Zt-10-contig4_(354297..357442)	1798	1	#N/A	Yes	138	78	87	1.58621	0.896552	0	MQQARANITYYGGADSRRNPRQARKLRLHYDYRAEVGVRAPLSHDQAQLCDFNKRVEAEKARVKTPLKQDAVSRSGRAIKVPASYKE	0	0	0	0	0	0	0	0	0	0	0	0	0	0	0	0	0	0	0	0	0	0	0	0
augustus_masked-Zt_10_contig4_362553_367291-processed-gene-0.0	accessory	#N/A	#N/A	#N/A	#N/A	SMR62214.1 unnamed protein product	276	Zymoseptoria tritici ST99CH_1E4	N/A	nucl	21	#N/A	#N/A	Zt-10-contig4_(362553..367291)	3184	3	#N/A	Yes	216	157	276	0.782609	0.568841	0	MLNRLKYLFCGKNNPTPPIRGNEGQNTPIQRKRRPKNSTPGNREVIVRNAKIQNEDVAIGLLAECFGFQSFVENPANTGVLEGITLKQLAESYFKRPTSSTLYEASLIVKRIETEIGISDDEKEQSPTPRPKIKKEKIIKKEKVNTKPIKTEKQIKTEEDACTIHPTTLRHLANADIQKAIKKEKEIKKEKEDTPPRQRSVQLEDPSPPSSPLAFRSAHKRTVSKTEQAPIENESNTTTETEDGEESKESNKDAPPAKSTRSAAKRSKTGRFEKKK	0	0	0	0	0	0	0	0	0	0	0	0	0	0	0	0	0	0	0	0	0	0	0	0
augustus_masked-Zt_10_contig4_769547_773969-processed-gene-0.1	accessory	#N/A	#N/A	#N/A	#N/A	coiled-coil domain-containing	222	Zymoseptoria tritici ST99CH_1E4	N/A	nucl	13.5	#N/A	#N/A	Zt-10-contig4_(769547..773969)	2528	1	#N/A	Yes	4	4	222	0.018018	0.018018	0.0679779	MSSVTESNTGRPVRGVARIVSTPRKTINDAGSKKRKMSPSSDEETLVEEDRRAKARVEETSAMLEESRKRRIRKAEQANATSTEQNAALKQRIAEMEKEKLVAQSKTDEWIAWGKKWESYGRSRKEETLRLEVKYTAVQGERDGLVKRCNELEVTKTELNKRNVILEEVVEEYRGDLESSKLRQANISRSRGEKLASVDARLAETARSRDEFDNLMAFLEGP	0	0	0	0	0	0	0.566386	0	0	0	0	0	0	0	0	0	0	0	0	0	0	0	0	0
augustus_masked-Zt_10_contig4_905667_915238-processed-gene-0.5	accessory	#N/A	#N/A	#N/A	#N/A	SMY23105.1 unnamed protein product	580	Zymoseptoria tritici ST99CH_1A5	N/A	mito	12.5	yes	#N/A	Zt-10-contig4_(905667..915238)	4951	6	#N/A	Yes	582	427	580	1.00345	0.736207	0.712431	MSADGKRAAMEWYKVPLMATTAPAAAPLARSLENNKTTESLKPFNPSTKPLRSVTRYSGGTADALYEEKETSLAATLASAFKENAKVESTSTATGVGEQPSTTSATVAQASSTLAKEDVAAVDPKKVQPREKQFQTPTHSSSPASAPLSNEKRISDSLRRLAEPTIPSTPRLPLASNQSETAVAEKNAQILKQQVAMETRGSTAMPAVMSKEKRLSDSSQRFATPAMPSTPPHTPPSKRHTMDEAGGGELTVEEQRVASGKVLLPSPISLSKRNGKRKTARKAPLNILDFPQELLEDILEPIGNEAVGGPQTLGFLQSCKFARNVGMEAALRWTVFVSTFNMALYGCLTQKFFRSLGLVRCDMGRHIRKIEFKLSNIDLSSFYTVCQIGLEFSRDEAFY…	0	0	0	0	0	0	4.28061	7.67988	1.23355	0	0	0	0.384774	2.21951	0	2.20563	3.68436	1.91739	0	0	0	0.36737	0	0
maker-Zt_10_contig4_905667_915238-snap-gene-0.21	accessory	#N/A	#N/A	#N/A	#N/A	SMY23104.1 unnamed protein product	1139	Zymoseptoria tritici ST99CH_1A5	Zinc finger C2H2-type;Zinc finger C2H2-type;Integrase-like, catalytic domain superfamily;Integrase-like, catalytic domain superfamily;Zinc finger, RING/FYVE/PHD-type;Zinc finger, RING/FYVE/PHD-type;Zinc finger, RING/FYVE/PHD-type;Zinc finger, RING/FYVE/PHD-type;Zinc finger, RING/FYVE/PHD-type;Zinc finger C2H2-type;Zinc finger C2H2-type	nucl	20.5	#N/A	#N/A	Zt-10-contig4_(905667..915238)	467	24	#N/A	Yes	1257	887	1139	1.1036	0.778753	1.9156	MADAMSLDIDSPDLELVQEEEWDNPYKPSEKVGKSMAHRIVDNQRTDRPLSKKAARSVTFQYGAPGSMNKQQRVQRIWDAFCGTVKHDVLQSPSIELIIRFLDILARRTIPSIRGKTTPSLSTIRNVWHILINLLKFRHSDYVYSGTSVVRIRAFLDQLVQKKILFRGVWRKRQWAGYRLVLHMADTWLRKAFLQGCLDWDRHLHCLLYVLLLAATGMRPGDLTRSRGYKGAEWLPWEDLELVLRPERLDLVTVQDLTVQDLRLKITLKYTRGKKWVNGQDVVRFVDPMDSAENNSTCLVKLLVVTALRHGRVSSTTIEDLLAQAAQRTDGKVIWKHPKQPVLFALGRNPSSIPYDKPVDDNFIRSSLSKIAFNARIPARLIPRDIQAGAVRDMAYGHE…	0.00624521	0	0	0	0	0	35.847	12.5344	16.3543	0.00894696	0	0	0.0301034	0	0	0.0317093	0	0	0	0	0	0.0445508	0	0
snap_masked-Zt_10_contig4_905667_915238-processed-gene-0.17	accessory	#N/A	#N/A	#N/A	#N/A	SMY23107.1 unnamed protein product	129	Zymoseptoria tritici ST99CH_1A5	N/A	nucl	11.5	#N/A	#N/A	Zt-10-contig4_(905667..915238)	8744	5	#N/A	Yes	30	12	129	0.232558	0.0930233	0.454099	MAAFDDEEKVANYFEEQQQQQESFQQSFVGPIYRAYSHSINRFNNTSNNTNNTTMLAWHGIYPQTQPCQTNKLTGFDGCRLAVSKYKGAACVAICTPVLLASVELRKPREDASLLKCGISPVKAFRLEV	0	0	0	0	0	0	0.937496	0	1.08158	0	0	0	0.257379	0	7.15749	0.833556	0	2.09488	0	0	0	0.53988	0	1.03013
augustus_masked-Zt_10_contig4_920348_927720-processed-gene-0.2	accessory	#N/A	#N/A	#N/A	#N/A	---NA---	226	N/A	N/A	mito	20	#N/A	#N/A	Zt-10-contig4_(920348..927720)	665	3	#N/A	Yes	55	42	226	0.243363	0.185841	212.255	MILRAACTPPSSFRALPPLLLDNEASPFEPGRSIVTGLTARALSRPRHPDSTLRYTPRPAYEVRKRSERDRGRLAVGSGCYQLSAAAIHARVHHCLGDESFGFVHALGVRAVLELEQAKNLLPGATTMITMISRTWMPTRVPRHRRQQRQEHAMVGGTKDEVRHHAAVDRSAVALRHRRRETHLLGHMRRMVRRRETHLLGHMRRMVTWDGGEDAVGRDGKGLEGI	421.013	275.708	282.893	0.300423	9.17519	0.5495	95.0046	118.928	78.7124	360.739	209.719	129.268	454.288	296.085	213.793	552.015	278.714	298.185	1.65218	0	0	489.54	277.28	192.785
maker-Zt_10_contig4_920348_927720-exonerate_est2genome-gene-0.0	accessory	#N/A	#N/A	#N/A	#N/A	---NA---	54	N/A	N/A	nucl	15.5	#N/A	#N/A	Zt-10-contig4_(920348..927720)	1196	2	#N/A	Yes	19	12	54	0.351852	0.222222	0.935286	MEDSTETTSNDCLKGLCQRSGDWLIGNTFMLQGDGRRGGPRKVGRNQRGHHSLL	1.2048	0	0	0	0	0	0	0	0	0	0	0	0	0	32.4655	0	0	0	0	0	0	0	0	0
maker-Zt_10_contig4_920348_927720-exonerate_est2genome-gene-0.1	accessory	#N/A	#N/A	#N/A	#N/A	---NA---	75	N/A	N/A	mito	10	#N/A	#N/A	Zt-10-contig4_(920348..927720)	2918	2	#N/A	Yes	21	15	75	0.28	0.2	0.00919322	MENLSHGISKPRISSRIMSLGLGVWRIRNFASLDSFETESSRTECFTRPNICEPRNIKPLILPGMVISSQVISRA	0.330956	0	0	0	0	0	0	0	0	0	0	0	0	0	0	0	0	0	0	0	0	0	0	0
maker-Zt_10_contig4_920348_927720-snap-gene-0.11	accessory	#N/A	#N/A	#N/A	#N/A	---NA---	194	N/A	N/A	nucl	16.5	#N/A	#N/A	Zt-10-contig4_(920348..927720)	5662	3	#N/A	Yes	282	203	194	1.45361	1.04639	1.82907	MSVALGDAGSISRRLRSPLDLTPEICRDVVPGLGKSRLPCHASLSHGRRTFPSLRGSRHLPSPFPTSFPPPPSPIPPFSSTTSPPSSSSTTLPPSSRSHTVSLHTRAWLLSLSAPSTRIPSPLLRGCSRLTPQAAHDASSIYTVDSAFSSSPSSSSNQDSYQHVQRRSISRSLTTYTLFDLPMLPPAISSFLRS	0	0	0	0	0	0	9.00868	39.0961	12.9889	0.0657296	0	0	0.385139	0	1.99908	0	0	0	0	0	0	1.46811	0	0
snap_masked-Zt_10_contig4_920348_927720-processed-gene-0.8	accessory	#N/A	#N/A	#N/A	#N/A	SMY23111.1 unnamed protein product	292	Zymoseptoria tritici ST99CH_1A5	N/A	cyto	10.5	#N/A	#N/A	Zt-10-contig4_(920348..927720)	6346	4	#N/A	Yes	382	274	292	1.30822	0.938356	1.36807	MADAMSLDIDSSDLELVQEEEWDNPYKPSAKSGEQMAKRFQDNQAEDRPLSKKAARSVTFQYGSPSNMTQQRRTEVVWDAFCGTVKHDISKGPDGETLLRFLDTIARRTVPSIRGKTIPSFSTIRNVHTVLIQLLTFRHEGWKLSSTWRLRIKAHLDDLVRRKLLHRGLWIKKQWVSYRLILRMANAWLRKAFLRGCINWDRHLHCLLYVLLLAATGMRPGDLTRSGGYKGVEWLPWEDLELDLRPDRLDLAAVEDLTVQDLRLKITLKYCKGKKYVLLALGASEWKLTMLR	0	0	0	0	0	0	12.1252	25.4681	11.4325	0	0	0	0	0	0	0	0	0	0	0	0	0	0	0
augustus_masked-Zt_10_contig4_928095_934216-processed-gene-0.3	accessory	#N/A	#N/A	#N/A	#N/A	SMY23112.1 unnamed protein product	583	Zymoseptoria tritici ST99CH_1A5	N/A	nucl	15	#N/A	#N/A	Zt-10-contig4_(928095..934216)	2556	3	#N/A	Yes	653	469	583	1.12007	0.80446	0.609657	MSTGGDNAAGEEREKPPMATTAPAAAPPARSLENGKTPEMNLPVKAFRRPWLDGLESSSGIAKAASEEQKTSLAATLESVSKENTMVESTSTATGAGEQLSTTSATVAQASSTLAKEDVAAVDPKKVQSREKQVDTTTHSSSPASAPLSNEKRISDSLRRLVEPTIPSTPRLPLPSNQSETALAEKNAQILKQQVAMETRGSTAMPAVMSKEKRLSDSSQRFATPATPSTPPHTLSSRKHTMDEAGGGGSTAKKQRPGADEVVQSEANESSQKDGKMETAKKAPKNIFDLPQEMLDKILQPMEGQAVDSPESLAFLQSCKLAREVGMEASLKGLFFVSTFNMALWYPNKQPLRLSLKLMGKDMRGQLRRLRFKISNFQLSSLYTMGLFVQEFSEDKPFG…	0	0	0	0	0	0	3.01412	0	1.44113	0.0539945	0	0.676956	0.951059	3.28689	1.02655	0	0	0	0.0140616	1.30983	0	0.243388	0	0.16151
genemark-Zt_10_contig4_928095_934216-processed-gene-0.4	accessory	#N/A	#N/A	#N/A	#N/A	SMY23111.1 unnamed protein product	684	Zymoseptoria tritici ST99CH_1A5	Zinc finger C2H2-type;Zinc finger C2H2-type;Zinc finger C2H2-type;Zinc finger C2H2-type;Zinc finger C2H2-type	nucl	18.5	#N/A	#N/A	Zt-10-contig4_(928095..934216)	29	17	#N/A	Yes	930	717	684	1.35965	1.04825	1.83252	MPSQIASYKQKHPGVSTDDARRAIVLAITSDPNRAWASDANSPNLLHQPLPSVSTPSVPRRAPPSHPRRRTAILPTPDSLPPGRSAAALTATPSPHPQRPFDHASAVGAYPPPPTVALHSAEALDDETPGPYFVRGAGPKRQRLNTDENMKQSDLFSPAPPPVDATQALPHSPSSPPASDLLPELDPQLDDAGLEMLVGTIVQTSADEDTSLAKADDASGDENDDEDDDTLFGLALGETVEDPSDEQNPAGQDPLLLVGNAFVTKLATINTYLDQGKEGAQRTDPPATGNSRDPPTQYFFTCPVCDRVSNSFLKWVRHSMNCTVQERNAKTVPCQYKGCDALFTSPLREIYHRTSIHEWEPVPCTACPPDQQHVLYDTRHKLDYHQEIGHPEQELSCPI…	0.0483121	0	0	0	0	0	20.8968	27.345	17.6331	0	0	0	0	0	0	0	0	0	0	0	0	0.0153556	0	0
maker-Zt_10_contig4_928095_934216-augustus-gene-0.13	accessory	#N/A	#N/A	#N/A	#N/A	SMY23113.1 unnamed protein product	451	Zymoseptoria tritici ST99CH_1A5	N/A	mito	16.5	#N/A	#N/A	Zt-10-contig4_(928095..934216)	4584	4	#N/A	Yes	366	270	451	0.81153	0.59867	1.27218	MKRQRVNSTQTLQLPPQSLPFHPLQLNLPHCHTTTHRRAPWLRTAYHRLTHFPPPRILALKNTAAHNLPQIYTAIDMAAPARLTEAEKLNLPLHGNVAYKRKQLDALLGGKRAPTHDQSLRMFLWTPGKYNALRLKARTLARVETSITANKDIHNGDDPKKLKYATKDAKLQRWQRRVEKSSRTELITPIFAALKYDPDFVDDFVASTEDDALRRRVPNPHLQNAKMREMGFAEPRMVDCLDIFQRETLLRLIIEREIAAMKRTACLHTKAETGYDNAVGELADRVEQWEEDLMTAAEALKQGPTKRARREKLKPWNSRKLQITPDDDEVQPDQIVLFKLARGTMRKDLQNSVKLLPDFAKFDFTKLVDLIDGKNWTEEDDEGVQKYWIGWTWDDEQFM…	0.615072	0	0.912649	0.0234486	0	0	9.06211	11.0851	5.06043	1.14335	1.17566	0.863379	1.09461	0	2.86896	0.586654	3.6026	0	0	0	0	0.0523008	0	0
augustus_masked-Zt_10_contig41_170737_172059-processed-gene-0.0	accessory	#N/A	#N/A	#N/A	#N/A	---NA---	156	N/A	N/A	nucl	10	#N/A	#N/A	Zt-10-contig41_(170737..172059)	591	2	#N/A	Yes	101	101	156	0.647436	0.647436	1.48621	MVPLPKHLNSDTLTPIAERLLQLPTHLIATPLTFTLLENTTELPWPDHTGSVEIYRAMLNARHLNRDFLECRVGREHLHQAACEDDRPDPLPPIRVESEEQLQYFQLRIVVLAEREEGIFRHVPPWSGADAHAAEVGFRSGREPGTLPQSLVFRLI	0	0	0.174646	0.21455	0	4.88455	0	0	1.55459	0	0	0.206625	0.111553	0	0.624486	0	0	6.54068	0.0766762	35.3737	2.82534	0	0	0.0016832
augustus_masked-Zt_10_contig41_2153_7308-processed-gene-0.0	accessory	#N/A	#N/A	#N/A	#N/A	SMY29094.1 unnamed protein product	146	Zymoseptoria tritici ST99CH_1A5	N/A	cyto_nucl	13	#N/A	#N/A	Zt-10-contig41_(2153..7308)	1078	1	#N/A	Yes	96	76	146	0.657534	0.520548	0.0745139	MSTSYRDIIRAVLANVRALEFEDGEDEAVEGGSRGRDLGRTNYSKYKDRLDIYEDVSFLEYCLTFSITTKENLDVLGLEERRDRLEEIPTETVEDIDDIEDELEDLPEEPDPLDFNELVNRGLNVYYDTEDLDTDLGRRPEDLDYD	0	0	0	0.478499	0	0	0	0	0	0	0	0	0	0	0	0	0	0	0	0	0	0	0	0
snap_masked-Zt_10_contig41_242411_246524-processed-gene-0.7	accessory	#N/A	#N/A	#N/A	#N/A	integrase core domain-containing	113	Zymoseptoria tritici ST99CH_3D7	Ribonuclease H superfamily;Integrase, catalytic core;Ribonuclease H-like superfamily	cyto	14.5	#N/A	#N/A	Zt-10-contig41_(242411..246524)	2919	0	#N/A	Yes	125	81	113	1.10619	0.716814	0.58008	MTFTDDAKRFTWEDRFQFKSQIPDIFLKRHRRIEKELSTTIDTYRFDNKFWQHSKIKAYFVKHGITAEPTVPYDHYMNGVAERTNRTEREKASAIMHNANIGPKILRILDAKT	0	0	0	0	0	0	0	0	0	4.44037	16.4425	0	0	0	0	0	0	0	0	0	0	0	0	0
augustus_masked-Zt_10_contig45_233431_239997-processed-gene-0.0	accessory	#N/A	#N/A	#N/A	#N/A	ATP-dependent DNA helicase PIF1	153	Fonsecaea monophora	DNA helicase Pif1-like	mito	13.5	#N/A	#N/A	Zt-10-contig45_(233431..239997)	930	0	#N/A	Yes	57	32	153	0.372549	0.20915	0	MAVPARNSGQLLLNVDGRAGTRKSYVIKLILAYLQKAARNKGKTSLVLQLALTGVAAYRIDGQTLYKLFRLPIKGSYTDLLANGMIDNIAGQQVYYAFNRTIELVRLLTPEQRRAFNNATRIYYKNSLVNNKNEARLAELNTAVVDIIASYDN	0	0	0	0	0	0	0	0	0	0	0	0	0	0	0	0	0	0	0	0	0	0	0	0
augustus_masked-Zt_10_contig46_253634_254751-processed-gene-0.0	accessory	#N/A	#N/A	#N/A	#N/A	SMY24022.1 unnamed protein product	247	Zymoseptoria tritici ST99CH_1A5	N/A	nucl	16	#N/A	#N/A	Zt-10-contig46_(253634..254751)	1	5	#N/A	Yes	137	127	247	0.554656	0.51417	0.00490972	MAKPGHRKHFLLQEIRIEDEKIAALLKQYEENDSAELRQQYRSKRYKYEELQVKQTCDGATLAAKKAMSGELDSEIEQYKERSPARASSILHAEHMKVVYRDQSTATVSLPASNRSPYNLARPANRRPRRHTIDAGQSRKSHHRVDRECSAWIQGFLNGSNAARPDGPRSNQVGFQGWCRLQSSRRARSNGHVWDVSRNRDVDAARGPGYRHAPGDAASQPDRRLRGTPPELLRTARCNHVMGDVNC	0	0	0	0	0	0	0	0	0	0	0	0	0	0	0	0.119603	0	0	0	0	0	0	0	0
genemark-Zt_10_contig46_69151_70521-processed-gene-0.1	accessory	#N/A	#N/A	#N/A	#N/A	SMR51280.1 unnamed protein product	91	Zymoseptoria tritici ST99CH_1E4	N/A	nucl	16.5	#N/A	#N/A	Zt-10-contig46_(69151..70521)	122	2	#N/A	Yes	4	4	91	0.043956	0.043956	0.0914001	MMVAMHAGKGENRGPQLANRITTNIQLEHKSHHRKPHHRTFTNSIMDHYNMQDPRLDQSATTAARCLQTMVVYLEDNTIFCALQRKLVDLQ	0.194467	0	0	0.303704	0	0	0	0	0	0	0	0	0.193171	0	0	0.515627	0	0	0.616253	0	1.25484	0.212341	0	0
augustus_masked-Zt_10_contig48_123862_133533-processed-gene-0.2	accessory	#N/A	#N/A	#N/A	#N/A	transposon tf2-1 poly	617	Zymoseptoria tritici ST99CH_3D1	N/A	nucl	12	#N/A	#N/A	Zt-10-contig48_(123862..133533)	5524	8	#N/A	Yes	749	470	617	1.21394	0.76175	0.206793	MLLSTDVITPAGFCINLSNGKVLMRKNDNAEMSISVTPRSKDRIKALVTSISPYLVPARSIINIRIKVSRPLEQSRNYEFFPENGNTKEGLRLFYYIVDADTIAIRVMNQTHASIRIPRGQLLREVQELEIDGCYHISEKDALLDEADEILARYTAGSTEQPETSQREYNKQPAVEPDIDSNTPVTKLPNGVTIYRDGADAEALQKVVEKFPDLFTDRGTTVDLPPERYLTAPLIPNWQDRKQILRLKRTKDFPRSKVQIIGFASYGLTGAESRYAITKLEMFGVVWATKKLRPIIDAAPKVYMLTDHSAVTAIAKKSQIATTVSNDRLNYRLVLAAVFLSQFPRMEVMYRPGRLHVAPDALSRLEGEREKGKATDLNDSGLDNIPTFSAQEFLLVKEE…	0	0	0	0	0	0	0	0	0	0.176465	0	0.171356	0.0248002	0	0	0	0	0	2.95275	1.19063	2.57044	0	0	0
snap_masked-Zt_10_contig48_123862_133533-processed-gene-0.11	accessory	#N/A	#N/A	#N/A	#N/A	---NA---	71	N/A	N/A	cyto	14.5	#N/A	#N/A	Zt-10-contig48_(123862..133533)	264	0	#N/A	Yes	102	61	71	1.43662	0.859155	0.167183	MYAKSRVDDPTAMPPRHDWKFEVIDLTDLSDDQEQAAHTIADLPEDWIIRAPEDEIKFVFATLLKFLNKIG	0	0	0	0	0	0	0	0	0	0.505724	0	0	0	0	0	0	0	0	0	0	0	0	0	0
snap_masked-Zt_10_contig48_123862_133533-processed-gene-0.12	accessory	#N/A	#N/A	#N/A	#N/A	KJX96497.1 hypothetical protein TI39_contig620g00004	311	Zymoseptoria brevis	N/A	cyto	12.5	#N/A	#N/A	Zt-10-contig48_(123862..133533)	927	5	#N/A	Yes	408	262	311	1.3119	0.842444	0.468693	MKSLCFECCEDALDFPDFRKEAGSIDPPGSKHLPKAQKTDSLADAPTSLPPAIKTTSTAPKASKQTPAIKATSTALKALKQTSRKPQSTAFADAAFSPSGPSTATSIPKGLMQLPPKKAAQIAPKDTPAPASTAESTASIDDEIPQQVAKNISDAFLEVQKFCKFKPYWRSLPAAEKAKKIKYLNSAFTTFPQHKWAEFWPKLRDEANTIKPVTVEPPYFTPMQASQQDAAAIVELYKLVCAMTKRTRMTKELQDSIHRIIGARGVLDKKLSTVIKVLRHYPKFEFRIPDTNHTLVHFMREVHAFIDGALR	0	0	0	0	0	0	0	0	0	0.114374	0	1.87116	0	0	0	0	0	0	1.41302	2.72755	2.18176	0	0	0
snap_masked-Zt_10_contig48_123862_133533-processed-gene-0.13	accessory	#N/A	#N/A	#N/A	#N/A	KJX96497.1 hypothetical protein TI39_contig620g00004	111	Zymoseptoria brevis	N/A	cyto	19.5	#N/A	#N/A	Zt-10-contig48_(123862..133533)	2046	2	#N/A	Yes	134	75	111	1.20721	0.675676	1.09781	MLREAYESMDAGTLTFPPGHGIGDLFLAHGFVNYFLSEGKACTEIVSKDDFENTFAEVFALIENCTEAEDSHKDLKKLRKLFVDGPSVLGISLDDRDHLKATVLDLIVQTS	0	0	0	0	0	0	0	0	0	0	17.0376	7.96043	0	0	0	0	0	0	0.798794	0	1.81979	0	0	0
snap_masked-Zt_10_contig48_123862_133533-processed-gene-0.14	accessory	#N/A	#N/A	#N/A	#N/A	KJX96498.1 hypothetical protein TI39_contig620g00005	207	Zymoseptoria brevis	N/A	nucl	21	#N/A	#N/A	Zt-10-contig48_(123862..133533)	2691	1	#N/A	Yes	219	160	207	1.05797	0.772947	0.670317	MAPRKGKEPRRVGIDKPEDTGSVAGGSDAPLRPVPKLGEITIQYPDNEFPRIGLDTYKYIDARLFHGKKTSNTLSDARTAPAKQMNSVLQREREILTSIVADKDVLNAPMEACAPRKGQDVTLGTKVAQYKYSQAAYLLQSAPQRKLVAMWNNVKMDEDKRADMVKRARGLLTVREMLDFLKDNDLKMFEDLKKLSKDWFDLPKVED	0	0	0	0	0	0	0	0	0	0.136824	3.91127	11.2826	0	0	0	0	0	0	1.05826	0	3.26253	0	0	0
snap_masked-Zt_10_contig48_123862_133533-processed-gene-0.15	accessory	#N/A	#N/A	#N/A	#N/A	---NA---	83	N/A	N/A	nucl	13	#N/A	#N/A	Zt-10-contig48_(123862..133533)	4286	2	#N/A	Yes	107	71	83	1.28916	0.855422	0.069305	MPVLPKPHAPLTRLGKLKLVNRKDTNDHCIYARDRSEHTVKKPKAHEHGNHDGYAYAARQSEQEANGLKFTEHPRTGCYIYRN	0	0	0	0	0	0	0	0	0	0	0	0	0	0	0	0	0	0	0.53899	0	1.95599	0	0	0
maker-Zt_10_contig5_123955_124631-exonerate_est2genome-gene-0.0	accessory	#N/A	#N/A	#N/A	#N/A	---NA---	62	N/A	N/A	nucl	20	#N/A	#N/A	Zt-10-contig5_(123955..124631)	230	1	#N/A	Yes	12	3	62	0.193548	0.0483871	0.162321	MGQTVDTHDRADLRNLHKGKTEQGNGLAHSAKPTCSHYITHYASSQPSGVVHSSQSHQIIAH	0	0	0	0	0	0	0	0	0	0	0	0	0	0	0	0	0	0	0	0	0	0	0	0
augustus_masked-Zt_10_contig5_274272_275002-processed-gene-0.0	accessory	#N/A	#N/A	#N/A	#N/A	---NA---	27	N/A	N/A	#N/A	#N/A	#N/A	#N/A	Zt-10-contig5_(274272..275002)	274	0	#N/A	Yes	8	6	27	0.296296	0.222222	0	MPSLSRTWFQARASSKKREVRRERRGG	0	0	0	0	0	0	0	0	0	0	0	0	0	0	0	0	0	0	0	0	0	0	0	0
fgenesh_masked-Zt_10_contig5_486936_490486-processed-gene-0.0	accessory	#N/A	#N/A	#N/A	#N/A	---NA---	107	N/A	N/A	mito	20	#N/A	#N/A	Zt-10-contig5_(486936..490486)	1692	2	#N/A	Yes	250	101	107	2.33645	0.943925	0	MYLYIKIPPALRGEGTKLSPCAITGLKARKGITSFKVPVRALTRRHTRPFICPDVIGYGFSGEKLLEVIRSLNVSLIRNPARFHNIAVENRLIDPKDYIIFKDRLIN	0	0	0	0	0	0	0	0	0	0	0	0	0	0	0	0	0	0	0	0	0	0	0	0
fgenesh_masked-Zt_10_contig5_49101_56625-processed-gene-0.7	accessory	#N/A	#N/A	#N/A	#N/A	SMY27514.1 unnamed protein product	432	Zymoseptoria tritici ST99CH_1A5	Leucine-rich repeat domain superfamily;Leucine-rich repeat domain superfamily	cysk	14	#N/A	#N/A	Zt-10-contig5_(49101..56625)	131	6	#N/A	Yes	264	141	432	0.611111	0.326389	0.641445	MAIVMLLAPKTRVLSMEGDDESLFRHHGHVVGTNCMQKIVGMVFRDLRAAMVQAQAQATGQVTPAPEMGMQNLQTCSLLDVTPMTLARIMSIPSLRTVKAGLLTADPGWQIDDADSVAGSSGVTTLHLSDTFEQPNWMKTLIAKCRTLKSLTYEVQSSLRVQNNQPVVGRGILREAIDGHQPSLQTLRIIDSTDRGQVFRLSDQAFGSLSTFSDLADLEIDEQALFGCGPTSWDAMPFLRPKSQFFPPNLVSLQYHTYTSAEAIPDILDALSSLQDQQLNDLTVSCPMEDSYSWTHFGLNGEYFELLQNEPALDRGQMPGVGVRCGVKLWDGEFLYDRMELRFWDLQPLTYPNLKDTAERLRDRGVMSIIEYQLSLSQLGEEEFVFGDDLMGILEGKGL…	3.48127	0	0.94008	0	0	0	2.94399	1.36609	1.90097	3.31187	0	1.54877	0	0	0	2.85871	0	3.0914	1.28702	0	0.268055	0	0	0
maker-Zt_10_contig5_49101_56625-exonerate_est2genome-gene-0.0	accessory	#N/A	#N/A	#N/A	#N/A	---NA---	196	N/A	N/A	cyto	9.5	#N/A	#N/A	Zt-10-contig5_(49101..56625)	6170	3	#N/A	Yes	109	109	196	0.556122	0.556122	0.575224	MISGLTIVLDIVPNRLANGPGDEEILAAALAVSDGVLKPIRSHGRVIQHQRCYSARGDRDSWSTRSPRVSIQLRQAGFDGPHSWQRHNTCETGRRNINKNTLLQLLHSQGLDRYSRALGAQGLESAKCSTSKVFHARSSRVAIRALALPVDGEDLQPRQEEHQNSSVRSAAVPLQSVQNPLIASTEPRDLQQSITI	0.767083	0	3.17585	0.016038	0	0	1.14538e-05	0	0	0.0184114	11.7611	0.117696	1.51672	0	0.969812	0.374783	0	0.596625	0.192302	0	1.20163	0	0	0
augustus_masked-Zt_10_contig52_99916_106233-processed-gene-0.0	accessory	#N/A	#N/A	#N/A	#N/A	retrovirus-related gag-pol poly	1374	Lasius niger	Ribonuclease H superfamily;Ribonuclease H superfamily;Integrase, catalytic core;Zinc finger, CCHC-type superfamily;Zinc finger, CCHC-type superfamily;Zinc finger, CCHC-type superfamily;Zinc finger, CCHC-type superfamily;Zinc finger, CCHC-type superfamily;Zinc finger, CCHC-type superfamily;Zinc finger, CCHC-type superfamily;Zinc finger, CCHC-type superfamily;Zinc finger, CCHC-type superfamily;Zinc…	cyto	8	#N/A	yes	Zt-10-contig52_(99916..106233)	324	21	#N/A	Yes	968	699	1374	0.704512	0.508734	0	METSTLKLQPISKLNGANFPIWYVQIMGIMESTGAADYVNGIETEPVDPSASATSTAESRLTWQKTAEVKAWRKGDAGAKAMIINNCQDSMVLALAALPTAKAVMDHLKLIFAQEGMSHQFSVYQKWESTTFDGSNISQFCTKYRNVCTEIDSCDLKLDDNIRLFAFLNRIQEHFPNFTANIRQNLRNAKKTTPSELPKLESIMHDLLDENQAVQLAPSSASAHIAQQAQTPQNSSRNNRKCDHCGGTNHFKDSCWKLYPNLIPATEIARREKRKAEKLQKPQQGATPQKQTPQSAFVTTEHLFCATTENSFAALADEDEVKEESRMDRINRINQLDPSIDIDVHGGPFFFVDPADGLPDRPHEVTVGDFKVSFYGRHGEEVIFFGQYVFFSPVFRYGF…	0	0	0	0	0	0	0	0	0	0	0	0	0	0	0	0	0	0	0	0	0	0	0	0
genemark-Zt_10_contig54_175095_176310-processed-gene-0.0	accessory	#N/A	#N/A	#N/A	#N/A	SMY30458.1 unnamed protein product	296	Zymoseptoria tritici ST99CH_1A5	N/A	nucl	16	#N/A	#N/A	Zt-10-contig54_(175095..176310)	242	3	#N/A	Yes	202	156	296	0.682432	0.527027	7.98539	MIGMLELELERVHSRRHAFPAHLIHHHAFPAHLISSTTTVSDSSHSPPRFPTHLTHHHDFLLISLTITISYSSHSPSRFPTHLLSQFINSLLRQHSAHHELDTPSVTELRAIEIMPDQPDLPAAHSSRSESSSLPSYRSTASIPSLAPHHRTYHRVRESIFESGSSFLVTATNPWSWNISKRKTSTISAPAPGNHIYSMDPRDRSGKLEGEKQRIAGKIEKDIRYMGYYVEYQMGAEWICEDGVTNGQSCVVARLNERSWSQQPRAQAIQILQDLGVTPHDAAAVFCLPKQHKLLN	19.2061	14.1386	14.4055	6.50187	25.1356	19.8681	1.40432	0	0.724877	13.2963	30.1872	9.94189	0	0	0	0.0379764	0	0	3.45227	10.3692	7.74789	1.55823	10.0376	3.96916
snap_masked-Zt_10_contig54_53552_55202-processed-gene-0.6	accessory	#N/A	#N/A	#N/A	#N/A	---NA---	82	N/A	N/A	nucl	17.5	#N/A	#N/A	Zt-10-contig54_(53552..55202)	1170	1	#N/A	Yes	41	40	82	0.5	0.487805	1.17013	MSDDMKFYRSTLVASDDEVDMRNRKGMKQELGQQLSGGMFEEVDVMDLDATTMMSVNNQRQHAECQRLQARSVPLQRFKQVL	0	0	0	2.79655	0	0	2.4729	0	21.8649	0	0	0	0	0	0	0	0	0	0.968792	0	6.20755	2.06816	0	0
fgenesh_masked-Zt_10_contig55_290_2428-processed-gene-0.0	accessory	#N/A	#N/A	#N/A	#N/A	---NA---	18	N/A	N/A	#N/A	#N/A	#N/A	#N/A	Zt-10-contig55_(290..2428)	1459	0	#N/A	Yes	10	10	18	0.555556	0.555556	0	MPTRYYILEIIAVLIDPL	0	0	0	0	0	0	0	0	0	0	0	0	0	0	0	0	0	0	0	0	0	0	0	0
augustus_masked-Zt_10_contig55_60740_62944-processed-gene-0.1	accessory	#N/A	#N/A	#N/A	#N/A	CZT12868.1 uncharacterized protein RAG0_16545	421	Rhynchosporium agropyri	N/A	nucl	21.5	#N/A	#N/A	Zt-10-contig55_(60740..62944)	796	8	#N/A	Yes	15	7	421	0.0356295	0.0166271	0.338882	MAYSQDRWQIPSADEEVRSLRTQNQDLTEQVESLQAEVMRMKRQLEADHDESRSSSCTGRSRGQSHRDEIEQGSRQLSSPSGRTQRTPAQRRPASSTSRQAKRRRRPQRTDSRDAVQEEISDSPITETFNDTGYPAPEQQLDIINTVKEDDAYQNFTSSQDRARQSDCLDTSTSEHLRSEDCARYTSPFVEDGSDVPDDHGRRADSVGDILDVSDIEVRAHMSPMIAYDENDTRSELEEGQDRSAEQRELQSPVQTGTTKSSLNADYVSFRRFDLPFDFVVSKADGSSGTMAKDKLPNTLLKILHDGYDDWQTRMAQLRDWKRTLSETKKSCVWSKIAKLGSVYWTVQQPRSFACMACVNAQRPCFVVKNEEAILLPMPPCMRSEFDRMDREYYVGGQR…	0	0	0	0	0	1.1342	0.144255	0	2.91885	0	0	0	0	0	1.69621	0	0	0	0.0529338	0	3.0165	0	0	0.932781
augustus_masked-Zt_10_contig56_53245_54464-processed-gene-0.0	accessory	#N/A	#N/A	#N/A	#N/A	---NA---	208	N/A	N/A	cyto	10.5	#N/A	#N/A	Zt-10-contig56_(53245..54464)	512	6	#N/A	Yes	78	65	208	0.375	0.3125	0.106586	MVDVQYRLLEREQIVMVVDTPQAFLNFGNSSMGIAKHREETTAVFRDASGASPPVPPQSPICQDCFFPPHLRVLQALAAPLQALQEHKATTGIFDLCSGKDRPSHQVQIPSLAPCSKPLALPPNIQDSVTATYLVEWKFQNAHPSFERIVTMASAIFIPCIPSRRHDTGDDVRAQRARFKPINCKPGRFTQAEIVDFISVAAVTSSRQ	0	0	0	0	0	0	0	0	0	0.127022	0	2.03168	0	0	0	0.27291	0	1.40549	0	0	0	0	0	0
augustus_masked-Zt_10_contig56_5338_7184-processed-gene-0.0	accessory	#N/A	#N/A	#N/A	#N/A	---NA---	161	N/A	N/A	nucl	12	#N/A	#N/A	Zt-10-contig56_(5338..7184)	244	3	#N/A	Yes	103	65	161	0.639752	0.403727	0	MRSLSLSVETPPSWSPKSHSPATQRTSASRAKCSELSQPDQRSLAELQYGGIDTKQSTGKAPSTISATTEESMISARVALVHVAFLKTVSGKATGQTTGNRESLSILRMSTTKLATSYELLFTIIIEARTSLHRLTSYLSAQHLDDIVRCNPRCLRHLAER	0	0	0	0	0	0	0	0	0	0	0	0	0	0	0	0	0	0	0	0	0	0	0	0
augustus_masked-Zt_10_contig56_8343_10225-processed-gene-0.0	accessory	#N/A	#N/A	#N/A	#N/A	---NA---	238	N/A	N/A	cyto	12	#N/A	#N/A	Zt-10-contig56_(8343..10225)	213	3	#N/A	Yes	49	34	238	0.205882	0.142857	0	MKPVTAPPSHADRDTPAVIATIEEFLPPAPISSLPSLRRWSLSSPSEALVSQTRQGIFVHVQDYTSGSLVHPDSLPQLAGAIAKKKFVNMVYCLPASSPHTLKVTIAEKQQQLPRIEMLADTPTSARVEICAQRRPGGFIAVSLRGLVRPRGGLGVWRPHYSTIDDSAAKSKAGRMVFGTAVEPHDLDEELDDDDLDGVASTSKPTWPITFPVFTPWNKSRGRPALQRDCMAPKVKSQ	0	0	0	0	0	0	0	0	0	0	0	0	0	0	0	0	0	0	0	0	0	0	0	0
augustus_masked-Zt_10_contig56_8343_10225-processed-gene-0.1	accessory	#N/A	#N/A	#N/A	#N/A	---NA---	74	N/A	N/A	cyto	21	#N/A	#N/A	Zt-10-contig56_(8343..10225)	1551	2	#N/A	Yes	40	28	74	0.540541	0.378378	0	MIQERKLGVARDLVNVLIECGCEVPGSSLIPGPEKDETVYKDGSSEDDEAAEEGDAAAKEGDGAVDRAAEAEDD	0	0	0	0	0	0	0	0	0	0	0	0	0	0	0	0	0	0	0	0	0	0	0	0
maker-Zt_10_contig57_165242_170674-snap-gene-0.15	accessory	#N/A	#N/A	#N/A	#N/A	Histone-lysine N-methyltransferase SMYD3	646	Zymoseptoria tritici ST99CH_3D7	Zinc finger, MYND-type;Zinc finger, MYND-type;Domain of unknown function DUF4470;Zinc finger, MYND-type;Zinc finger, MYND-type	mito	15.5	#N/A	#N/A	Zt-10-contig57_(165242..170674)	151	14	#N/A	Yes	31	20	646	0.0479876	0.0309598	0.474635	MICAASGSRSHHVRSFRREMGWLSNRRTLNLWNIEKGPVPFAKMDSTTPPPGQKPMEGHDCAHCHGHGNMACKGCLLVVYCKRECQVAHWKEHKQHCKSPLIKESWQPEWAVQNRTPQFIGAQLMPSQPFGGNFHLLGNLPAFDIVKLSENEGGTYTKGLNLLFAASGDLRNAITSVISLPIEYQHKTAVVINDLSPHVVVRNVIITLLALAAPDDARTVECMLHVWYSAFITSQDVDLLREKVHPLVLAVVDSPANAHMPAMANLAHTWKFGSNTCRLEMEKGAWIFLKFSLSVAHGLSFQDAQHRRSSVTLANERRDYFDRFYNEQSPSARVCMQRYREDGLLLPFGAERSEFKVPNPYAEHPHQGAYTSTDKTLRTFFQLLPQYFGVHKWPLNDGA…	1.15289	0	0.569666	1.23535	0	0.181158	0	0	0	1.40556	0.94655	0.244424	1.06599	0	0.758543	0	0	0	0.33337	0	0.383283	1.00512	0	0.128605
snap_masked-Zt_10_contig57_74216_77071-processed-gene-0.4	accessory	#N/A	#N/A	#N/A	#N/A	SMY29635.1 unnamed protein product	417	Zymoseptoria tritici ST99CH_1A5	N/A	plas	7	#N/A	yes	Zt-10-contig57_(74216..77071)	18	11	#N/A	Yes	245	165	417	0.58753	0.395683	6.72473	MAAKHTNSMGGLNDQDYRVGDPRDDLPYDMDHRASMLTALGPVELECESRSLAKEQMLLQAGRRLRAALRSSFLGHEAGDAPNNLDAQGSSAHRNTPTTHSGQRSYYDSLAVHLERRQVDRVCSALLRDEGVWVWNNDGSCELQNAAGAPFVARSAPRNRLEPPSYLLYSLVLHLHERPPAPGCALYKAKKPSEYEKQHQNYGAHWLSPPELSILAKSLFRWLQLMAINLPPLAPFALFAAVQCVSAAPTGSPPESNTAVFLGSWHEIKTNALQIGTGFAAFIALLNIGRIAFCRPCSVPKLSGDIAIGLGLLIWILSATTPGEEQLSSLLISLWILTESNYVSQMCCMVSSGRKYLWGSIGTGLAVSMFMAALQGDAWPTLSKTIHAGLPSCGFFISC…	3.47127	8.6255	4.74018	0	0	0	9.90241	15.9296	4.09882	0	0	0	5.19916	4.27169	2.04423	3.73397	16.4363	2.37436	8.4814	9.41651	3.39646	0.0533631	0	0
fgenesh_masked-Zt_10_contig59_23911_25313-processed-gene-0.0	accessory	#N/A	#N/A	#N/A	#N/A	---NA---	38	N/A	N/A	mito	8	#N/A	#N/A	Zt-10-contig59_(23911..25313)	52	0	#N/A	Yes	101	64	38	2.65789	1.68421	0	MIGILFISILPFRTTFAPFDRIINYHSIGYYTIAKGVP	0	0	0	0	0	0	0	0	0	0	0	0	0	0	0	0	0	0	0	0	0	0	0	0
genemark-Zt_10_contig6_385814_394744-processed-gene-0.12	accessory	Mycgr3P85019	59	57	53	MFS transporter like	480	Zymoseptoria tritici ST99CH_1A5	Major facilitator superfamily;Major facilitator superfamily;Major facilitator superfamily;Major facilitator superfamily;Major facilitator superfamily;Major facilitator superfamily;Major facilitator superfamily;Major facilitator superfamily;Major facilitator superfamily;Major facilitator superfamily;Major facilitator superfamily;Major facilitator superfamily;Major facilitator superfamily;Major fac…	plas	25	#N/A	yes	Zt-10-contig6_(385814..394744)	123	6	#N/A	Yes	276	66	480	0.575	0.1375	8.04838	MEGKKVDVRNSDEGGVHEIDLAKQRKLVRKLDLHIVPVVMLLYLLSFLDRVNIGNARLYGLEEDLGLEGNQYQIAVSLLFVTYILSELPSNLIIKAYVRPSRWIAFITASWGIVATLTGVVQNYAGLLACRLILGLLEGGLFPGCAIYLTFFYTKHELALRIGYLFVSAALAGACGGLLAYGIGFMDGVAGERGWRWIMILEGIPTFILGIACLWILADSPETAYYLDDEEKEMIIARRATQIGQTDVFEWKDVRKGLKDWKIWVFSAGQFGMDTMLYGYSTFLPTIIQGIRPDASRPIVQVLTIPCYALGAISYMTAARYSDWKQIRGPVAAAAGVTSVIGYALLISPVSSGVQFAGCFLVAMGLYVSVGIPLAWLPSNNPRYGKRTTATGLQLTIGN…	6.44767	16.1126	5.40036	11.9846	18.1542	8.32541	13.2193	14.342	8.82767	5.01079	23.5041	2.72529	6.94728	5.16359	5.2364	9.18683	12.7176	6.22024	5.49406	6.86408	3.70701	0.0183227	0	0
augustus_masked-Zt_10_contig6_385814_394744-processed-gene-0.4	accessory	#N/A	#N/A	#N/A	#N/A	SMY28927.1 unnamed protein product	221	Zymoseptoria tritici ST99CH_1A5	N/A	nucl	17	#N/A	#N/A	Zt-10-contig6_(385814..394744)	3894	1	#N/A	Yes	69	55	221	0.312217	0.248869	1.81726	MSPPSSTISRSTIKASSLSSDTYFTANQGHSSDEDVTYFGDSPDEDDGYFGTMEIRPNIPWLIDERISLLETVLEHPNSGLSVITNVHNQKFPSRGGRHLLHAVKRQLDTLTGPGLLTSGWSYKEHLHLMELHRDFIGLHSSRMAFLHNATFVSIPPKQRSVEACVVHHAWLMGEETDIDVRIAQMKLKVDLIKRVATRNIRLELFQPSATGPPKKRRRFA	0.427104	0	1.45269	0	0	0	0	0	0	3.8106	3.58254	2.81149	0	0	0	0	0	0	24.4597	2.7049	11.8926	0	0	0
fgenesh_masked-Zt_10_contig6_385814_394744-processed-gene-0.14	accessory	#N/A	#N/A	#N/A	#N/A	---NA---	39	N/A	N/A	mito	23	#N/A	#N/A	Zt-10-contig6_(385814..394744)	4997	0	#N/A	Yes	13	2	39	0.333333	0.0512821	0	MLTYTRAPSIPWRSKWLSWSVRVVKEIDLNASASRYQLP	0	0	0	0	0	0	0	0	0	0	0	0	0	0	0	0	0	0	0	0	0	0	0	0
maker-Zt_10_contig6_385814_394744-augustus-gene-0.25	accessory	#N/A	#N/A	#N/A	#N/A	SMY28929.1 unnamed protein product	652	Zymoseptoria tritici ST99CH_1A5	N/A	nucl	8.5	#N/A	#N/A	Zt-10-contig6_(385814..394744)	5619	12	#N/A	Yes	68	47	652	0.104294	0.0720859	9.48986	MEGEPLKILEDLIGRTRGAYFEGDVCAVLSSSPFIVRAFEFALADLAIDCTAQYSNRDGDSDSYAERFWDVDNRQFNPEEASELATVDVKSTLIDDPFFAKVGQRRRVCAFICINASDPNYVDFVPNFFQEADSVGTDMCSDDGEELYTIVTQWKASRLPASAYGMLSPCTSPYRMPLWLLPEAIRRARAHIRGEATNDLKPTGKGHASACKIALDIYQAATYHSKADGTLHLDFVGLQPRLADFKLRLDDGPQRFIQHKQEGRIRGKMSLLTDVPIRRGSGKDMYWYFSPTDRFDFLFFQFEFSQLPNPVIRTEFFFLPERLIPDSWYTNNNGQANFEIDELKTHRFHKDEDGDWPRRAGTRPSRPAAEGREAALGLADDVANPLRLTRSLATPRAHG…	19.2579	23.8299	34.1018	0	0	0	0.0159537	0	0	0.0305004	0	0	0	0	0	6.46528	11.3044	6.49519	19.6894	14.9247	33.7152	0.0334439	0	0
fgenesh_masked-Zt_10_contig6_616983_620053-processed-gene-0.0	accessory	#N/A	#N/A	#N/A	#N/A	---NA---	243	N/A	N/A	nucl	17.5	#N/A	#N/A	Zt-10-contig6_(616983..620053)	1550	4	#N/A	Yes	32	19	243	0.131687	0.0781893	0.0422092	MVTYLEDYWWIYKERNETTSPVEGAHASLKMSLYSERLGFEADKGSVIFIKDYFYDRLVRVVSNYALKLVRKQRNIARKELAKMKASPDDPNAQLRLCSSRFRRAYSVPCRCIIRKMDDTTIFTRHDFDSHWIVPGGKAIAAIDSRVIEPRKRARKRAKKVARSHRRDDSTTNVATASKQWLAAATATTAGMAINRCNSAPSLAIASDYKRVDLTTNAASTTALKLTAMATAMDTTRQLVIEL	0	0	0	0	0	0	0	0	0	0	0	0	0	0	1.51953	0	0	0	0	0	0	0	0	0
genemark-Zt_10_contig65_29174_29900-processed-gene-0.2	accessory	#N/A	#N/A	#N/A	#N/A	---NA---	32	N/A	N/A	nucl	25.5	#N/A	#N/A	Zt-10-contig65_(29174..29900)	149	1	#N/A	Yes	45	25	32	1.40625	0.78125	0	MQKHDDRPKPKPRVARSPCRAAKPGLYYSTSL	0	0	0	0	0	0	0	0	0	0	0	0	0	0	0	0	0	0	0	0	0	0	0	0
augustus_masked-Zt_10_contig69_147362_159814-processed-gene-0.10	accessory	#N/A	#N/A	#N/A	#N/A	---NA---	149	N/A	N/A	mito	18	#N/A	#N/A	Zt-10-contig69_(147362..159814)	8039	1	#N/A	Yes	46	28	149	0.308725	0.187919	24.7433	MVYSQLLHRPQLSAHRAHHERRYSAPQTSNLTSTVRLKLFPTIPLQGSRTPATTSTFNASRILLPNNLSGVSFHIWPRLPGAYQFGLLAKIVLRMVVGLEEGGWFGGDHWQGFKRHWVESDGGTLEKRCLPALRIRFEDNDLMFQTTRH	0.0735947	0	0.947875	13.8219	73.6017	36.1029	27.0938	11.3089	53.8915	0	0	0	0	0	0	0.101046	14.6631	0	18.046	27.6847	39.2434	31.3347	88.1401	26.4236
augustus_masked-Zt_10_contig69_147362_159814-processed-gene-0.6	accessory	#N/A	#N/A	#N/A	#N/A	---NA---	127	N/A	N/A	mito	12	#N/A	#N/A	Zt-10-contig69_(147362..159814)	7577	2	#N/A	Yes	51	15	127	0.401575	0.11811	10.9837	MATPGTPNSGHRHWYISYKRGIQESTSWLASSNRELRKRAERVQSRHVDPGLAQLQLSRSELLEAARSISLRPQRAAKINNAILDTVRTVINLRVKCANHYRAIGEDDEGHSYSCTRTVGVGFVLQV	0	0	0	10.726	9.71717	22.8221	16.5313	27.0106	33.5856	0	0	0	0.0974555	0	0	0	0	0	13.6655	12.9413	18.4426	13.7361	12.4085	18.7423
augustus_masked-Zt_10_contig69_147362_159814-processed-gene-0.8	accessory	#N/A	#N/A	#N/A	#N/A	SMR65178.1 unnamed protein product	347	Zymoseptoria tritici ST99CH_3D1	N/A	cyto_nucl	17.333	#N/A	#N/A	Zt-10-contig69_(147362..159814)	2987	4	#N/A	Yes	249	224	347	0.717579	0.645533	0.215994	MANNILNPAAQADYESRIIAAHQSMTDEYDSNFPRTRVGLCITHGPGSIAWIKVSHDEDDVRIHCDKALKRHAWANVKKDAAIEHLERANRNTKTSISTIKAVIVSWNKHYLLQAAKENDGGLSVAGDGDESDGSDSFDHEEESSEHSDEPEEIERQLRRNEPEEIERQLRRNELEETVRQLHRNELEETERQLRSLEDCDEHGSDDNSQTRDGAIRAINALKNSVRLSHGEPEETERQLRSLKDCDEHGSDDDSHTRDSAIRAHNALKNGVRLSHGPEGADYATEGGIGQRGDRKEGGDLRAGDLTGNLTGGNIVLPQLRRSPGIDNEVEEGQRHSVFDQSNFDLA	0	0	0	0.141901	0	0.674448	0.168412	1.76501	0	0	0	0	0	0	0	0	0	0	0.0333494	0	0.291275	0.0533334	0	0.301761
augustus_masked-Zt_10_contig69_147362_159814-processed-gene-0.9	accessory	#N/A	#N/A	#N/A	#N/A	SMR65176.1 unnamed protein product	646	Zymoseptoria tritici ST99CH_3D1	N/A	nucl	18.5	#N/A	#N/A	Zt-10-contig69_(147362..159814)	4859	13	#N/A	Yes	266	163	646	0.411765	0.252322	2.93444	MAQLHIDGDDAASRIEERTPTPLETVQPSDVQSEIQSPIEDPGHDRASTTLANEDYDAIRLLEKEVKDRLLAVRGADSHEQWGVVVDQVDRAVLDTACASIGGWEVDQLVNSSESLKTFLKASGLLFSTNYRTITTGARKARNRRVAHIKRTSIAAVYWITEEDLSSDTLEPPREKRKLNKEEREKLKEKQRLDELGGSGMMSNGDESDSNTSHDNDLTNRGLHGSEDVRPKSTGEAHFADSADKAGTTVESAVSMSSTQADETQNQLSTDKPEIVRGSADTYMREQIGPVLGAFLQDMLDAVKRPKKPRHMNKTYGVNQVSRDEADIRLGDSAPASSGQPVITVHESICKDSCGDFLGNLKDLPTQTAIVIIRPTFSAMSFDATMTPGDLVQQDSQTH…	0	0	0	7.18223	13.0476	19.716	3.39923	4.66112	9.10603	0	0	0	0.011791	0	0	0	0	0	2.82042	0.743642	6.78606	0.226865	0	0
maker-Zt_10_contig69_147362_159814-exonerate_est2genome-gene-0.4	accessory	#N/A	#N/A	#N/A	#N/A	---NA---	221	N/A	N/A	mito	20	yes	#N/A	Zt-10-contig69_(147362..159814)	290	11	#N/A	Yes	211	143	221	0.954751	0.647059	0.149909	MAVCLRLCLSSVSFPSRRCVMVHAAIRCLLCQTCSETRIKPSCAIMHAEQSALAEREPRSDTVARPTRSKMRSSPVGLLRLTLLYFQHCSAFRWILFDDLRVNGMGGAVECLYWMAVLPAGSQLASSLIESLQSSLSITSKALSSRAMSPLMAFSGPKSRDICKRKPVTWRVRVYMSSSFPCFPSPMSGRHDGLRSSESAVAASTKRANVTISGRAKHPTR	0	0	0	0	0	0	2.4244	0	0.953953	0	0	0	0	0	0	0.242685	0	0	0	0	0	0	0	0
genemark-Zt_10_contig69_30330_31238-processed-gene-0.0	accessory	#N/A	#N/A	#N/A	#N/A	Chromo domain shadow	120	Zymoseptoria tritici ST99CH_1A5	N/A	nucl	20.5	#N/A	#N/A	Zt-10-contig69_(30330..31238)	524	1	#N/A	Yes	67	54	120	0.558333	0.45	5.0224	MVYLNRKNIKTKRPSTSLDHKLLGSYKVKKVMPGARRLELPSSMKIDDIFNNSLLRPVNDNPLPGQAIPPPPPVVAIADGPDNELDEYEVEEVLNMRNQAPSGRKSKKSTRAAVCQYLVH	0.107375	0	0	0	0	0	4.85748	15.5557	1.35516	0.171935	0	0	0	0	0	10.6847	10.545	10.7924	0	0	0	7.14264	13.7015	20.7305
maker-Zt_10_contig7_174364_177769-snap-gene-0.7	accessory	#N/A	#N/A	#N/A	#N/A	---NA---	534	N/A	N/A	nucl	20.5	#N/A	#N/A	Zt-10-contig7_(174364..177769)	302	6	#N/A	Yes	38	19	534	0.071161	0.0355805	0.498226	MLAKCVLHHVNGQATTDPSHTQRLLLDRRLLFVRRLLFVRRLLFNRRLLFNRRLLLDRSLLFDRLFQFDRHIHPDSLQANSLQADYLCCVEAKVRKDSEPNEDLYFPDSHRAAYKQQSREAKGAADEDAEPDEDLHFSDSHRAAYKQQKRKAKGAADEDAGPDEDLHFPNTGEKDFNLAEYKQQKREKKSRNRQNRKQKRQANNQDYGQMATKEQAEPEWTVRGGKKQEPEQEQTNRGLKKYVGSTRDDPLIVSNAIGGVVAAMSTAGHLPGSVTVQTSSLTVTCSNIVPAKRTAQSPLARPTQNDRKKPRALTSSNTQEALTSIVGSQDQGLPKNRRAFLSSTRLFEENCTDQTGPDLHRLNSFLRGSPFPSPTAREDNWTTAQAQPQAAIPVLTNTR…	0	0	0	0	0	0	0	0	0	0.734798	2.48869	0.721563	0	0	0	0	0	0	0	0	0	0	0	0
augustus_masked-Zt_10_contig7_508432_510069-processed-gene-0.0	accessory	#N/A	#N/A	#N/A	#N/A	SMQ47473.1 unnamed protein product	181	Zymoseptoria tritici ST99CH_3D7	N/A	nucl	18.5	#N/A	#N/A	Zt-10-contig7_(508432..510069)	36	5	#N/A	Yes	133	92	181	0.734807	0.508287	6.56797	MPLSPGKLRYELELMPLRIYGTRTHLFAEATMVNGMPRIDRLVFVCYHPEACFAYGLKNAVTVRHIERIRCMISSLGFNMATPSASLVRLNRSRPPKEKKEAHPKVKKTPKTKYRSQLTAKGEKRDDIEQDSSVRSTRICRYEDLEKLLSLYCKEVLTGKPADLDDNPEHLHHHLDYVYDI	13.0067	14.0042	24.5034	17.7659	23.4796	18.291	0.0538858	0	0	1.65523	0	6.90227	0.0555212	0	0	4.25294	4.29029	8.99989	0	0	0	0	0	0
snap_masked-Zt_10_contig7_508432_510069-processed-gene-0.6	accessory	#N/A	#N/A	#N/A	#N/A	SMR47256.1 unnamed protein product	251	Zymoseptoria tritici ST99CH_3D1	N/A	mito	13	#N/A	#N/A	Zt-10-contig7_(508432..510069)	717	3	#N/A	Yes	89	56	251	0.354582	0.223108	13.5231	MKWLTMCVGPDVVTLLRSPLADALVDSKIVPALHSLLQELKKERNTSSNARLYPRLRHMLQRGCITVPSQKEMTTICARLRWAAKMYKIEQASSEKQMKEAITKARNSRTKLWARSIARTIVPTSEILNLDHPYNKSVDAAKFIKDLGENGWRGMGGYTNANPYRQVAGRIKAYNKYQDQDENVVRNGAGVVQSQKSYRLQDSPELHKWHEEILEEMKKADGDEMAFARYLKGFLIIPMHQRMIPAKYAGM	16.14	34.103	25.6376	27.0866	61.2819	24.3496	0	0	0	4.44422	5.4228	24.9825	0	0	0	10.8697	3.61674	26.5044	0	0	0	0	0	0
fgenesh_masked-Zt_10_contig73_133668_136313-processed-gene-0.2	accessory	#N/A	#N/A	#N/A	#N/A	SMQ52045.1 unnamed protein product	78	Zymoseptoria tritici ST99CH_3D7	N/A	mito	18	yes	#N/A	Zt-10-contig73_(133668..136313)	710	1	#N/A	Yes	89	63	78	1.14103	0.807692	0	MFLDVLLLPSLSVYAISFREILKFRINCRYGVYFKALRSPINYEAIPLGRKILEEEAAVRKSLYEVGVKGGYISDKLN	0	0	0	0	0	0	0	0	0	0	0	0	0	0	0	0	0	0	0	0	0	0	0	0
fgenesh_masked-Zt_10_contig73_21042_22310-processed-gene-0.2	accessory	#N/A	#N/A	#N/A	#N/A	MULE transposase	183	Umbilicaria pustulata	N/A	mito	22.5	yes	#N/A	Zt-10-contig73_(21042..22310)	247	2	#N/A	Yes	11	10	183	0.0601093	0.0546448	0	MRRLRTLPRALLLMRMVVVSMALNGSELRPLYWTSERLFPDDHVDSQPFHNYDLEHSDGRKINSFLQQVAGEEVARGYRPAEVKANLVGSGLGADNGHELLLKAGGARMDIKAVHNAARGFQKKHPDPRYQGNKSGVRQQTLDLLEWLDIPIPAEFGWTLEFEKCGGGLRITASVPQKTCFQP	0	0	0	0	0	0	0	0	0	0	0	0	0	0	0	0	0	0	0	0	0	0	0	0
genemark-Zt_10_contig74_110532_111815-processed-gene-0.0	accessory	#N/A	#N/A	#N/A	#N/A	---NA---	230	N/A	N/A	plas	21	#N/A	#N/A	Zt-10-contig74_(110532..111815)	39	8	#N/A	Yes	16	16	230	0.0695652	0.0695652	0.274557	MVISTKSVDQIIAEIDDNGINQAPTVVTSSVLFEAVDKRAALDEAVGAGVIAVEKWMEGLIDVGYNSLSFAKLGLPAVHAYILSATAASAAASDEECYPVTSILVIIAPLGCSSLVSFCWRFRLTAFPTFLSRFCTALHARTEMPTSAKVVIAAQDSVKLSGWIHRGKRCCRQECYPRRPAIIKPFGRSSLVSSYWGVRLTDLLGLLLIFCTAVHNTAEMTTLEKAVLVA	0	0	0	0.114788	0	8.06071	0	0	0	0.115408	0	0	0	0	0	0.342812	0	0.894151	0	0	0	0	0	0
augustus_masked-Zt_10_contig74_17437_22423-processed-gene-0.1	accessory	#N/A	#N/A	#N/A	#N/A	SMR64896.1 unnamed protein product	278	Zymoseptoria tritici ST99CH_3D1	N/A	plas	7	yes	#N/A	Zt-10-contig74_(17437..22423)	96	7	#N/A	Yes	15	14	278	0.0539568	0.0503597	0.00137676	MSSSSVWVAALALGIESVDAWHGLDKRACGRGAAPSRSSLRRMDHDRLTSWIRCFEIGRRFALLRRRRADRSKQQIDSRKQQRKIAVTAKIMAAVLGSDNAVRQYGFRILRSPSTTSADDAAENGKDENGGPSGYNCGSSDPLPPEELASFQIGLPSVVGIAASVLAGSCQFVLDAGTPDRASVDNAEAAPAALASWGMTVSPTETPVRCLWVVVVNDGPFCARPASLRAPSWASARPPDSSTCSWPETFVTSITSAFERSHLAQVHYFRYRERINRL	0	0	0	0	0	0	0	0	0	0.0495634	0	0	0	0	0	0	0	0	0	0	0	0	0	0
augustus_masked-Zt_10_contig79_115382_120516-processed-gene-0.4	accessory	#N/A	#N/A	#N/A	#N/A	---NA---	146	N/A	N/A	nucl	9	yes	#N/A	Zt-10-contig79_(115382..120516)	1602	3	#N/A	Yes	13	11	146	0.0890411	0.0753425	28.3047	MSIVFLHPLCSTLDSVVLPSITSFRDENYRIRPHFPPSPPPSFYHYLPPCIYINADWPLQRSKLDEQAPSHALKQSCDESHDQRLNPLGSTLHPPHIHVQVSHARAPPSSASPSQPNMQLTQTRLVLLDTLLLSSGGVAAAHMRRT	0	0	0	0	0	0	0	0	0	7.64152	305.846	259.785	0	0	0	0	0	0	0	0	0.619317	25.6615	203.151	211.027
augustus_masked-Zt_10_contig8_237755_244333-processed-gene-0.1	accessory	#N/A	#N/A	#N/A	#N/A	Guanine-specific ribonuclease N1 T1	329	Zymoseptoria tritici ST99CH_1A5	Ribonuclease/ribotoxin	nucl	5	yes	#N/A	Zt-10-contig8_(237755..244333)	1783	5	#N/A	Yes	98	68	329	0.297872	0.206687	0.321867	MKINLSYAAVILTASVLAVRGLPMFQRASVSESSAESISKVIAALDSPVSMFSAAPSPSTDPAPMAFTDTISSAKSIEPAAPTKFDSPTCTTGPSEVTNKAIAASNPNRAIESDNSSTTSSTTTESNDSSHFINPEQSIESAPPYVFNSTISWTSTAFFNSTDVNIKGNLHRDPVEGDPPELTVSVVKLDRRATMQCGDVTFTHDEIFEAIVWGVSLQEAKPPQGRGRKDKVHPVGRFPHPNPDPFLTFNAECPIEDLNRLEYPLFKGKVYNKNLKHKKYGPYRVVYYREPGVVDEDKNPLVYFCGGLTHDGAEEKGRLLQCAVQLFDD	0	0	0.284848	0.0744838	0	0	0.0335038	0	0	0	0	0	0	0	0	0	0	0	0	0	0.164202	0	10.9916	0
augustus_masked-Zt_10_contig81_99806_102058-processed-gene-0.0	accessory	#N/A	#N/A	#N/A	#N/A	---NA---	179	N/A	HAT, C-terminal dimerisation domain;HAT, C-terminal dimerisation domain;Ribonuclease H-like superfamily	nucl	12.5	#N/A	#N/A	Zt-10-contig81_(99806..102058)	65	3	#N/A	Yes	108	64	179	0.603352	0.357542	0.00462306	MIVEDPNFEHVIYVQCDAYSINLYRKSDGFDRTLLCWRLALIKDFWTDRLTVALLLARYAIRLAIITSNTTTAERTFSAVRLIHTRLRNRLTLERLNKLLCVYFNSHKKPINPRKRKRHTFTNDGDDDEQERQPRTKKEEHKLQQEMDIIDELLHELNNAYKSTANIAFDELTEFVING	0	0	0	0.16643	0	0	0	0	0	0	0	0	0	0	0	0	0	0	0	0	0	0	0	0
genemark-Zt_10_contig89_1961_2464-processed-gene-0.0	accessory	#N/A	#N/A	#N/A	#N/A	XP_003846959.1 hypothetical protein MYCGRDRAFT_98045	63	Zymoseptoria tritici IPO323	N/A	nucl	15	#N/A	#N/A	Zt-10-contig89_(1961..2464)	71	0	#N/A	Yes	82	46	63	1.30159	0.730159	0.191363	MVSNNKTTTTTTTTKREMRPEDVRKLRKAGDKRMQGIGTVYFNGGWSKKDQKMELELEKQRRG	0	0	0	0	0	0	0	0	0	0	0	0	0	0	0	6.06095	0	0	0	0	0	0	0	0
augustus_masked-Zt_10_contig9_196830_205848-processed-gene-0.3	accessory	Mycgr3P32651	61	45	40	fumarylacetoacetate hydrolase domain-containing 2	263	Zymoseptoria brevis	Fumarylacetoacetase-like, C-terminal;Fumarylacetoacetase-like, C-terminal domain superfamily;Fumarylacetoacetase-like, C-terminal domain superfamily;Fumarylacetoacetase-like, C-terminal domain superfamily;Fumarylacetoacetase-like, C-terminal domain superfamily;Fumarylacetoacetase-like, C-terminal domain superfamily	cyto	19	#N/A	#N/A	Zt-10-contig9_(196830..205848)	2539	4	#N/A	Yes	122	68	263	0.463878	0.258555	7.37354	MSPVQWSRLVRYIDTNGNTGYGEPQVSAGSDILQLAQDGKLQVKVLKGDSALTATPTEEVQTVKTLLSPLTPQEVPIPNTTIAGPDEAIPIPKLAQEQCDYEGEFTILIGKDAKNVSEASAMEYVAGYTVGNDVSTRDWQREAGKAGPIPQWGFSKSFDKYAPIGPCLVAASVLGEATNLALSTKVNGEERQSGNTADLCFGVKALVAFCSQGQTLPPGTLIMTGTPGGVGLFMKPPAFLKDGDEVVVEIEGIGRIANRMAFE	6.87969	5.53742	7.51421	0	0	0	6.64732	17.4319	3.85225	8.54152	2.69755	2.8176	6.64419	21.2188	1.04071	5.50806	5.22038	6.87934	7.37919	13.1801	9.33693	9.91001	17.4632	23.4594
maker-Zt_10_contig9_196830_205848-snap-gene-0.27	accessory	#N/A	#N/A	#N/A	#N/A	---NA---	59	N/A	N/A	nucl	17.5	#N/A	#N/A	Zt-10-contig9_(196830..205848)	3288	3	#N/A	Yes	56	19	59	0.949153	0.322034	0.967497	MVRQDRITAEDVCNFFTRVLGQNKINGARQALGGNMFMALNMDHRSRPPRASDMCCTQP	2.38681	0	0	0	0	0	3.66879	0	0	2.31731	0	0	0.796128	0	0	0	0	14.686	0.839746	0	0	0	0	4.42446
snap_masked-Zt_10_contig9_196830_205848-processed-gene-0.15	accessory	#N/A	#N/A	#N/A	#N/A	---NA---	95	N/A	N/A	mito	16	yes	#N/A	Zt-10-contig9_(196830..205848)	1873	1	#N/A	Yes	66	42	95	0.694737	0.442105	4.15865	MPAYTPMVLVRASHVRAAVGVTLPVSRAGHSAPAAMVGSRAICVLAAVGNANTARPQYKDAQANKWLAPRYILWTMDPSTLSKISFLRRRPLRQI	2.26575	0	0	0	0	0	3.78991	0	2.00779	0.506736	0	0	0.533271	0	4.4474	1.8972	0	7.39217	0	0	0	5.6696	0	25.7895
snap_masked-Zt_10_contig9_196830_205848-processed-gene-0.18	accessory	#N/A	#N/A	#N/A	#N/A	ame: Full=Short chain dehydrogenase gsfE ame: Full=Griseofulvin synthesis E	264	Zymoseptoria brevis	NAD(P)-binding domain superfamily	cyto	15.5	#N/A	#N/A	Zt-10-contig9_(196830..205848)	498	5	#N/A	Yes	51	38	264	0.193182	0.143939	0.480942	MAKTALITGANGISGGAILEYLTTVQDPRINFIALDFSEDANALAAKMKDSCAAVTHAYFCSYVHKDDFKELNSANEALFENFPDALEQVAPNLANVTLQTGGKYYNVHLEPVPTPAREEEDRRYGAIENFYFPQEDKLASSQRGKAWSWNVIRPEAIIGATSKPNGMNEALTIAMYFLVCRELGTKAPMPTNQRYWEDLTIYASTNEHCANEAFNVATGDYFCWKYMWPRLAAYFGAEASSDQGFKKPVPKEGDVQLELSLAE	0.468977	0	0	0	0	0	0.265362	4.13598	2.48165	0.0529021	0	0	0	0	0	0.198956	0	0.316207	0	0	0	0	4.34508	0.210876
maker-Zt_10_contig9_300589_302037-exonerate_est2genome-gene-0.0	accessory	#N/A	#N/A	#N/A	#N/A	---NA---	47	N/A	N/A	mito	25	#N/A	#N/A	Zt-10-contig9_(300589..302037)	55	5	#N/A	Yes	26	10	47	0.553191	0.212766	7.03184	MPCAGSRVSGLTSLQPPRASGKRPERMKRAVAMLKRIVVRCRRCSCC	0	0	0	0	0	0	9.90129	0	0	0	0	0	0	0	0	87.4024	0	94.0038	26.3095	0	0	0	0	0
maker-Zt_10_contig9_300589_302037-snap-gene-0.11	accessory	#N/A	#N/A	#N/A	#N/A	SMY24263.1 unnamed protein product	70	Zymoseptoria tritici ST99CH_1A5	N/A	extr	27	yes	#N/A	Zt-10-contig9_(300589..302037)	753	8	#N/A	Yes	10	9	70	0.142857	0.128571	177.972	MRFTIATALFILSGLVAASCSGDQADCYCCQTQLNGEDVPGYRHNCACVASINGVDQGSPKCPYPCKSDD	0	0	0	0	0	0	83.1109	1730.3	522.601	0	0	0	0	0	0	44.2474	885.724	1920.95	71.2835	1011.39	98.7485	0	0	0
maker-Zt_10_contig9_549541_554836-snap-gene-0.14	accessory	#N/A	#N/A	#N/A	#N/A	SMY24163.1 unnamed protein product	631	Zymoseptoria tritici ST99CH_1A5	N/A	mito	12	#N/A	#N/A	Zt-10-contig9_(549541..554836)	1600	12	#N/A	Yes	385	264	631	0.610143	0.418384	0.529467	MAAFSGIRIRYLRACQWKGQTVLGKDQERRLMMGLEKMSYQLKDGNERIVGPEQCLRIREHQDCLGTGDMRIRHFIFYLNSCHHHHHHHRAPRMDITTERMSSAADKQRPGDGGNETRCKKRNDLQPTDRSSPASSPSSFPSSVSDLEMSRYLERCENTVHRPRSEPVTRSNTYRHPIQEEMLQAYDEFGLIDLASRTRVDKNAADLLVSRLIQTPHYRIMTLLGQLEGNVLRSILCNTFDSEAMAAKETGNTWILHEPAALKIEVDGKITTAPGMYVNVFAPAAGGGLSRQQLGLFVLALLSLSKYEEVRQDSQEKLVKNGENVEHGVKYQIRKMLGRDLDGKERDDMKHMMNYLAVGWDDRLRSVSPDIEHFGTCVIGGWAIDVGRRLEQDEHSTGT…	0	0	0	0.728601	0	3.38826	0	0	0	0	0	0	0	0	0	1.07056	0	5.21802	0	0	0	0	0	0
fgenesh_masked-Zt_10_contig90_14375_16369-processed-gene-0.2	accessory	#N/A	#N/A	#N/A	#N/A	cytochrome P450 lanosterol 14 alpha-demethylase	428	Zymoseptoria tritici ST99CH_3D1	Cytochrome P450, E-class, group IV;Cytochrome P450;Cytochrome P450 superfamily;Cytochrome P450;Cytochrome P450 superfamily;Cytochrome P450 superfamily;Cytochrome P450 superfamily;Cytochrome P450, conserved site;Cytochrome P450, conserved site;Cytochrome P450, conserved site;Cytochrome P450, conserved site;Cytochrome P450 superfamily;Cytochrome P450 superfamily;Cytochrome P450 superfamily	plas	13	#N/A	yes	Zt-10-contig90_(14375..16369)	360	5	#N/A	Yes	81	57	428	0.189252	0.133178	0.371401	MPNFYSIPGLGVILPVLCIVYAVANIIRQLAFTKKHEPRVVFHWFPWLRSALSYGKDPYAFLFAARAKYGDVFTFVLLGRNVTAYLGIAAHTHLIEREVIDYISKEFRGASGIFDVPTVMAQITIFTAANTLQGQEVRSKLTNEFADLYHDLDGGFSPINWVAPSFPFPHNIRRDRAQLRMRKIYEDIIANCRAGEPPQSADMISHLMMSSYKAGHAVFDEEIANICITFLMAWQHNSSNIASWIILHPANEPRICEELYQEQLEQFGGKEDLLRGLKLQDMDKLLLHSSVVKETIRMHNAIHSIMRLVKQPLPVPNTEYIIPPGHAILVSPGVSANSDEYFPNPTKWDPHRWHHRDIEEDDESEMVDYGYGRIAKGTKSAYLPFGGGRHSCIGESFAY…	0.0426074	1.70647	0.241573	0	0	0.862107	0	0	0	0.240031	2.49705	0.557326	0.136702	1.56248	1.22403	0	0	0	0	0	0	0.346895	0	0
maker-Zt_10_contig90_500_5393-snap-gene-0.8	accessory	#N/A	#N/A	#N/A	#N/A	---NA---	75	N/A	N/A	mito	3	yes	#N/A	Zt-10-contig90_(500..5393)	2590	3	#N/A	Yes	54	21	75	0.72	0.28	6.0416	MRCFSTLTTFLIVAMSALALADNRSCLSTNATLRSQMDDFGSIPSTTDQCDGAVSALTGHWNGDWLELAGWLEDR	0	0	0	0.963379	0	52.0746	3.26064	0	0	1.94146	26.4124	44.3084	0	0	0	0	0	20.8728	0	0	0	0	0	0
augustus_masked-Zt_10_contig94_88244_88848-processed-gene-0.0	accessory	#N/A	#N/A	#N/A	#N/A	---NA---	69	N/A	N/A	cyto_nucl	12.5	#N/A	#N/A	Zt-10-contig94_(88244..88848)	47	1	#N/A	Yes	33	27	69	0.478261	0.391304	0	MLAKDVLYRPVADYLPRCIEHELRYFIEISIRPIRHVLQEQELLGGSEGGRPSSAHKRWWIGGAKQLEG	0	0	0	0	0	0	0	0	0	0	0	0	0	0	0	0	0	0	0	0	0	0	0	0
augustus_masked-Zt_10_contig95_43120_43869-processed-gene-0.0	accessory	#N/A	#N/A	#N/A	#N/A	SMQ56403.1 unnamed protein product	99	Zymoseptoria tritici ST99CH_3D7	N/A	nucl	11.5	#N/A	#N/A	Zt-10-contig95_(43120..43869)	14	2	#N/A	Yes	140	106	99	1.41414	1.07071	0.589911	MEHTPTPYEDGTKKAPEVGPMCVVPPNMQAKSMNNSATSYSFRDAAFRPVNEQGDLHRFRCALPPIHQLHRFHLVLRAFSLATPSAQHVLLHLLKARVA	0	0	0	1.27783	0	0	0.229349	0	0	0.427856	0	2.53893	2.68144	0	0	1.29536	0	0	0.178094	0	0	0.771042	0	3.94822
genemark-Zt_10_contig95_45869_47440-processed-gene-0.0	accessory	#N/A	#N/A	#N/A	#N/A	---NA---	143	N/A	N/A	nucl	15.5	#N/A	#N/A	Zt-10-contig95_(45869..47440)	306	2	#N/A	Yes	76	46	143	0.531469	0.321678	0.285614	MTAFTTVPSAEHQHIFRTSNLEDIEEEEDNMQEHGDDAAHVSSEEELEAPRAEKGHPRAVHVEEDAMQWSQELPGEISRGSVAIEARTPGQAVCASPVRRSSLRFWMNYCVQPGDPKVFLRPAANSSADDAKEIGRSSPRSGQ	1.00066	0	3.27904	0.258896	0	0	0	0	0	0	0	0	1.45189	0	2.3477	0.108359	0	1.50005	0	0	0	0	0	0
augustus_masked-Zt_10_contig96_78923_83092-processed-gene-0.0	accessory	#N/A	#N/A	#N/A	#N/A	---NA---	176	N/A	N/A	nucl	16.5	#N/A	#N/A	Zt-10-contig96_(78923..83092)	1896	1	#N/A	Yes	66	48	176	0.375	0.272727	0.00745483	MQFSEWRNKMASYFTYESYYYITKLMQNKFYSLEIEPRSKLNDFLSEFGECEQYQSAKEMIARLRTIDIDLNATTDRVAATKPKAAALAAAANPLAPAPRTYAPRAGSGAYNSALARSANYRRDDPLYPIAPYRIERVRQFATSVYAAPTAANSVPAAGQGYLIDLDESGNRSART	0	0	0	0	0	0	0.268374	0	0	0	0	0	0	0	0	0	0	0	0	0	0	0	0	0
maker-Zt_10_contig97_74892_75887-augustus-gene-0.5	accessory	#N/A	#N/A	#N/A	#N/A	SMQ48304.1 unnamed protein product	148	Zymoseptoria tritici ST99CH_3D7	N/A	cyto	7.5	#N/A	#N/A	Zt-10-contig97_(74892..75887)	1	10	#N/A	Yes	41	25	148	0.277027	0.168919	25.4562	MDQLSSYTKTHPFHDNVLRKITLSDDAPLIAPSAGDMRLTSVGTVFALLIGSSYADTYHCLTADKDFPQGRVYDTIDGLGWSICPPDKAPNGCCINDNVNDPPNGPGLTSPLFYICRPGKACVGDNSECATHDDGTADCTCSLEGSCE	61.0247	0	33.3906	43.8187	8.4627	74.5895	55.7108	31.7295	30.5526	0	0	0	31.0647	12.5727	24.5521	12.94	7.51872	19.5947	65.291	60.5054	50.521	0.407935	0	0
genemark-Zt_10_contig99_20451_21843-processed-gene-0.1	accessory	#N/A	#N/A	#N/A	#N/A	---NA---	78	N/A	N/A	nucl	14.5	#N/A	#N/A	Zt-10-contig99_(20451..21843)	1143	5	#N/A	Yes	27	27	78	0.346154	0.346154	0.170404	MEGSCLSRSSCRSFRHADLRTRRRIQDRSRAVHTSDTTSRACCEGRIVREHLPMMACHPRTQNHDTTSVARIGRGPWD	0	0	0	0.396321	0	0	0.289965	0	0	0	0	0	0	0	0	0	0	0	0.958462	0	0	0.71179	0	3.1439
maker-Zt_10_contig99_23736_27625-snap-gene-0.11	accessory	#N/A	#N/A	#N/A	#N/A	SMR63287.1 unnamed protein product	592	Zymoseptoria tritici ST99CH_1E4	N/A	plas	9	#N/A	yes	Zt-10-contig99_(23736..27625)	1	4	#N/A	Yes	178	120	592	0.300676	0.202703	23.483	MSEYGSRHETLCRRLRSGMDGSRSPPHPSEHLTLAEWVLSRDDASIFESASHDEAAPQIATPRLAAEDWQRIHRGLTSSSRPPPLRIKTAVDISPVSRSLTRRPSAPASLMSGPTAGVYSRSAPGLMEAGASPPTFGPSLDPIDMPLPWDGHEQTTVEDKRNPDAPPHDPPSSSTVAPHTPPPLPSAPDSRMWQPTTPAASSTSKVEREIAEIIALQGEIAGSNPDEPPSEEALARYEGLRARLEELQSREADGAGDGANDGGCDDGGGDDGLVVTGVHAGEPDANPSASRSEKTEASTTDRPRHFAPITTPTPAGKHRVAQRRHSSASIESSMSPFVGEHAQPPQQQSVPCSPSFRATLHTETLSGFSPVPSPCPQPKTSAGKNMNKHTNQPSKRRSR…	0.0126331	0	0.144788	14.4055	48.4601	34.7468	1.54433	4.63338	18.261	0	0	0	0.0270463	0	0	21.9964	56.6916	58.1222	2.64453	15.9479	32.8376	9.11935	30.2308	27.5455
augustus_masked-Zt_114_contig1_1179994_1188485-processed-gene-0.6	accessory	#N/A	#N/A	#N/A	#N/A	SMQ54822.1 unnamed protein product	106	Zymoseptoria tritici ST99CH_3D7	N/A	nucl	14	#N/A	#N/A	Zt-114-contig1_(1179994..1188485)	8079	0	#N/A	Yes	8	8	106	0.0754717	0.0754717	2.11881	MDEASNIADRPQTAQEHLMPQTTDAELDDPKAVGKTIRLRSYPRSLEVWHRRLGTDLKPKEMIEIASEVYIRTVSGIDGLRAVILEMILEHADKYFKEHADKKYLK	0	0	0	0	0	0	0	0	0	7.75333	11.5156	24.3586	0	0	0	0	0	0	0	0	0	0	0	0
maker-Zt_114_contig1_1179994_1188485-snap-gene-0.21	accessory	#N/A	#N/A	#N/A	#N/A	---NA---	351	N/A	N/A	mito	9	#N/A	#N/A	Zt-114-contig1_(1179994..1188485)	5425	9	#N/A	Yes	6	5	351	0.017094	0.014245	1.81617	MFPLVQDGDLTVLYTGNKKSSNWRQWLKVAPGWRYSSWPPPNPTPTRQIAKTTPSPDSFHTFRWKQKIIQLAPVVESGAGLALLELASTKSDADTPDCQNNTQPKFFSHFSLVQWLKVAPCFGLLRAPISRALSWIWTQPKVCQQSPDFSTTIQVSFYIYGWCKMEIQSFPTFQIKNHPFGASRCDLHRFASGSYQQAECPPQPEISPRSISIYNIFHLAPGVLVCSTSPVVAPASRVWLLSQPTSCHSQNTTTCQDLQEIAFAARYARMRRHVDEVLSREMSGEMSFSLSAKLHHSNLTFNTTTYQQLNMRGTWTIVGEIEVSRGSGKEEVRVGGIGMGGRDWHDMGLDV	0	0	0	0	0	0	0	0	0	3.97943	18.7189	20.5123	0	0	0	0	0	0	0	0	0	0	0	0
augustus_masked-Zt_114_contig1_1193378_1199072-processed-gene-0.2	accessory	#N/A	#N/A	#N/A	#N/A	---NA---	181	N/A	N/A	mito	11	#N/A	#N/A	Zt-114-contig1_(1193378..1199072)	1396	2	#N/A	Yes	5	5	181	0.0276243	0.0276243	0.174872	MLGARLGHDAYAKYTASRHLYDRGMIADVSSARSVSYQSSRIEQRASSSEYTLAFYAADHAPGSRRTPSRGYSRAHIAKVRRRSRESGCGWGRGTFEAFVFSYKVSIIDLEDEDNDGTVANKDVFLKVDDLTRSSPKSVGATNNRNSGDSKAKSGPIVTIDGFAFSCKVNVINTEDKDVYQ	0	0	0	0	0	0	0	0	0	1.62759	0	0.381805	0	0	0	0	0	0	0	0	0	0	0	0
augustus_masked-Zt_114_contig1_1199395_1201200-processed-gene-0.0	accessory	#N/A	#N/A	#N/A	#N/A	---NA---	148	N/A	N/A	mito	22	#N/A	#N/A	Zt-114-contig1_(1199395..1201200)	1293	4	#N/A	Yes	9	9	148	0.0608108	0.0608108	1.00557	MFVVLVEKNRRRSWDRLAVDRVVVEVVGGGCAEDISHCSLNEVKIRADNRSKRNAHLQAHCLRQDREPQTQCPGVWLAVMRMKLLDKLRVKLQMKLQMELQMKLQMKLQMKLQMKLQMKLQISTPGTMAGAAAQTSIIHAVLFAERRL	0	0	0	0	0	0	0	0	0	0.745191	0	1.03398	0	0	0	0	0	0	0	0	0	0	0	0
maker-Zt_114_contig1_1199395_1201200-augustus-gene-0.3	accessory	#N/A	#N/A	#N/A	#N/A	---NA---	156	N/A	N/A	mito	10	#N/A	#N/A	Zt-114-contig1_(1199395..1201200)	1	11	#N/A	Yes	4	4	156	0.025641	0.025641	1.96482	MVPGVEICNFICNFICNFICNFICNFICNSICSFICSFTRNLSSNFIRITASQTPGHCVCGSRLQWLMSSAQPPPTTSTTTRSTASLSHERLRFFSTSTTNIPVPRQSEYFQNERDEQQEAKRSGENATSITIDWYGQYEHATPVIEERDNCAGVG	0	0	0	0	0	0	0	0	0	5.41539	5.87444	7.43391	0	0	0	0	0	0	0	0	0.557774	0	0	0
snap_masked-Zt_114_contig1_1214787_1217695-processed-gene-0.8	accessory	#N/A	#N/A	#N/A	#N/A	SMQ54828.1 unnamed protein product	83	Zymoseptoria tritici ST99CH_3D7	N/A	nucl	14	#N/A	#N/A	Zt-114-contig1_(1214787..1217695)	1550	1	#N/A	Yes	5	5	83	0.060241	0.060241	3.77486	MVKEAADNSVGKEAADNSVGKEAADSSVGKEAADSSMVKEAADNSVGKEAADSSTGWKSVDLPHRRAHACKSARLSDGRISWR	0	0	0	0	0	0	0	0	0	11.8648	0	31.798	0	0	0	0	0	0	0	0	0	0	0	0
genemark-Zt_114_contig1_933961_936114-processed-gene-0.2	accessory	Mycgr3P96244	49	41	50	SMR63000.1 unnamed protein product	408	Zymoseptoria tritici ST99CH_3D1	Leucine-rich repeat domain superfamily;Leucine-rich repeat domain superfamily;Leucine-rich repeat domain superfamily	mito	10	#N/A	#N/A	Zt-114-contig1_(933961..936114)	443	10	#N/A	Yes	14	12	408	0.0343137	0.0294118	0.0656713	MVNDNPSSAFHSSGTTTYHLPARTSWKDLIFVKAIKPHTIGEPCRSQSPKLIHVLNTGRPYLTQSRIMSNTIEAAVFNNAIELTAWNTDCKLGPGTVTPTLGVFDKQTASYQQLVKVQTNSPHTMRSYTIGSGPAKGYRVLVLTPEAPCRIFDLPIELREIIYEYVLADKHAVELKFFNTPGHQRIVQKSFPDGDNPPSRDWDSRMNKWKKRNRSALSMLLLNKQITAEAIKILYGSNTFRFACHSVLAEFLVTLMDNGKLQHLRHLQLNVMSVGDLRVALRCIYRVPNLRSLQLTPPRTWIVHINGPSNLEEGCKNILKKAQGPEAAGKISRHIEHFVSGLCTCGGCYRRIEALETDVKEGPIDDDQVAALNRSRCKRTKASIAQHEKFWSTFRDVVK…	0	0	0	0.0627574	0	0	0	0	0	0.249901	0	0	0	0	0	0	0	0	0	0	0	0.434024	0	0.483616
augustus_masked-Zt_114_contig10_660203_671249-processed-gene-0.8	accessory	#N/A	#N/A	#N/A	#N/A	---NA---	162	N/A	N/A	mito	16	#N/A	#N/A	Zt-114-contig10_(660203..671249)	10151	2	#N/A	Yes	22	18	162	0.135802	0.111111	5.7405	MPRDLMPKVCGGGRLSSEVRGLVDGQLGTKHLRHLASHSSTVSSSTTSSTAVPPATLDHLARMHAGVQYIAHESSPVAVVASCRNRRIVSESAQVHGQLSRVRQSAESGTNTWKQGESPEGNIRIAGSLQHGQHLQQRDQERARLTGIEKRNAGGTMHAGRS	0.0644723	0	0	0	0	0	0	0	0	0	0	0	0.0702509	0	0	0	0	0	0	0	0	25.439	0	54.0402
maker-Zt_114_contig10_660203_671249-fgenesh-gene-0.16	accessory	#N/A	#N/A	#N/A	#N/A	SLM35178.1 hypothetical protein LPUS_04269	304	Umbilicaria pustulata	N/A	nucl	15	#N/A	#N/A	Zt-114-contig10_(660203..671249)	363	3	#N/A	Yes	37	19	304	0.121711	0.0625	5.22376	MASDQESEAPSGINDIGDDEARVPEELRNANSRVKLAWLAKNPAGTASRKRKSRTTGLPEEEVAISQEDANWRKLKRAMAWETLLYASHFRKGRIIAEIYPEHALNKDGGAYKFLRKEAMKFVGNAQTNAATKMVKQFKAACENEPLLKSADRDAVYDHFEKKFTAANFVAVWTTLQGILDLQRSIDEEKKEATIAVFFCKSLYANFAAETAIYVRACAASGQPVDRNARAVLLAAWKAMPTWEEFADVERDEFYELADAGEAPRADKAVSTPVDTSVHARMRGGKAPPSKKQKRAAETENLLG	0.027376	0	0	0	0	0	0	0	0	0	0	0	0	0	0	0	0	0	0	0	0	17.9117	10.9553	21.524
maker-Zt_114_contig10_660203_671249-snap-gene-0.19	accessory	#N/A	#N/A	#N/A	#N/A	---NA---	89	N/A	N/A	nucl	12.5	#N/A	#N/A	Zt-114-contig10_(660203..671249)	6454	4	#N/A	Yes	20	10	89	0.224719	0.11236	0.0912262	MNQQHRPVRTETHFIPQRFREHHEVTAMHRTTGVPLLDTGFQRYECFLPAIHPASKYSDTMRRFRHDATTATGDDSCAMYCTPACMRAR	0	0	0	0	0	0	0	0	0	0	0	0	0	0	0	0	0	0	0	0	0	0.558052	0	0
genemark-Zt_114_contig104_86010_88204-processed-gene-0.1	accessory	#N/A	#N/A	#N/A	#N/A	CMGC RCK MAK kinase	122	Zymoseptoria brevis	N/A	nucl	14	#N/A	#N/A	Zt-114-contig104_(86010..88204)	1748	0	#N/A	Yes	7	4	122	0.057377	0.0327869	0.100582	MDPSHARRFTTHNPTKMEPLPAPKGESSPLYRVRPTTGKHRTGSHGAANASHAASMPTLASTEPTSSLPDAITAHTNAGHIDQPPQEVSHWSLFAVVTLTGLPSARALAGIPSLRLRVEYAA	0	0	0	0	0	0	0	0	0	0.145272	0	0	0	0	0	0.289623	0	0	0	0	0	0	0	0
fgenesh_masked-Zt_114_contig11_340299_341934-processed-gene-0.1	accessory	#N/A	#N/A	#N/A	#N/A	---NA---	191	N/A	N/A	nucl	24.5	#N/A	#N/A	Zt-114-contig11_(340299..341934)	363	1	#N/A	Yes	89	57	191	0.465969	0.298429	0	MPPKTLAKSKKRTTNEPPATSTKSKKPKKVKEEDYSSPEYPSIKEITLEARRIRNSILPPRALDDVEDKHRLNYSKCTPFIENEPTNRALLNELIGLNVATSDEATTTSNLRGDEVIDLVNDTGDKGGDEVDTEDKDSDSIDLEELLETKRNIILTRRAKKAHKKKKAAAIAKKAKDKRVYRKVDAAAISI	0	0	0	0	0	0	0	0	0	0	0	0	0	0	0	0	0	0	0	0	0	0	0	0
maker-Zt_114_contig119_29141_30655-augustus-gene-0.4	accessory	#N/A	#N/A	#N/A	#N/A	---NA---	118	N/A	N/A	cysk	21	#N/A	#N/A	Zt-114-contig119_(29141..30655)	679	9	#N/A	Yes	9	6	118	0.0762712	0.0508475	0.443027	MCFSTPFMLDCGAEGEMIQYGKRNKQARPYGVKRLTDFGLLKYIVDTNCSDEFPMMEGCATIVHKECMSLECSSRRIKAKTGIDYCADALRGSTRVQSECWILSSRKAICNPVTVPPF	0	8.53337	2.8051	0	0	0	0	0	0	0	0	0	0	0	0	0	0	0	0	0	0	0	0	0
genemark-Zt_114_contig12_173174_174957-processed-gene-0.2	accessory	#N/A	#N/A	#N/A	#N/A	---NA---	101	N/A	N/A	nucl	21	#N/A	#N/A	Zt-114-contig12_(173174..174957)	311	0	#N/A	Yes	83	65	101	0.821782	0.643564	0.552736	MDPNEQGIVPNENFPPRYHNLNLTYAAWRMIENDLPYSRSSSRYGSSLGGRERGSRNANDNDDSTSIRIERVPDNGRRNSGREPSYRDAYGAEDRTDNRTN	0	0	0	0	0	4.14306	0	0	0	0	0	0	0	0	0	0	0	0	0	0	0	0	0	0
genemark-Zt_114_contig124_7564_8170-processed-gene-0.1	accessory	#N/A	#N/A	#N/A	#N/A	---NA---	175	N/A	N/A	nucl	9.5	#N/A	#N/A	Zt-114-contig124_(7564..8170)	15	2	#N/A	Yes	63	38	175	0.36	0.217143	0.11006	MEEIQQPVSTYPTLVATRVARASGRDMELAHTASPIDHAAMSGCHSGPSSEAIANKVSLASSKKGGPFAARDQLCIIRTVAWEKVPYTSWKRGGHVENAAKSVARMLELWYLSSFVPARTTLAAATNPQYIAGLGKWKAMSEERRGRRRREPRNLTRNLDELMLTYSKLELLPFI	0	0	0	0.368095	0	0	0	0	0	0	0	0	0.209445	0	0	0.646857	0	0	0	0	0	0.469723	0	1.42025
genemark-Zt_114_contig14_420592_421583-processed-gene-0.2	accessory	#N/A	#N/A	#N/A	#N/A	SMQ51168.1 unnamed protein product	147	Zymoseptoria tritici ST99CH_3D7	N/A	nucl	15	#N/A	#N/A	Zt-114-contig14_(420592..421583)	455	0	#N/A	Yes	19	13	147	0.129252	0.0884354	65.2731	MYLPRAKADQPGFDQSSDAMARAAKEALQQLHTYVTTTKSRLAKLISGQGEPGQRAAPAQTGKHDAQIGVRLDYGDKFERDGKEYRRFKLQPNKQAANPTLKAMAAENSHQILAEADLQINPPPTDPKQAFNGLIEDLEQDLEEKAK	1.61042	40.2342	411.45	62.2272	33.6353	19.3014	12.7693	0	21.3826	1.75885	10.2806	321.877	0.598524	6.35491	124.05	0.568921	7.59823	332.932	0.112064	0	0.493484	1.58345	61.5493	312.466
augustus_masked-Zt_114_contig142_20721_35930-processed-gene-0.3	accessory	#N/A	#N/A	#N/A	#N/A	SMY24059.1 unnamed protein product	985	Zymoseptoria tritici ST99CH_1A5	Integrase-like, catalytic domain superfamily;Integrase-like, catalytic domain superfamily;Integrase-like, catalytic domain superfamily;Integrase-like, catalytic domain superfamily	nucl	12.5	#N/A	#N/A	Zt-114-contig142_(20721..35930)	1938	9	#N/A	Yes	111	43	985	0.11269	0.0436548	8.48039	MASLPPVPTNISKRKTLSEQLDRLPDATEEEQIELIEEIQQQSVLYKGFRHNAPRTQHRQNHHLAEYTRWLLWVNRRAQDEFPTEHELDEFRLPSNPVQHDAMFERFRQFLLFVFKMTEPRSRASGQHIQYRTLVQYRDSLVFWVRYKARMRNSPFPNNARMFYIMTEAMRAVMKAFPNQGVNKRKAYLGLGELRELFDHDAIHCMSIEYAEQHWAAWCILRLTACRAGSICLSSRFTSNPPLKWSNLEFIPGSEPGQFDLVIHFENINLKKPHDPEAAMNQPGDDSLHVTIASPDANNLIFSAAHRLLVIALRRGILVGINSIDDLMNCTLARIPIKPEAMNDPLFYAGRARGAGIDMSSPLRVNALSEYLRKVARKVGYIFAVLGVTPIRRRALTDI…	56.3262	29.1401	34.6918	30.1089	19.0679	26.5981	0.0415729	0	0	0.0118372	0	0	0.0939448	0	0	0.0188155	0	0	0.0451605	0	0	0	0	0
augustus_masked-Zt_114_contig142_20721_35930-processed-gene-0.5	accessory	#N/A	#N/A	#N/A	#N/A	---NA---	365	N/A	N/A	plas	15	#N/A	yes	Zt-114-contig142_(20721..35930)	13276	13	#N/A	Yes	25	17	365	0.0684932	0.0465753	1.56524	MCGGLTVRSHAERQSRGMGCTHLEAMILHFFLLFLAIYRRYRPANATPACIIVPSRDFVQGSLECTNWPRRWGDVSVSRAKKGASAELDTMPSSEKLLLGVSPASLLVKCARRSQTYGHRCWRVIDEADRIDEHRQDPQSQTTPSSKPGTSSFFVGDNGAHSIPLESSTALSTHTTVLVRMLIVLALTSSVRHSIFVKQLGIWASPTMYCVNLPRVSDPDGHLHLDVYGPSGHRELLRLQALSWSLPDSIAGVSMIRAASPSRACDHSGSELLPLVYCRMGDSYILVWVTSAPRSEMLKMYSSRLEVELRCQNCHFGVMAYSAVFVQWFAASTISASGAQARTDFFESRRCSRSLQHACYIIPVR	4.47902	1.98587	3.41081	9.2957	2.50309	15.6351	0	0	0	0	0	0	0.0243476	0	0	0	0	0	0	0	0	0	0	0
fgenesh_masked-Zt_114_contig151_22792_27774-processed-gene-0.0	accessory	#N/A	#N/A	#N/A	#N/A	---NA---	53	N/A	N/A	nucl	13	#N/A	#N/A	Zt-114-contig151_(22792..27774)	435	1	#N/A	Yes	9	8	53	0.169811	0.150943	0	MYLLLDSCDVAANAKIGAKYISIVLKREDYSRFYYEYKSEEDYSLYNVDRQGF	0	0	0	0	0	0	0	0	0	0	0	0	0	0	0	0	0	0	0	0	0	0	0	0
fgenesh_masked-Zt_114_contig17_191333_191946-processed-gene-0.2	accessory	#N/A	#N/A	#N/A	#N/A	---NA---	61	N/A	N/A	extr	27	yes	#N/A	Zt-114-contig17_(191333..191946)	183	1	#N/A	Yes	14	3	61	0.229508	0.0491803	38.0253	MRSTLAVFTILLAGFLPSALAVAQGGSGSDPDGGASNPAHDDPSHDDPDPDPFTPYCDRQW	212.86	0	166.654	0	0	0	0	0	0	232.817	156.687	83.3996	0	0	0	0	0	0	3.50878	153.862	0	0.917545	0	0
augustus_masked-Zt_114_contig17_531386_532085-processed-gene-0.0	accessory	#N/A	#N/A	#N/A	#N/A	SMR56166.1 unnamed protein product	112	Zymoseptoria tritici ST99CH_3D1	N/A	nucl	14	#N/A	#N/A	Zt-114-contig17_(531386..532085)	112	6	#N/A	Yes	122	85	112	1.08929	0.758929	0.589122	MLPFSLFGRSRRKTDDITLCEDNPRFEEALRKESFLIRGIEYTRCALIATLAGKKGRKGKSAIWKSGKAVMSLKDSKKYYYCYRCELAATEQRLPCCHNGNTSSLTHLHKKH	13.7796	0	5.24398	0	0	0	0	0	0	0	0	0	0	0	0	0	0	0	0	0	0	0	0	0
fgenesh_masked-Zt_114_contig172_17178_19982-processed-gene-0.1	accessory	#N/A	#N/A	#N/A	#N/A	---NA---	111	N/A	N/A	mito	13	#N/A	#N/A	Zt-114-contig172_(17178..19982)	959	0	#N/A	Yes	30	14	111	0.27027	0.126126	0	MSRVPAIVALRAFMSSTRDINTSAERNERTRLRRRLNLRAHRLAANRRRNLLAARALAYPLFVATPAPAPTPAPTPAPAPRPLPPSRLRAPLALVVVLRRNLPRLNAYLSV	0	0	0	0	0	0	0	0	0	0	0	0	0	0	0	0	0	0	0	0	0	0	0	0
genemark-Zt_114_contig2_145653_148718-processed-gene-0.1	accessory	Mycgr3P108869	35	32	37	SMY23073.1 unnamed protein product	534	Zymoseptoria tritici ST99CH_1A5	N/A	nucl	20.5	#N/A	#N/A	Zt-114-contig2_(145653..148718)	151	6	#N/A	Yes	119	105	534	0.222846	0.196629	2.51738	MLDSSGFSRPTPSEHHRTTVAETTISTHTSAADAPSGRQATMCSVNKPNTGSQLRRDCGKQSTTASKNGTSTGSRKRKAFPASDEELLIDENKRAKVRAEQTSAELDDFREKKFKEVEDLNASVTEENAALTQRISELQNDKAVAECEKEKWMVYGKSWKGKAQEWEAYGLSQEVEVARLNGKDTRAQLDIDALGKRYDELEATKTVLSNRNVVLEELVEEYRKDLAESKLRQARISRARGERLTKAKLSQDSMFEPTCVQRWALRQEAAKTAQERLQPISSKQIRASCTFSTKEEEPYQFRPAAKNKEAKAQLEQSNAELEEARKRISALEKGKTALQGEYSTALQQAREETRTAVRDLDEQKELLKASTTTLEGELREKDDLLEFRWKKIVKQKTEI…	0.0211795	0	0	4.79106	4.73581	5.09564	0.0470342	0	0	17.1327	7.0099	14.0348	4.70782	0	1.17868	6.14808	4.39046	2.70075	4.91777	2.3185	2.91253	0.0565858	0	0
augustus_masked-Zt_114_contig20_454194_460831-processed-gene-0.0	accessory	#N/A	#N/A	#N/A	#N/A	---NA---	156	N/A	N/A	mito	16	yes	#N/A	Zt-114-contig20_(454194..460831)	1240	0	#N/A	Yes	48	22	156	0.307692	0.141026	0	MRDAIATAIGIRAASALSSKPPATTELLAPAALLPLSSPPVAFIAIDDLDEDLPFKDPINKLTPVSERTDPELPIVKAEKIKEEAVDDAVDNAVNKANKLKVKEEVIEDVNFFGVDRRLARERAAREQSAREQLAARAATYAASFVAQPVAEAQPI	0	0	0	0	0	0	0	0	0	0	0	0	0	0	0	0	0	0	0	0	0	0	0	0
augustus_masked-Zt_114_contig26_370815_374250-processed-gene-0.2	accessory	#N/A	#N/A	#N/A	#N/A	SMY27970.1 unnamed protein product	205	Zymoseptoria tritici ST99CH_1A5	N/A	nucl	18.5	#N/A	#N/A	Zt-114-contig26_(370815..374250)	3	1	#N/A	Yes	101	74	205	0.492683	0.360976	3.8463	MTKGAKGAKGADQHDLSNQAKSESMEPSWYLPDSLWYNGKDWHFHYHLSKWFYYDYKYLKYILVVSDGTETCKPAKPPKPFATDAAAPASPPAQSRSQGVSADGRVSPPPHPSRRQEQPVARRSALRVAHVSGRSSLGKPKLADSTPEPVQSSAAPKSDFSSVLRTSSPSRWATAAEIAEFIAAKAMAKKADLVEAEEKPVWPES	18.2049	3.46608	15.8887	4.39614	0	4.66262	0.760892	3.4889	0	0	0	0	5.40978	0	1.49703	0	0	0	0	0	0	0	0	0.571267
augustus_masked-Zt_114_contig26_73409_91134-processed-gene-0.3	accessory	#N/A	#N/A	#N/A	#N/A	---NA---	572	N/A	N/A	nucl	21	#N/A	#N/A	Zt-114-contig26_(73409..91134)	8807	6	#N/A	Yes	186	112	572	0.325175	0.195804	0	MIRDAQAHVDFLIQQPPPEFAPPAVAQAIPLPVQHNQQPPRTDLTTFLAQNRGSAFYIGPPPTQAYRDLNFPGRQVLPMPAHVEVPAEILGKTNYPITTNRGSLQPTAHDQASEFNSIVLLSPGRRDLRPLLTPPLSTPTTSLPSSNSFLPPPPKLRRVLLRVPNMRSIYLLFETKLRRMLRILLNRHSICVPLQAKLSSIVHPLLRNCRRNLICRLKHFRRSLGSNNSNCKYRPYMPSILPLQFYDQPFNFKGLPAEARKMVYEVIEARRVATGVKNNGVLGTLVLPTSFDLSIYGPKKQKAEEDFLDLLLPSHANVAKVLITINNFERPTFKALYKFTGLFCCDGPLLKRTIAWPEDIEGDIHADPNDPRAQPHPPLHPLSDQLPPLHFQYIIHDGM…	0	0	0	0	0	0	0	0	0	0	0	0	0	0	0	0	0	0	0	0	0	0	0	0
augustus_masked-Zt_114_contig26_73409_91134-processed-gene-0.4	accessory	#N/A	#N/A	#N/A	#N/A	---NA---	126	N/A	N/A	nucl	22.5	#N/A	#N/A	Zt-114-contig26_(73409..91134)	16696	1	#N/A	Yes	27	21	126	0.214286	0.166667	0	MCRTSRSARPTNRPPANRPPTSRQPTNRPPASRLPASRQPTNRPPANRPPASRLPASRPPASRLPMLRRRQDAEGAAGEDSDPDEDLHFPDAQEKYFNLEEYKQQKQEKKLRNRQNRKNRQSYTKN	0	0	0	0	0	0	0	0	0	0	0	0	0	0	0	0	0	0	0	0	0	0	0	0
maker-Zt_114_contig26_73409_91134-snap-gene-0.19	accessory	#N/A	#N/A	#N/A	#N/A	KJY00310.1 hypothetical protein TI39_contig336g00016	239	Zymoseptoria brevis	N/A	nucl	15	#N/A	#N/A	Zt-114-contig26_(73409..91134)	2063	3	#N/A	Yes	20	16	239	0.083682	0.0669456	0.02399	MQVLYRFPEQMRLASDNTYNVSGWGRILLDEYGADRFQSRFDFVSGILPWMARKHLPKFRELTGLETWDEKNARVVVQKYSSYKNTILRMHQEDIARGPNEGGWAIFNPKRHTHEWKQAVLGSENPLCWNLSSNPLPTKLLIECIKIAWIMDPYSGEDIHILEQTSSARDSDDFLCQLTSALHTRAQRHARDGDRSTQHSPIPLAAETLRPDDRSLKLRPNKSTFLSKSDRRALDRTAI	0	0	0	0	0	0	0	0	0	0	0	0	0	0	0	0	0	0	0	0	0	0	0	0
snap_masked-Zt_114_contig26_73409_91134-processed-gene-0.12	accessory	#N/A	#N/A	#N/A	#N/A	keratin-associated 12-2-like	190	Streptomyces bingchenggensis BCW-1	N/A	mito	15	#N/A	#N/A	Zt-114-contig26_(73409..91134)	561	4	#N/A	Yes	52	32	190	0.273684	0.168421	0.00381467	MLVKCVLHYRLLLDRRLLFARLSQLDRYIHSDSQPADHLPADSLPADHLPADHLPADHLPADHLPADSLQVDSLPADYLQVDSLCCVEDKDLYFPDAQEKHFNLEEYKQQKREKKLRNRQNRKNRQSYTKGQDYGPIATKEQARRRGNSNVKGKKELKEARRGGNSNDKGEKQVQEQEQTTRGLTKNSTC	0	0	0	0	0	0	0	0	0	0	0	0	0	0	0	0	0	0	0	0	0	0	0	0
snap_masked-Zt_114_contig26_73409_91134-processed-gene-0.13	accessory	#N/A	#N/A	#N/A	#N/A	---NA---	238	N/A	N/A	nucl	19	#N/A	#N/A	Zt-114-contig26_(73409..91134)	3882	2	#N/A	Yes	34	25	238	0.142857	0.105042	0	MLSNDFAKKGAKNKTSNITHRKLAGDFVKPGGDPPESDISPITSQRRRSVFTCREELDDEEALSSSETGSRLGKRSQSREYESEEESTRDRDSTGELKQGDSKDEEDMLERDNNIVRGVPLIEDTSSEKGAVPDGELDEESEIDDEESEMATGVTPTKDDKALLKGEFRADCRSRTAKAAHTRKNGGPGRIGKPGARATRMSSRIKAGQEEPEKTKSGKVKSGRILKTETTSTGKLKA	0	0	0	0	0	0	0	0	0	0	0	0	0	0	0	0	0	0	0	0	0	0	0	0
fgenesh_masked-Zt_114_contig26_92088_105103-processed-gene-0.8	accessory	#N/A	#N/A	#N/A	#N/A	SMR61652.1 unnamed protein product	426	Zymoseptoria tritici ST99CH_3D1	N/A	nucl	22.5	#N/A	#N/A	Zt-114-contig26_(92088..105103)	505	0	#N/A	Yes	52	23	426	0.122066	0.0539906	0	MALYPALTERSRPLWQDFVQQELLKLDEFQLSNDGKHVLAKERATLRLHELSGADIGMQFADALRAILQHRTTVQHERELLPMINYEEHENYVTSNEGREDRPLARTLLFARTLDNASTRKHTKIKELEEEIADFKARRRSSRRRKIEIKELEEAIVGVKAKRRSSRRKDTKIKELEEEIADFKARRRSSRRRKIEIKELEEAIVGVKAKRRSSRRKDTKIKELEEAIIDFKAKRLFTRREELDDKEALSSSETGSRLGKRSQSREYESEEKPIRGRDSTSGLKQGDSKDEEDMLERDNDIIGGVPLIEDASSEKGAVPDSGSTEGRGQGNGERVVPVQKDEEEGERGGSVAEVDDDEADDDEDEDEDEVNKEDDDGMTGGVPPAEEFENGSSDSTYLK…	0	0	0	0	0	0	0	0	0	0	0	0	0	0	0	0	0	0	0	0	0	0	0	0
snap_masked-Zt_114_contig26_92088_105103-processed-gene-0.12	accessory	#N/A	#N/A	#N/A	#N/A	---NA---	193	N/A	N/A	cyto	11.5	#N/A	#N/A	Zt-114-contig26_(92088..105103)	8352	2	#N/A	Yes	74	58	193	0.38342	0.300518	0	MPASFDLSFYGPDKQPIEWSCINLVRYSYEHIAKVIVTVYNFDKATFWSFYRFAHMFCSKGLLRSRTIAWPGAVAGQPRLDQDDPRAQPHPPLPPSADQLPPVEFEYNIQDGMANTQHYLPGNLYQGEKIVKELVYTTFAHSHVGLPDFYHTAFSRAEHRYLGDEFFENGLVAAKKVDYDRTVGLYQASWYSN	0	0	0	0	0	0	0	0	0	0	0	0	0	0	0	0	0	0	0	0	0	0	0	0
maker-Zt_114_contig27_246017_265117-augustus-gene-0.35	accessory	#N/A	#N/A	#N/A	#N/A	---NA---	311	N/A	N/A	nucl	14.5	#N/A	#N/A	Zt-114-contig27_(246017..265117)	4354	11	#N/A	Yes	46	40	311	0.14791	0.128617	1.66999	MRAMLVPSNGTFDNAYKLLELIHLLHIHTLDHMSDNLYLLKSIARLSPKNPRRPKHDSSCCDDHHSFNYCQQPPSQSQIRALETKQICKRSISAVGQGEYPDLTSEVTGRPPALSRGTMRSDLWHAVQSSDVERIDAAQDAQSRPHHASHDHGRIDGRANLVGSSCMLALAGYTGTLRSLECLRYDGSAGGTNQATKPRAVCLRAVPCRGALMRGGRDVGTLELKARFLIMLPPIAAARIKPHQMNRIIDRSIQKHASSLDDRKLPAARSTACHLHRQPIDRECPDAPAVCALEAGIQRRGLTNPIDRSHS	0	0	0	0	0	0	0	0	0	0	0	0	0	0	0	0	0	0	0	0	0	0	0	0
maker-Zt_114_contig27_246017_265117-snap-gene-0.41	accessory	#N/A	#N/A	#N/A	#N/A	---NA---	70	N/A	N/A	mito	14	#N/A	#N/A	Zt-114-contig27_(246017..265117)	1187	1	#N/A	Yes	4	4	70	0.0571429	0.0571429	0.791116	MSERQAVSKLPTPLSTHPKLPWSAKVMNAEWEGILDGEWMLLGAGVLFEDLCSFLNLHLDSTHPERKSRQ	0	0	0	0	0	0	0	0	0	0	0	0	0	0	0	0	0	0	0	0	0	0	0	0
snap_masked-Zt_114_contig27_246017_265117-processed-gene-0.26	accessory	#N/A	#N/A	#N/A	#N/A	---NA---	332	N/A	N/A	nucl	10	#N/A	#N/A	Zt-114-contig27_(246017..265117)	2421	6	#N/A	Yes	76	52	332	0.228916	0.156627	7.2161	MSRACVCRVDAQYDRPFRREELVDCTGGTGISAHFSQSRAVGLDAQWNDHSGWVSRPWYSTWLRCQQDLAHLGSALHFRNHKAPSSQRTRARWRSIRPPLSISKVAEYTPIAHNMASLEGQHAELMPQLEPWTINPDLYIHHDTGGLSFVEALQFWKRVAENESIRRELLGYQLMSFKSWRHRRMHPMKIKIGRDCEPGTPMWTGVETGRIHNLLDEIEAVDHHEIVLVVGIGSGARDEDHGSKHRSKGMLMKLRLSSPGGREVDRGGYIEWSRLSCYIGIWFTSISNSWRSDSRHRGKDLKFDSQDPQHAAPLTQTLWHQDGLPLQEAFLT	0.0245865	0	0	0	0	0	0	0	0	0	0	0	0.0272412	0	0	0	0	0	0.0352051	0	0	0.0376091	0	0
augustus_masked-Zt_114_contig28_61902_63231-processed-gene-0.0	accessory	#N/A	#N/A	#N/A	#N/A	KDN61748.1 hypothetical protein CSUB01_12427	304	Colletotrichum sublineola	N/A	cyto	14.5	#N/A	#N/A	Zt-114-contig28_(61902..63231)	179	0	#N/A	Yes	99	71	304	0.325658	0.233553	0.934128	MPSHFDTPRKAMLHGAKIFADYLEKKTGQKQKQSEIANTFDVLPGQLSKVLSSTRLRRRLFENETRGGQRGDSERNLTNPDLDEYERIIDNYGFEGHDLTYIGLRYEAQLPRVSDRIIRRGLTLRGIGRYIYNTREEIGTKEAQIRLDFAKEILDRFPTKEFWRKAKKNDPKRDKARKDEETKSLHFYAVVGYKYKAPLREYSIPSNKNGKMSAEYYIILLRDYIKLLIDAGDNFILEEDRDGSHKAKSVLKYKEKIGLKSYLNAPGSPDLSVLENLYASASKAEFRKGPRLTEEDIRDEAHRS	0	0	0	0	0	0	0	0	0	0	0	0	0	0	0	0	0	0	0	0	0	0	0	0
snap_masked-Zt_114_contig3_552227_554568-processed-gene-0.5	accessory	#N/A	#N/A	#N/A	#N/A	XP_003856946.1 hypothetical protein MYCGRDRAFT_107703	220	Zymoseptoria tritici IPO323	F-box domain;F-box domain;F-box domain;F-box-like domain superfamily	nucl	12	#N/A	#N/A	Zt-114-contig3_(552227..554568)	1254	3	#N/A	Yes	13	9	220	0.0590909	0.0409091	0.177872	MAPDQIAETTAALIAGDSDNPHVDNTSSTTTPSSTSLASESPHHQTDRIHPTTSFDQTSMAAALDSINSREQAAGFTSSGGTTHHSTPMSSTVRSAGERLVGTFELLESILAQLGIQDLLRARGASTQFRDVVDKSTTLQIHLGLKQPKRSYCYMPLLEQVGSNKSDDFEFHLRKSCSSWAPNKKFSINITLDKGQLRLGSLVRRIQLCHPPLTSISMTW	1.16401	0	0	0	0	0	0.949104	0	0.479895	0	0	0	0	0	0	0.262979	0	1.65849	0	0	0	0	0	0
fgenesh_masked-Zt_114_contig32_112478_128526-processed-gene-0.3	accessory	#N/A	#N/A	#N/A	#N/A	---NA---	194	N/A	N/A	cyto	16.5	#N/A	#N/A	Zt-114-contig32_(112478..128526)	3338	0	#N/A	Yes	90	61	194	0.463918	0.314433	0.608323	MRKGVRLLAIHIDNVDKSSLRTLEFLGGRPIATRTPFRPVLKADSIADLKKFKTVKDAAFPSSHQKKGANVQDLEKKNDAEVEDPENKKKEKKKYPTKISWYVDFYEGELDDTPEDLRYDLYRHVFDGVQNIGLGLKLLGPTTAVKAEQFRERHLGGERFASGGLKARQLLEKEALKAYKKNIERERMERENAL	0	0	0	0.293021	0	2.29759	0	0	0	0	0	0	0	0	0	0	0	0	0	0	0	0	0	0
maker-Zt_114_contig32_112478_128526-exonerate_est2genome-gene-0.0	accessory	#N/A	#N/A	#N/A	#N/A	---NA---	66	N/A	N/A	mito	8.5	yes	#N/A	Zt-114-contig32_(112478..128526)	8634	6	#N/A	Yes	5	1	66	0.0757576	0.0151515	3.11972	MLLKFPLLLLVRCYLTRALHCSSDRARHCSSSRALRHTSLLSDSCSALLSRSCSSLLFRSCSSLLF	0	0	0	0	0	0	0	0	0	12.1461	0	4.41057	0	0	0	0	0	0	0	0	0	0	0	0
maker-Zt_114_contig32_37186_39778-snap-gene-0.7	accessory	#N/A	#N/A	#N/A	#N/A	HAT domain-containing	222	Zymoseptoria tritici ST99CH_1E4	Ribonuclease H-like superfamily	mito	6	#N/A	#N/A	Zt-114-contig32_(37186..39778)	381	1	#N/A	Yes	111	59	222	0.5	0.265766	0.034967	MVALAAMYGFDALKRRLRCVGYIINLVAKAIIIGYADNDVIKTNLIAASVAAGQNISLKIYHLIRDNNTRWNSLFAIIARALELREALETFMLQEKNKWINYENEWNAKHAHKSNLPKKKNRPSLLDDYLTYEDWKTLGDYYNILKPLAAATIRLQGDVGHNTALAALWAQYLHLLNTFIRNAPPTLLQRSPSPSKRSRRTGLAADDFGIGGSSNKEAEKEN	0	0	0	0	0	0	0	0	0	0	0	0	0	0	0	0	0	0	0	0	0	0	0	0
augustus_masked-Zt_114_contig36_250437_253725-processed-gene-0.0	accessory	Mycgr3P95588	39	36	35	SMR58323.1 unnamed protein product	583	Zymoseptoria tritici ST99CH_1E4	Leucine-rich repeat domain superfamily;Leucine-rich repeat domain superfamily;Leucine-rich repeat domain superfamily;Leucine-rich repeat domain superfamily;Leucine-rich repeat domain superfamily;Leucine-rich repeat domain superfamily;Leucine-rich repeat domain superfamily	mito	11	yes	#N/A	Zt-114-contig36_(250437..253725)	1137	9	#N/A	Yes	15	5	583	0.025729	0.00857633	1.65536	MLTSGITSKMSSLALVTTSPLQSSAPPPIKMPTVLLDLPQELLDQIAGIIAIHPSSAASRKSLHDLSITCKKLLAASRPALYSSVHLDRPDGGALTNTRRLARTLYAAPHFGLLIRHITSDPASEPWDECRQRRARIWTQRGANNAELLQFEELFEARVSDQTDLETMKSTIAMGYGYGFRPDFLVVLLMASHARSVEVQTDGLYWIKQAGPGNPLDIFWSARNLERLPSGAFAHLEEVSISGLHSGLLKGSDPLSIQLRQTGDVEALSSVMRLPGIRRLRATGFGVFSDYSRWILAKRSSTVQSLTLLRSDLKLRSLTTLIETCAALKEFRYGIQWRDSDILENRQCPNYVLALRPALYQHRDSLQTLSITNFADRGCIWGPQYLEFSMSGFNKLVTL…	2.9036	4.47747	1.16182	0	0	0	3.13086	5.85858	2.22317	0.0208695	0	0	2.90993	3.89027	0.987747	0	0	0	0	0	0	0.0147487	0	0
fgenesh_masked-Zt_114_contig38_140548_143153-processed-gene-0.0	accessory	#N/A	#N/A	#N/A	#N/A	---NA---	117	N/A	N/A	nucl	19	#N/A	#N/A	Zt-114-contig38_(140548..143153)	957	2	#N/A	Yes	119	65	117	1.01709	0.555556	0	MLKSSTTRPSTSFESSRSYSADKGQPRRRRLAYCRSGRERLKDVVVVAERLLVFLYKRLKSLTELERAYNYTCRLVAYSGGSDIAKPPLKGIESIYSRVVAIEVADLLVLNAEEGDN	0	0	0	0	0	0	0	0	0	0	0	0	0	0	0	0	0	0	0	0	0	0	0	0
augustus_masked-Zt_114_contig41_186302_186993-processed-gene-0.0	accessory	#N/A	#N/A	#N/A	#N/A	Galactose lactose metabolism regulatory GAL80	206	Zymoseptoria tritici ST99CH_1E4	N/A	cyto	14.5	#N/A	#N/A	Zt-114-contig41_(186302..186993)	39	0	#N/A	Yes	43	23	206	0.208738	0.11165	10.0048	MVGGRATVEWAEYLEDAETGGNMLTIPVGHLYDSISIVVGELQSLAATVSTQTKIVDVSPGDGVKGGTPKKIQRTAVDHVSFSGLLSSGAQSSVVVYGGEPFPGEPHLIWRIEGEKGVLDVRAKHTFAINMSVGDIKVRLQDFASGEVKEIEIQDDQPGPVGNVGRLYEAFADGEKVPDWKDAVMRHSWVDAVERSSRIYSDGLRW	0	0	0	0	0	0	12.3054	6.79293	15.1539	24.1167	28.9783	39.7437	11.2943	3.86584	21.1044	7.56447	7.17296	23.7585	0	0	0	23.007	0	34.5831
genemark-Zt_114_contig43_238241_238907-processed-gene-0.0	accessory	#N/A	#N/A	#N/A	#N/A	---NA---	81	N/A	N/A	mito	14	#N/A	#N/A	Zt-114-contig43_(238241..238907)	42	6	#N/A	Yes	44	38	81	0.54321	0.469136	1.97669	MLVRPPCPPGVDSMAMCPYRVRSVRLPPVRLVSSRCMTSAGFWQKSLRCANSCKINSQLFLRSNKLAWNASMRQNITYRPC	3.22967	0	16.3687	3.0161	0	0	2.45086	0	3.14065	3.55751	0	1.76964	1.94522	0	0	2.40912	0	0	2.15151	0	2.09107	0.717725	0	1.41125
fgenesh_masked-Zt_114_contig43_90383_94016-processed-gene-0.4	accessory	#N/A	#N/A	#N/A	#N/A	nuclease HARBI1	437	Zymoseptoria tritici ST99CH_3D1	Harbinger transposase-derived nuclease domain;Harbinger transposase-derived nuclease domain;Harbinger transposase-derived nuclease domain;Harbinger transposase-derived nuclease domain;Harbinger transposase-derived nuclease domain;Harbinger transposase-derived nuclease domain;Harbinger transposase-derived nuclease domain	plas	11	#N/A	yes	Zt-114-contig43_(90383..94016)	245	9	#N/A	Yes	291	205	437	0.665904	0.469108	7.26047	MDSPDSALIIAVLATALICSIGAMVPRITRPVRVYTPSGVIQTLTDPGAGIRETFKCLYGPPDDCYQITRLRQPVLKKFIKELKARGVSSKNGRGLTVSEQAVIFLDFLGHNQSIRELRRTYQHSNITFARVIKRISKVVCEMSEDYITMPPRDQPPHEKLLKKEKDDTSCSEHGKFSWFKDTLGGLDGTLLPMTLPEEVRGVWNSRKGTISQNVFAACGFDMVFHFVLAGYEGSAPDGTVLERAYKSGFKVPRGRYYLADGGYKASDPRLLVPFESTRYHIREQRAAQRRPETKEELFNLRHAQLRNVIERVFGVIKKRFPILVEGAHQGYSILAQTRFIICCFVVHNFILLSGDQPLSSETHLLKCDTTADADAEGDEDGEEDLLEDIGDISDLARV…	0	0	0	0	0	0	0	0	0	0	0	0.584274	0.0592998	0	0	0.809883	0	0	0	0	0	0.0252846	0	0
fgenesh_masked-Zt_114_contig43_90383_94016-processed-gene-0.5	accessory	#N/A	#N/A	#N/A	#N/A	SMR51464.1 unnamed protein product	435	Zymoseptoria tritici ST99CH_3D1	N/A	nucl	26	#N/A	#N/A	Zt-114-contig43_(90383..94016)	1961	3	#N/A	Yes	357	242	435	0.82069	0.556322	6.60862	MPADPTPSKRKAKEPATPVSRKKKAKGESSKSKKKAVSEEVDDSEDEKLPPLGRWKDHEISHFLEALLRLKAAGLMGHNNSFPASSLRTLAQKLRERYKRTWKMETCKNKWSELKKAYTPYANHLKHISGWNGHPAEPADQEVADIHYEAHPECVPFRDDCPPFSEQIHAIIGTDVATGEYSTTGASLAEQTDEDGGVDEDDEDLPWSESDNEQTEDRVDSTAVDSTAVDSTEVDSTEVVNDGNSDLEEIAGTAQILKAAQLAKENKARTKAAKKVNSSNSRDGELHFKALSKMITPFNQTVANIAKQQERFQEQQLQREKERLEQPRERSALEVVSERIHDKRVLVDISDDDKDTLLLELAGQPSAATIAMGFLNEPRFESFFRMMLRRIRGPTPPVS…	0.0178831	0	0	0	0	0	0	0	0	0	0	0	0.0479729	0	0	0.776373	0	0.728506	0	0	0	0	0	0
genemark-Zt_114_contig46_230637_232277-processed-gene-0.4	accessory	#N/A	#N/A	#N/A	#N/A	flavin-containing superfamily Amine oxidase like	56	Zymoseptoria tritici ST99CH_1E4	FAD/NAD(P)-binding domain superfamily	cyto	6.5	#N/A	#N/A	Zt-114-contig46_(230637..232277)	768	0	#N/A	Yes	30	19	56	0.535714	0.339286	15.8671	MGLSVALIEKSYRVGGHVSTWVQPSTGIVLDYGVQIFTNLSVVHDYFSHFNISLVT	0	0	0	0	0	0	3.60699	0	13.631	0	0	0	0	0	261.882	0	0	60.772	0	0	0	0	0	43.149
maker-Zt_114_contig48_115397_118158-augustus-gene-0.4	accessory	Mycgr3P48212	33	31	33	Glycosyl family 54	444	Zymoseptoria tritici ST99CH_1A5	Nucleotide-diphospho-sugar transferases;Transmembrane protein 246;Transmembrane protein 246;Transmembrane protein 246;Transmembrane protein 246;Transmembrane protein 246;Transmembrane protein 246;Transmembrane protein 246;Transmembrane protein 246;Transmembrane protein 246;Transmembrane protein 246;Transmembrane protein 246	plas	11	#N/A	yes	Zt-114-contig48_(115397..118158)	1223	4	#N/A	Yes	130	67	444	0.292793	0.150901	4.33203	MPSARPLSGFLITPARDLLASLLKIPATRVLLIATIAWLTIFGLLEERLWRDPHSGFFESATVYDLHYSAFRRDEAQAWAAEQERGAMPTHEHVSAPHEPAICAGLVTYNRPQRQYLNETIGSLLEGLTADERRALDVRLLFAHSEPGVHPDWNRTWLRAIDSWSGYDDLTKSELERVLIAEKERNFYVKGIVDYTYILNECLTHTTAPYIALFEDDIIFAEGWLVKTAAAILELSKGSKASTNWLYLRLFYTETSLGWDEEIDFWYRNMRLTFALAIVSMLTFLLSIRAWSARLRPRLDLATIAVLALIVAPAFTQLVFMVGKYNLFPLQGVVRIDRFGCCTQGLVFPRAKAIDLLHALEGRDGQTDSMIEAYADEQGLERYALAPQVLQHVGLVSSR…	0.0467554	0	0	0	0	0	8.48928	14.1395	11.1316	0.0283492	0	0.860656	6.60243	5.29585	10.6065	0	0	0	8.21483	12.2657	13.3974	8.34861	15.6698	11.6563
genemark-Zt_114_contig5_196358_198540-processed-gene-0.0	accessory	#N/A	#N/A	#N/A	#N/A	KJY01818.1 hypothetical protein TI39_contig278g00064	114	Zymoseptoria brevis	N/A	nucl	16.5	#N/A	#N/A	Zt-114-contig5_(196358..198540)	1408	4	#N/A	Yes	22	21	114	0.192982	0.184211	13.3454	MEAQRRMVPTTYSITKDPTNAHTFGIFDEEKYHAHTAECTTCPLHHLYLLSLRSRLGPCTRMLSKQNSRAHPTVRHPRIPSTTPRLSGWSKSIRALRRCQGALFRFIISIYNQS	29.5638	0	23.9934	0	0	0	47.3758	8.54319	62.2363	0.665318	0	1.91488	54.4692	58.7912	64.4687	0	0	0	1.75925	0	0	0.295014	0	0.747025
maker-Zt_114_contig5_199055_201125-snap-gene-0.8	accessory	#N/A	#N/A	#N/A	#N/A	SMQ50499.1 unnamed protein product	146	Zymoseptoria tritici ST99CH_3D7	N/A	mito	7	#N/A	#N/A	Zt-114-contig5_(199055..201125)	25	0	#N/A	Yes	37	25	146	0.253425	0.171233	5.223	MPLLKSVAPLVLSDTATHKDWFEDGTKFDFYKLQKIEITLFLAIEKARHARHLNIHYTNHARARILEHGGKDGRLVSPTNNFASRPEGHAQVKQNRHAITRVPVSTTSLLSSLRFIPPSFWQRPLKQISHRVAPRHLRRAAPHHLH	10.025	0	11.9987	0	0	0	16.6424	9.54138	12.7789	0	0	0	24.0693	12.2952	18.8648	0	0	0	0.784631	0	0.997935	0.437654	0	0
augustus_masked-Zt_114_contig5_201349_203748-processed-gene-0.0	accessory	#N/A	#N/A	#N/A	#N/A	---NA---	189	N/A	N/A	nucl	12	#N/A	#N/A	Zt-114-contig5_(201349..203748)	399	3	#N/A	Yes	15	14	189	0.0793651	0.0740741	9.16384	MTTNTTLILTSSPAFRDGALHQVTRGSDSHRLSYTHPSEAATLHHRPNVIHQPSNPDERGPSAVKPSVSESDYEVLDDVCFPQWAPGAFYGASRNLLDYTTYTLPKLQRFITDKRGPPAVKPSVLESRSMLAATQTRITAIQVARGAFQGAPNTCAKVQDTRSVAFVQSLSTEGKSRPETMTTASCADM	22.3871	38.2177	23.7527	0	0	0	10.9466	0	12.783	2.52241	0	1.68537	29.796	34.2197	49.0897	0	0	0	1.34273	0	0.419923	0.766377	6.74683	0.32914
snap_masked-Zt_114_contig5_201349_203748-processed-gene-0.3	accessory	#N/A	#N/A	#N/A	#N/A	---NA---	78	N/A	N/A	nucl	16	#N/A	#N/A	Zt-114-contig5_(201349..203748)	1807	2	#N/A	Yes	36	21	78	0.461538	0.269231	8.8203	MADAASLIDSANSDNQEPRKSIWYSRLTQRTICLAMAGHMALEERWWQRCSTERAGVIAGMHSDTASRIPKLRQSTKF	17.2191	51.3556	20.0629	0	0	0	13.9964	80.6821	18.0366	2.02069	0	0	22.667	0	28.5948	0	0	0	1.44913	0	0	0.878342	0	3.62326
augustus_masked-Zt_114_contig5_467343_467842-processed-gene-0.0	accessory	#N/A	#N/A	#N/A	#N/A	SMQ50590.1 unnamed protein product	84	Zymoseptoria tritici ST99CH_3D7	N/A	cyto_nucl	13.5	#N/A	#N/A	Zt-114-contig5_(467343..467842)	140	1	#N/A	Yes	33	26	84	0.392857	0.309524	0.415758	MSRAFDILFKATENSSISLEDMLTAQVDALRLSNRGGHVYLLNNAILASSAGVFETIAKKIPAIKPSDTDDCRELVADGEPVDF	0	0	0	0	0	0	0	0	0	0.308539	0	0	0.42291	0	0	0	0	0	0	0	0	0.390161	0	0
fgenesh_masked-Zt_114_contig5_469465_470447-processed-gene-0.2	accessory	#N/A	#N/A	#N/A	#N/A	SMQ50592.1 unnamed protein product	150	Zymoseptoria tritici ST99CH_3D7	N/A	cysk	10	#N/A	#N/A	Zt-114-contig5_(469465..470447)	78	2	#N/A	Yes	66	52	150	0.44	0.346667	0.643881	MGNTTFTRDDQDAVQYFAELGFTDIEELHKRATEFASREMPLLAEREKMTVEEKKADDEELWARIQEFDGKVEEGEWFDEEERERMMGEREELDGLMSALLGRADGLDEKNEQAEAETRCLGERGTASLEDVSSEQEEDQEDKRPNEACA	0	0	0	0	0	0	0	0	0	0	0	0	0	0	0	0	0	0	0.397689	0	0.593146	1.78342	0	2.27507
maker-Zt_114_contig5_603113_610110-augustus-gene-0.20	accessory	Mycgr3P98679	43	42	42	2,4-dichlorophenol 6-monooxygenase	589	Zymoseptoria brevis	FAD/NAD(P)-binding domain superfamily;FAD-binding domain;FAD-binding domain;FAD-binding domain;FAD-binding domain;FAD/NAD(P)-binding domain superfamily	cyto	14	#N/A	#N/A	Zt-114-contig5_(603113..610110)	1096	7	#N/A	Yes	255	94	589	0.432937	0.159593	7.73248	MSSTDIEIPVLIIGAGPSGVTTGLLLGHYGIPSIVISRHAGTANTPRAHIFNQRAMEVLRDAGLESELQSLASSADFMVHCSWLHSLEGEEYGRVYTWGNRPDRKGDYEKASPCVMSDLPQSVLEPILVKAGESHGAQFRFSTEFVSQKPTDDGDMVETIVRERATGHTYTIRSRYLIGADGARSSVLDSLGIPVDGKQLNTAFNVHIKADLSRYLEVRPGSMNWILNPDAPQWSAVGNFRMVRPWDEWVVSMHPASKDGAPFEPTEKDILDRLHQMIGDKGTTPIEILSSFRWTINDQVARSWQKGNVICIGDAVHRHPPINGLGSNTCIPDAYNLSWKLAYVLKGLATRSILDSVTVERKPVGDNVVRRANDGMEAHRRIWATIGLTADERKKQTGI…	0	0	0.168932	0	0	0	9.23868	3.53825	3.08439	8.90983	8.30232	3.68855	6.83038	19.0268	8.09721	0.0169188	0	0	0.0597323	0	0	0.0374105	0	0
fgenesh_masked-Zt_114_contig5_603113_610110-processed-gene-0.9	accessory	Mycgr3P66016	45	44	38	Glyoxalase Bleomycin resistance Dihydroxybiphenyl dioxygenase	325	Zymoseptoria tritici ST99CH_3D1	Glyoxalase/Bleomycin resistance protein/Dihydroxybiphenyl dioxygenase;Glyoxalase/Bleomycin resistance protein/Dihydroxybiphenyl dioxygenase;Glyoxalase/Bleomycin resistance protein/Dihydroxybiphenyl dioxygenase;Glyoxalase/Bleomycin resistance protein/Dihydroxybiphenyl dioxygenase;Glyoxalase/Bleomycin resistance protein/Dihydroxybiphenyl dioxygenase;Glyoxalase/Bleomycin resistance protein/Dihydroxy…	cyto	11	#N/A	#N/A	Zt-114-contig5_(603113..610110)	86	1	#N/A	Yes	91	50	325	0.28	0.153846	15.7654	MPLPADDPRVRMVTTAFVVYEHVDLAKAEQFLIDFGLSVASQSEDGKEIFFKGYGRDPYIYVARQAKGTTPTFGGSAYLVESREELEKATKIPEASEIHPLSGPGSGEQVTLKDPAGHLVHLVFGRQDKPVEEMNLKKLVFNYEDERPRKGQFQRFEPGPAPVHRWGHYGVTYPNEPGFYEKMLDWYTSNLALAPSDIIYRDGKAVQVFFHIDRGDDYTDHHAFFFKPTKPNLDPHVAHSAFEIHDFDIQQLGHDFLTSKGYNLCWGVGRHVLGSQIFDYWFDTSDFILEHFADGDLVNKDTPVSHEVGGPKILSVWGPPVHPVF	0.0337687	0	0	0	0	0	47.6831	29.6992	6.8158	52.1355	2.0759	6.69781	8.12417	21.236	4.52884	0.0280303	0	0	0.0361437	0	0	0.0743774	0	0
augustus_masked-Zt_114_contig50_121688_127617-processed-gene-0.0	accessory	#N/A	#N/A	#N/A	#N/A	KJX97940.1 hypothetical protein TI39_contig452g00018	356	Zymoseptoria brevis	N/A	plas	14	#N/A	yes	Zt-114-contig50_(121688..127617)	113	7	#N/A	Yes	19	16	356	0.0533708	0.0449438	4.01269	MLALGRWRSGIHLSNCTERMCVHVKVERFTQLQRARAREELQLHHIDQHALPDDFLHQLRIPFSSSSFTLNNHFDDTHTMAPTQSTWLTRLAIAAVFCACLLTIIPFFQKPSSDLASLTISSHLPKRYTYRPCDWPAAALAAKAAIAGEISFDQLDPCARMVVKGYHLLCHMNSPVDRVAQSIYFRPTQLDDHGWQPFDYGANFDSFGLDPAFRGLGINTAKDHWIDDSLDHSQSSQPGGSGPVYPATQASFEWSFNPGDGALVVVNAHGPDFMAAQNQMTGPIVPLKSWSDATFLTWMELFLDGEHGGDPKVLQHVFYYNVVNDESKDSFRSVLGMDVEFPPQPWPGTSFDIRTP	0.93407	1.70352	1.60433	2.23638	2.65623	5.39023	1.90063	4.86243	1.38316	0.35127	0	0	0	0	0	0.590231	0	2.14775	2.11429	2.9437	4.85125	15.047	11.0427	33.6214
augustus_masked-Zt_114_contig51_214738_219651-processed-gene-0.0	accessory	#N/A	#N/A	#N/A	#N/A	KJX99879.1 hypothetical protein TI39_contig348g00044	621	Zymoseptoria brevis	N/A	nucl	16	#N/A	#N/A	Zt-114-contig51_(214738..219651)	947	19	#N/A	Yes	15	12	621	0.0241546	0.0193237	0.498983	MRKWPVSRNSEARGCPSITSSARHNTHRMSNELRTPPADHPLDRAYPGLRKEKTTIESDTFTTSNTSDCYHERAQNHLETTHTPFMDWRRGIPSTHNWCDEQDPPTQPEPHDSQPFHGLEAWNSIYPQLVRRARSSHTARTTRLTPLSWIGGVEFHLPTISATSKILPHSQNHTTHTPFMDWRRGIPSTHNGRNEQDPPTQPEPSQNYTTHTPFMDWNMREDIALYSNTQLSCWISLGVYHRLEPANVSKVVSRKSEILVFGSRMAPPSPTRRESKPQHDVEEACVGLARLACKSLAESPTLNSNVPCAVHETLRSEYICGTCQSEMVRLLRDMEAQNTQIPLGVSRSPLYRPSEDVLGKPHSLGTRPDKEYVRAHIPLVRFEWQRHGRRRRSLRPDTP…	0	0	0	0.0358881	0	0.495052	0	0	0	0	0.988429	0	0	0	0	0	0	0	1.4813	4.73362	5.85408	0	0	0
augustus_masked-Zt_114_contig53_67162_68360-processed-gene-0.0	accessory	#N/A	#N/A	#N/A	#N/A	---NA---	204	N/A	N/A	nucl	10	#N/A	#N/A	Zt-114-contig53_(67162..68360)	6	7	#N/A	Yes	138	81	204	0.676471	0.397059	0.0224142	MNNAVATPCEVLTILEPSTSGLSAASLHNIPDCGNSLRALPKGGHAYVARPLCYSSNSNNSAYNSLSTSDACLHSEHRVDVVEGQGSEPCLARPMALASALQSSHLIRYLRTPALEINAPHVRGHKHPCRSNISPSPHPIVHFLLEYSDLRPDSASFTQPLRLLTISFLCSKISAFNFGAIGYEEAAALRLGHIIDPPQTIVYR	0	0	0	0	0	0	0	0	0	0	0	0	0	0	0	0	0	0	0	0	0	0	0	0.80691
maker-Zt_114_contig55_129291_130765-exonerate_est2genome-gene-0.0	accessory	#N/A	#N/A	#N/A	#N/A	---NA---	50	N/A	N/A	mito	10.5	#N/A	#N/A	Zt-114-contig55_(129291..130765)	999	3	#N/A	Yes	11	10	50	0.22	0.2	0.140329	MRFSEEIAAAVSSFQQTSASFKHCVAWTCPQVDLRCLRSSEESAAAVSSS	0	0	0	0	0	0	0	0	0	0	0	0	0	0	0	5.05185	0	0	0	0	0	0	0	0
augustus_masked-Zt_114_contig55_231414_231946-processed-gene-0.0	accessory	#N/A	#N/A	#N/A	#N/A	---NA---	49	N/A	N/A	mito	15	#N/A	#N/A	Zt-114-contig55_(231414..231946)	207	2	#N/A	Yes	29	27	49	0.591837	0.55102	8.76598	MAAPWTSTASHGTSKRRRKSTTGRTRSSILAVKTCPSTSALTGRRTTCT	0	0	0	0	0	312.687	0	0	0	0	0	0	0	0	0	0	0	0	0	0	0	0	0	0
maker-Zt_114_contig57_224729_227121-fgenesh-gene-0.8	accessory	Mycgr3P111731	69	62	46	SMY28925.1 unnamed protein product	332	Zymoseptoria tritici ST99CH_1A5	N/A	cyto	8	#N/A	#N/A	Zt-114-contig57_(224729..227121)	1037	5	#N/A	Yes	71	59	332	0.213855	0.177711	11.3853	MAKANLILSGSRAVEVFFPGSCAADSDLDFYVDSSARCVGEAIRVLNAAGVVFDPPFQPALDIANLTTFTQVVEYRFQDKEQLRRIIALPECPAGAIDVLEQLLDYLDDEDEFGRLCVLENSIRVHLIKSQTPLDYGHTTSLQIITGRTTLGPAVKVQLIFAPGKSVLTHVFDFYATCVQAVITRYGAVHLYSGMGRRAMYWFRNTQYQKSAEAAMLKYSRRGYTFEVAAGHMMRLQQLRAFPSLSFDTPRSKLVLFEDLPQSITPELYSVRQTFFSTLTWMEHNGETLLLSLPTKDDSSVHIASSNSVFFKAPGHGENGPNHRYPDEIVGF	0	0	0	0	0	0	0	0	0	0.457319	0	0.656528	0	0	0	0	0	0	0.0352051	0	0	0	0	0
maker-Zt_114_contig57_224729_227121-snap-gene-0.10	accessory	#N/A	#N/A	#N/A	#N/A	---NA---	263	N/A	N/A	cyto	13.5	#N/A	#N/A	Zt-114-contig57_(224729..227121)	692	3	#N/A	Yes	51	41	263	0.193916	0.155894	5.6847	MSKTDDLVRVAMVWSVLAVAGRLEKDRVGGCDVDAAVVLNSISTKHDPLATLVGEHVAHHLRRQRQQERLAIVLHPSQGAEEGLTNAVQLWRNGLRQVFEEHELAAWSVKRQAWEGTELLKPHHMARRDFKGVSTTRLRALLILGVAKPVHCTATHAGVEVDSAVSSDDRLDACRIEVEDYTKSAELVLVVQVVEQLFENIDGASGTFGKGNNATKLLLILEAILDDLSKGSQVGDIERWLEGGVEDDAGGVKDSDSFTNTTS	0	0	0	0	0	0	0	0	0	0.559478	0	0	0	0	0	0	0	0	0	0	0.408292	0	0	0
augustus_masked-Zt_114_contig6_277858_279499-processed-gene-0.0	accessory	#N/A	#N/A	#N/A	#N/A	---NA---	187	N/A	N/A	nucl	26	#N/A	#N/A	Zt-114-contig6_(277858..279499)	367	1	#N/A	Yes	81	51	187	0.433155	0.272727	0	MPPKTLVKSKKRAANEPPATSTKSKKPKKVKEEDYSSPEYPSIKEITLEQNSISPPRALDDIEDKHRLNYPKCAPFIENEPANRALLNELIGLNVATSDEAATTSNLRGDEVVDLVNDTSDKGGDEVDAEDKDSDSIDLEELLETKRNIVLARRAKKAHKKKKAAAIAKKAKDKRVYRKVDAAAMSI	0	0	0	0	0	0	0	0	0	0	0	0	0	0	0	0	0	0	0	0	0	0	0	0
augustus_masked-Zt_114_contig61_65147_69058-processed-gene-0.0	accessory	#N/A	#N/A	#N/A	#N/A	SMR50520.1 unnamed protein product	165	Zymoseptoria tritici ST99CH_1E4	N/A	mito	16	#N/A	#N/A	Zt-114-contig61_(65147..69058)	2304	0	#N/A	Yes	7	5	165	0.0424242	0.030303	1.73012	MAPTLAQNIQQTWRVSKLRAWNEGGGSPPSNDATDAPMRQTGVFALPLRVARTIVAEDSPYDQSRLPAFDRRNTGSNTFLTATYALARRTAPEVVHPTPKEMSEQTLAGLTMSSLRELVEKNEDDVKGNPAVAKRILSELNNTDDATRILPELTTRTTRRAFSPS	1.17319	33.3474	13.4033	0	0	0	0.745142	0	5.9094	0	0	0	0	0	0	0	0	0	0	0	0	0	0	0
maker-Zt_114_contig61_71629_77198-exonerate_est2genome-gene-0.4	accessory	#N/A	#N/A	#N/A	#N/A	Chromosome segregation ATPase	203	Porphyra umbilicalis	N/A	nucl	15	#N/A	#N/A	Zt-114-contig61_(71629..77198)	1801	2	#N/A	Yes	15	10	203	0.0738916	0.0492611	0.211279	MATEQQRTQEATSEGERIAEELQNEQQKCQQLTNEIATEQQRTQEATSEGQRNAKELEKEQRKCQQLTNDLGTEQQRAQEATSKGESLAEDLQNKKEKYERLTTNLTAEQEKEASRKLGGAVDNVQALATTLWSTVQTGKLKMKSVYGHVIEERRRWQAAMKSKDEAFAKLQRKNDKRRELLRAALPLVEEVRAREVGPLPLR	0.704266	0	2.31722	0	0	0	0.564035	3.4646	0	0	0	0	0	0	0	0	0	0	0	0	0	0	0	0
snap_masked-Zt_114_contig61_77346_89502-processed-gene-0.25	accessory	#N/A	#N/A	#N/A	#N/A	---NA---	125	N/A	N/A	nucl	14	#N/A	#N/A	Zt-114-contig61_(77346..89502)	7415	3	#N/A	Yes	2	1	125	0.016	0.008	4.77562	MARSGREGAWQDGTTFMQPGPTQYMPHRARHLAPEHHCIPLDHLTAADVITPAKHRLRPLPLPPTERTRPYTEAQKEQDVQGYTSRSCGDIKAVPKISVHRLAASDAECNGRLARKQPVNLAMAD	7.35751	35.6073	21.2675	0	0	0	8.87787	0	40.4335	0	0	0	0	0	0	0	0	0	0	0	0	0	0	0
maker-Zt_114_contig64_71268_71961-augustus-gene-0.2	accessory	#N/A	#N/A	#N/A	#N/A	---NA---	106	N/A	Zinc finger C2H2-type;Zinc finger C2H2-type	nucl	18	#N/A	#N/A	Zt-114-contig64_(71268..71961)	73	4	#N/A	Yes	65	56	106	0.613208	0.528302	4.21812	MKKGNLLKHIAREHPPPGTEAPRFNCTKCDESYSRNDDLLKHIAKEHLPPGTEVLRFNCTKFDRARQAISRTDGVCVRTNVRKFQDHAASDPEDLVAATIIAIPLH	5.57595	0	1.72002	0	0	0	0	0	0	3.40714	0	4.97459	6.48105	32.2908	9.31047	5.27171	0	6.76815	0	0	0	0	0	0
fgenesh_masked-Zt_114_contig65_2476_7080-processed-gene-0.0	accessory	#N/A	#N/A	#N/A	#N/A	---NA---	92	N/A	N/A	nucl	23.5	#N/A	#N/A	Zt-114-contig65_(2476..7080)	3409	0	#N/A	Yes	35	19	92	0.380435	0.206522	0	MHYRRPKSGDVIRYLRRFRNRYGYYRDSRSSRRTLSNKKYSIISPSRRYRTVKEEEEKERREVNAITALTTLTALTSSTTFLGAIPSYTPFV	0	0	0	0	0	0	0	0	0	0	0	0	0	0	0	0	0	0	0	0	0	0	0	0
augustus_masked-Zt_114_contig66_144134_155830-processed-gene-0.2	accessory	#N/A	#N/A	#N/A	#N/A	---NA---	402	N/A	N/A	cyto	10	yes	#N/A	Zt-114-contig66_(144134..155830)	7392	11	#N/A	Yes	107	83	402	0.266169	0.206468	0.0476431	MKASFQTHEVTIILASFLAFSELRRRDSFQKQEHSRVSSCMQASPRAYSDGPLELGDKTRKHSLHNDNPSDIRYDDADDAYVALGPCLSTKAVRCQRYRRPPTDHRSHHHPAPGSLAVGRKRRLRASFGCRRSLSEASNSTMSIDRTWSRRFSNPMYRRTSTLLHDLTTCTISLPTASLLRDLTPPGPYSSTTSLYIYASISAVHDNPILRDQAMCAEVYRPDPAHGTQRDRSISHATGADGRGGVTTSLRSGKGDVSSHPTKSAVALRLFVATSPNNDSPTYSSDDLLAGLWLSLTPVASIIRRLIPVQGSIFENGQQSLKNGPAKNLGAPTIMYSIICKGLHFTLACPRWNGGNMLCLRATPPGSLRRPDLCALGVQKVGMRCIQTGRHHIVVLLGL…	0.0782107	0	0	0.0803244	0	0	0.363259	0	0.70382	0.0262575	0	0	0	0	0	0.0737913	0	0	0	0	0	0	0	0
maker-Zt_114_contig66_144134_155830-augustus-gene-0.10	accessory	#N/A	#N/A	#N/A	#N/A	XP_003847207.1 hypothetical protein MYCGRDRAFT_97793	539	Zymoseptoria tritici IPO323	N/A	plas	10	#N/A	#N/A	Zt-114-contig66_(144134..155830)	510	13	#N/A	Yes	174	108	539	0.32282	0.200371	3.93564	MLEEMAAEKLPAKVLSFLFLCTRRHTLYVFLFVSARRCRPTVLTTLGIQIEHLVDRDHFRPSLIHPSVTTTPESLYFTPHIDITPRKRSMSDTHLEPFVSALTPSLGVPDPELLENWLAAVSIKKGGGDEDGLRIYEADKTAIDVDIIKQALHHEDGDGDKDDNRDDDDDDEKIKELEFTPLVSRNRHCLVVVAATCICMHCPLPESIAAFPPVHSYAVWSYAINIMSNSPTADGGLDTTDALATVASVLPCTRGGRLTTDLLDIVRHAAKQKTLSCEALENKILLATYLLADAALLAHLASLALDRLGSAKDQPVSERNSQIESCEALRQAQLELLPSRVAQAETTRLEKQLDQLKRGIKTPDRRSEMVEQHMQRLAGFIAARRTTQTTLGHNPHNRT…	4.84082	3.60683	4.72507	0.282802	1.60531	1.84577	2.59696	6.21563	3.6927	2.84504	5.46608	3.27774	9.96322	17.7046	5.77811	3.28186	8.49985	1.58006	0.0157763	0	0	0	0	0
maker-Zt_114_contig67_174882_177763-exonerate_est2genome-gene-0.0	accessory	#N/A	#N/A	#N/A	#N/A	---NA---	54	N/A	N/A	nucl	22.5	#N/A	#N/A	Zt-114-contig67_(174882..177763)	957	1	#N/A	Yes	2	2	54	0.037037	0.037037	0.0336517	MSRPRLQPLETSRPTSRPRLQSPSTRRPTSTVPPESCPRRYYHRPASRGPPPSL	0	0	0	0	0	0	1.21146	0	0	0	0	0	0	0	0	0	0	0	0	0	0	0	0	0
augustus_masked-Zt_114_contig72_114579_117434-processed-gene-0.0	accessory	#N/A	#N/A	#N/A	#N/A	SMR51385.1 unnamed protein product	339	Zymoseptoria tritici ST99CH_1E4	N/A	plas	8	yes	#N/A	Zt-114-contig72_(114579..117434)	392	10	#N/A	Yes	58	45	339	0.171091	0.132743	0.932861	MLFFKTSIILAMITAGMVNAQNQGLLPSCVQAKPPSHEVVAGGAADADRPRILGLPDFCSKYMVVLKLNHGFTTWCSILHFSIIRFFSLTAAIAKIQVDIMAVFIRPPALFKNYDECDTAYTAPGIEPAEPAWGYTQPEDTITSDRPNFVPFRFLDLPPELRNHIYRELLALPAASSDRGCYPQILAASKQINDEATGLLYEDNFIHVHILPDGVFALNTRCGSYVPARRRHHKRHDDGLRHLVWPAFIRKARFVSVDATDKVKEWQEAFSSPHPDRIRRSVHEVCVSNVLWSLCIELNDGQRRLLHVSSLEDSVCPQQHALSTSLPQPCSSHPRGSSR	0	0	0	4.31268	2.50974	3.2822	0	0	0	0	0	0	0	0	0	3.37554	0	1.52672	0.166061	1.56149	0.395426	0	0	0
augustus_masked-Zt_114_contig73_134310_146243-processed-gene-0.18	accessory	#N/A	#N/A	#N/A	#N/A	---NA---	179	N/A	N/A	cyto	9	#N/A	#N/A	Zt-114-contig73_(134310..146243)	4313	4	#N/A	Yes	12	8	179	0.0670391	0.0446927	3.41219	MAAAGSPAWATNTYVMATYSDCARIWNATHPVASALVVEAVAAAADFPADVDCPAAADSPADSPAAADSANSAAAADSADSADAADSACGGHHNQALGSRALFASDLHVQGNLSAANARRQKSEVKAALVWQRRGTWISVAYEAATRIHHGHHYDHHHHGHHLGLSLSLCHLLYPLPDR	0	0	0	0	0	0	0	0	0	0	0	0	0.0896482	0	0	0	0	0	0.122501	0	0	0	0	0
augustus_masked-Zt_114_contig73_134310_146243-processed-gene-0.19	accessory	#N/A	#N/A	#N/A	#N/A	---NA---	244	N/A	N/A	plas	8	#N/A	yes	Zt-114-contig73_(134310..146243)	5345	14	#N/A	Yes	27	23	244	0.110656	0.0942623	0.118343	MAGRHGGSGAGAPDFTSRTIDGSTVVLDLSDLSAAISAAIGYFRLHWICLIYLIYLLPYLLPLDTPPALDLSAAILPPVLDLSDLSNLSAAVSAAISAAILPPVLDLSAAILPACSGSICYPISATACSKSICYPTSCFALVRPASLLPALLFDLPPDFRPALRSATRLPPALPALRSVSACCHTSRRLLWIDLLPNFSLCSGCYPPFRPALAAILSSVLLWLLCTDLLSCSAPTCCPALATLP	0	0	0	0	0	0	0	0	0	0	0	0	0	0	0	0	0	0	0.0789097	0	1.78425	0	0	0
maker-Zt_114_contig73_134310_146243-exonerate_est2genome-gene-0.10	accessory	#N/A	#N/A	#N/A	#N/A	---NA---	205	N/A	N/A	nucl	4	#N/A	#N/A	Zt-114-contig73_(134310..146243)	2946	3	#N/A	Yes	37	11	205	0.180488	0.0536585	0.147752	MRELAISLCHMFGSGVVPYVQERGAVDDVVSNAVVDDVVSNAVVDDVVSNAVVDNVVSNAVVDDVVNSFVVDDVVINAVVDDVVSSSVVDAVVISSVVDDAWSNAVVDNVVVSSVVDAVVSSLVVDAIVSSAVVDALVSSRVVDAQDQRMSSKMLRPRMLRPRMTGRKMTRRRIHTLRSACLLCERPESSKNSERSTSSNIGAML	0	0	0	0	0	0	0	0	0	0	0	0	0	0	0	0	0	0	0	0	1.13005	0	0	0
maker-Zt_114_contig73_134310_146243-exonerate_est2genome-gene-0.6	accessory	#N/A	#N/A	#N/A	#N/A	---NA---	226	N/A	N/A	nucl	16	#N/A	#N/A	Zt-114-contig73_(134310..146243)	3400	0	#N/A	Yes	56	51	226	0.247788	0.225664	3.12749	MLSSTQSSFTLQAESQSQSQSQSQSRSQVHSQRHHRAPPTGQHRQTQDTDQDFDQDHNQDHDLDLDLDLGLDDNNFQDSFAPSDQTVYDDRSFLGPVAGEFDDIGADANADADIDGFNDPVGDREGGRGRGRDRGGDRGGGDRSGDRGGFVSPPRMPPRSRFHDAARPAPPSPPIFGDGRWQQRGSLAHGGQTQRELASPTPDYDARRTQSQQRQQSQQSQQRQRS	0	0	0	0	0	0	0	0	0	0	0	0	0	0	0	0	0	0	7.83855e-05	0	0	0	0	0
maker-Zt_114_contig73_134310_146243-snap-gene-0.43	accessory	#N/A	#N/A	#N/A	#N/A	SMY27282.1 unnamed protein product	349	Zymoseptoria tritici ST99CH_1A5	N/A	nucl	13	#N/A	#N/A	Zt-114-contig73_(134310..146243)	6226	0	#N/A	Yes	101	63	349	0.289398	0.180516	1.4852	MAHRLHNIFDPATTTRNRPIARPGAPPPLPPPLPGGGPPSDDGGDDRPPPLNDSNDEEEEEDDAQGARRGTKPYEFGKGPNDNKDQMTANRDISADKLRLRLRAFQNNELPGSDAATGNEDVVLQNADAQEVQETIELIDYNDRTAQVEDEDEFMSPGEVAEGDEVDEEEEDVEMPTAAQMMLPPPVPTTSSAQGLGPDLSQPLDASASVVDKEMLETTRMLKIMLGIWSFQSSITRHDYASLFQVLQAGGVNTKDLLRTVDTLKKHVKQILPILELRMKNVAITAGRLATRPEGRKDDKTFDETAEPLYFFDPRSVIKRILASDTRQKMHIGMAHFVDNKSQVWELRL	0	0	0	0	0	0	0	0	0	0	0	0	0.515616	0	0.242469	0	0	0	0.259711	0	0.802902	0	0	0
snap_masked-Zt_114_contig73_134310_146243-processed-gene-0.29	accessory	#N/A	#N/A	#N/A	#N/A	SMY27280.1 unnamed protein product	330	Zymoseptoria tritici ST99CH_1A5	N/A	nucl	15	#N/A	#N/A	Zt-114-contig73_(134310..146243)	395	4	#N/A	Yes	60	41	330	0.181818	0.124242	2.7205	MLAEQRWDTFIYMSHFRKCEIIRKIYGNGDDVHPDSYAFDFLRRACINQVKNTQSAILINMTKQYRKELENNSLLAGASRENAHKHFSSKFSNENFFAVWTQMNSRMDLEKSIREESDGLAVFFCKGKLPSPRFHSHSPNYASMVDGEYTHWRRGRSKAFQSDTKSSDLAILRTLDFERLLDLTAALELSISQRLLNLTATGLLTAAPQSHSDGLSTSQRRTLDLTAAPQSHSDSSISISHLRSRSSSQSVIFAVGHLRSRSSSQHVNLAVCQPRRLSTPRLSSSPHVNLSQHVNLSQHVNFSQHVNFSHVNFSHVNFSQHVNRSHSLVA	0	0	0	0	0	0	0	0	0	0	0	0	3.02801	0	1.23915	0	0	0	1.30119	1.61351	1.35402	0	0	0
genemark-Zt_114_contig75_143297_144017-processed-gene-0.0	accessory	#N/A	#N/A	#N/A	#N/A	---NA---	51	N/A	N/A	mito	19	#N/A	#N/A	Zt-114-contig75_(143297..144017)	12	1	#N/A	Yes	30	20	51	0.588235	0.392157	0.799663	MTSPGSGRRSCHTSTPLISGPRLPTGWPLSALWSLRASASASGTSSASFVA	0	0	0	0	0	0	0	0	0	2.16291	0	0	0	0	0	0	0	0	0	0	0	0	0	0
augustus_masked-Zt_114_contig75_38931_39728-processed-gene-0.0	accessory	#N/A	#N/A	#N/A	#N/A	SMY19862.1 unnamed protein product	70	Zymoseptoria tritici ST99CH_1A5	N/A	mito	17	#N/A	#N/A	Zt-114-contig75_(38931..39728)	109	1	#N/A	Yes	35	35	70	0.5	0.5	0	MLASIRNRRPQSALTYSGRGVDSWVGTATFSIAPERTASTTQIFLGTHIATAARCQYRALVAQSPEPRAE	0	0	0	0	0	0	0	0	0	0	0	0	0	0	0	0	0	0	0	0	0	0	0	0
genemark-Zt_114_contig75_69511_71644-processed-gene-0.1	accessory	#N/A	#N/A	#N/A	#N/A	KJX93631.1 hypothetical protein TI39_contig4281g00006	297	Zymoseptoria brevis	N/A	nucl	14	#N/A	#N/A	Zt-114-contig75_(69511..71644)	60	4	#N/A	Yes	41	32	297	0.138047	0.107744	0.126237	MESLGATCHRIHDDRLFKNNTFVISMQHKDIVGVHAALRKRVRRVTIEPYWDGIAPTVLLLSNNGREVEESKGGFPHQQHIQEHLYTRPGSPDSPRIAVSGFAFSHPLVTIFDLIPPKKNSHRTESSCIITSCKQQNNDAQEAVSSREVLSVVSTITAAEFFSASAEALTMVSAITATNFSCAAGAASPTAPLPPPHLSSPSFLRISKMPLLPPPTSPTLPLSLTSLPWASLKHPSNSFTPSRRRDDIHNNVVEMAPFGASAEATGPEKLRRQVMSRFETASTELEIMLKQVISIEV	0	0	0	0	0	0	0	0	0	0.0401206	0	0	0	0	0	0	0	0	0	0	0	0	0	0
genemark-Zt_114_contig75_95226_96378-processed-gene-0.0	accessory	#N/A	#N/A	#N/A	#N/A	---NA---	219	N/A	N/A	mito	9	#N/A	#N/A	Zt-114-contig75_(95226..96378)	35	2	#N/A	Yes	36	25	219	0.164384	0.114155	0.229968	MRIYISGTAISRLDAPSSLRLDSASGRLLASKDHYDTSLKRDGELARVVAVRLLTTGTLTIGSSLGTLAVGGGRMYKHDNMSEYLHKQHGSNISLTSASHWNYIVQQPVLKLDLSPAPALPPPARAPFAHARSGNDSDQILQIQSHSRHDTPASICLGRTPAECKDWRSQLMSIIAASSSSSTSIGELLAALEHQYGEDPRTAHLHPVVTISIFRPIGV	0	0	0	0	0	0	0	0	0	0.0675221	0	0	0	0	0	0	0	0	0.15442	0	0	0	0	0
fgenesh_masked-Zt_114_contig76_132676_137658-processed-gene-0.5	accessory	#N/A	#N/A	#N/A	#N/A	SMY25607.1 unnamed protein product	1034	Zymoseptoria tritici ST99CH_1A5	N/A	cyto	6.5	#N/A	#N/A	Zt-114-contig76_(132676..137658)	317	16	#N/A	Yes	42	21	1034	0.040619	0.0203095	3.309	MVVLASAVGPPVNNKAICVDTRSDLCRGCGNHWQRRAFVHIEAPFERDLTCIQCRHMQFEPATGYVRYLTEWDLISQNAGVDIYAPFRAYSPAAIDFNPANSIPGTPGGPLLPPNWRYEAGALYDPSNVRHPLPPPAHIIGWPYGSMRGPPLPPDARQVFYYPESQQWGVWFAEDRPTQFQPKPAPPSEPAPKINWRSALNPARTYRPAPAPQPESSQRTQPNPPQPEPAQQLETAQQAEPAQRVEPDTRPANRRGRPPGSKNKPKDTTESAPISVLQPSKQSGRPPSSTNKNKAGTELLVEPVAQSSKRKGPPLGTKSTTKPDFNSDTRPAITKLIDVPLAFRMVFPGSGSTPAGTRQIAKDELPGRRQDLHDTTWPYRYPALVKADVPHLGVRVGDK…	4.56735	0.51885	1.75175	9.20564	10.4115	18.9155	5.5665	1.57946	2.67856	0.00990687	0	0	4.03228	1.14407	1.42027	0.00918432	0	0	6.57158	5.98818	1.90803	0.0308476	0	0
augustus_masked-Zt_114_contig78_38777_40259-processed-gene-0.0	accessory	#N/A	#N/A	#N/A	#N/A	SMY28641.1 unnamed protein product	337	Zymoseptoria tritici ST99CH_1A5	Six-bladed beta-propeller, TolB-like;Major royal jelly protein/protein yellow;Major royal jelly protein/protein yellow;Major royal jelly protein/protein yellow;Major royal jelly protein/protein yellow;Major royal jelly protein/protein yellow;Major royal jelly protein/protein yellow;Major royal jelly protein/protein yellow	cyto	7	#N/A	yes	Zt-114-contig78_(38777..40259)	3	7	#N/A	Yes	170	61	337	0.504451	0.181009	7.3062	MSFNQSGDHIRTYPIPQDLLAHAMNANDVRINNTLGTNGYAFITDASTNSSLLAINLDDGSGVRRLFNTSVVRADEGYVGSYDGNLIYCWNGTQRNFCTTAADGIALASGQLFWGVLSSRRFYFIDQTVLIDSSLSDDQVLTAVQNPGQCASEQAGFTADDKGRVYILASEQNAIYYVDSLQSEVNGTVDATPPAGKGLVAAENYVVKPLVRSALIQHADSAAILDGWLYFCTNQLELALKILNGTIRSSLAARKSGDMYNGTIQARNAQTQTRPNQTCHLGTIFSAVFCPLLAPFWILQTRDTPSSSMTAHAWLRKNTMDRDCPNGTSTVKSQSKW	13.6629	13.1609	4.6326	11.9222	5.36129	3.65174	7.97246	3.06252	4.47344	8.48702	5.87785	6.8718	7.4364	5.85188	1.55434	9.44488	2.45951	4.18573	17.8259	3.14551	5.91281	10.2829	10.6737	2.85649
genemark-Zt_114_contig8_164975_172971-processed-gene-0.6	accessory	#N/A	#N/A	#N/A	#N/A	SMR64076.1 unnamed protein product	392	Zymoseptoria tritici ST99CH_3D1	Galactose-binding-like domain superfamily;Galactose-binding-like domain superfamily;Galactose-binding-like domain superfamily;Galactose-binding-like domain superfamily;Galactose-binding-like domain superfamily;Galactose-binding-like domain superfamily;Galactose-binding-like domain superfamily;Galactose-binding-like domain superfamily;PAN/Apple domain;PAN/Apple domain	pero	2	yes	#N/A	Zt-114-contig8_(164975..172971)	6743	12	#N/A	Yes	215	150	392	0.548469	0.382653	0.0698635	MQPLELCLAVAMLLFGVMASPVQHLEERSAPVCGLKSYDYGRHILLNKSGCSLAQCAALCKSKTRCYSYGYGKNVCRLYSIAVKENVQLNRNSPYKFYDKACWCPATTTTRTTTRATALTSVSTSGARSTSTSTLQTTASQTTGSIATSTTASTTGTSITSTTALTTSTSGTTTATTTSTTTSAPPSIVTCNALAQGGFEEVPDNLIRQQNTNDGLWYVTDAALFNANDDGSLRTTYGSKFVSFGNARPVIYGDTGSLVQTLSGIIPDQEYSLSYSYAPESASTMDYGFSCTLSISYAGQALDSVVFQGAALALGGLTNTLTTKTKPVNLSAESGDLKFGWQCDSRQINIKVVLDNISLTRQVVGVRQQTAQKNEIYHVMPGALNVFEVEIM	0	0	0	0.173814	0	0	0	0	0	0.24263	0	0	0	0	0	0	0	0	0	0	0	0.121087	0	0.506645
augustus_masked-Zt_114_contig9_532371_534500-processed-gene-0.0	accessory	Mycgr3P94803	52	52	43	SMQ52918.1 unnamed protein product	369	Zymoseptoria tritici ST99CH_3D7	N/A	nucl	16	#N/A	#N/A	Zt-114-contig9_(532371..534500)	16	0	#N/A	Yes	11	7	369	0.0298103	0.0189702	0	MTAIQDPSGAVSFTLGIKPMKSLPASPMGVFGKLPPELRSHLFAYVFPSSVQIKVNRRQRTFANNWDPYYISMEESGRKRWNTFNKLSQTSKPLHVELMDHKRDAQIANRLNLVMDMTNHFNSPATLINNPRPQAPSFMKFLNSFTRLTLSTVITLYALAPKDDNHDSFWDDPEDSDDSDDSDEEPEYERIVEGVTMTIDLFAASHPQEAPTVDDDNIISLVGHNIYSNVSPSSVSSFLAALQAFQDGLYDPLSAQSSLRMPYLPQVTSKGLYDLGILITTLAPRLVNIPQNVTNGGVQVRAHTHMNSMGWLGWVEDHAEPENQWEQVARDDVAAENVKRAKLAKQVADAVEAAKKMPDKEDEYTDDEE	0	0	0	0	0	0	0	0	0	0	0	0	0	0	0	0	0	0	0	0	0	0	0	0
maker-Zt_114_contig91_11297_13008-exonerate_est2genome-gene-0.0	accessory	#N/A	#N/A	#N/A	#N/A	SMY30324.1 unnamed protein product	94	Zymoseptoria tritici ST99CH_1A5	N/A	cysk	18	#N/A	#N/A	Zt-114-contig91_(11297..13008)	1234	1	#N/A	Yes	4	3	94	0.0425532	0.0319149	0.185231	MPASGTEDVVASNLDRWMTAVVTTAGMSRRHATQAIQDTETLIRLEILLARERQTLITTNEAIVWEPQLHTENLVRKDERAFCRGIQAMLFGSS	0.421339	0	1.51202	0	0	0	0.176921	0	0	0	0	0	0	0	0	0.449304	0	3.88038	0	0	0	0	0	0
snap_masked-Zt_114_contig91_9153_10993-processed-gene-0.5	accessory	#N/A	#N/A	#N/A	#N/A	SMY30293.1 unnamed protein product	66	Zymoseptoria tritici ST99CH_1A5	N/A	nucl	16	#N/A	#N/A	Zt-114-contig91_(9153..10993)	640	0	#N/A	Yes	10	6	66	0.151515	0.0909091	1.55999	MSSHSSASPLPSNTPPKHAEIAQPYTWTLFTADRTPKNLPWDPPSRLDLPPAAAEQDVLTTLQTLR	6.83311	0	5.7425	0	0	0	2.76596	0	12.9404	0	0	0	0	0	0	3.50231	0	0	0	0	0	0	0	0
genemark-Zt_116_contig108_62017_63160-processed-gene-0.1	accessory	#N/A	#N/A	#N/A	#N/A	---NA---	22	N/A	N/A	#N/A	#N/A	#N/A	#N/A	Zt-116-contig108_(62017..63160)	496	0	#N/A	Yes	2	2	22	0.0909091	0.0909091	0	MAATARISLRAAAFRAATAELS	0	0	0	0	0	0	0	0	0	0	0	0	0	0	0	0	0	0	0	0	0	0	0	0
maker-Zt_116_contig11_292630_295454-augustus-gene-0.8	accessory	Mycgr3P111708	40	42	31	SMR54254.1 unnamed protein product	332	Zymoseptoria tritici ST99CH_1E4	N/A	cyto	10.5	#N/A	#N/A	Zt-116-contig11_(292630..295454)	137	3	#N/A	Yes	15	8	332	0.0451807	0.0240964	2.1317	MLQFCGPKNFIDRVKPPARQNLGYPDSIVPPQAIGDFDIIFSVEDFDSQGTSRNYAGYYDWLIEFFYALQHKAMELEKTGSKEYAEVEEELLKMLADTSRAPDSFFVPILWVRRHWFEHDKRLLAWREAEGLNFHDTTTPTSLNLGIAAYNKHTPSTSMTTNDITAAARPGHMAQINGAQVATPTITQTLINGPRTFDLDAAGNIAPKQRWIQVAEDKVNNTAGKLVKVRIGARLKECTDDQAMQPADVHYGYMDDVSDLVFLINPPLNKNELEHLIATDTQPNLVWIEKLQAPSTYRLVSDPYKNCDAFTRANIIINAWVKQYTPVGEAWP	0	0	0	0.0400903	0	0	0	0	0	0	0	0	27.3567	16.009	30.0549	0.0329393	0	0	0	0	0	0.107348	0	0
fgenesh_masked-Zt_116_contig11_300902_306248-processed-gene-0.8	accessory	#N/A	#N/A	#N/A	#N/A	DNA-directed RNA polymerase	179	Thecamonas trahens ATCC 50062	N/A	nucl	20.5	#N/A	#N/A	Zt-116-contig11_(300902..306248)	835	2	#N/A	Yes	5	5	179	0.027933	0.027933	0.00723952	MGAGNHDCEEPRLQGTMGAGNHDYEEPKHRTTTALRNRAIKRPRLRQTTALSDRDLSLGVWKFQGASPSNPGYSTPWNFQGACPPNPGYSTPWNVQDAGPLNPGFSTPWKFQGANQLNPGFSTPWKFQGANQLNPGFSTPWNSQGANSSNPNTPDPENSRVRANKFAYVITSLTFKQSY	0	0	0	0	0	0	0	0	0	0	0	0	0.121345	0	0	0	0	0	0	0	0	0	0	0
maker-Zt_116_contig11_300902_306248-exonerate_est2genome-gene-0.2	accessory	#N/A	#N/A	#N/A	#N/A	Regulator of rDNA transcription 15	82	Capsicum baccatum	N/A	mito	6.5	yes	#N/A	Zt-116-contig11_(300902..306248)	2736	4	#N/A	Yes	20	18	82	0.243902	0.219512	0.0102319	MVPCSRGSLQSWFLAVVVPRSHGSLHPCHGSLQSWFLAVVVPRSHGSLQPWFLAVVVPCSHGSLQSWFLAVMVPCSRGSSQL	0	0	0	0	0	0	0	0	0	0	0	0	0	0	0	0	0	0	0	0	0	0	0	0
snap_masked-Zt_116_contig11_300902_306248-processed-gene-0.6	accessory	#N/A	#N/A	#N/A	#N/A	Regulator of rDNA transcription 15	67	Capsicum baccatum	N/A	cyto_nucl	9.333	#N/A	#N/A	Zt-116-contig11_(300902..306248)	2418	0	#N/A	Yes	1	1	67	0.0149254	0.0149254	0.0175112	MVNYNHGQTMPWFVAIMVNYNHGQTMPWFVAIMVNYNHGQTMPWFVAIMVNYNHGQTMPWFVAIVVA	0	0	0	0	0	0	0	0	0	0	0	0	0	0	0	0	0	0	0	0	0	0	0	0
snap_masked-Zt_116_contig12_379153_382419-processed-gene-0.4	accessory	#N/A	#N/A	#N/A	#N/A	---NA---	95	N/A	N/A	nucl	12	#N/A	#N/A	Zt-116-contig12_(379153..382419)	2187	3	#N/A	Yes	1	1	95	0.0105263	0.0105263	0	MARTGDRKLKTIDEECSAASGSNTKMGRHLSGRARGWDGVPCASSRRITREKTSRWLTCSRLGANTTGSAPREDAWLNAASYLARTGANSASKEA	0	0	0	0	0	0	0	0	0	0	0	0	0	0	0	0	0	0	0	0	0	0	0	0
augustus_masked-Zt_116_contig12_385801_395725-processed-gene-0.8	accessory	#N/A	#N/A	#N/A	#N/A	SMY26444.1 unnamed protein product	166	Zymoseptoria tritici ST99CH_1A5	N/A	mito	21	#N/A	#N/A	Zt-116-contig12_(385801..395725)	9358	1	#N/A	Yes	21	18	166	0.126506	0.108434	0.0190663	MAKVVRGFAHQISVLTRSLVRSTLAGKDLTPEEFHTIFIGGGELAQAMEPLVNDGISRFGNGKHEQHPAAWRTANDPNTTPPMADSSQTEESQQIVSSPAWSIRQRSSVPMSGKSGRRGSIRSGPLICLRRARKRRSDHTAKMSRLLGARRSHRSQASGWARYPER	0	0	0	0	0	0	0	0	0	0	0	0	0	0	0	0	0	0	0	0	0	0	0	0.686387
snap_masked-Zt_116_contig13_139978_142579-processed-gene-0.5	accessory	#N/A	#N/A	#N/A	#N/A	---NA---	97	N/A	N/A	cyto	15	#N/A	#N/A	Zt-116-contig13_(139978..142579)	1258	0	#N/A	Yes	9	6	97	0.0927835	0.0618557	0.116266	MDSSRLRYHTDEVVIRVEDVRDEILAIESRSGSTVEVKSAFVAVDLDAALGKIESEVFNALNNGVRELRHGAHRGVWQYERDVFFSFGWPENVTFTV	0	0	0	0	0	0	0	0	0	0	0	0	0	0	0	0	0	0	0	0	0	0	0	0
augustus_masked-Zt_116_contig139_40842_46495-processed-gene-0.0	accessory	#N/A	#N/A	#N/A	#N/A	---NA---	341	N/A	N/A	nucl	25	#N/A	#N/A	Zt-116-contig139_(40842..46495)	198	0	#N/A	Yes	206	121	341	0.604106	0.354839	0.0340254	MAQLPGKDASASAHHSKSGNESVPSDNNSFTQGREKRTMPGGLPSSHNLADDEATQTDEERNNDTLLYEPTVITRDRIAYSADQGSVGRGIYSNDITLSLKYAVLYDIVTAREGQGRAKYRHNTNHFTGITDKDDLAKRVESLKDELRSTTKDLDDIKAKLQTTEDAAKKLALRMSRYKKERDTKKIVRKRAEDKAKGLTAVLDNLFIDTKGLGLSADDYLNIGDNHLDNLLSELGYDFPLIEDDSNNKFNTTLGDQTNPFVIYHTPKRVPLNDLSGRKVTPYAEKFSRNQRNLNLRPAKDAEVSFASAGYTPIVRKPKRKSVRPQEAIVLESSDDKVVVP	0	0	0	0	0	0	0	0	0	0	0	0	0	0	0	0	0	0	0	0	0	0	0	0
augustus_masked-Zt_116_contig15_143401_192088-processed-gene-0.23	accessory	#N/A	#N/A	#N/A	#N/A	---NA---	221	N/A	N/A	mito	12	#N/A	#N/A	Zt-116-contig15_(143401..192088)	34974	9	#N/A	Yes	6	5	221	0.0271493	0.0226244	0	MSKTLPIHTTRMFSEFKGASSPVSVYSGIPPSHGSSTGEQTTPHATENGIVHYRTHYSRISKTALCPDVYIPITAERSFGQICASSMQRLGCNGRESQLVRQLPPTLQKTVCSTTGLTVRGYRKRLSIPLSAAEQSFDSIHVRCMQRLGCDDGGPARPTTPTHAPENGLFHYRTHCSRISKTALHPVVGICTEAPLLGRQWRDSTCIVKSPQLLRLSLFHT	0	0	0	0	0	0	0	0	0	0	0	0	0	0	0	0	0	0	0	0	0	0	0	0
fgenesh_masked-Zt_116_contig15_41422_90257-processed-gene-0.59	accessory	#N/A	#N/A	#N/A	#N/A	SMR58843.1 unnamed protein product	721	Zymoseptoria tritici ST99CH_1E4	N/A	nucl	11.5	#N/A	#N/A	Zt-116-contig15_(41422..90257)	14914	15	#N/A	Yes	7	5	721	0.00970874	0.00693481	0.0142116	MTNAIYSNSSPTEVKNFGVAKGLLPSTSAPITRRAHAEHIRLLEDHDRDPKFHCYDDLPAEMRNFRLQILRLVVDSQGGEDTQKLRLTSRAVSADVRKIQFETIPFLVTNITSHVPRRNEVLTGIHMNGDATGLDGLDGHNCKLFTIVQRTDLGDEEHHCPLDFVRYFPAQLKEHRKVAVILMIECPLASRTRVADFRQTSHLIFALVSFLRNGESTKCRNLQIDVTFVAGKSFVTPGVQGHTQDKPILSTDTLEKLLWSLQYLPVHISLTFTGLLPIGFNGCMFDGPRATFTTIPDSIAHYTALRVRFDLALETLASQSESDIARKAELEAAMHAVRLIGPSSNVSSTSDTAVCFALKHLEHLIDLNDLVLKGMRIQEESDRLTLRSRKGNQHLCIVF…	0	0	0	0	0	0	0	0	0	0.0136687	0	0.403234	0	0	0	0	0	0	0	0	0	0	0	0
maker-Zt_116_contig159_33944_36209-snap-gene-0.2	accessory	#N/A	#N/A	#N/A	#N/A	---NA---	78	N/A	N/A	mito	11	#N/A	#N/A	Zt-116-contig159_(33944..36209)	838	3	#N/A	Yes	44	34	78	0.564103	0.435897	11.3521	MNFSLSQIRQGNQAWTEQGVFPCYSLRQLLTRPTRDHCECRYQTSTRSAKDRTPAKVPTPVEVHAVLLPPPSNSAVED	0	0	5.96004	0.792642	0	4.01283	0	0	0	7.70712	0	22.2929	0	0	0	0	0	0	0	0	0	0.31684	0	4.95553
fgenesh_masked-Zt_116_contig16_16272_20256-processed-gene-0.0	accessory	#N/A	#N/A	#N/A	#N/A	---NA---	106	N/A	N/A	nucl	21	#N/A	#N/A	Zt-116-contig16_(16272..20256)	3285	1	#N/A	Yes	49	32	106	0.462264	0.301887	0	MALRGKGPASHDHESPDENDRSDDDDHINLADMLYKKRQREQEALRAEERHQLEIEALRAKGQGRDRSRTRGATPPEDDGDIKAKYIKEIYKDTFKPVNLCRLRIG	0	0	0	0	0	0	0	0	0	0	0	0	0	0	0	0	0	0	0	0	0	0	0	0
snap_masked-Zt_116_contig160_1_11034-processed-gene-0.16	accessory	#N/A	#N/A	#N/A	#N/A	SMQ45461.1 unnamed protein product	105	Zymoseptoria tritici ST99CH_3D7	N/A	cysk	18	#N/A	#N/A	Zt-116-contig160_(1..11034)	2185	0	#N/A	Yes	29	20	105	0.27619	0.190476	5.61463	MWNPFSFHNDAQELLILGDILGAHGTAFTTQGKQTRRTLLEIDEMTIAMQLYLLKERRTMDNAMGDELRVGKGILEEAKGAPLYTKDFLAWSEDILRFPAAAPRQ	0	0	0	23.9774	46.1866	6.18026	25.4299	8.699	12.1745	3.89927	0	3.1598	0.140269	0	0	0.168231	0	0	0	0	0	0.15488	0	0
snap_masked-Zt_116_contig160_1_11034-processed-gene-0.17	accessory	#N/A	#N/A	#N/A	#N/A	RNA helicase DEAD DEAH box like	134	Zymoseptoria tritici ST99CH_3D7	N/A	nucl	14	#N/A	#N/A	Zt-116-contig160_(1..11034)	5870	3	#N/A	Yes	42	38	134	0.313433	0.283582	3.92304	MSNATSQAGSTNGTAQEQQKHDEHIARAKETDWKILQYFSDADRYECRNGRCAEVPELEAILFAQGTTAHKGEHMENMIIPVTISDAASQTSSTNDSSQELKKARDEHIYRIGRGGFNGEAESVMKPWCMVIQP	0	0	0	12.7911	0	9.36118	11.1691	0	9.51755	0	0	0	0	0	0	0	0	0	0	0	0	0	0	0
augustus_masked-Zt_116_contig187_1_2182-processed-gene-0.1	accessory	#N/A	#N/A	#N/A	#N/A	---NA---	231	N/A	N/A	nucl	18.5	#N/A	#N/A	Zt-116-contig187_(1..2182)	501	4	#N/A	Yes	110	88	231	0.47619	0.380952	0	MSRLQAPGSSGSRPTLRWTDAKASQDTLVSRTDMPVETPDARRRHPDDRSESRRASKDSSADRSVKDVKVAEATSLFTKNLFSVYIALSGKHALSTENCTHVSVVEWPSRGRGLSCLRQASSCPRHQHGSLHPDIQIHNQQTSAPYDRTSMSRTKDGDSPPTPSSKAGFDEWTRETDSFLLYVANYSRHMRRAPRQGTPTDLTTDGTSSLFGTLMPLEAIHACERRSRDQP	0	0	0	0	0	0	0	0	0	0	0	0	0	0	0	0	0	0	0	0	0	0	0	0
augustus_masked-Zt_116_contig19_141046_142331-processed-gene-0.0	accessory	#N/A	#N/A	#N/A	#N/A	---NA---	48	N/A	N/A	mito	13	yes	#N/A	Zt-116-contig19_(141046..142331)	73	1	#N/A	Yes	34	26	48	0.708333	0.541667	0	MHLLLLLQVLLTNPLKGVHNSYKQDTKLQMAADFTLVRAAMHCEQKHV	0	0	0	0	0	0	0	0	0	0	0	0	0	0	0	0	0	0	0	0	0	0	0	0
fgenesh_masked-Zt_116_contig23_31468_32388-processed-gene-0.0	accessory	#N/A	#N/A	#N/A	#N/A	---NA---	27	N/A	N/A	#N/A	#N/A	#N/A	#N/A	Zt-116-contig23_(31468..32388)	439	0	#N/A	Yes	5	5	27	0.185185	0.185185	0	MFSGDSLGPERFEQPNELYIDLAFLNP	0	0	0	0	0	0	0	0	0	0	0	0	0	0	0	0	0	0	0	0	0	0	0	0
augustus_masked-Zt_116_contig234_347_1431-processed-gene-0.0	accessory	#N/A	#N/A	#N/A	#N/A	---NA---	71	N/A	N/A	nucl	13.5	#N/A	#N/A	Zt-116-contig234_(347..1431)	462	0	#N/A	Yes	20	14	71	0.28169	0.197183	2.45053	MATSSSSQPTGRVSGGAATTNKISSNAPGIESPPGTATAAATATSQTSIAAAQPLTGTSLPPLLRGRIMGP	6.28721	0	8.92541	0	0	0	0	0	0	1.03802	0	10.3069	0	0	0	0	0	0	0	0	0	0	0	0
fgenesh_masked-Zt_116_contig259_2931_6484-processed-gene-0.0	accessory	#N/A	#N/A	#N/A	#N/A	---NA---	120	N/A	N/A	mito	11	#N/A	#N/A	Zt-116-contig259_(2931..6484)	1392	0	#N/A	Yes	1	1	120	0.00833333	0.00833333	0	MSKVIKVVLVTTETLRDDLKLYKKIEKGEYGYIIISLEQAYKEAFPRSVYYLYRRDEGVFEEVGTSDTGSISNPYRSAVDVYRRVPDKSNYISLVPRDKTTTNTNTNTNTAYLAELVRPL	0	0	0	0	0	0	0	0	0	0	0	0	0	0	0	0	0	0	0	0	0	0	0	0
maker-Zt_116_contig27_27644_32054-augustus-gene-0.6	accessory	#N/A	#N/A	#N/A	#N/A	SMY27969.1 unnamed protein product	213	Zymoseptoria tritici ST99CH_1A5	N/A	mito	19	#N/A	#N/A	Zt-116-contig27_(27644..32054)	78	6	#N/A	Yes	44	26	213	0.206573	0.122066	0.852507	MLRTLSNVAAFEKLSLRHSCLAHGGSLLTAAPGVIKNNQTDLARIVNRVERHVCGPAYCLRARKGAPEGAPKQCRFKFPHAEQEEATLSYQRNPNILMFDPARNDGNINAFNRLFLMGWLANTDIAPCTSVKAVINYLAKYCSKSETETMDYKDMMKAIVPWVSEQNVLTSTVSRMFNKLFDERDWSAQEVMHIIMELPLKQSSRVVLLFRVN	0	0	0	0	0	0	0	0	0	0	0	0	0	0	0	0	0	0	0	0	0	0	0	0
augustus_masked-Zt_116_contig27_36347_40775-processed-gene-0.1	accessory	Mycgr3P97541	46	44	46	SMQ54825.1 unnamed protein product	163	Zymoseptoria tritici ST99CH_3D7	N/A	nucl	17.5	#N/A	#N/A	Zt-116-contig27_(36347..40775)	352	1	#N/A	Yes	27	16	163	0.165644	0.0981595	0.90558	MQPKLGFSNLALAISANNELRGYVHESNITRNELTTLQPKLQTAQVLHSTKPATNTKDVTEVYSRILQTQETIKLANDSRRYDDVFCDEITTEIQSDAARRAFEARVKQFKLPRKNAFAFIAASDRFASSDKVYTLSSNTTAFFLTNYDRSTPLEEIRSIMDD	0	0	0	0	0	0	0.518211	4.01511	2.23539	0.0847061	0	2.06079	0	0	0	9.19988	4.9962	7.12671	0	0	0	0	0	0
augustus_masked-Zt_116_contig27_36347_40775-processed-gene-0.0	accessory	#N/A	#N/A	#N/A	#N/A	SMY27967.1 unnamed protein product	370	Zymoseptoria tritici ST99CH_1A5	N/A	nucl	19.5	#N/A	#N/A	Zt-116-contig27_(36347..40775)	2258	7	#N/A	Yes	116	87	370	0.313514	0.235135	12.4371	MYEKEESQQRNPNNTFGENIAKAPDELRRFEFSQKAIDGEVHRAVDSSLLFNTINTISTIMAPPELTVAERPPMIWCNHCCRAGDIKCDYQLTRNNNQPCSRCVHNTARMAVNDLEMAQARRCTLADNEDWPTDHNRGRAENALRSAAERSHQRHRWSSLQRSGPSTAISTTIATTAPPGSAAASLQSTSARTAHIRPWDDERREEHREERRLLDEERRRLDDERRHLATQHMYGLHPAKYGRPQPLTFAMPPPPDITQISRNTLLENDRRLSTEETKAHSTSYLANPLRPESDLGPRAQRPPVRNANSKRKREEYVDDEIQSMSARMPLFHRGRTGSSRGTSSLHEGLRVSTNQALFAISGKVQIRIPA	0	0	0	14.8904	2.4635	19.1414	11.7665	19.6817	29.0964	6.5723	0	13.8816	12.8691	8.93114	13.3565	9.31211	31.5466	21.0514	11.5877	13.7864	21.3889	5.32532	12.0678	10.6223
snap_masked-Zt_116_contig28_1_8482-processed-gene-0.9	accessory	#N/A	#N/A	#N/A	#N/A	SMQ49011.1 unnamed protein product	61	Zymoseptoria tritici ST99CH_3D7	N/A	cyto	14	#N/A	#N/A	Zt-116-contig28_(1..8482)	5323	0	#N/A	Yes	16	12	61	0.262295	0.196721	0.28944	MAVETPVVSGSKFNEPLSTIKAAGGVDLGTSHTFTVHDNITREGSTFFHADQGKRRQNSTA	0	0	0	4.55077	0	0	0	0	0	0	0	0	0	0	0	0	0	0	0	0	0	0	0	0
augustus_masked-Zt_116_contig28_28008_38965-processed-gene-0.2	accessory	#N/A	#N/A	#N/A	#N/A	---NA---	126	N/A	N/A	mito	19	#N/A	#N/A	Zt-116-contig28_(28008..38965)	5557	4	#N/A	Yes	32	28	126	0.253968	0.222222	1.87755	MQSLTATYIRLDAFAAFSSKVVLSRLRQLPVLMFDSKWTAHCAYENEKPLSSIMVLQAVNFEVRMEVWSIFACESQENFFVATPAAAKAEQDTIATCTTAEKAATNLREMQRCWKPQRIRHYTIIW	0	0	0	2.17667	0	2.94932	1.49299	0	2.33236	0	0	0	0	0	0	0	0	0	0	0	0	0	0	0
maker-Zt_116_contig28_39917_71756-augustus-gene-0.48	accessory	#N/A	#N/A	#N/A	#N/A	---NA---	306	N/A	N/A	nucl	18	#N/A	yes	Zt-116-contig28_(39917..71756)	14559	7	#N/A	Yes	59	48	306	0.19281	0.156863	5.7799	MFRAQLQQQPRGTEILDQIRANSPSHFFSPPDPRRRPFDVDPHERHTPLTLDQRLSVQRQKSAVRRSLCTSAASLCALPLLSFLSWASADDLLTLSRTRDTHFGILATLLPTLLAANAAQLVASPNKHVEVPTPSLSLATASSARSSKIGYLNSADRRLRAQSCNLPRHFRSRPVTSFTDPPFLSSPLSSRKDSSDHQRSRKLHLNMSSKEVSAHCRELTIRDGRARCPPEQDMRHLLAHAICDETLLEVAESPHPSHVRRRLASYGSILSSEYGPDEASRVYFPDPAAYCLHIIPLDSRTRNGFS	0	0	0	2.48941	0	1.92102	2.66825	2.06273	0.953778	0	0	0	0	0	0	0	0	0	0	0	0	0.0384813	0	0
snap_masked-Zt_116_contig28_39917_71756-processed-gene-0.35	accessory	#N/A	#N/A	#N/A	#N/A	---NA---	63	N/A	N/A	nucl	18.5	#N/A	#N/A	Zt-116-contig28_(39917..71756)	20933	3	#N/A	Yes	26	22	63	0.412698	0.349206	3.57058	MTKKEEAQREQEKKQAEDKQRDEAQQRRWEGQWEEQHRAPCSRHQSWWIKNEVPQDCPDCNDT	0	0	0	0.955642	0	0	2.13923	0	0	0	0	0	0	0	0	0	0	0	0	0	0	0	0	0
snap_masked-Zt_116_contig28_39917_71756-processed-gene-0.36	accessory	#N/A	#N/A	#N/A	#N/A	---NA---	106	N/A	N/A	nucl	17.5	#N/A	#N/A	Zt-116-contig28_(39917..71756)	21279	0	#N/A	Yes	38	32	106	0.358491	0.301887	6.2829	MDNGDRMLPTTTTSSVNTRSGGRRGPAQSTPEAEDKDDRLSQPKKQNTPRVTAASAAAAAGGDAPIKPHVPPVNEMTPLKTAVMKSATAASSDNGENGVEGEVEDK	0	0	0	0.22785	0	0	0.33101	0	0	0	0	0	0	0	0	0	0	0	0	0	0	0	0	0
augustus_masked-Zt_116_contig30_13060_21825-processed-gene-0.4	accessory	#N/A	#N/A	#N/A	#N/A	---NA---	335	N/A	N/A	nucl	15.5	#N/A	#N/A	Zt-116-contig30_(13060..21825)	5218	16	#N/A	Yes	72	54	335	0.214925	0.161194	9.07504	MDGGTDQGESVLSHGTFRSIWCNIHRQSTNRNAVASHARLPASRNLPDYRGSEVPKYSPLLRLCYADIVETIVDLLLPADVVSLGRTCRQLRPFTYDLSDLKLEPKHTKISLSWQLELHGLLDQQCRKATAMLDLDRASPGSCRRCYKKHPIELYNQALLQQGEYVCLAARSAVPICPHWMPTFEELQDIRNDLLKRGEGYHQHECCCGLLDAAPYLTIPAGNLVAVRQFDLTDGSQGRDDKDIVKKLCHKAKSVSHPSVCPHLAIDSEEVKNSLISPPSSSTQLGRGRCVRCSTTWTFFLELGGDVTLSVRRELGRMGSPWSEEYLRHTTACGD	0.105516	0	0	0	0	0	0	0	0	34.1327	47.937	39.2941	0	0	0	0.0305252	0	0	0	0	0	0	0	0
genemark-Zt_116_contig30_13060_21825-processed-gene-0.5	accessory	#N/A	#N/A	#N/A	#N/A	SMY28921.1 unnamed protein product	238	Zymoseptoria tritici ST99CH_1A5	N/A	nucl	13.5	#N/A	#N/A	Zt-116-contig30_(13060..21825)	4307	3	#N/A	Yes	47	32	238	0.197479	0.134454	5.22334	MFQIAKLELSGANPAIHLQKFLPLRTQLPNLRTDMATTQELHWTECQLEVAQAEIVTLKAELSRARANNTRLAQVNKRLSEQVDAGPDQGGEHASKDSERAAKTVEEQRASDLIWRLGNLEELIRGETDHRDLQLQAVCARIEANVRALGSGIDLQQRRLRESQSRSFEGIANAVRDVLIPLEQALSDSARDSLIEGNVQRAQRDDRRLEEVRRLGQAMIDCLTLDVSVSLHMSTTLS	0	0	0	0.0587474	0	0	0	0	0	27.3503	13.3014	45.8431	0	0	0	0	0	0	0.0540541	0	0	0	0	0
maker-Zt_116_contig30_13060_21825-augustus-gene-0.14	accessory	#N/A	#N/A	#N/A	#N/A	SMY28924.1 unnamed protein product	323	Zymoseptoria tritici ST99CH_1A5	N/A	mito	5	#N/A	yes	Zt-116-contig30_(13060..21825)	846	4	#N/A	Yes	85	54	323	0.263158	0.167183	2.50998	MHESRQRPSQKSTREDPKVYVLVTHAARCLGVFNPPSSVLHLYPSIFHLPSSIFNPHPSINFPPLATLAPSRQPFAMADQDYLTDHFDRIQSRFEIGTCSCNAPVYAGIKTLPKELYIHCDQSKKTATTKTLLTARITSLLDFLDQYTTGKQSAELLVVDKPAASDPTTEGHQIGVDVEGEDRPGSSRRESARLAKKHANHDGQETAATSSEQALVLASTTHSGGQEQALALFDPHRAAPYTHPDRTVIYGDSSQPATREQLQLYDHFQRTMVLSDQDTDPGTVDIYVSRNKVHSSFNILQISSRLLIVFGPLVALQLFSSWR	0	0	0	0	0	0	0	0	0	45.1939	22.3466	17.4052	0	0	0	0	0	0	0	0	0	0	0	0
maker-Zt_116_contig30_13060_21825-snap-gene-0.16	accessory	#N/A	#N/A	#N/A	#N/A	SMY28922.1 unnamed protein product	137	Zymoseptoria tritici ST99CH_1A5	N/A	plas	16	#N/A	yes	Zt-116-contig30_(13060..21825)	3483	1	#N/A	Yes	38	25	137	0.277372	0.182482	3.12502	MAKSKRSPEEMSRRANAEQMLINKSITKGAWMLLTIMRILTTIPAGLAYAGAVNVLPEGVCIQLPELLDYPTSHGLWPTLVSLAIIFFIYATVSTVQGKFIHWAFRPSYKLRLFFDLAPPPPDSPPPTPLTGVARFL	0.0846358	0	0	0	0	0	0	0	0	17.3265	7.2234	20.7121	0	0	0	0	0	0	0	0	0	0	0	0
snap_masked-Zt_116_contig30_13060_21825-processed-gene-0.8	accessory	#N/A	#N/A	#N/A	#N/A	---NA---	273	N/A	N/A	mito	4	yes	#N/A	Zt-116-contig30_(13060..21825)	2552	3	#N/A	Yes	69	50	273	0.252747	0.18315	2.98042	MASVRAQGIRRLVRRFVPTWSVVLTALLGIALLLFGNLWTIVQALFTTPPHPATPPPPNLSTCTPILGLASDSLKSIREELHPISKSVSAIADLNDIFESSTTKLWILHVALDESESRLEQWTAKVIHGDRAGQEEHRGDLKDVSEELRDRSDQCQARYSELKAAGSIGDQFLAALAQLEKEVRVEEMLREQDIKVDGSRENWASTLSDDSIPRALERLLLVKRGVEGLAEVYTDNYCRTAIVRAVGRIADYAGDHAKGLDKIARRLRTVLGR	0	0	0	0	0	0	0	0	0	51.0409	27.1014	19.6405	0	0	0	0	0	0	0	0	0	0	0	0
augustus_masked-Zt_116_contig30_22016_36940-processed-gene-0.10	accessory	#N/A	#N/A	#N/A	#N/A	SMY28919.1 unnamed protein product	347	Zymoseptoria tritici ST99CH_1A5	N/A	nucl	17	#N/A	#N/A	Zt-116-contig30_(22016..36940)	1556	4	#N/A	Yes	84	56	347	0.242075	0.161383	1.90836	MQSRKEIREAMQRRRAFQIAERESMPVPIKAIFQCDSRGHEKAHSSNASPLQGHNPGSSTCSADEESLIDLDPDQNDEKTQQQPATAFSNIGMSSEQLSRGYGQNIPLPTSVNCKPKEQSKPTTTVSSPDLPEDSLIPLKLVVRTVTEAHLARYTDVIAREVIAHLGPYIEGLLSSVPRARTSDATPDTEQLLQSLVPKIVYGVATAVQPGLTRCEEGIERIEGARMQQLKRLRSFQAVWDRATAAPPPADLTTSIPSRSLADELNSASHTPTGIQLKPDTPTSFAALSDDTGENKEAPSQLDSTESSITGSRSNTSDEGSPEISDEVAKWNDGAIARTADESRRFW	0	0	0	0	0	0	0	0	0	11.0612	12.5075	10.6898	0	0	0.217269	0	0	0	0	0	0	0	0	0
augustus_masked-Zt_116_contig30_22016_36940-processed-gene-0.11	accessory	#N/A	#N/A	#N/A	#N/A	---NA---	132	N/A	N/A	nucl	17	yes	#N/A	Zt-116-contig30_(22016..36940)	4997	0	#N/A	Yes	25	23	132	0.189394	0.174242	0.987362	MKARRRPERGSAKSTIPRSDAEKLVAEARASRLAAQNLLLSVSPSLSALSSLAPSSSALSSSALALSDPSSSALPSSAPPSSAPSSSPSSSTKSSSERTTLSLLNGLAGIIGQLRSTHPKIVELLERSLAGL	0.120908	0	0	0	0	0	0	0	0	4.47923	0	24.9213	0	0	0	0	0	0	0	0	0	0	0	0
augustus_masked-Zt_116_contig30_22016_36940-processed-gene-0.8	accessory	#N/A	#N/A	#N/A	#N/A	SMY28912.1 unnamed protein product	188	Zymoseptoria tritici ST99CH_1A5	N/A	nucl	12	#N/A	#N/A	Zt-116-contig30_(22016..36940)	13885	4	#N/A	Yes	38	31	188	0.202128	0.164894	3.06467	MDFQADLEKLSRRPKIDGWATAMQLTCESFWQALANGNTSTLHLVQEFCRMLHQDDSFDLARLAIPELRGFIDGQLTTAQQEVLKHTHDLRETSNNRSCITQNDFDTAAYREEKDILLDAEINRASVLIHSGGALDPASAEEIRLWLDQRPGMKKVKRDETTRCLRIQRHAANAYGTTIPTLADSRGA	0	0	0	0	0	0	0	0	0	6.30199	4.46762	31.8432	0	0	0	0	0	0	0	0	0	0	0	0
evm-Zt_116_contig30_22016_36940-processed-gene-0.37	accessory	#N/A	#N/A	#N/A	#N/A	SMY28915.1 unnamed protein product	291	Zymoseptoria tritici ST99CH_1A5	N/A	mito	13	#N/A	yes	Zt-116-contig30_(22016..36940)	7710	4	#N/A	Yes	67	52	291	0.230241	0.178694	2.62997	MAMPPKKLTRLEWASVIRTKLWHQVKHTPRGEGKFNGTGPVARALLAEARVVHDFDQAGIPFVRSYECASLDLSCPRVASPMWCAKSAVDRLLDWQEASDYLSFDVKYFEFTTDRQGVDYPFRPMTKAVGRDVGAYILAFQNVDNYVALVPKTTFEQYTTHLHGVEPLILGVMAWAFLFMVHVSYLAEAVRRILAAKFGSWYQNPTTDVTLTGWVPRHEVTPSLWISGNTTWGTAKSGLGEANLGKNRSVEGVLDFWQQVRRLASQSGVRADLNDVAPMLCDFYLRVDGID	0	0	0	0	0	0	0	0	0	2.38774	3.95833	22.2183	0	0	0.302302	0	0	0	0	0	0	0	0	0
fgenesh_masked-Zt_116_contig30_22016_36940-processed-gene-0.23	accessory	#N/A	#N/A	#N/A	#N/A	SMY28918.1 unnamed protein product	462	Zymoseptoria tritici ST99CH_1A5	N/A	nucl	20.5	#N/A	#N/A	Zt-116-contig30_(22016..36940)	3258	3	#N/A	Yes	104	66	462	0.225108	0.142857	1.43982	MPHQFDHIYAAFGYDHARCTVDALKAACRDNAIVVSTGAKKLELLRAVEKYYALQREGSGTADESFLDPDFSVKDYTVAKLRQVMSQHDIEYHSAKLSLNEAVAQFEASLDRIRAQYEEDNSGSEGEVEIEDEDEGGGGIEDGIEDEDEEMEDAFEPEIIPEVQPLRQPAPQGPRRGGRNNTTRGNVPASTNVPNVTTRSKTNNTNRANVPNVTTRANTKNASRGNVPTRTNVPNVTTRSNTNNHSANTSNIASQRPTDHTENRTNNRTNNRNNIRSNPNNPANNNPNSGLTNSSRRKFRTNSPPNDGLHNNSNANVNFNVNFLHDTNRSPNITSEQSCSQDRAPTTPLRRTNATNQGAAVDSNIPQTTRVARTARARRSVQDLLADDLSNQFDNIDIA…	0	0	0	0	0	0	0	0	0	11.4173	10.2542	19.6588	0	0	0	0	0	0	0	0	0	0	0	0
fgenesh_masked-Zt_116_contig30_22016_36940-processed-gene-0.26	accessory	#N/A	#N/A	#N/A	#N/A	SMY28913.1 unnamed protein product	339	Zymoseptoria tritici ST99CH_1A5	N/A	nucl	12	#N/A	#N/A	Zt-116-contig30_(22016..36940)	12639	2	#N/A	Yes	72	55	339	0.212389	0.162242	1.82924	MENNTASRKRRRALPRTDVPEQPQPKTAKKEKAPLTSNASKQAAQLLRSLDRTDRHFWKATIEGQLSQQATDHSRRSQKRALSKHEISTLALNEVAAKRRRGMFLYLPSRDAWKPMADETLIPACRNPPLPGSQYPSIVFADCVWNGASTSDFYQNSHRARFLKANAMFSTLPKSTPLFAIQYVHHPDFQLFMTPQDSLVVFATSDAFFVTTTHSIAPKQGRIRGGVEPNKRLEIPRLLWREGDTDGNLEQLRSLEELYDHITSRTTLAAAGRLEPTFAVETLTTLIPRPSEPSWDTTAVSLGTPFVRDTEVRTELPRRRMAKKSVVKDNGNDGGLAEQ	0	0	0	0	0	0	0	0	0	3.96073	13.6055	11.6334	0	0	0	0	0	0	0	0	0	0	0	0
maker-Zt_116_contig30_22016_36940-snap-gene-0.47	accessory	#N/A	#N/A	#N/A	#N/A	---NA---	135	N/A	N/A	mito	4	yes	yes	Zt-116-contig30_(22016..36940)	4979	3	#N/A	Yes	31	24	135	0.22963	0.177778	2.74552	MFPGFVLLMLVLEQLDDLWVLRSQPRCSRLGHKLLGIFGDLPLFLHDFQLGNWAKLSLQLQQLHFILRALVWKDIPLLGIVLFALPLSGRRRAFILRRSRGRELTLVRLSCTDLTGAGRGGRHGRCRWSRSPADS	0	0	0	0	0	0	0	0	0	14.7209	39.6467	33.6959	0	0	0	0	0	0	0	0	0	0	0	0
maker-Zt_116_contig30_22016_36940-snap-gene-0.48	accessory	#N/A	#N/A	#N/A	#N/A	SMY28916.1 unnamed protein product	165	Zymoseptoria tritici ST99CH_1A5	N/A	nucl	10	#N/A	#N/A	Zt-116-contig30_(22016..36940)	7080	1	#N/A	Yes	33	21	165	0.2	0.127273	4.63385	MAPKGKQQNNAAAGGFPPWYDGDLVKLFYSMHKRGRRDHQILTNTTEPFVGLLHYLDRLSLARDVAKGGSLGFGGNVLDPNMVLSLVMNQHVAQSTGPGLFLHWWGSYDHGGQLPAYFMLRSWSEPERKQYLSQYPLKQLQICNGSLTWALARQGKMSRSSKARG	0	0	0	0	0	0	0	0	0	1.81449	10.5184	68.9617	0	0	0	0	0	0	0	0	0	0.17562	0	0
fgenesh_masked-Zt_116_contig39_150886_159301-processed-gene-0.3	accessory	#N/A	#N/A	#N/A	#N/A	SMR64978.1 unnamed protein product	292	Zymoseptoria tritici ST99CH_3D1	N/A	cysk	16	#N/A	#N/A	Zt-116-contig39_(150886..159301)	302	1	#N/A	Yes	56	31	292	0.191781	0.106164	0.00851753	MTEVVFMSMAYMPDFDNYTNNATANHPQSSYLLSTITTRNTPHPLLSAALTTPIMTRTADSTPSLGPWRLGVGTYTWTEDRTSTGGAALAAAVSIMPNWKRQLKIFAEPVKPMATLHAKQRKQDMVEALAALHAEQRKQDIVAELVEAMAALHSGSKIMVQTAMSSSGAREDSIVHSRGAGGGDDSFKLSSGSKTIRGQRSNQATLGDYTRLEIDKLKGISAECPLVKGLSVSSVFMLGTSELAGKSVVPEVSAAVRRVMLRMGGVLLFARPRDGVRVSQLYLKASVAASST	0	0	0	0	0	0	0	0	0	0	0	0	0	0	0	0	0	0	0	0	0	0	0	0
augustus_masked-Zt_116_contig39_159395_177363-processed-gene-0.0	accessory	Mycgr3P97792	47	30	36	SMY30379.1 unnamed protein product	271	Zymoseptoria tritici ST99CH_1A5	N/A	nucl	14.5	#N/A	#N/A	Zt-116-contig39_(159395..177363)	8553	2	#N/A	Yes	62	50	271	0.228782	0.184502	0.00117502	MASILRSRRQRAREPTTLRLELAFLKLPSASLEYWSSDSDSTKHDSDKHDSDKHNSDEHDSDEHDSDYPINDLKESYFRGYYPTSSDLDDNSEEGDESAQLQERNESEELQERDESEELQEEPQERDKSEEPQEGNKSGELQERDKSEEPQEGDEFEQPHKGDKSEELHKGDNSDSEEGDEDDRGSLMGFGMTDYGPEMDNVIEWYDKGNFKRLNLDRIKDAEIKKDMYEQDCAINKSLVENLLQAYADYHPEEECDEESDEEEPGYVKTK	0.0423007	0	0	0	0	0	0	0	0	0	0	0	0	0	0	0	0	0	0	0	0	0	0	0
augustus_masked-Zt_116_contig39_159395_177363-processed-gene-0.3	accessory	#N/A	#N/A	#N/A	#N/A	---NA---	121	N/A	N/A	plas	19	#N/A	yes	Zt-116-contig39_(159395..177363)	6325	2	#N/A	Yes	32	14	121	0.264463	0.115702	0	MVAVVAYFRCISEGVLSQSPLSLALALNTIVILSALLKIWIIDVLFKRLINLLAILIIVFIGVVLFAIQIFFLYPRCKRTALQLLRLLSLLHIALTRAPHQRLYYSKDAPAASTAEPSPLP	0	0	0	0	0	0	0	0	0	0	0	0	0	0	0	0	0	0	0	0	0	0	0	0
augustus_masked-Zt_116_contig39_159395_177363-processed-gene-0.4	accessory	#N/A	#N/A	#N/A	#N/A	---NA---	86	N/A	N/A	cyto_nucl	9.333	#N/A	#N/A	Zt-116-contig39_(159395..177363)	17514	1	#N/A	Yes	42	35	86	0.488372	0.406977	0.128392	MWTADNSTPDNTRQDLSPFPLPPDYNDRHCRQAGMVYLKGGGTQQSWRNVVGGEGEVLMKVKSEATLKLNKAEVAFASFSPPGGTD	0	0	0	0	0	0	0	0	0	0	0	0	0	0	0	0	0	0	0	0	0	0	0	0
fgenesh_masked-Zt_116_contig39_159395_177363-processed-gene-0.10	accessory	#N/A	#N/A	#N/A	#N/A	SMR62453.1 unnamed protein product	465	Zymoseptoria tritici ST99CH_1E4	N/A	mito	15	#N/A	#N/A	Zt-116-contig39_(159395..177363)	1666	3	#N/A	Yes	153	96	465	0.329032	0.206452	0	MDRTLGVLKSGPTRSRSNGTPLMSTMRQGRKLTDALICSARTFMQRIRAKLTRDPVEALETLPTHSNLRSARSNLSPEQGRELAKPIADVNSLEYVPSEELGQISDLSSSQDGISEIERRVKLSLRNVDELDIKPEKASSAKVSTPIGVLPSYQASGSVSNFRVSVYQSEASLTSAPTFPLHTPASVFKADEYAATRRGMAGGPKRLFDKAAVAGSDRKNNNNPFAPVVSADERAATRNGIAGGLKRPFDKAAVASSSQENVKKTRLTPTRLPPSTESDRMPDRDPRYVLSQLGPDKPRLRRKVFLVNQDIQTFGQLRRGLHISSSTEFDATLGIWQPISKDDLALTSGVEFIKGAATLIRRYKAAAPDYELRTATYTELVDALEKTRSCFANTTNART…	0	0	0	0	0	0	0	0	0	0	0	0	0	0	0	0	0	0	0	0	0	0	0	0
fgenesh_masked-Zt_116_contig39_159395_177363-processed-gene-0.8	accessory	#N/A	#N/A	#N/A	#N/A	---NA---	42	N/A	N/A	nucl	21	#N/A	#N/A	Zt-116-contig39_(159395..177363)	13437	0	#N/A	Yes	19	10	42	0.452381	0.238095	0	MSEKKKKKKTKTLAALNNRTRYEQQQHPPGGKDGKRERTGKR	0	0	0	0	0	0	0	0	0	0	0	0	0	0	0	0	0	0	0	0	0	0	0	0
fgenesh_masked-Zt_116_contig39_159395_177363-processed-gene-0.9	accessory	#N/A	#N/A	#N/A	#N/A	SMR64976.1 unnamed protein product	158	Zymoseptoria tritici ST99CH_3D1	N/A	nucl	12.5	#N/A	#N/A	Zt-116-contig39_(159395..177363)	16485	2	#N/A	Yes	75	50	158	0.474684	0.316456	0	MSSGTFGRGPPPTGSSPHLPPLQPPQAPMRARYQVTTRLPTVRSPAMDMCTEYVGQTKKIPKSVRDDDEARRGGASVEEELCQFKRINVPSSDEGEASDKDDSEAELFARLLSRPMSRPTPKIKQADSGGISSARSLALRKGGAGRSLFGGGVDRAGL	0	0	0	0	0	0	0	0	0	0	0	0	0	0	0	0	0	0	0	0	0	0	0	0
maker-Zt_116_contig39_159395_177363-snap-gene-0.15	accessory	#N/A	#N/A	#N/A	#N/A	SMR62451.1 unnamed protein product	74	Zymoseptoria tritici ST99CH_1E4	N/A	nucl	18.5	#N/A	#N/A	Zt-116-contig39_(159395..177363)	12267	0	#N/A	Yes	64	44	74	0.864865	0.594595	0	MYFAARKIRGSEQEIRYLKDRVDVLKEALQRISAAVAELQLERSHNAFSAGPQHNYYPIPSSSSTLEDDNTNNH	0	0	0	0	0	0	0	0	0	0	0	0	0	0	0	0	0	0	0	0	0	0	0	0
augustus_masked-Zt_116_contig39_177473_181174-processed-gene-0.1	accessory	#N/A	#N/A	#N/A	#N/A	---NA---	164	N/A	N/A	nucl	15.5	#N/A	#N/A	Zt-116-contig39_(177473..181174)	2612	0	#N/A	Yes	70	50	164	0.426829	0.304878	0	MYGRSVTISPDDEYEYMSSPDPAKHTAAEIIRKKQMRQALDAKHDSRNFGRKEQPGFDAYWDRPTRFDAYGQHWAVRANNGHPPAIPDITRHGTPDIPLAVYPGSGGYVRKSSEYSAGWPWLERTVPPPTPAAASANPIFSSDRDPDSASARFQPTIYERFIYL	0	0	0	0	0	0	0	0	0	0	0	0	0	0	0	0	0	0	0	0	0	0	0	0
snap_masked-Zt_116_contig39_177473_181174-processed-gene-0.4	accessory	#N/A	#N/A	#N/A	#N/A	---NA---	220	N/A	N/A	nucl	10	#N/A	#N/A	Zt-116-contig39_(177473..181174)	61	3	#N/A	Yes	86	63	220	0.390909	0.286364	0.393791	MPTIQIPTYFAQKQSQEIVQTLLLHSLTFYSLTFHSLTFHSLTFHSLTFHSLTSNSLTSLSLTSLSLTSPRLPPSRLPPSRSPPSRCPSPPANPHHPLTSILPPPSESSAKQAIPRDTPPPAIDVEKSSSAENQVELACDIKDVQHENSPSALLRDNPSLHDNNNNNNNYYYYYYYYHTFLDANLTAELHPACHDRDQLITAYTTHDDKLAALGEEKIRL	0.256369	0	0	0	0	0	0	0	0	0	0	0	0	0	0	0	0	0	0	0	0	0	0	0
augustus_masked-Zt_116_contig39_187552_195518-processed-gene-0.3	accessory	#N/A	#N/A	#N/A	#N/A	SMY30377.1 unnamed protein product	149	Zymoseptoria tritici ST99CH_1A5	N/A	nucl	15.5	#N/A	yes	Zt-116-contig39_(187552..195518)	425	2	#N/A	Yes	31	15	149	0.208054	0.100671	0	MAYTHLEHLSSEPTVESSIFDISTVKMSSFLDLCDDFDPGSLFMSGSALTLGNTAAAVIVSRASIAYNVHDIRRTEICPFHLLNYLVLSMLTFSPPPTLSFNFNILFLPVSSRRRRPLYADPVDDLSTLLDLHFTYAAFLVLRILKSSS	0	0	0	0	0	0	0	0	0	0	0	0	0	0	0	0	0	0	0	0	0	0	0	0
genemark-Zt_116_contig39_195722_201269-processed-gene-0.5	accessory	#N/A	#N/A	#N/A	#N/A	---NA---	500	N/A	N/A	nucl	11	#N/A	#N/A	Zt-116-contig39_(195722..201269)	1413	9	#N/A	Yes	76	47	500	0.152	0.094	1.79656	MNQDEEDTTSRWRKAEGVVAVGGVKHRVWRWVRSRNGVESGRSGRQSRIPPGARRECWLWMMQSDEDTREDRPIKATYEPKRCHGVQVQEAGDFERNFIGAVLPALSSAGQEHSLASGESEVIELLISRKQPALMVEVDRRETMPPRQAQDRRRGPPSNAQEHAAWNATAWPIRRSVSYDATKLHDATKLHVQVEQESSRLSARQEVTMEPVKNSIKYPGSKLRADLYDLMIGGKSVEEEAHSPVKDNTGLIDRPVTLELESLWCDRLHPMRVTPGNSPPSKPPATPNRTPPVRTACTHRANANTHSLPINGCSRRNLNRPGYRPYRPVCEQLWPQSHSGMEKFMSHNRGWQEVGKKWQNTAGSRDVFERELEDLVRGVIAFGFPASSRKVSRFFVMVL…	0.506353	2.86132	10.8869	0	0	0	0	0	0	0	0	7.68615	0	0	0	0	0	0	0	0	0	0	0	0
augustus_masked-Zt_116_contig39_201347_202884-processed-gene-0.0	accessory	#N/A	#N/A	#N/A	#N/A	---NA---	95	N/A	N/A	nucl	21.5	#N/A	#N/A	Zt-116-contig39_(201347..202884)	1215	2	#N/A	Yes	17	14	95	0.178947	0.147368	9.31488	MDHDLGLWAEREPSYPPNACTAYGLFLSFTHNTPSLFLPYLEQQSSNCRRFYLDMLDHNILRPNRDQAFVEIQELFPHSRLAANSNGSRDFANAL	0	0	0	0	0	0	0	0	0	7.34381	0	44.7325	0	0	0	0	0	0	0	0	0	0	0	0
augustus_masked-Zt_116_contig39_219894_226321-processed-gene-0.1	accessory	#N/A	#N/A	#N/A	#N/A	---NA---	156	N/A	N/A	nucl	13	#N/A	#N/A	Zt-116-contig39_(219894..226321)	4047	1	#N/A	Yes	27	16	156	0.173077	0.102564	1.94216	MAAAEFPPRYATTGKMSTSSLFRDVFEPSPIRKSNLAGSVDHELTQSSSKRCRIVKARNMEHVLAGGALPKKTSEEVVADARDRIEITASRDQHARESDIRLEPQAIDRTTADAVIPESTTPSSEHQTPNAISTITKANPIPVSLVQPSAVWARIE	0	0	0	0	0	0	0	0	0	0	0	0	0	0	0	0	0	0	0	0	0	0	0	0
genemark-Zt_116_contig39_219894_226321-processed-gene-0.5	accessory	#N/A	#N/A	#N/A	#N/A	---NA---	185	N/A	N/A	nucl	20	#N/A	#N/A	Zt-116-contig39_(219894..226321)	5743	1	#N/A	Yes	12	9	185	0.0648649	0.0486486	2.06348	MAKSSSRPAKPNPDPNPKDRRRRGRPRSIGAQDTTTWTVRRLVSFNAGRRQHENTSRRSPGSYKSAMETDNARWNGRSPRSLWWHSSMALDEDRQPPWTLSENGHPRWTMPRTNGDQTLTARIVAIPITTALQQLESLPQVCHLALGRLSRKTRAPHGSNSPAFIRKPRTRQVRPGLRIRKTRTG	0	0	0	0	0	0	0	0	0	0.0853419	0	3.77775	0	0	0	0	0	0	0	0	0	0	0	0
augustus_masked-Zt_116_contig39_228284_235607-processed-gene-0.2	accessory	#N/A	#N/A	#N/A	#N/A	-like helicase 1	562	Zymoseptoria tritici ST99CH_1E4	DNA-directed RNA polymerase, subunit 2, hybrid-binding domain;DNA-directed RNA polymerase, subunit 2, hybrid-binding domain superfamily;DNA-directed RNA polymerase, subunit 2, hybrid-binding domain superfamily;DNA-directed RNA polymerase, subunit 2, hybrid-binding domain superfamily;DNA-directed RNA polymerase, subunit 2, hybrid-binding domain superfamily;DNA-directed RNA polymerase, subunit 2, h…	mito	18	yes	#N/A	Zt-116-contig39_(228284..235607)	4262	10	#N/A	Yes	74	55	562	0.131673	0.0978648	0.0139498	MVGRRSNTFLTTVTLQLCLSRDQPEPEIKKSRAATPTGGDLISTKNNQQQDNFQRAAEVYIDNGPMTAYDRHAIVEAADYTGDGGFWQSMYSPLEKASCYSGMYGLIHNNTTVSLGKAAGDDVEPNIENRDDQCGFMDACFTPQSMRSFVMGISIRIMTNRTISIAQAIDLVSHNDERLEWAKGPDDDGTEVILGEEHADHSRVRRGEGLRNLDGYRSGHQASRWLPEWWCKSRSGGILPAHHDGVPLRCLEDDEHHIPEQGGRVVPVLQRGSPDYTVRSMDDRTQAGLGDPYTQAFDVHESYQGRRHDDGHGQVQTACTGPSVRHDRFLLDTRSHHVPPWQCRDYCVREQWKPAIEGVIVGVRMSKTGGHSIVVYVFANSLEMGDKVATGHGLKFTTG…	0	0	0	0	0	0	0	0	0	0	0	0	0	0	0	0	0	0	0	0	0	0	0	0
fgenesh_masked-Zt_116_contig39_228284_235607-processed-gene-0.8	accessory	#N/A	#N/A	#N/A	#N/A	---NA---	234	N/A	N/A	mito	12	#N/A	#N/A	Zt-116-contig39_(228284..235607)	1870	3	#N/A	Yes	9	6	234	0.0384615	0.025641	0	MLNADRYYTKRKLSDSDVSVIGRCPSMGANSALAIIARMATDKVTSTRVLLEVCPLINGYEIWIDIPASEDSIIEVGRSWDKIWGTLDSHGKLAKLQDAADRAMVSDHSVDVVMYTKMREHESSEIQAVSLEDDGIHELRAYLSNQISQPQGSTGRATTWLRPCRTLLRLQGTPTRLPPALPAPSIPIPPTRLRLTLLPPTRLDTTSSFHPSLVVVSSSANQTEVTIPLSIRIS	0	0	0	0	0	0	0	0	0	0	0	0	0	0	0	0	0	0	0	0	0	0	0	0
snap_masked-Zt_116_contig39_228284_235607-processed-gene-0.12	accessory	#N/A	#N/A	#N/A	#N/A	---NA---	87	N/A	N/A	plas	13	#N/A	#N/A	Zt-116-contig39_(228284..235607)	5394	3	#N/A	Yes	4	4	87	0.045977	0.045977	0	MSDTGAGTSCLHLPVAVIVASPLVGLVDIECLSIWIPKSSLGSVVHAANGIVRTPALKYRDDSTSLLGNVMFIILKASQWYTIMVCG	0	0	0	0	0	0	0	0	0	0	0	0	0	0	0	0	0	0	0	0	0	0	0	0
snap_masked-Zt_116_contig39_237438_250009-processed-gene-0.6	accessory	#N/A	#N/A	#N/A	#N/A	SMR62440.1 unnamed protein product	162	Zymoseptoria tritici ST99CH_1E4	Retrotransposon gag domain	cyto	15	#N/A	#N/A	Zt-116-contig39_(237438..250009)	11377	1	#N/A	Yes	30	19	162	0.185185	0.117284	0.666759	MGSKMHVAGWAFSSVVSPEIWLEDFDYLIDSAAGKWTDTVIRHLLNTPSEDSVEKVTAAFLKKWKPDDGTQDASAALEKIWALSQGTNKTLREYYERAGVLLQEADTPDSSDLTSTSAGVLPIAISWFKKKKGLNNRELRAMIKREPAIKTPYATVQKIKSC	6.92487	0	3.08436	0	0	0	0	0	0	0.480471	0	0.449492	0	0	0	0	0	0	0	0	0	0	0	0
genemark-Zt_116_contig39_256394_256991-processed-gene-0.0	accessory	#N/A	#N/A	#N/A	#N/A	---NA---	82	N/A	N/A	mito	14	#N/A	#N/A	Zt-116-contig39_(256394..256991)	347	5	#N/A	Yes	5	3	82	0.0609756	0.0365854	0.844038	MSRSICLKDAGCQNCAQPTRFTYTSHQCVAPITETSTAQEKVDGAHVIRPFSGSQECQNRNGMIETVRGPQSESRQARGPRA	0.255066	0	0	0	0	0	0	0	0	0.732625	17.3154	11.3161	0	0	0	0	0	0	0	0	0	0	0	0
snap_masked-Zt_116_contig39_257172_263520-processed-gene-0.7	accessory	#N/A	#N/A	#N/A	#N/A	---NA---	150	N/A	N/A	mito	12	#N/A	yes	Zt-116-contig39_(257172..263520)	4737	1	#N/A	Yes	33	17	150	0.22	0.113333	0.80198	MAQITKPSGQLASPPESRSRWNVGDTMSLSKRANKVHVASRIQTLGRLFHPPPLPLTGNVFGWVEVVWSLYKRRRMLYRYAINAAAMDLFGRRDCVSVVDAIEGNSVNDSGPGAARRDVHVDGHLVSGSVERSADRGVNGITGALQGVLP	1.60459	0	1.66707	0	0	0	0	0	0	0.851465	0	0	0	0	0	0	0	0	0	0	0	0	0	0
genemark-Zt_116_contig4_727846_735109-processed-gene-0.10	accessory	#N/A	#N/A	#N/A	#N/A	---NA---	165	N/A	N/A	mito	9	#N/A	#N/A	Zt-116-contig4_(727846..735109)	4271	1	#N/A	Yes	14	10	165	0.0848485	0.0606061	0.356006	MGGEVGPPSWFRVARLASTGLLQGNQRSEDRLRDPLWPVASMRFDSQQAVNRGVDTLAPWSRGRMESDADLEANVNAVSQMDQHFCMGLQPRGRGVDSGHERGSWWFDVEFNSRGGMIHEGWPAFPESLYGAVFYPGEIARIQRRSSDSEQFPGPFFQYAGTNKE	0	0	0	0.496508	0	0	0.771802	0	0	0	0	0	0.601008	0	0	0	0	0	1.43307	0	6.19988	0	0	0
maker-Zt_116_contig4_727846_735109-snap-gene-0.24	accessory	#N/A	#N/A	#N/A	#N/A	SMR61921.1 unnamed protein product	197	Zymoseptoria tritici ST99CH_1E4	N/A	nucl	17.5	#N/A	#N/A	Zt-116-contig4_(727846..735109)	2769	3	#N/A	Yes	25	14	197	0.126904	0.071066	2.63409	MELHIKDQSNLLSRGHSQPVQPYRPPTSILQTSILAQHEDFQYHAFARKHHPRSFRLAHCGDTPRGLRAHHPREDPRTPRDSREGLSFEALTRRCLSLHWRQLHRPLRLQSTASMLQWPMFYQISDRHSLVLTSPYLRNVGSFGPDQVATVYVSSNGNCHESDGSISYPGSADFKNYRAGTNNNEGQVISSFLVVAN	0	0	0	11.5039	0	8.0034	6.69681	7.38201	7.58953	0	0	0	2.37319	8.22313	0.445348	0	0	0	2.02271	0	4.28944	0.0548251	0	0
augustus_masked-Zt_116_contig40_123078_124277-processed-gene-0.0	accessory	#N/A	#N/A	#N/A	#N/A	KJX93900.1 hypothetical protein TI39_contig4243g00006	163	Zymoseptoria brevis	N/A	cyto_nucl	11.333	#N/A	#N/A	Zt-116-contig40_(123078..124277)	308	1	#N/A	Yes	23	17	163	0.141104	0.104294	0.290398	MLKGINDAKGYLVSRAPLIVEQSAGRSFCFVTDLLPSDGSVRVLRVDDGRAATSNDRMVFDDVRAQTIEDEIMESNAIRGIEDGSPSISLPPQDPEQKQIRLEGPYLIQALDHINSPIPSPKGASSKASAQTARKAAQAQAMSTLKEVNLAASVERGQRALAL	0	0	0	0	0	0	0	0	0	0	0	0	0	0	0	4.38449	0	3.84915	0	0	0	0	0	0
genemark-Zt_116_contig40_139406_140282-processed-gene-0.0	accessory	#N/A	#N/A	#N/A	#N/A	---NA---	103	N/A	N/A	mito	11	#N/A	#N/A	Zt-116-contig40_(139406..140282)	116	1	#N/A	Yes	9	9	103	0.0873786	0.0873786	0.208222	MQIRLGTWGRDLAHMRPRTSRARGGTEGLLQREGNWQEKQKDWRIKCSIITADQHKRSEHGESATDRSAKVFTFNDRRLPWDISVLLLHFLPGQGWIQTSNIV	0	0	3.33633	0	0	0	0	0	0	0	0	0	0	0	0	0	0	0	0	0	0	0	0	0
augustus_masked-Zt_116_contig40_179973_182331-processed-gene-0.3	accessory	#N/A	#N/A	#N/A	#N/A	SMY30249.1 unnamed protein product	248	Zymoseptoria tritici ST99CH_1A5	N/A	nucl	19	#N/A	#N/A	Zt-116-contig40_(179973..182331)	1264	3	#N/A	Yes	10	9	248	0.0403226	0.0362903	0.0809475	MQRMQAQRQAQIQDQQTAEFKRQAVSQQHQSRQIQSSFPTQPYADASVPGASPSATHEHVQPAAGFIAREPKTDESRSQGFPALFHRDGPSENLEPIDRSANCPFEFAIVALNQHSTNARHRKENMLALMPTFKRSSCAELPCKIRRLHLPESLVAAGVSANIPVTAVELKQKPLKASPTVTSRPVQLKSESIEGRLDVAELRRESNNLQKQLHVASLRRPEDNTNIDSGALRTFQRFSWRHQPVVEG	0	0	0	0	0	0	0	0	0	0	0	0	0	0	0	0	0	0	0	0	0	0	0	0
augustus_masked-Zt_116_contig40_34658_35258-processed-gene-0.0	accessory	#N/A	#N/A	#N/A	#N/A	---NA---	110	N/A	N/A	nucl	13.5	#N/A	#N/A	Zt-116-contig40_(34658..35258)	174	1	#N/A	Yes	55	43	110	0.5	0.390909	1.20464	MDMGEATAAQPKAQQRPQQVRAMAELRENRSLSYLVNIEEAAAPRQTPTLAISASTYCIWLRRQPFPRSSWEFVSGDSLLKRIEYVERNPKGSARTLEKLDKYMDKDDAG	0	0	0	0	0	0	0.125335	0	0	1.01031	10.2921	0.870582	0	0	0	0.827544	12.4656	14.1192	0	0	0	0	0	0
genemark-Zt_116_contig50_138088_139337-processed-gene-0.0	accessory	#N/A	#N/A	#N/A	#N/A	---NA---	91	N/A	N/A	cysk	17	#N/A	#N/A	Zt-116-contig50_(138088..139337)	574	0	#N/A	Yes	35	29	91	0.384615	0.318681	0	MTGQMSMGGGQHIAQHQFVSDEGAVIAQQGLVSRLLLNMSRSQPQDDIDKLRVPGFHIEKALMKINKIVWLNSTIVAWSRVIVRRAFTTRG	0	0	0	0	0	0	0	0	0	0	0	0	0	0	0	0	0	0	0	0	0	0	0	0
fgenesh_masked-Zt_116_contig58_24519_26502-processed-gene-0.3	accessory	#N/A	#N/A	#N/A	#N/A	SMY25766.1 unnamed protein product	217	Zymoseptoria tritici ST99CH_1A5	N/A	cyto_nucl	11.833	#N/A	#N/A	Zt-116-contig58_(24519..26502)	493	7	#N/A	Yes	117	84	217	0.539171	0.387097	0.656156	MEAWTTLHCWHLRCNEAELRFDSSTTLRAIWYDQAELRCDSSALLALLVRCDRAEIRELRPTTAVRILAGGSGTDYDGRYLASNTTSPYDRITKILTEFITQDSLEDRRALETLFFISEDDQLIRTLGYSGDSLRPAPGYLGGSPADVVADRNKKELYVRFEDTKNQAEPDDKNEAFVQCIMSTDPAIGACPVPCNILGALDTTRPTPSSSYKGLRY	0.0988836	0	0	1.39876	0	7.89981	0	0	0	0	0	0	0.283336	0	1.43657	0	0	0	0.046083	0	1.95131	0	0	0
genemark-Zt_116_contig6_526383_529204-processed-gene-0.3	accessory	#N/A	#N/A	#N/A	#N/A	---NA---	310	N/A	N/A	nucl	13	#N/A	#N/A	Zt-116-contig6_(526383..529204)	1227	2	#N/A	Yes	40	23	310	0.129032	0.0741935	0.174185	MRQKFTDKGGYKATRDALFNAIYHATNEDECKEQLALALASLPGDAYVERFLGVNATTVHEQWSAHYSMLYEEGDKTPAPPQQQHDQHQPPGPLDRSHYLQLHSLIEGIKEDFYELARKAKLTSPSKSDYNRYINYLAERYKEAIAAQSALSFQSWISGGGDINIDTTEHIQDAIANAAARLMDDTTNNTTEFDSPATEAIMRDLPPTPHRLPFRRHDTNEHLTPHRPPFARHDTNNDYSSPATEALMRAFPLTQYVNDLPPLRTDAIDDSAANDTTMDCSEWPSDLRQATPPDVVTRRNALNAKFGYHR	0	0	0	0	0	0	0	0	0	0	0	0	0	0	0	0	0	0	0.0875747	0	0	0	0	0
augustus_masked-Zt_116_contig69_74236_77434-processed-gene-0.0	accessory	#N/A	#N/A	#N/A	#N/A	---NA---	403	N/A	N/A	nucl	21	#N/A	#N/A	Zt-116-contig69_(74236..77434)	17	8	#N/A	Yes	209	130	403	0.51861	0.322581	0.251868	MLAVERAERPLTTTPEGTTPSTIEKGHAYYAKADNGPSPGLSADDPAESMEERLRTEVGAAELNRGILQETSITTQLCQNSQLPAEYEQESLRTCMESTQHNPYKPSTSDGADCQVKLMWLKKRTQLKAAAAILDSDAFEPRKRAKNAESTACMRSTLPPARGGLHLSVLRSLTTRTSRATDRFQPRQPSCPRYSSAEPRLLVASLPDRARPSIQQTVMTWETTNTLRWVESSHGGLPKVNIGCERHATHSTSLPLCTGIQSLSCYGILQMSEWLAVFTFLMAPVQSAAPTTAATINRATTPPPTAVRDQEFEPSIEPAEEGGTDLNDDKDAQAHRAAIASTEADKEAYWEESPVAEKYTDSHQDDDPTRSNFVGGKEAWLLPVRAGDIVSQQRAMQLT…	0	0	0	0	0	0	0	0	0	0	0	0	0	0	0	0	3.12861	2.32155	0	0	0	1.02568	0	2.19339
fgenesh_masked-Zt_116_contig7_668696_673580-processed-gene-0.0	accessory	#N/A	#N/A	#N/A	#N/A	---NA---	18	N/A	N/A	#N/A	#N/A	#N/A	#N/A	Zt-116-contig7_(668696..673580)	2639	0	#N/A	Yes	4	2	18	0.222222	0.111111	0	MPLLRLVYASSSIRLLRP	0	0	0	0	0	0	0	0	0	0	0	0	0	0	0	0	0	0	0	0	0	0	0	0
genemark-Zt_116_contig71_116619_119469-processed-gene-0.3	accessory	#N/A	#N/A	#N/A	#N/A	---NA---	168	N/A	N/A	mito	15.5	#N/A	#N/A	Zt-116-contig71_(116619..119469)	279	3	#N/A	Yes	64	60	168	0.380952	0.357143	1.02313e-06	MGRGTAIAPSNFLLRLERFPPLVWPSWPAPAESCIPPYHEAEQKASADAAANSNADFHAYSQISELGAVTPGTVEFPPDAVVDGWTLQDVAEDIVASLLEVEDEPVTEVSVLVACRIANGRKLKAEDSYFPYRSDQARGVSREVVVVPCFLSAAIQLQWRTTILHVDG	0	0	0	0	0	0	0	0	0	0	0	0	0	0	0	0	0	0	0	0	0	0	0	0
fgenesh_masked-Zt_116_contig74_10504_15388-processed-gene-0.0	accessory	#N/A	#N/A	#N/A	#N/A	---NA---	125	N/A	N/A	cyto	10	#N/A	yes	Zt-116-contig74_(10504..15388)	1512	2	#N/A	Yes	63	40	125	0.504	0.32	0.268605	MYDVITMARTGAEQKADIELAIKRTRSNLLRICLLTADTMRKHLDLLERIKKNEFDYVIARPEILASDECRKGNGFRKEFSQLYILRRLLRRVIVALGASATILLSSLKSILERSRFRDVGDDAF	0.914687	0	8.26271	0.492397	0	0	0	0	0	0	0	0	0	0	0	0	0	0	0	0	0	0	0	0
fgenesh_masked-Zt_116_contig74_30520_32967-processed-gene-0.2	accessory	#N/A	#N/A	#N/A	#N/A	Werner syndrome ATP-dependent helicase-like	253	Rachicladosporium antarcticum	P-loop containing nucleoside triphosphate hydrolase	nucl	11	#N/A	#N/A	Zt-116-contig74_(30520..32967)	1056	2	#N/A	Yes	103	65	253	0.407115	0.256917	0	MPSGSSAKQQRKAKRKQTQKYSVGGEAPRPPQLPEWTAHFAERCANILNLELELLQMLVYDARVNVYAIPFQKEIIAKGLERILEYRVVVQLIPLSRIGKEQKADIDMAMRQLSNLVKVALVTAETLRDDLKLYEKIQKGKFGYVILSPEQATRKDFRKALVEIGDTVGMFAIDEVHIIHKWGVQFRKEFAKIHALRGLPLSDKELGNYKKLYFLLKSAVDKNNNPTLERIDKTLVFKDGRKSVENMNYVLRC	0	0	0	0	0	0	0	0	0	0	0	0	0	0	0	0	0	0	0	0	0	0	0	0
augustus_masked-Zt_116_contig74_38404_42024-processed-gene-0.1	accessory	#N/A	#N/A	#N/A	#N/A	---NA---	122	N/A	N/A	nucl	15	#N/A	#N/A	Zt-116-contig74_(38404..42024)	2677	0	#N/A	Yes	67	49	122	0.54918	0.401639	0.0338611	MSRSSPPFVEVDIDALLDDRPLLPSVTPSPALLPLLTRTAAPTTTTGRLSALRRPALRRRSLLPPISDPFEFVVPLDEEEEDTLLAPALAPTTPITATLITAATLSKRSPKAGSRNKGTTLY	0	0	0	0	0	0	0	0	0	0	0	0	0	0	0	0	0	0	0	0	0	0	0	0
fgenesh_masked-Zt_116_contig74_38404_42024-processed-gene-0.3	accessory	#N/A	#N/A	#N/A	#N/A	---NA---	257	N/A	N/A	nucl	18.5	#N/A	#N/A	Zt-116-contig74_(38404..42024)	50	3	#N/A	Yes	88	61	257	0.342412	0.237354	0.130104	MPITKDLDDIIQKCGRCYTTFRASGLRNVMAPSKDVDGDHDQGGGEQGGGEQGGGEQDYNDSQDGEKKDWTKQQIAWREKALNNIRMALNSRYLRTILSRLTNSVLAEDPKCNFENLRADVLYNLFVKDKYILELYYRSGVRGGSIRGSRRGGDRGRNLSTSGLSTAAAAAAAASPSTPSAATVSAISLEMRDANQTVRRSGRSTTPSRRMREIITVQEEFGPEPGESDEEEPESLMRIRTAGSSSMEEDSLVRTRY	0	0	0	0	0	0	0	0	0	0	0	0	0	0	0	0	0	0	0	0	0	0	0	0
fgenesh_masked-Zt_116_contig80_86888_89520-processed-gene-0.1	accessory	#N/A	#N/A	#N/A	#N/A	---NA---	156	N/A	N/A	nucl	14.5	#N/A	#N/A	Zt-116-contig80_(86888..89520)	1363	0	#N/A	Yes	23	13	156	0.147436	0.0833333	0	MLYKFVYRSPVRFEGAVYATANPALPLAPLSPALLSSAPPSSALTEVPAESSKGKKRANLSPRKPSAKKLAIRKTPVKTPAKKLVKTKEVVAENEEEDESGNKDNKGEDEDKDEDEGDKGNKDKDEEIATPTKKPRARRATTNGYSDNAAARIQLL	0	0	0	0	0	0	0	0	0	0	0	0	0	0	0	0	0	0	0	0	0	0	0	0
snap_masked-Zt_116_contig91_87874_93530-processed-gene-0.4	accessory	#N/A	#N/A	#N/A	#N/A	ATP-dependent DNA helicase	176	Verruconis gallopava	DEAD/DEAH box helicase domain;DEAD/DEAH box helicase domain;DEAD/DEAH box helicase domain;DEAD/DEAH box helicase domain;DEAD/DEAH box helicase domain;DEAD/DEAH box helicase domain;Helicase superfamily 1/2, ATP-binding domain;P-loop containing nucleoside triphosphate hydrolase;P-loop containing nucleoside triphosphate hydrolase	mito	14	#N/A	yes	Zt-116-contig91_(87874..93530)	1	4	#N/A	Yes	56	22	176	0.318182	0.125	0.143685	MCNVITMARTGVGKSLLYHGYCFLTGLIVLQIIPLNRISKEQKANIELAIKRTRSDLLRVCLLTADTMREHPDLLERIKKNEFDYVIAGPEMLASDKCRKVVIEIANRIGMIVYDEVYLLAKWGNSFRKEFSQLYILRRLLRRATVALGASATISPLSLKSILKRGSFRDVGDEAF	0	0	0	0	0	0	0	0	0	0	0	0	1.75015	0	3.42251	0	0	0	0	0	0	0	0	0
augustus_masked-Zt_118_contig115_3034_4927-processed-gene-0.0	accessory	#N/A	#N/A	#N/A	#N/A	SMY29199.1 unnamed protein product	221	Zymoseptoria tritici ST99CH_1A5	N/A	nucl	16	#N/A	#N/A	Zt-118-contig115_(3034..4927)	194	2	#N/A	Yes	167	89	221	0.755656	0.402715	0	MWDLFRIIYNAERNLYKEKKVPVPGIPNTPAKPPKPISLANPLRYIDRLFFTPAMVTSRYRALKPQERADPSLTFYKDYRTLELYTFDPREKDVNTPKQREKDAAIKRSIQIVKAIAIHCQTHNLTVSTLLLSDTARQYLGHIEQTYNLSIKPFADLKFLSSTDNGRRLVEYTTCYPTTTPTFYVADNGTDDGAEEELDMDDRLDNNKRAATTAANSFNIG	0	0	0	0	0	0	0	0	0	0	0	0	0	0	0	0	0	0	0	0	0	0	0	0
augustus_masked-Zt_118_contig117_1065_7533-processed-gene-0.0	accessory	#N/A	#N/A	#N/A	#N/A	---NA---	192	N/A	N/A	mito	25	#N/A	#N/A	Zt-118-contig117_(1065..7533)	1016	6	#N/A	Yes	23	16	192	0.119792	0.0833333	2.10944	MRICRTRACTRLDQRPYSPCSRLAPTTIVATCTIADQQQHRATALNQIPNTTASTPNPSAPIDLTGEETPTIAGDTAANPIILSTYDSDDDVVVIVASRNRRRSKFVIDLTGKDHDEDARLGDCAAGKGDDDEEDPASDAVGEDGEEWFGEDDKCLRGNMEQNVEEVAKYSAEDGEVEDGEVEDGEVEDISE	0	0	0	0	0	0	0	0	0	0	0	0	0	0	0	28.7854	3.94929	43.205	0	0	0	0	0	0
augustus_masked-Zt_118_contig117_1065_7533-processed-gene-0.1	accessory	#N/A	#N/A	#N/A	#N/A	---NA---	147	N/A	N/A	plas	21	#N/A	yes	Zt-118-contig117_(1065..7533)	2260	4	#N/A	Yes	10	4	147	0.0680272	0.0272109	5.74556	MFPTTAIGKALISLVYGNIIELLIHTVQWIFLACIAIYVLYKIILLAVRHPKTISDILDQIFAHLYHQLRRFYAFATSADTAQRVRLVLTAAHEASTELWVFFRPAVLAVICCFLEFACMGISGVIILLWRRRSTVWRWIASGLLAR	0.415178	0	0	0	0	0	0.0741901	0	0	0	0	0	0	0	0	60.8746	49.3674	96.1089	0	0	0	0	0	0
augustus_masked-Zt_118_contig117_1065_7533-processed-gene-0.4	accessory	#N/A	#N/A	#N/A	#N/A	---NA---	291	N/A	N/A	plas	13	#N/A	yes	Zt-118-contig117_(1065..7533)	3245	5	#N/A	Yes	16	11	291	0.0549828	0.0378007	5.19145	MSQPQYNPGRLAPEYAEIERMRVRVRRPRPGLAQAVGAQAAGAALAERNIEPRNAVVGIPDLRDLPPTATPPPTPPRRPRRRSAVIGPPPTPPPLSPRPARTVWGWIKRKARQVLVAVVCCVVLPVVVASLCAAGLCWTQCTTYPDSIAAYPAHGLGATVFQIAKVEAAIAAYDPEMLQYQPRFSDYLSNLSAEITELSARSDTMGRRLVSNFTYVAATMSDSEGLRNLYEGAQALRAEASFLGASYGRLAATVDGFNRSLSSAWTGDIDRRRKEQLEMARVASTADIDVI	0.462528	0	0	0	0	0	0	0	0	0.140459	0	0	0	0	0	63.2719	47.6652	74.3492	0	0	0	0	0	0
snap_masked-Zt_118_contig117_1065_7533-processed-gene-0.12	accessory	#N/A	#N/A	#N/A	#N/A	---NA---	266	N/A	N/A	mito	21	#N/A	#N/A	Zt-118-contig117_(1065..7533)	5351	12	#N/A	Yes	12	6	266	0.0451128	0.0225564	5.04492	MVALARTCTRLRQTIGYDLGDMKLHPKSVHPLPWQMSVLQLMDGQCREATALLDRDRTEETCSVCFKEHPIRLYDPLLLRRGLYVCLAAQSILSVCPHWRLRFPDLRIIRNQLLARGEYFIQNECPCSAHGPAPFLMVPGGNLIAVREFKLVESFSIRREDVMASLRAQTVSHPMVCEHIAVDSKEVAGSLELILSSRGQAGRGECVSCSTRWVFFVEPSFDNANLLCVELHARRWLGKLGSPWIDDYLRYTEDYERLSELRDAVP	1.90958	2.90431	3.15645	0	0	0	0.0893455	0	0	0.0523979	0	0	0.0513972	0	0	46.2671	69.1787	57.6501	0.0727299	0	0	0	0	0
augustus_masked-Zt_118_contig117_16526_29477-processed-gene-0.4	accessory	#N/A	#N/A	#N/A	#N/A	---NA---	274	N/A	N/A	cyto_nucl	9.333	#N/A	#N/A	Zt-118-contig117_(16526..29477)	11479	1	#N/A	Yes	15	8	274	0.0547445	0.0291971	1.2075	MPGLANVPRDEIWDMGWGEHLQVPPAEELRLDHPARVPHYFMESNPGPNNTWYRPGDDTTTLAGYKLQLLRLFPKCDKRPATGEYDFQSAKNRTRWRALYNQNWDRIYLRERVSQRRVGFILGGGSGPENGWNRAVFLDWNGHRGNYPPSGPVHSNGARKLRLLAMPADGDGFPASQYAFDRAPITEPPVPASEAFALSWEITNWTSVTFTGGYAVRPTPSGDEVVLQPYRRMWWHMMKDLSAFTIPIDEDMLDYDVRPGDAVINAQDNPWADY	0	0	0	0	0	0	0	0	0	0	0	0	0	0	0	6.25819	6.48218	30.6813	0	0	0	0	0	0
maker-Zt_118_contig117_16526_29477-snap-gene-0.21	accessory	#N/A	#N/A	#N/A	#N/A	---NA---	240	N/A	N/A	nucl	12.5	#N/A	#N/A	Zt-118-contig117_(16526..29477)	7003	2	#N/A	Yes	13	12	240	0.0541667	0.05	1.09466	MPIYSPVPLPSPPAVHHLCYSSPGPRSHSPDQPNPAEPVTRPDHVHASLQALQHPTLSAVMSVSPADVVSSKGANDQPPSPSQSGHKAPPPRTQRTPGLSSAAMPPKSTSPISSANPAMTSTPPSSSAAISAVEVTTPPTLVGVTQSREGMDGGGKARQGELEDHVMPDAETGSDLRLRQDGVRESGSTDHPAAGHAPSQLPTDFFAQPTSSDQLESSLEAISAVYVHAIDPTNTCIVHF	0.0369615	0	0	0	0	0	0	0	0	0	0	0	0	0	0	3.69706	26.7008	8.97285	0	0	0	0	0	0
maker-Zt_118_contig117_16526_29477-snap-gene-0.22	accessory	#N/A	#N/A	#N/A	#N/A	---NA---	229	N/A	N/A	cysk	11	#N/A	#N/A	Zt-118-contig117_(16526..29477)	3821	2	#N/A	Yes	33	7	229	0.144105	0.0305677	0.786237	MDGIDSTRRLFGWLMIRDVVKLLNPDARPRRHSRKTLSALHDLVGYLCDRRPSMVRATTRDLLGEAFGFGKKVHELIERFGAGAPIVLADKLSRDFLKNKSPTGRHRDQAYATLEALQLQEVAEPVRQLGENIREFYIAPMREACLRLNLGQPALTMEEESDEDEPEDEGSFERQQPRTEPAPKENFVDLTGEADMAEGEDDEIDVGPTGYGGASIKQEGRGILGWFSR	0.603058	0	1.03124	0	0	0	0	0	0	0	0	0	0	0	0	8.68807	8.04606	9.93609	0	0	0	0	0	0
snap_masked-Zt_118_contig117_16526_29477-processed-gene-0.15	accessory	#N/A	#N/A	#N/A	#N/A	---NA---	106	N/A	N/A	mito	15.5	#N/A	#N/A	Zt-118-contig117_(16526..29477)	2261	3	#N/A	Yes	10	8	106	0.0943396	0.0754717	0.00457422	MSRSLKTVKKFTTPGLRVKTPAELRTPSEQAPAHVVNTAASEGCVSRKGERCEKCKRYYQHLAAAGEREAKAASQKKDQTEEQGGGKKKKKKKQTKWAKWTKGGRK	0	0	0	0	0	0	0	0	0	0	0	0	0	0	0	0.164672	0	0	0	0	0	0	0	0
augustus_masked-Zt_118_contig117_29788_46367-processed-gene-0.1	accessory	#N/A	#N/A	#N/A	#N/A	---NA---	233	N/A	N/A	nucl	19	#N/A	#N/A	Zt-118-contig117_(29788..46367)	4658	10	#N/A	Yes	12	9	233	0.0515021	0.0386266	0.0711417	MLHSPRFCIGELLHGSENRSLQMAADRKPVKGANTPEPSSHRSIAPRGCGNSGRDGIAIKPRSPSIKDQGRPESLHDLQWWAPAKFTVVRTSCSSHRIAPFAAMQTCIACQDIGSLSVVPTAFGACTSRRPKRARRCKRPTSPHVSLSGCEHRRRREERLLARLLIHHGTIETRPDHDASELIPLGPQTVLGIGSPSLPSSCFVTLCQPAELIHAGLDGGLREGRRLGADSVT	0	0	0	0	0	0	0.0379824	0	0	0	0	0	0	0	0	2.52312	0	0	0	0	0	0	0	0
augustus_masked-Zt_118_contig117_29788_46367-processed-gene-0.9	accessory	#N/A	#N/A	#N/A	#N/A	C6 transcription factor like	322	Zymoseptoria brevis	Fungal transcription factor	mito	6	#N/A	#N/A	Zt-118-contig117_(29788..46367)	7885	7	#N/A	Yes	14	12	322	0.0434783	0.0372671	0.241047	MAPPLGHRAVLDCHLAQCFTSAFAAHFLLTGARNPLLSVLDPTTTAHRGLWHTVLYLSATFLNAAQTEVNFDSVDRQAYYGGRAFRLLIDDLDRAADASISPDYGGVVALQSLVLCLQAVHDGNRSGQYRIHLDAMKRLVADGIMVPSPPVVHTLLHEFALYYDYCSSFTSAMSPFDAVFRSLRRSLQGSASRLETRGNFIGVLDGLFEQVPRIRRLRDDVRTVRNMYGSFVFDFDVFAQGRAIDSTLRGWECPYDVEDPRYPTALLYRASIWIYLYRTAHASRPSPTLTEAVDQALACLQGVPESMQNALLTPLFLIGCAS	0.0683028	0	0	0	0	0	0	0	0	0	0	0	0	0	0	4.78141	0	3.75455	0	0	0	0	0	0
fgenesh_masked-Zt_118_contig117_29788_46367-processed-gene-0.20	accessory	#N/A	#N/A	#N/A	#N/A	WP_071331689.1 hypothetical protein	385	Staphylococcus sp. LCT-H4	N/A	mito	15	#N/A	#N/A	Zt-118-contig117_(29788..46367)	9680	2	#N/A	Yes	50	30	385	0.12987	0.0779221	5.08264	MISRVPGSIAPFAVPTTATTFPTRKTIFDIAHSTDPIDPQPGDVTTTPNNQSAPESPTSIFPIANTSVDSPRTSTEPPTKTPSIGNSSAYSPPSRDPSIGSPSAASSNQSSANQLSNDDPAPDLSRPTHSPRRISSTTQVRFATMAMEDATQTEDLGDCDASDDAKSPDDQEMSNVDNLLKGNEGEVGEDGPHGVKRKAEEDLSDAEENAEEPVAREQKGDGSSVSYSHDDPMDMEETPGHEGATPGHFSASATADSGPPKPSRYLSRLATPDIITTKPSRRGPKDLPSSGRDEATAAIFFYHLHDLALVPYRYFFDRFDVMALPDKIRGMVFLQVVKRDSHADLGLNTVADVRSFETRPGPRQPLLVSLQLVSKRFSCEIEIVA	0.374051	0	1.6233	0	0	0	0.0815647	0	0	0	0	0	0	0	0	33.6517	64.9678	80.6643	0.0294207	0	0	0	0	0
genemark-Zt_118_contig117_29788_46367-processed-gene-0.11	accessory	#N/A	#N/A	#N/A	#N/A	---NA---	77	N/A	N/A	mito	20	#N/A	#N/A	Zt-118-contig117_(29788..46367)	6316	1	#N/A	Yes	13	3	77	0.168831	0.038961	1.11743	MGRVKRQSYFRGKRPSPAVPPRGAITQPDISSTPPLAFTGVTTSGFGRPVRQSAQTSAAPIIDRPAFRGVLKCTLAN	0.945035	0	0	0	0	0	0	0	0	0	0	0	0	0	0	21.0431	0	17.319	0.49914	0	0	0	0	0
genemark-Zt_118_contig117_29788_46367-processed-gene-0.14	accessory	#N/A	#N/A	#N/A	#N/A	KIM92974.1 hypothetical protein OIDMADRAFT_184961	371	Oidiodendron maius Zn	N/A	nucl	14.5	#N/A	#N/A	Zt-118-contig117_(29788..46367)	15026	5	#N/A	Yes	33	20	371	0.0889488	0.0539084	6.03428	MGEQAAVGVGDEAIKPGYTGNSAQFNALLFDAYMEQESTPSDWVDRTAEKLGISPSVCKSKMLDALSNMMDETDDVVHGTITGMNGILENVSLPQAAIKKTFYDKIRRGNEPIKLCQFPNALLDSTNPEGPDLLGMPAGLPVAESDGTEDAEGDDETSAPPDSPDGIPSQEGPTHSTHTEGEQLSDGEGDSSPPSSQVEPNAALEYFMVENEGALRGKSVSRTRIVRTKAGKSAGVKDWKKLPDLDSVDYKNREYRCGDDVLLYVGGSDAPARIHEIRDLEDGRKVISVLWYYSRAEAKEMSVSNMKRWPRDVTHCLTNWLEVTMWDTLNGPSRTDMKLSRELVLDLCDEDKKKRTLYVPSHYRVKWTSKD	0.789159	1.94852	0.284953	0	0	0	0.114165	0	0	0.0307151	0	0	0	0	0	74.4609	49.0829	90.3194	0.024212	0	0	0	0	0
genemark-Zt_118_contig117_29788_46367-processed-gene-0.17	accessory	#N/A	#N/A	#N/A	#N/A	---NA---	302	N/A	N/A	plas	18	#N/A	yes	Zt-118-contig117_(29788..46367)	3668	6	#N/A	Yes	16	10	302	0.0529801	0.0331126	0.0415894	MLCHTVSTEATPLAKTSVQAGMNELSGLTQRDKARRRQRWTANTEDGLRAQRYQLAGIMIGPSLDGPVRSYPHQSASPASSNVNMDEYMTISEAFSFVAAGVRMAIHRAADAFQAMYNHSAIHAHEFMNRLAVAANAAVDKCIPYCGSAADAFHVLLASVLAAADDCAVSIIANSISFYLVSMTLVMYVVDGVVSLVAEVMMPMAIGSGSRLITLFVASVYELVEAVRARQDPTQDTVAFGVIVVAILVIARIVDPRLFSSEGCRLEYESRIAYAIDRTPMSRVYAPAKRWKTQLGCREVKA	0	0	0	0	0	0	0	0	0	0	0	0	0	0	0	1.49722	0	0	0	0	0	0	0	0
maker-Zt_118_contig117_29788_46367-augustus-gene-0.37	accessory	#N/A	#N/A	#N/A	#N/A	SMQ56232.1 unnamed protein product	258	Zymoseptoria tritici ST99CH_3D7	N/A	mito	14	#N/A	#N/A	Zt-118-contig117_(29788..46367)	174	7	#N/A	Yes	28	8	258	0.108527	0.0310078	1.49415	MPALRTALSFSERAQKREREDKLPKDHANNPRNQRPQLLSTEYGETIQIEVGPAGQVFIAHLYHLRRACTLFDGEDLPILDGRTMIVDILPDVFKVYLDWAYTRRFAIRDIAFVQTDVYSVLLGRELEEGDRSREQDTAAIWFHVACYRAAFFFLNEELQRRVLDSLRQILIEGQGLESSMVYHSRIVEEVWSKCARDCGLQRLLIDMYTMRLDADDTTRHILECYHKDFVVDFAARLLHPLPNGYQYACYYHDTCAA	0.0954565	0	0	0.0459155	0	0	0.0997884	0	0	0	0	0	0	0	0	17.1884	9.49903	26.8609	0	0	0	0	0	0
maker-Zt_118_contig117_29788_46367-fgenesh-gene-0.35	accessory	#N/A	#N/A	#N/A	#N/A	domain-containing histone demethylation 1	468	Zymoseptoria brevis	N/A	cyto_nucl	10	#N/A	#N/A	Zt-118-contig117_(29788..46367)	9786	10	#N/A	Yes	30	17	468	0.0641026	0.0363248	3.0054	MELATHPEDKKMKDIIKARVLKGHRKCGLCGEEVQNAPTLRQHIGTRKFPDHTIYRRLMVLLYEDDASLMPVPPPGDTETICPTDEYDKQLYERLLEKRAKQDEVRSRGTAAKSESSPTSVLAEVQSLGHVTLSAALSAALDSEALSSMEQCDSATRRLWEDVAGGMPEICSSTRLTGQPLRDLDLFKAYLNLLPSEDLTLCVDGLSGPQQVTPQKTAFLQELAHMYRLPARDGPQLSASFFPEDHDHLQIPRLAFDSAPEEEEHVEAILTATGSITDLHIDDGRCVVSTPVEQSRRLFVLWPPTKRNLKTLDGHGSQSNRLEKCCQALVGGVIQLLDSTIVLRMPAGTIHAVVTLTGGFIVTRGYMNGQTLLPMSSWLAYSPSALQRMPHERKVSGVR…	0.109649	0	0.188484	0	0	0	0.146477	0	0	0.0234951	0	0	0.033761	0	0	40.8802	20.043	46.3249	0.0185004	0	0	0	0	0
snap_masked-Zt_118_contig117_29788_46367-processed-gene-0.27	accessory	#N/A	#N/A	#N/A	#N/A	---NA---	254	N/A	N/A	nucl	24.5	#N/A	#N/A	Zt-118-contig117_(29788..46367)	14201	4	#N/A	Yes	19	16	254	0.0748031	0.0629921	6.49069	MAPPEPSAPRQHKRKRSSPDPPATDPHRTPEAEQEQGVETAGDAKEQHVNAAEHQDCGKKKAEIQTKAKEREHRASKSLEEGDSNKVTHTVDEEKERGNKEKNNSTTMSEQNLDDITGSVGHCVSEECGQKKAEKVRPGDGEEEEDSNEEIHTARKEKDNDNDQCNAIGGHADEGVIDGVDRKEQSENRTDHSQVQQEDLGEQEIVVGQDLVEQDMVPQDVVQQQDVVQQDVVEQDMVQQDVVQQQDVVEQDVV	0.710113	0	0.303089	0	0	0	0.169688	0	0	0.0555762	0	0	0.0378828	0	0	43.844	110.113	78.149	0.0771559	0	0	0	0	0
maker-Zt_118_contig117_47114_61003-augustus-gene-0.18	accessory	#N/A	#N/A	#N/A	#N/A	---NA---	389	N/A	N/A	mito	22	#N/A	#N/A	Zt-118-contig117_(47114..61003)	4013	3	#N/A	Yes	40	23	389	0.102828	0.059126	0.279747	MKYPRYVGGRKTDAMGFSLAHSPTWRWNNSSPLQAIRSGGSDVQALFWLIALSVCHREPPTNAKHRSAEEKIVLHGTQLRDCDRTEQSRRMLYRPHASQLDLSTMPRNAIDNRRHGVRWLSMARVQRESTLVLGDGALGSLVRAVVGSDSLMTLMHPPVLGDNEEDTVPARESAMRARRQQVALIDGFDLIIFQTSAGHLPASRMRSLLSIWSMRLAKGGRIVVKLQRERDGSSTAYSNAKVAPAKSSSAAPPLPAVTETEISDDPWQREGWKRTIRRYRRPAREIGLRLVQINGFPCASAYGVDHLTSVEVQRSLREMEATSAFLVAAGRHNAAQDVNSTIASWKERLDVTRGAVKDVGGRRQGKLMDLFLLKQAHLYATFRWEAESG	0	0	0	0	0	0	0	0	0	0	0	0	0	0	0	3.32313	1.6296	5.05947	0	0	0	0	0	0
maker-Zt_118_contig117_47114_61003-snap-gene-0.22	accessory	#N/A	#N/A	#N/A	#N/A	---NA---	486	N/A	N/A	plas	11	#N/A	yes	Zt-118-contig117_(47114..61003)	9078	4	#N/A	Yes	50	35	486	0.102881	0.0720165	1.24262	MLRDFHSDRRIEPRQARKLQQIKTWAAARSKQVDAKRKRWSFVYCFPFPLRTSSPASQPSRFGYPVTGLSTLTDQPHLPDMDNYNELPYAANWAELKARGLEIPRKRKDLASVIRALRRDDARRVSLVHDRQNDADPTHYEGIPQRAQPLQAGGVRNTPPAQPPQVIIVQAQHSIRSDWQALKGCLWIFFIWYMGLIVFTAYIDFYLREKGDAVTAADAAWWRDWELTFRDASRTWPIAIALFVWLSPKVANMWFGWIPRVHNAGFWDLAFDVIDNLLLYTINRCFPRPLLGLLLRAIPVVPKSRRADPLLFDTPKFRTIDYTPPTPGNIVTHPYDDIGAFGSVAMQSPSHFVEARSGDMTTAAEALPNDITAVEALLRQSVVPPVDNNTEVVPAYNIR…	0	0	0.209171	0	0	0	0	0	0	0.0211325	0	0	0	0	0	8.34632	22.8786	13.2258	0.0531734	0	0	0	0	0
snap_masked-Zt_118_contig117_47114_61003-processed-gene-0.13	accessory	#N/A	#N/A	#N/A	#N/A	---NA---	418	N/A	N/A	nucl	20.5	#N/A	#N/A	Zt-118-contig117_(47114..61003)	7306	3	#N/A	Yes	59	45	418	0.141148	0.107656	0.64807	MHSTSSDTGSLVRNEPRIEVPDSQGTEFWDDYESEPNTPGQPERVPDSQPDGDDSVSINSSSINSSTIDCSISPSNINPSDINPSDINPSDINPCCMDRSNEVSALTKHVKQEDVKQEDVKQEDVKQQDDKQEETSQDDTNYTNVKREDLGESELDDAETDRNSDEDDSGGEGTGGDDVSEDITDEYEDQGDDDDNDEDEWEYPEAGEEDYKESTDDDNKEEEEEVVDKEVDEEEDEEEDEEEDEEEDEEEEEEEDEEEDKEENEEEDKGQGEDGYNSEDDDVYSSDEDDNGDDGEGGDQDYHEDDDDDEGGQSEAPTKPKKSAAEWQQGIEQVEALLRKKRDWRQKKVESLQEVLAAAKESLRRAVQEDAMANVTRRVRQLIQNRILARSEAVAEAEA…	0	0	0	0	0	0	0	0	0	0	0	0	0	0	0	10.7115	1.91203	10.68	0	0	0	0	0	0
snap_masked-Zt_118_contig117_47114_61003-processed-gene-0.16	accessory	#N/A	#N/A	#N/A	#N/A	---NA---	330	N/A	N/A	cyto	13	#N/A	#N/A	Zt-118-contig117_(47114..61003)	1778	4	#N/A	Yes	19	12	330	0.0575758	0.0363636	1.29744	MEYKADDEPAPKEGSLGPSAGAPSQALPMPSSSKREHTSTTIDLSSLPDSPETEQELRDHHIDEIYSGLHIRARTVATADFIADTLYNIQPGYVPLRNSGDARRSGLEVVAALFVQTTEPRPACPVRYQSLQAEIIVQLEKFFAEPKRIEEREAYSAEQVGSESWEVMQRYTPEVYEVGYLTAQTITTLLVLLCYEAGTRLHIDGFTLNIVSYHRKLGRVTWAEEVCRFGRGRFVFSLRRTRGRWEAYRPSNGAAEPSADGRALKVTEAMEWGNPVFNGGRTPAHQCGERAVRELDEYYRNNIAPGSQSHDPIVIDEDTPEPTEEEQRKT	0	0	0	0	0	0	0	0	0	0	0	0	0	0	0	6.39204	21.6733	18.6067	0	0	0	0	0	0
augustus_masked-Zt_118_contig117_61467_75131-processed-gene-0.2	accessory	#N/A	#N/A	#N/A	#N/A	---NA---	205	N/A	N/A	cyto	11	#N/A	yes	Zt-118-contig117_(61467..75131)	9690	2	#N/A	Yes	31	20	205	0.15122	0.097561	0.888944	MSSSSYPDRGPIFDRNDYHHFWTAKLPNPNRIFPVNIWTPKPAHVDPSVHAVRREGTRVKSEQEHHTHDDAKNRDLVYPVLVLSDVVEGAKDASEVVKPQEESRVNGDRPSAERAGGLVRGLLSNAASAVAMTAASREVDRSVAADKAGGGFVLADDGGRGADLLLGGHVDVFWFGVVGLWCGIMPVWFLTSAGCGAFGRLSALI	0	0	0	0	0	0	0	0	0	0	0	0	0	0	0	10.1141	13.8335	8.00148	0	0	0	0	0	0
fgenesh_masked-Zt_118_contig117_61467_75131-processed-gene-0.17	accessory	#N/A	#N/A	#N/A	#N/A	---NA---	691	N/A	N/A	mito	14	#N/A	#N/A	Zt-118-contig117_(61467..75131)	10886	9	#N/A	Yes	56	35	691	0.081042	0.0506512	2.17444	MDNTARRSQTELPAASMPRSSLASAQQLAPHSASSGIPTSSANEHARVTATPPSLHPARGASHEKESRSDRLQNGDTIHGKANEKPRSAAGPIPVGSTGIEMNSSPPLLRLGRSRSGYLDGQGEVEDRQNGKAHDNPEDVHSEEIQAQIYTLFPTLDLRAPSVELAYLSAAVLNRIPPTYVPQRTIMHSLYCGLHAIAALIVNAINPSASCPVHVKERQAAIYYDLVDSLTNASHRCARIAYLSHYTGVGEDERRLKEEAKFNVDERSYLSEDTLSALLVHHFRDSRLVHGFRLYVVSYDRLDAKVTSAYQAHEYGDGHHNFFLRRIGSRWEPYLPTLAEGDRSSDGKPLNPTRFLRWWHPIFNNRTIRPHSCDAGAIEEMRADYEKMIASQRSIHAIT…	0.0213195	0	0.122175	0	0	0	0.0105524	0	0	0.0316332	0	0	0	0	0	20.1406	27.7244	30.0604	0	0	0	0	0	0
maker-Zt_118_contig117_61467_75131-augustus-gene-0.27	accessory	#N/A	#N/A	#N/A	#N/A	btb poz domain containing	327	Dothistroma septosporum NZE10	BTB/POZ domain;BTB/POZ domain;BTB/POZ domain;BTB/POZ domain;BTB/POZ domain;BTB/POZ domain;BTB/POZ domain;BTB/POZ domain;BTB/POZ domain;BTB/POZ domain;SKP1/BTB/POZ domain superfamily	mito	15	yes	#N/A	Zt-118-contig117_(61467..75131)	1	8	#N/A	Yes	35	19	327	0.107034	0.058104	1.04877	MRVSCTTRMVGFAPATGTTVASTVLSGAGRAWSSVLDTRVGRIHRLGHVNGACSDCSSPPTSAFHHILVRPATPTTIMISLAVINNFGKRTMEATSALASMGPPSKRPKLPRPSTPGSKPPSTIWSEIVTLVVGQDRLEFNVHKAVITASSAFFKSACGDNWNRGDRIEMPEHSPYLVHEYIHWCYTQTAETTTAPYDMPFQHAPRFCNLLAIYVASDFLLDSKAAKYAIGEIARIFATNDLYSAVVTPSALVYIYEVTVAGCALRRLLVDCFILAVDDLDSMDPINLPVAYLVEVTKAFMAVPGRRGLARRSIDLGDYDDEVLRRS	0.0335183	0	0.443771	0	0	0.394537	0.0337556	0	0	0	0	0	0	0	0	15.1407	7.77999	13.8933	0	0	0	0	0	0
maker-Zt_118_contig117_61467_75131-snap-gene-0.28	accessory	#N/A	#N/A	#N/A	#N/A	---NA---	238	N/A	N/A	mito	11	#N/A	yes	Zt-118-contig117_(61467..75131)	6732	7	#N/A	Yes	35	21	238	0.147059	0.0882353	2.32644	MSIAYRSLIGRQRWMRRSAADGCWGTQRRTCVSDEMMRSANMDVAAAANAISHAATSAKHVSLRVYTAAVEHADRIIIIIAIGVDKYAALCFEVAGAAQHEAVAIVQRGYEIVASAGEHVALTFVVACVAAYVVVEDTVVYIARGVASLMMEVVAPALVGCFYGLAKLGMDMAVDGVRVMQAREDRTQDLIALTVVIATVAVVWPVWTLCHPPLSVSAHDCTHAIPTFVPGIHRRDSS	0.492924	2.82688	0	0	0	0	0.0369343	0	0	0	0	0	0.0381687	0	0	25.6717	25.0197	21.9624	0	0	0	0	0	0
snap_masked-Zt_118_contig117_61467_75131-processed-gene-0.18	accessory	#N/A	#N/A	#N/A	#N/A	---NA---	227	N/A	N/A	mito	10	#N/A	#N/A	Zt-118-contig117_(61467..75131)	743	2	#N/A	Yes	30	14	227	0.132159	0.061674	1.38832	MSRIPDRSDGMSPHVRNFTFLLAALPESRQFAELAREALHIQQETFFLSTEIDILAENLTQLSIDLMPWKTDILERRAADVSAARYHYERNPSEQQLAKRKEKQEWVDLWTAQLDLMQAELNNSATGLRAHSARYRDFSHSISRVQDVRLDGFTASELQSVQDFHLRALLDAAAGDKDKETFRTYFNSICRLDQKQRMCAVLQWIWHWAYSMGSAGYRRADDMRRLA	0.291976	0	0	0	0	0	0	0	0	0.0643601	0	0	0.0406186	0	0	17.7546	14.4429	17.3404	0.0446983	0	0	0	0	0
snap_masked-Zt_118_contig117_61467_75131-processed-gene-0.24	accessory	#N/A	#N/A	#N/A	#N/A	---NA---	121	N/A	N/A	mito	13	#N/A	#N/A	Zt-118-contig117_(61467..75131)	4359	0	#N/A	Yes	16	12	121	0.132231	0.0991736	1.71899	MSMPPLDSVPRMLPSIQIQPAVASAMTGAMKRRFQEEGEPAQAARPAKKPFLLGSDSAETSASRPTGSITPSTRPNRLSQHEKLLEIELTGELGLTTQLYAMRRQKAIAEATEAAKAPRRS	0	0	0	0	0	0	0	0	0	0	0	0	0	0	0	13.5621	28.9665	13.7114	0	0	0	0	0	0
snap_masked-Zt_118_contig117_61467_75131-processed-gene-0.25	accessory	#N/A	#N/A	#N/A	#N/A	---NA---	99	N/A	N/A	plas	15	#N/A	yes	Zt-118-contig117_(61467..75131)	5998	2	#N/A	Yes	18	13	99	0.181818	0.131313	4.56958	MPYWIETLGGALQAALSWAFRIGLIIIGHHISFTLPCLRIVASAATSGLRATAFKLYEIAPLWIRETETDAETVFALILTVYINLMTILGLIRLIKCTF	1.14963	0	3.32738	0	0	0	0	0	0	0	0	0	0.159088	0	0	46.8136	75.2578	37.5476	0	0	0	0	0	0
augustus_masked-Zt_118_contig142_24629_25873-processed-gene-0.0	accessory	#N/A	#N/A	#N/A	#N/A	XP_003847437.1 hypothetical protein MYCGRDRAFT_97605	225	Zymoseptoria tritici IPO323	N/A	nucl	20	#N/A	#N/A	Zt-118-contig142_(24629..25873)	278	7	#N/A	Yes	76	54	225	0.337778	0.24	0.00180896	MPSKVPTKAQLTQELAAAQEKINALERELRGYKIGLARAQQTQQTNLPPSPPASPPASTSPRPASPIRSESPQVQYSEPLSQEQKKHCIQLNICFRCRQHITGIDNSISMTNAKTSSLSCLTRSHKHIQGLARSADLLVHRSGRSARRKGTIAGCYESPSLVITSRYTSSSSLTGHRTDERSTAFHCTGGCTGQSNTRFLAEHRSDRRLNDTSRSVAFAPLTATH	0	0	0	0	0	0	0	0	0	0.0651225	0	0	0	0	0	0	0	0	0	0	0	0	0	0
augustus_masked-Zt_118_contig151_17329_20028-processed-gene-0.0	accessory	#N/A	#N/A	#N/A	#N/A	KJX97416.1 hypothetical protein TI39_contig494g00003	221	Zymoseptoria brevis	N/A	nucl	16.5	#N/A	#N/A	Zt-118-contig151_(17329..20028)	612	2	#N/A	Yes	49	25	221	0.221719	0.113122	0	MQLHRYSTFKKDIDTPTDKEQAEARIRNAALKGYINLNSQFIKPSTSTSYLVTIEDASQVSVVVINHTIGTEQARLTDDTSQTRASTASIIPGNATTAAFIIYHTSEVPSTTATSIITSDNSNGHANDESDDRTRDYYSSSISSTTTSPYVAANSSRNDESLKDYSDRANILLRIAGVTDSTDNISPGSGVLNITIVCFRKGLCNRSLRSLVLNKAAPATL	0	0	0	0	0	0	0	0	0	0	0	0	0	0	0	0	0	0	0	0	0	0	0	0
augustus_masked-Zt_118_contig151_21931_26320-processed-gene-0.0	accessory	#N/A	#N/A	#N/A	#N/A	SMR62457.1 unnamed protein product	94	Zymoseptoria tritici ST99CH_1E4	N/A	cysk	10	#N/A	#N/A	Zt-118-contig151_(21931..26320)	3299	0	#N/A	Yes	31	25	94	0.329787	0.265957	0	MQPEELSERVEFPTARRQLLLDALVAVRELRAPAFMQILPYDEGYATVWMIRHMANRQHIQSAQRFKRKGPEFAPGDLVLLKNDHIRQKSKQLL	0	0	0	0	0	0	0	0	0	0	0	0	0	0	0	0	0	0	0	0	0	0	0	0
fgenesh_masked-Zt_118_contig151_21931_26320-processed-gene-0.1	accessory	#N/A	#N/A	#N/A	#N/A	SMR62458.1 unnamed protein product	77	Zymoseptoria tritici ST99CH_1E4	N/A	cyto	21.5	#N/A	#N/A	Zt-118-contig151_(21931..26320)	2276	3	#N/A	Yes	56	31	77	0.727273	0.402597	0	MLLGAEIYCLYRIKKLDACVEGRGQIKHFRYYAGTGTLYYYPKGTNKYLLCISLAQVPLMLKTAHDEFGHFNGRIVY	0	0	0	0	0	0	0	0	0	0	0	0	0	0	0	0	0	0	0	0	0	0	0	0
augustus_masked-Zt_118_contig16_104084_105793-processed-gene-0.0	accessory	#N/A	#N/A	#N/A	#N/A	KJX97208.1 hypothetical protein TI39_contig530g00002	417	Zymoseptoria brevis	Heterokaryon incompatibility;Heterokaryon incompatibility;Heterokaryon incompatibility;Heterokaryon incompatibility;Heterokaryon incompatibility	nucl	9	#N/A	#N/A	Zt-118-contig16_(104084..105793)	400	7	#N/A	Yes	5	5	417	0.0119904	0.0119904	3.06278	MRLLNVHTLRLQNFEQGADPPPYAIASHRWYDDEIAMHDFEAGLKQAGDSYKKIEAFCRSVAKRRGPCLQPLDWIWIDTCCIDKRSSSELSEAINSMMRWYSNAVICLAFLWDIPSLSESRALKSEGTPSIRRVLASLAYNRLRGSVWFRRGWTLQELLAPPIVLFLDQEWNVIGQKNSTGQLRGTYAGTLGPLLNEQIASITGIPTTFLSRYGSALEPTSYEDVVVRLDWLKGRTTTRIEDRAYCLLGLCGLFMSMRYGERGQAMQRLHNKIRKNYPVSAEFESAEPVPLLASESEVEEKSTSSDRRKEPRGVPQDARVQQKPSLNEAAMIWARNGLAVLTDRGIAEDEAVKILARRIQDTRPGLSLDVAIFRVGTLLKQRNDVDKRRAPAGPSNRTR…	6.46013	11.6864	5.53524	4.26784	6.26086	2.79308	0	0	0	0	0	0	0	0	0	3.00739	11.8161	4.41178	0.0211199	0	0	5.72929	11.386	8.48021
augustus_masked-Zt_118_contig17_1_19822-processed-gene-0.9	accessory	#N/A	#N/A	#N/A	#N/A	CZT16415.1 uncharacterized protein RCC_02258	911	Ramularia collo-cygni	Forkhead-associated (FHA) domain;SMAD/FHA domain superfamily	nucl	7.5	#N/A	#N/A	Zt-118-contig17_(1..19822)	8208	10	#N/A	Yes	37	21	911	0.0406147	0.0230516	0.573778	MDNQTFAVLVPVSQPAVQMLKHRDNRMRYRSSNRHTHITRGRRLFIDLDFTYMLGRRYVSVGTSRSCELKLHDASGVAKTHLLLHFDVSSGDLKLTDTSPHGSWLRASHDTKATKLHRSSQVLGPCTRVHIGENMIFDIVATDLLREKGTAFYRHFEEYKLTIPGTGSAVKATSSREATGGTEPQGKRTVPAGATSKFKSLQAALSSHPYRLLTVSFLLIPTMSDEREPLKAIQRRIFQTRGILYEADVFSILRRSPHALRSFEFGIVDGAIDCTKAYAPSTSYADRFWDLLDRRHDSPSTLAYFDVKNTVASDAGRQVYITSNRQRGLSAFVIGITAADPTFVEVIPNHYQDDQALAGTDPYSDREGSRGVAVNVSRRCKLPSSTYGGLDQCGTPYRL…	0	0	0	0	0	0	0	0	0	0	0	0	0	0	0	6.46628	3.88533	10.2932	0.0111838	0	0	0	0	0
fgenesh_masked-Zt_118_contig17_1_19822-processed-gene-0.24	accessory	#N/A	#N/A	#N/A	#N/A	---NA---	460	N/A	N/A	cyto	10.5	#N/A	#N/A	Zt-118-contig17_(1..19822)	18176	12	#N/A	Yes	21	12	460	0.0456522	0.026087	0.237535	MADDRLTDALTSSVYGIERDTLDARDHWIFTEVPSGKKLHHCLESELLRGPRPLATVLSDLLVWHCALRRKQREHEIYETICSYLDDAEFVRRRRNKILRRLGMESVAAYEQVSGGIPINERQTLSVFTMAVLIEMFTEDCGIEMPGVLFVHYDSTNGTTRFLHHSTALRTNDSRCVVLRRIVSGTDRYWEAYATLLDPADESSGHGIAGVTDLHTSADPRFSATHVVPAQHLCRPDVPCSLEREVEQRRVSELDISTLSATQRCMLVGAPAGPSVLSFGGAIYAWTSCRDVVAVSRLPSAVRLASFSSVFTRAFNRAAGRPSSSSAGRMRYLYGFDREDLDAEYSCYLDLPWLEADQRYYTSLGPDRQHEIDGPDSDFYWRSELALVLPLLVVAPRLT…	0	0	0	0	0	0	0	0	0	0	0	0	0	0	0	1.22088	1.3449	4.123	0	0	0	0	0	0
maker-Zt_118_contig17_1_19822-fgenesh-gene-0.40	accessory	#N/A	#N/A	#N/A	#N/A	XP_003847325.1 hypothetical protein MYCGRDRAFT_97654	360	Zymoseptoria tritici IPO323	N/A	nucl	12	#N/A	#N/A	Zt-118-contig17_(1..19822)	1435	2	#N/A	Yes	10	6	360	0.0277778	0.0166667	0.197046	MRQRQARRDKELPKATPLLHLRRKADDMEQTTQRPGTPTQQLRRPPLPCPDSLTSEPGPSSASSKFIRDVVQRFDLQPAKRTRKGDASGNEAPNKARRKMHPQHKWGKIMDMTGLEVPSVILKHIANVGPDAWEFLVDPHAIGAAFAAEETPALWKLALCVRFDYLESTESRMAGTDAARRVFGWLMVRDVVKIINPRARPRRADDATLRALDMLIGYVSDGRPSLMSERPATTRRVYDAFGFGEKIHSLIERFGAGAPMVLAGKLSVDFMKNKSPPKSREAAYKKLAELNLLDIAEPMRELGENLREFNIRPMRMAQEQLELGLLEGGQGDGNDGDDENEAEDDGSDAVAIARLINYQR	0	0	0	0	0	0	0	0	0	0	0	0	0	0	0	2.54242	0	4.55122	0	0	0	0	0	0
maker-Zt_118_contig17_1_19822-snap-gene-0.46	accessory	#N/A	#N/A	#N/A	#N/A	Cdc42-binding kinase beta	516	Capsaspora owczarzaki ATCC 30864	Kinesin motor domain;Kinesin motor domain;Kinesin motor domain superfamily;Kinesin motor domain superfamily;Kinesin motor domain;Kinesin motor domain;Kinesin-like protein;Kinesin-like protein;Kinesin motor domain, conserved site;P-loop containing nucleoside triphosphate hydrolase;P-loop containing nucleoside triphosphate hydrolase	cyto	15	#N/A	#N/A	Zt-118-contig17_(1..19822)	4658	1	#N/A	Yes	19	6	516	0.0368217	0.0116279	2.17963	MNDSLLQLEELAQSLLRDSRERPGQYTRRDLPLPWADVHEYLPPWERLLVPPHQRGTDKWWPNEVRAMSAKSKERSETVDELKSTLQKTKASLRTAKASIASTESANLGTEIDDLKSSLKAAEARLETVEATLKTAEASLETARMDRESTESATLEIQARSLLDKEIIAQLQSRLSMLQPALTHAETLLLDTKHRMRSIAVLRPRSVEEIDADVEEVEFSIDGRQLSVAGRASGARAASATFDAIIHPPLDATDLFLFVQPLLRGLLDGRRGLIQANGATRSGKTSLLLERPGSVAEEMAQVWFGGEEAVRRITEPIGLRVVEVFPGGVVDALSRGDDASRKAATSFEEGEYRIGKPSWSKVSTAGELNVLLTRAMSSRRIGDNGKNRTSSRGNLIMEF…	0.0564462	0	0.168768	0	0	0	0.0343107	0	0	0.0478207	0	0	0	0	0	34.1939	23.9979	19.892	0.033133	0	0	0	0	0
augustus_masked-Zt_118_contig170_1_19805-processed-gene-0.3	accessory	#N/A	#N/A	#N/A	#N/A	---NA---	128	N/A	N/A	mito	20	#N/A	#N/A	Zt-118-contig170_(1..19805)	293	7	#N/A	Yes	9	8	128	0.0703125	0.0625	0.285698	MRTTLQPSSDPYVCCRAGQGNLLGLLRHIAQCHQTEFKLPLTGCLNTANVAFRPEPITTYGCCSSGLATLDDLLDHIIKTHGVEWVIRYLDAPTTPRTWLSHRPGKTAPMSCGGMAPMLPSPWLNLEE	0	0	0	0	0	0	0	0	0	0	0	0	0	0	0	7.25894	0	3.0262	0	0	0	0	0	0
augustus_masked-Zt_118_contig170_1_19805-processed-gene-0.9	accessory	#N/A	#N/A	#N/A	#N/A	---NA---	525	N/A	N/A	cyto	10.5	#N/A	#N/A	Zt-118-contig170_(1..19805)	18158	14	#N/A	Yes	13	3	525	0.0247619	0.00571429	0.280448	MADDRLTDALTSSVYGIERDTLDAMDHWIFTEVPSGKKPHHCLESELLRGPRPLATVLSDLLVWHCALRRKQREHEIYETICSYLDDAEFVQRRRNKILRRLGIESVAAYEQVSGGIPIDERQTLSVFTMAVLIEMFTEDCGIEMPSVLFVHYDSTNGTTRFLHHSTAPRTNDSQCVVLRRIVSGTDRYWEAYATLLDPADESSGHGIAGVTDLHTSADPRFSATHVVPAQHLCRPDVPCSLEREVEQRRVSELDISTLSATQRCMLVGAPAGPSVLSFGGAIYAWTSCRDVVAVSRLPSAVRLASFSSVFTRAFNRAAGRPSSSSAGRMRYLHGFDREDLDAEYSCYLDLPWLEADQRYYTSLGPDGQHEMDGPDSDFHWRSELALVLPLLVVAPRLT…	0	0	0	0	0	0	0	0	0	0	0	0	0	0	0	0.925708	6.75158	2.41883	0	0	0	0	0	0
maker-Zt_118_contig170_1_19805-augustus-gene-0.40	accessory	#N/A	#N/A	#N/A	#N/A	XP_003847325.1 hypothetical protein MYCGRDRAFT_97654	392	Zymoseptoria tritici IPO323	N/A	mito	16	#N/A	#N/A	Zt-118-contig170_(1..19805)	1435	1	#N/A	Yes	11	7	392	0.0280612	0.0178571	0.438351	MSRRTPPENTRGAYAPTPGTSRQGTPENDAAAPSPTQGRRHGTNDPASRHSDATATPPAIAVPGQLNFRAWAQLGLEHQETILAGDVDDVLVRHSKFIRDVVQRFDLQPAKRTRKGDASGDEAPNKARRKMHPQHKWGKIMDMTGLEVPSVILKHIANVGPDAWEFLVDPHAIGAAFAAEETPALWKLALCVRFDYLESTESRIAGTDAARRVFGWLMVRDVVKIINPRARPRRADDAILRALDMLIGYVSDGRPSLMSERPATARRVYDAFGFGEKIHSLIKRFGAGAPMVLAGKLSVDFSMKNKSPPKSREAAYKKLAELNLLDIAEPMRELGENLREFNIRPMRMAQEQLELGLLEGGQGDGNDGDDENEAEDDGSDAVAIARLINYQR	0	0	0	0	0	0	0.0271286	0	0	0	0	0	0	0	0	2.69714	9.46302	3.59334	0	0	0	0	0	0
snap_masked-Zt_118_contig170_1_19805-processed-gene-0.34	accessory	#N/A	#N/A	#N/A	#N/A	---NA---	154	N/A	N/A	mito	6	#N/A	#N/A	Zt-118-contig170_(1..19805)	7073	3	#N/A	Yes	4	4	154	0.025974	0.025974	0.953148	MIKFPREEVRFFPLSPILRLDIALVRRTFNSPAVETLLQDGLPMRFATRIVTTGERIHNAAGEDLHHAQADGLRYAPHRFLTTEPHSGHLFCDTAGPFQEKGGLSGSCGAICLDQAAPAVEETPEQGLNEQEQVGRIEGWVDDGIEGGRSRPSP	0	0	0	0.0949145	0	0	0.068849	0	0	0	0	0	0	0	0	1.67328	32.4759	0.000395018	0	0	0	0	0	0
snap_masked-Zt_118_contig170_22281_30299-processed-gene-0.8	accessory	#N/A	#N/A	#N/A	#N/A	---NA---	441	N/A	N/A	nucl	10	#N/A	#N/A	Zt-118-contig170_(22281..30299)	3882	5	#N/A	Yes	12	9	441	0.0272109	0.0204082	1.43973	MPPNDDDVESLVSEPDDELATAATPRRSTNQDTGGEIRRAARARDDSNTEEEDNLWAASPNSGELEQGEDRRAWLQPSGGALREDDVESLVSESDDNSATPAASRRGADQDSGGEIGSVARDDSDIEEEHDTLLAALDRGERAQHENGHAWLQPLGMEEMWSSEDDDEDEDAWLRSPGVKETGGAEDVATPIADTGAQAGESRGTHRTRTTPAAGWFLRLPPELLANPHHHAFPDLEQLSMSGLGAAVQSWADGEAFEVQGRGGYMRVPLNVVFALSINQWAAKSGQGVGMVRHYWPPSGGQAEAFLAKRKWEPSVARELCAMCPVDQVISSAAAVPYLWERYVPADASVTLRQLIARRRAATEVLRMRIYHCPGSDEKGFQFVLGWRARSLREARNHE…	0.0878534	0	0	0	0	0.242262	0.017419	0	0	0.0521704	0	0	0	0	0	9.14388	15.5582	26.7285	0	0	0	0	0	0
augustus_masked-Zt_118_contig27_256570_259198-processed-gene-0.0	accessory	#N/A	#N/A	#N/A	#N/A	---NA---	64	N/A	N/A	mito	23.5	yes	#N/A	Zt-118-contig27_(256570..259198)	33	4	#N/A	Yes	11	10	64	0.171875	0.15625	0	MRASMKWNVSWRLKLAKQEKIIILLCLVTKTFSSRSTVGRCCGCDVRNGLSKWRRRKRRWLVPR	0	0	0	0	0	0	0	0	0	0	0	0	0	0	0	0	0	0	0	0	0	0	0	0
augustus_masked-Zt_118_contig30_256165_258476-processed-gene-0.1	accessory	#N/A	#N/A	#N/A	#N/A	KJX95000.1 hypothetical protein TI39_contig4143g00007	676	Zymoseptoria brevis	Zinc-binding loop region of homing endonuclease;Zinc-binding loop region of homing endonuclease;Zinc-binding loop region of homing endonuclease	nucl	15	#N/A	#N/A	Zt-118-contig30_(256165..258476)	190	16	#N/A	Yes	44	33	676	0.0650888	0.0488166	0.856414	MLQETPLNSEDEYDMLQETPLNSEVDDVMQRERDESEVDDTLATQRGEREADVFLPQDESEDDEILDTEEIEEEESDDNSDASFIDDKSTESQDSEFDEQDEDEDEENQQDAGKQQRNTRAAGKRRKRAITPTDDEDDDVEDDVDQQDAGNRRRNTRATKKNHKHSAIPMAERDQDDDEEVHDAGPVKRYGRQNRPHLGRHPDLDANFNSDEDTRWRLALSKQRGARDPQMRHYVDGATIAKYKSMEAWKTLTASTKRLLESGRFARKYLGSGGEQRFKGAALFPTDAGEGLVDWKEMSREARIIMQETKSMPILKWACKFVYYRLGWVQYMADQITFDVAKRFGYGGKRGDRPAIAKFFEGFKETLLELFLIAPAIYSTDTRLAKRKDGRTDEAAQSI…	0	0	0	0	0	0	0	0	0	0	0	0	0	0	0	0	0	0	0	0	0	0.0165921	0	0
augustus_masked-Zt_118_contig34_202671_208997-processed-gene-0.0	accessory	#N/A	#N/A	#N/A	#N/A	DUF4190 domain-containing	576	Zymoseptoria tritici ST99CH_3D1	N/A	nucl	25	#N/A	#N/A	Zt-118-contig34_(202671..208997)	36	2	#N/A	Yes	38	32	576	0.0659722	0.0555556	1.16342	MAHAPHTDTRDQYSAQRSARPQQFPPTTGLGQDRQASSLIPTAAPLLPDESNSRVAQIRYHSNHIGGRDAFCRAERATGMIESMQQQVAAMRTAQQNDYDMARTLTTAGWTQAVHAYRSLFQTNITNATDLDRPDFKGALQDPARVGLPEEELRLISGEAGTDRGPEERWRAFVLDVRNNMNLSSLPHIYGRNSDPLNADMAPVDIAHRLRTLTLVDTASRATWTDRQASDAQPRDPRAPSFPPVVPSTPVLQTVPHQDLSRAQHPPFAPSRMGTPHHPSRAPFVQNNQQPHQSPFSNNQRPSYDTSFYPQTPSNRTPAPLSDHSRPSYHGSPGGTDPQQHRFSSPSMHPGFDVTQQPGAYLQAFEPLRGPSAGYHPHQCSPGHPLKDEHDSPQPYAAQ…	10.3697	8.23978	8.55962	0	0	0	0	0	0	0	0	0	0	0	0	0	0	0	0	0	0	0	0	0
fgenesh_masked-Zt_118_contig34_202671_208997-processed-gene-0.9	accessory	#N/A	#N/A	#N/A	#N/A	PIB00861.1 hypothetical protein CB0940_01490	216	Cercospora beticola	N/A	nucl	14	#N/A	#N/A	Zt-118-contig34_(202671..208997)	2479	1	#N/A	Yes	5	4	216	0.0231481	0.0185185	0.299129	MVRQMNNLERSFVSRYNEAHAMLLIDSNAAENRFVALLKEFRMPLWMRVNCNAILATVEDSTYNAKRYLADARHVLELYRENVTSLDAEQADIAEMEEILAQTATDIDQRAQRAFENNEAVENEGGSMDTDEAMDEASEDGTEIAEPGNDLPNPSALSFRPAVPQQDVGSSDVDRSSEIAGFSDASMGSDGPELPESQSSVTDHDDGEDDTEHLED	0.6245	0	0	0	0	0	0	0	0	0	0	0	0	0	0	0	0	0	0	0	0	0	0	0
augustus_masked-Zt_118_contig5_630645_631712-processed-gene-0.0	accessory	#N/A	#N/A	#N/A	#N/A	---NA---	138	N/A	N/A	nucl	10	#N/A	#N/A	Zt-118-contig5_(630645..631712)	544	2	#N/A	Yes	62	40	138	0.449275	0.289855	0.572037	MKTPDRLLELREGEDVRLGFCKGEEVRLERDEDLVLYAEHRERAGLDDGNVIDVIRIPARLAARCLINGAAGAGAAGTGTTGLLGMSSPMPEFVSIPFRADLTSSDEVESIPTASGIAQETVTVSFRTLDNTDVSVPM	6.25024	0	3.82323	0	0	0	0	0	0	0	0	0	0	0	0	0	0	0	0	0	0	0	0	0
augustus_masked-Zt_118_contig57_181286_182099-processed-gene-0.0	accessory	#N/A	#N/A	#N/A	#N/A	SMR46009.1 unnamed protein product	112	Zymoseptoria tritici ST99CH_1E4	N/A	cyto_nucl	13.333	#N/A	#N/A	Zt-118-contig57_(181286..182099)	30	2	#N/A	Yes	4	3	112	0.0357143	0.0267857	0.52197	MDLVNGFLSNGVEHEQDNSAEGRATYATVYILQRFLGLFANLYHAETSKAIATGSLISPSSAEAKPKPPRAISIEDVLSMSPFVNFLEAIVHTLGPKMNAYRPCSKGSRFAC	0	0	0	0	0	0	0.174134	17.665	0	0	0	0	0	0	0	0	0	0	0.814075	0	0	0	0	0
augustus_masked-Zt_118_contig57_231387_232393-processed-gene-0.0	accessory	#N/A	#N/A	#N/A	#N/A	KJX93631.1 hypothetical protein TI39_contig4281g00006	158	Zymoseptoria brevis	N/A	mito	14	#N/A	#N/A	Zt-118-contig57_(231387..232393)	384	2	#N/A	Yes	15	15	158	0.0949367	0.0949367	0.403651	MKSTAHRQWLLAINVCAIKEDHSPTVKCIQSLGTTVHKIHDDRLFKNNTFVIFTRNEDIVALLKLVRRITIGPYRDEIAPIVISLSDNGWGVEESKGGFLRRHHIQEHLYIHPPRLIKHYNPLQPLSHPHFHWTRFATLLLPIMAIFSRRTAEDLSRD	0	0	0	0	0	0	0	0	0	0	0	0	0	0	0	0	0	0	0	0	0	0	0	0
augustus_masked-Zt_118_contig58_67430_68230-processed-gene-0.0	accessory	#N/A	#N/A	#N/A	#N/A	---NA---	159	N/A	N/A	nucl	18	#N/A	#N/A	Zt-118-contig58_(67430..68230)	41	3	#N/A	Yes	52	45	159	0.327044	0.283019	0.75673	MAGGRTLQDIARGKRYEHHRLRVERHLEIPDDEHRSLEIGTLEEHVNDGVGEPDMPLYHHHAIPRIPRSLHSTSKSQGHDGGEDPQTLQRGQDFQDPEMMTGLSDAHDEEGDRENGTACCGGVEEAGNPEEDVALGHVCGSEGLLRLSETVVDGEKNDT	1.29687	0	5.62867	0.916725	0	0	0	0	0	0	0	0	0	0	0	1.08361	0	7.31054	0.530813	0	3.30875	0	0	0
genemark-Zt_118_contig64_78780_79733-processed-gene-0.4	accessory	#N/A	#N/A	#N/A	#N/A	---NA---	129	N/A	N/A	mito	13	#N/A	#N/A	Zt-118-contig64_(78780..79733)	482	2	#N/A	Yes	71	64	129	0.550388	0.496124	0.593617	MRRLCGHSAYIHPGPFCKASGVGEESRESDVRRLGPAPFSVISVTTLVAAQAVLAYLQLIDAVEAFDLRPEREGFGRGLFHLSPSRFTEWYPHDLLIMSRFAVARGVPDNGVESVVIEATYSVSRLLGR	0	8.5513	3.47325	0	0	0	0.396403	0	0	0	0	3.95568	0	0	0	0	0	0	0	0	0	0	0	0
maker-Zt_118_contig64_78780_79733-snap-gene-0.6	accessory	#N/A	#N/A	#N/A	#N/A	---NA---	175	N/A	N/A	cyto	9.5	#N/A	yes	Zt-118-contig64_(78780..79733)	23	5	#N/A	Yes	106	74	175	0.605714	0.422857	0.312081	MWIPFGEPTGRKVKQPTTEALSFGTEVKCLHRINQLQPPHVALPTFLSYSGRLAKRTGMNICRVAAKPTHCGEQTSTSLFHTNEATIHSKTQTNTPLDSPDEGAITRPTERALQIAESTLRAAEAARRTANRADVGELEGGDRVDAEEVALVLVVLVIAMAMVVGWEVCRGCERE	0.546018	5.05197	1.99173	0	0	0	0.454706	0	1.46157	0	0	0.40087	0	0	0	0	0	0	0	0	0	0	0	0
augustus_masked-Zt_118_contig65_25776_27739-processed-gene-0.0	accessory	#N/A	#N/A	#N/A	#N/A	KJX98518.1 hypothetical protein TI39_contig408g00002	138	Zymoseptoria brevis	N/A	nucl	14	#N/A	#N/A	Zt-118-contig65_(25776..27739)	1199	3	#N/A	Yes	12	10	138	0.0869565	0.0724638	0	MFRPSSSRNSIINAHSNAATQASRTRISSPNGFINGQMLYRYEKGNLLCSKCGHRGYMPKEYTEEDLMHGIIVIYQAIVCLADTKIDEQERKVIADVLATGFKRARVNEDNRDEERKQTAMLREKQKTSRPKHNKPQH	0	0	0	0	0	0	0	0	0	0	0	0	0	0	0	0	0	0	0	0	0	0	0	0
fgenesh_masked-Zt_118_contig71_42030_49004-processed-gene-0.4	accessory	#N/A	#N/A	#N/A	#N/A	ATP-dependent DNA helicase PIF1	1414	Metarhizium robertsii	Helitron helicase-like domain;DNA helicase Pif1-like;DNA helicase Pif1-like;DNA helicase Pif1-like;DNA helicase Pif1-like;DNA helicase Pif1-like;DNA helicase Pif1-like;P-loop containing nucleoside triphosphate hydrolase;P-loop containing nucleoside triphosphate hydrolase	nucl	13	#N/A	#N/A	Zt-118-contig71_(42030..49004)	283	14	#N/A	Yes	190	121	1414	0.134371	0.0855728	0.00193221	MSDRELFDDFHKALDADVRNYCPRCKELWWVNLNSEGVCMRCENRDRNRHINDPFLFSAENNMDPGDVPAELPALTTIEEIVIARVQIIMQVFLAVRRWLIWLKANHPGYADIVIDEDALEQLPGGNELDGEGVDVSDQLQGETYQPDDNQLRPKKGPALAPELNASPAGPDEEEDLGYDHTGIAFTRAESRAIDQLADRLREREQEQADYLANTPRPANRLDAERRSSITEPAVMLGLPGAHSAQQQQPASIPMLTMPDREEVPLSEFDKTRPLLSLAFPTLFPYGRGDPRQARIRGVSDKMFMQHLMRFHDGRFAQHPRFPFHAFNTAIRAQAMSAANFFTNRYQEKGGPVTAETILYALDNPQSRESVALLNSVVSAGNDLRGTRPYWMSRKFNLL…	0	0	0	0	0	0	0	0	0	0	0	0	0	0	0	0	0	0	0	0	0	0	0	0
snap_masked-Zt_118_contig71_42030_49004-processed-gene-0.7	accessory	#N/A	#N/A	#N/A	#N/A	XP_003847392.1 hypothetical protein MYCGRDRAFT_97535	221	Zymoseptoria tritici IPO323	N/A	cyto	10.5	#N/A	#N/A	Zt-118-contig71_(42030..49004)	5320	10	#N/A	Yes	100	62	221	0.452489	0.280543	0.00164262	MANTPTPASVWRPAINLPVSRNCYDCYVVKPIVKFMPVRKMQQTAGTAVDRCADCRGYIVDPVNYTIVKKPVAPAPPPLPPPPPAPLPTLMPAPPRPAVAGPLTAAGPSTYHPHRPLAKKRRDERYEKIAARGDTTFNNLQDDQQDEEPLALFFRCITCNTPRPIIDQDDITLDSCIYCIIIGESDPLTEGKWCIKGNHAARAIDFYYENGEISDSGCIKH	0	0	0	0	0	0	0	0	0	0	0	0	0	0	0	0	0	0	0	0	0	0	0	0
genemark-Zt_118_contig72_75927_79443-processed-gene-0.3	accessory	#N/A	#N/A	#N/A	#N/A	SMR62196.1 unnamed protein product	669	Zymoseptoria tritici ST99CH_1E4	N/A	cyto_nucl	13	#N/A	#N/A	Zt-118-contig72_(75927..79443)	1	5	#N/A	Yes	143	76	669	0.213752	0.113602	1.9021	MQFSSGPLSSIDPDLLSDIIDGTHLNDEQAAQVGRPRRGAKRPNYNEDDVVSEDELAGETTKDPNANPEHENVNDEEEEEEEEEEEEPELPGPEQQQRKRAPRRTIRQKFDDIIEAIGKANMGGFEAMVRKWCGEPGSATYRRRVGILQRVLGREQLVSTKELRSELKGLIKQPFFDKYLLEDSMKSVKLDDISGVMKEHAPIWTALLTEDLLPNARYKQRDYMERVKDKYNLIVKRSMLLTTSVVHSIARNRSNWMPSALGLLLSLQDEIAEEQLKASILLAVCWQVFIVYDNFCRQQKKKEQVIGNKNEQVNITTSRIGFCKYIPKNINKSIVNWKIPLSAIRIIDDLSSKATVNEILREPRKSVQNLQPTVEEIEEDPPVGGDPAGVDPVEEDPAM…	0	0	0	21.2021	23.8942	23.1508	0	0	0	0.0538226	0	0	0.0453954	0	0	0.0146942	0	0	0.0312914	0	0	0	0	0
genemark-Zt_118_contig72_75927_79443-processed-gene-0.4	accessory	#N/A	#N/A	#N/A	#N/A	SMR62197.1 unnamed protein product	124	Zymoseptoria tritici ST99CH_1E4	N/A	cyto	12	#N/A	#N/A	Zt-118-contig72_(75927..79443)	2762	0	#N/A	Yes	34	22	124	0.274194	0.177419	3.14461	MLELDNADYDYDIKQHGNSTHTLAQTFKRVSLAAGIALLLPKVQDFNVANQRFARGVTSVVAHYDGEEEDLSEFGEPGRDGNGGDDEWAERRDDREVDDFDDFDDEIIGGNDGGGDGPGESSAL	0	0	0	19.2455	78.9493	14.7256	0	0	0	0	0	0	0	0	0	0	0	0	0	0	0	0	0	0
augustus_masked-Zt_118_contig72_80637_81224-processed-gene-0.0	accessory	#N/A	#N/A	#N/A	#N/A	---NA---	105	N/A	N/A	nucl	14	#N/A	yes	Zt-118-contig72_(80637..81224)	166	3	#N/A	Yes	23	20	105	0.219048	0.190476	5.98936	MSTIAARSRQSQPDLDNTTESLQVAYIIRVDRHFLIFLPSSRTITSLRRHHPPRCRALLLPLSRSTWTPCWTTSLHMPTKTLRLRVLLLSGDLLACLLLRPRYQH	0	0	0	30.9279	46.1866	30.1956	0	0	0	0	0	0	0	0	0	0	0	0	0	0	0	0	0	0
augustus_masked-Zt_118_contig72_81728_87711-processed-gene-0.0	accessory	#N/A	#N/A	#N/A	#N/A	SMR62470.1 unnamed protein product	737	Zymoseptoria tritici ST99CH_1E4	Helicase, C-terminal;Helicase superfamily 1/2, ATP-binding domain;Helicase superfamily 1/2, ATP-binding domain;DEAD/DEAH box helicase domain;Helicase, C-terminal;Helicase, C-terminal;Helicase, C-terminal;Helicase, C-terminal;Helicase, C-terminal;Helicase, C-terminal;Helicase, C-terminal;Helicase, C-terminal;Helicase, C-terminal;Helicase, C-terminal;Helicase superfamily 1/2, ATP-binding domain;P-l…	cyto	13	#N/A	#N/A	Zt-118-contig72_(81728..87711)	979	6	#N/A	Yes	198	119	737	0.268657	0.161465	1.79534	MSIEQVQQLVYNVGRCPQAVGVQRDIVIAGLVKVLKLLHPTKDFQPKEIQIDVVNAIIFGQCDVLNIVRTGEGKSIQFQAATILTGLITMQITPLNRISDEHAKDLQRIAEALSSGGLIRPINITKENKEANPNWLEELEHGDRTYWILSPKTASEPNFRALIKRVRNKIGLLVIDEAHLAHTWQKFREEYSQISGLRAILRTDTPMLACSATISKETEEFLLGNEGISLRDVGDDLFHTRIIRGSIDRPNTTYLIKTILPKSANYDFLFFLLRKAVDAEGRATPQNIDKALVFIDGRSKVAKFCVIVRSGGYDVDKIVQFYTAYVAKHNQDKRYEEFKKLDSSIRIIGGTTAISTGTNVPDIKYVIQVGIPITGSIADCMQRLGRTQRIEVFNALGEK…	0	0	0	15.4245	25.0006	24.0192	0	0	0	0	0	0	0.0102163	0	0	0.0124794	0	0	0.0140685	0	0	0	0	0
snap_masked-Zt_118_contig72_81728_87711-processed-gene-0.8	accessory	#N/A	#N/A	#N/A	#N/A	---NA---	92	N/A	N/A	cyto_nucl	12.5	#N/A	#N/A	Zt-118-contig72_(81728..87711)	4216	2	#N/A	Yes	25	19	92	0.271739	0.206522	4.55468	MAGGSMAGQQPPPAQTGLGEMSGLGSMAGGGSMAGQQPPVQTPQDNDVNMTGVQQSGPEYLTYDPVTGKRLYFNCIRCGYARADENEGETTD	0	0	0	32.349	99.3862	31.3415	0	0	0	0	0	0	0	0	0	0	0	0	0	0	0	0	0	0
augustus_masked-Zt_118_contig76_163824_171842-processed-gene-0.3	accessory	#N/A	#N/A	#N/A	#N/A	CZT16412.1 uncharacterized protein RCC_02255	1199	Ramularia collo-cygni	N/A	nucl	12.5	#N/A	#N/A	Zt-118-contig76_(163824..171842)	64	26	#N/A	Yes	60	35	1199	0.0500417	0.029191	0.908451	MAQSEIPRSPERPNDNPLGLDPATLDDMLSDPQQYIALARHLGGSLFSNHGERHNNGGIAEARLFEALRQAGVDFVRCPELSQVDGALAVPSTKADAAGSLALTDHERMHRARQRPDIKWITFDVKSGLPAHAGPDRDRDGYIYPIRAQRDRDVAEFYFFMPPMDPDHIGILPRDIWMEHQVAPPRGLHDLINGVPSFCLEYMVHSMDLAEACRNMVSAATGGNPYRNPTAHPAPSDAATVGEQEFCNPTTRLVTTGFRPELSAFGDFCPPIHASAKMALSTARIEDLYQPAREAGYRLDDNPAAPLICDFFLTPPGAKYRLRVEHKARAAGSGAAPGEGSPWHPLRLWHIFLLDRLDGRIVCVTRDEVRNGWPNHCPPVSFLNERTFTGWAAVFAHIT…	0.00591702	0	0	0	0	0	0.0234365	0	0	0.00847757	0	0	0	0	0	10.2536	5.47944	16.7062	0.00666015	0	0	0	0	0
genemark-Zt_118_contig76_163824_171842-processed-gene-0.7	accessory	#N/A	#N/A	#N/A	#N/A	---NA---	256	N/A	N/A	nucl	15	#N/A	#N/A	Zt-118-contig76_(163824..171842)	7158	2	#N/A	Yes	8	5	256	0.03125	0.0195312	2.39704	MQAASLKRKATVDQTAAPAARRHKSADIQPSIEEPDDDDDILLDWLNGNDDEHSNIQTHLAAEPHRFIIHGLALTEFDVLQQPDFLLTASVEQQKRTCQLSLSPGEIFLPISALPLTMRIASPSYPAEAAAFRGFARDVFFTNTFVCAGLEPMTEFFRILSQHGQAFGGYYPSLVKRFRIKAENPEIQLLATYEDLVAKVKKNFDQAEVEVEIPVAITKQLKRGGLSQNGHTPKPTWTKQLAKLFAAHEMPPGALR	0	0	0	0	0	0	0.0671935	0	0	0	0	0	0.03474	0	0	32.3071	16.9486	35.5927	0.0381906	0	0	0	0	0
fgenesh_masked-Zt_118_contig78_8314_21317-processed-gene-0.19	accessory	#N/A	#N/A	#N/A	#N/A	---NA---	124	N/A	N/A	nucl	15	#N/A	#N/A	Zt-118-contig78_(8314..21317)	364	3	#N/A	Yes	9	8	124	0.0725806	0.0645161	11.6291	MFTGKSSVEHNFLSPPQHISITELRRKLDFLDFYTVPLEDLGSFTHSFYRPAARQRPEWRLDECDFSFFQSMQRSPLSGWYFVELTSLREDKLFVCTMIGPRPDRRISLLNPTKKGFCILLNGN	0	0	0	0	0	0	9.29597	0	26.1137	0	0	0	9.59629	42.2916	80.8522	5.50424	0	26.5302	7.27162	0	58.2799	6.66691	40.7399	44.9906
snap_masked-Zt_118_contig78_8314_21317-processed-gene-0.27	accessory	#N/A	#N/A	#N/A	#N/A	---NA---	76	N/A	N/A	nucl	15.5	#N/A	#N/A	Zt-118-contig78_(8314..21317)	12177	1	#N/A	Yes	58	36	76	0.763158	0.473684	1.06716	MKTKLELARHASRKQATRSASDVLAMPRDNLTLETAPKADAAPGPITMVDKTAPEDQRKRKIVVCRSGHRNFSDKY	0	0	0	0	0	0	1.40118	0	0	0	0	0	0.639542	0	5.9706	0	0	3.34482	0.339041	0	0	2.25348	0	6.79563
genemark-Zt_118_contig84_104129_106532-processed-gene-0.2	accessory	#N/A	#N/A	#N/A	#N/A	KJX96336.1 hypothetical protein TI39_contig671g00010	230	Zymoseptoria brevis	N/A	mito	16	#N/A	#N/A	Zt-118-contig84_(104129..106532)	755	5	#N/A	Yes	153	129	230	0.665217	0.56087	0.148631	MSRAEATWNWLSHAKPVHCVAARRRTAIPKNQLRDIGSEPEREQTDDRNKPCRQCQKVSFAHAGLFSAKSVKAGPERHPRGRKKGFRECNDISPSPAPFSNFRIASISVRGPYQQSVEIILTTMLSPSTEWSSGRTKVFGVPKPNAGDSMPEHENTNDARPSERVTSPPPQMLVEDVSKFIQVQAAKHKEREKRANSEVDLPRKISTPNEFNFCAATKQRLPQSVISRLT	1.17983	0	2.68339	0	0	0	0	0	0	0	0	0	0	0	0	0.487672	0	0	0	0	0	0	0	0
genemark-Zt_118_contig84_104129_106532-processed-gene-0.3	accessory	#N/A	#N/A	#N/A	#N/A	SMR57653.1 unnamed protein product	107	Zymoseptoria tritici ST99CH_3D1	N/A	mito	19	#N/A	#N/A	Zt-118-contig84_(104129..106532)	2047	0	#N/A	Yes	170	153	107	1.58879	1.42991	0.329192	MPGKWRSRSTVYTAISQDLTPAKHTSPKLNAPRMRISPSVKTVASVKPHAYDTAQEQIPLFGKLLTFEKHYPELPKSSKHNQQSQDKAKNLRSRGAEYGQFTGPTFA	2.02997	0	5.73537	0	0	0	0	0	0	0	0	0	0	0	0	0.168609	0	2.52333	0	0	0	0	0	0
augustus_masked-Zt_118_contig93_10111_12343-processed-gene-0.0	accessory	#N/A	#N/A	#N/A	#N/A	KJX98518.1 hypothetical protein TI39_contig408g00002	191	Zymoseptoria brevis	N/A	nucl	16.5	#N/A	#N/A	Zt-118-contig93_(10111..12343)	190	2	#N/A	Yes	64	44	191	0.335079	0.230366	0	MLPLEPYLGAETRKRHSHRLYATRPARLAATVRLAAGCADYTKPLVIWTISDTWSTGAENRTTIVCLADTEIDEQERKVIVDVLATRFKRARVNEDDGDEEPLAKQTTTKSGIFNKQATELPVVDPMDESLNITVDTDAISTEQLEELADRISGESNTDSGEDSDASEDEDLDGNDEDDDTNSESGSEEDF	0	0	0	0	0	0	0	0	0	0	0	0	0	0	0	0	0	0	0	0	0	0	0	0
augustus_masked-Zt_120_contig11_490024_491192-processed-gene-0.0	accessory	#N/A	#N/A	#N/A	#N/A	---NA---	145	N/A	N/A	nucl	11.5	#N/A	#N/A	Zt-120-contig11_(490024..491192)	616	1	#N/A	Yes	19	11	145	0.131034	0.0758621	0	MALKTAGSSIPLPIMFALDTTIRLRRLHSSNLRRFQASQPSTSDASHDYFVKILEDIRRIFIEAIRNFAASQRTAATKISTTQETDALSKPRFQVPLAPDNVPTEEEAPTEPAPQEQPLEATLVEMISAMDSRLGRSLRLLCSLS	0	0	0	0	0	0	0	0	0	0	0	0	0	0	0	0	0	0	0	0	0	0	0	0
augustus_masked-Zt_120_contig133_19242_24962-processed-gene-0.0	accessory	#N/A	#N/A	#N/A	#N/A	SMR62469.1 unnamed protein product	241	Zymoseptoria tritici ST99CH_1E4	N/A	nucl	20.5	#N/A	#N/A	Zt-120-contig133_(19242..24962)	416	6	#N/A	Yes	79	46	241	0.327801	0.190871	0.0271924	MSRPSLPFEEVDLDALLDDVAAYAEQAEEPRAAAPALRPFFGLPSPSPAPPSPPLRASAPASGRLRPVRRRRNTSPPPQSSDPFEVPLDEEEEEEDTLLALPPAPAPPPQPQQQPQQQPQQQQQQQPQQQPQRGGGQRARTAELYQPRRSGWYTKRMENKQGWDNLTAAEQRRLSHVARIEEGYGEARRPPCRRCVARESHFGAGTSPCMVYTAQASTEFEGGRYNVAKCSRCRPGSEKCE	0.0551012	0	0	0	0	0	0	0	0	0	0	0	0	0	0	0	0	0	0	0	0	0.923825	0	0
genemark-Zt_120_contig133_19242_24962-processed-gene-0.3	accessory	#N/A	#N/A	#N/A	#N/A	SMR62470.1 unnamed protein product	1191	Zymoseptoria tritici ST99CH_1E4	Helicase, C-terminal;Helicase superfamily 1/2, ATP-binding domain;WD40/YVTN repeat-like-containing domain superfamily;Helicase, C-terminal;DEAD/DEAH box helicase domain;DEAD/DEAH box helicase domain;DEAD/DEAH box helicase domain;DEAD/DEAH box helicase domain;DEAD/DEAH box helicase domain;DEAD/DEAH box helicase domain;DEAD/DEAH box helicase domain;Helicase, C-terminal;Helicase superfamily 1/2, ATP…	nucl	14.5	#N/A	#N/A	Zt-120-contig133_(19242..24962)	2070	23	#N/A	Yes	374	184	1191	0.314022	0.154492	0.00497158	MGGMQQSGDPFQEPSGVPEYFDCSKCGYPRFNDNQGETNGQCLWCDVDMVGKWLDTEIKYCKQGGHKTERINFFPGKDASNPAMERTACNEHALTAPPPPPPPPPPQLPYFDCRDCKLSRNKEIQCESGLCQYCDWKVLDDEFDYEMKWCKAGEHDVERINFCLNRNASAPEQDMCYECVGKRRPAAASTGGQPPRVRVRGAVTREHPKFRCAPVPLPPHPSEYQKHFEDQCARIPAMTIEEVQQLVYNASINEKAVPVQRDIAYAGLVKILDLLHPGKGFKPRDIQVDVLVALLFGQSDVLNVVRTGEGKSLQFQAFGILTGLITIQVTPLNRIGDDHVEDLQRVAVAAASEGLIRPMNITKESKEANKNWLSELENGDLTYWIISPETAVEPKFKDL…	0	0	0	0	0	0	0	0	0	0	0	0	0	0	0	0	0	0	0	0	0	0.178977	0	0
augustus_masked-Zt_120_contig24_64470_71301-processed-gene-0.1	accessory	#N/A	#N/A	#N/A	#N/A	---NA---	100	N/A	N/A	nucl	16.5	#N/A	#N/A	Zt-120-contig24_(64470..71301)	5146	2	#N/A	Yes	20	14	100	0.2	0.14	0	MGDHKSADCWTKNPDKAPWNNKKDENKTSTDASDKPSGYAGCAIISETGYINSLKPSGHKTEHHESYEFASKFINENLSEVTQYPLTTENISINDAFLQA	0	0	0	0	0	0	0	0	0	0	0	0	0	0	0	0	0	0	0	0	0	0	0	0
maker-Zt_120_contig27_254990_255591-fgenesh-gene-0.6	accessory	#N/A	#N/A	#N/A	#N/A	---NA---	79	N/A	N/A	E.R.	5	yes	#N/A	Zt-120-contig27_(254990..255591)	1	9	#N/A	Yes	23	15	79	0.291139	0.189873	0.14077	MRFFIAAVLFCLTGLTLAREASDSTCIECGCCTGVDYIINAPFKGFNHKQDGECKCVQDNGIGRDTFPGPKKCKGYCKH	0	0	0	0	0	0	0	0	0	3.16885	0	1.89887	0	0	0	0	0	0	0	0	0	0	0	0
augustus_masked-Zt_120_contig30_123890_126113-processed-gene-0.2	accessory	#N/A	#N/A	#N/A	#N/A	---NA---	396	N/A	N/A	cyto	6.5	yes	#N/A	Zt-120-contig30_(123890..126113)	573	11	#N/A	Yes	14	8	396	0.0353535	0.020202	0.366287	MSTDSCCVQASWDPSIVLTDLTCIGAGVASPAFVAQAAAGASLPSQYSVNCNITTYPNGVQVSETTTFTAVGPPNADISYVDFYTGLVTRTPWSPVVNFTASRCAKEMAKFRMAAYNSVLFVTNTTSTEDPDSGLYEDREHLWTYGIQQYRRRQQSFLASRGRRSDIERPAFDASATTRLMPSIPTVRRGLLSPDKDPGKLYERRDWGHFRHYVWHRDGSLNGRRRACNAVQLRLRTHRDGHLCSSAERSPRAGGYRDGERHATVSRMDVLFETSQGSPGHRPAWPSEIDILSLGSLPPRDSTAVRKCPTALAVVAMFLLDGRGYLGLQFVRFSGLDIQDAGARKHQQLALVDCRLGHSSISSHCAGSRRAFMRRPHALRWALVAGYCYQHETYDE	0.0199418	0	0	0.495305	2.27629	1.25772	0	0	0	0	0	0	0.792126	0	0.60404	0	0	0	0	0	0	2.75151	0	4.95727
augustus_masked-Zt_120_contig32_112029_116776-processed-gene-0.0	accessory	#N/A	#N/A	#N/A	#N/A	SMY24944.1 unnamed protein product	1529	Zymoseptoria tritici ST99CH_1A5	Helicase superfamily 1/2, ATP-binding domain;Helicase superfamily 1/2, ATP-binding domain;Helicase superfamily 1/2, ATP-binding domain;SNF2-related, N-terminal domain;SNF2-related, N-terminal domain;SNF2-related, N-terminal domain;SNF2-related, N-terminal domain;P-loop containing nucleoside triphosphate hydrolase;P-loop containing nucleoside triphosphate hydrolase	nucl	16	#N/A	#N/A	Zt-120-contig32_(112029..116776)	80	14	#N/A	Yes	78	58	1529	0.0510137	0.0379333	0.424581	MATSAGEQGAAVIIDGDGGANDAAIGGVRSEEVVDATVLNKKQDNIRNNLAAVNVRVFQEPKERHFDNDKDGEKARRWYGTKTLLDSNSREYRDQVLLPICNKIKQLRSKARPHKVNVPEPQPEPGADDLKARLIKDARERVPDINKVKDIYHIADGGELDPGMIQQIQDQMAFQLSARDVHGGRKLQLGSAVETAQAIFEAKDVGHHLGAEEIRKYKVTCFDVNPTQEYFGHQLTGVVGLGARMGTPTLPFTDDHLAKPLVRDAVALVQIIPATGSWLMDDPGSGKTHQALLLLTCIAMAKKPEVTAAGKHIYRPTCIVVPNMHVAVDHVRAMHEKYQGILRPHLVCGGAKPKEQALQQYWIGRTQYKDSFRKYRNKPQKLVDAWNQSSVDALRDVFV…	0.00918065	0	0	0	0	0	0	0	0	0	0	0	0	0	0	0	0	0	0	0	0	5.96655	2.49889	6.79035
augustus_masked-Zt_120_contig37_201508_202781-processed-gene-0.0	accessory	#N/A	#N/A	#N/A	#N/A	CZR49932.1 uncharacterized protein FPRO_16137	161	Fusarium proliferatum ET1	N/A	nucl	13	#N/A	#N/A	Zt-120-contig37_(201508..202781)	134	7	#N/A	Yes	85	60	161	0.52795	0.372671	0	MTTKCCKRFKQQLLLETCTRCNERWMDMGLDQHRVCQRCILRDGPKKRAIDKSDFMSSLHVMEPGEVPSNLTVLTQIEEIPSGVHFLRDPAHKISNLPLMPAECDTILSRPSNRPGNRDDPLIARQFHEEFRIRREPIRQWLEYLLAYHLDTPTLKVWSNK	0	0	0	0	0	0	0	0	0	0	0	0	0	0	0	0	0	0	0	0	0	0	0	0
augustus_masked-Zt_120_contig38_30344_35587-processed-gene-0.2	accessory	#N/A	#N/A	#N/A	#N/A	Integrase- catalytic phage	495	Cordyceps confragosa RCEF 1005	Ndc10, domain 2;Transcription activator GCR1-like domain;Transcription activator GCR1-like domain;Transcription activator GCR1-like domain;Transcription activator GCR1-like domain	cyto	8	#N/A	#N/A	Zt-120-contig38_(30344..35587)	2065	8	#N/A	Yes	127	74	495	0.256566	0.149495	0	MAQNSHKDVSKAHQKLLDDAVISVHAAAQGTVSEGTKNAYAPSQSEFKAYCTEKQFPDVDFVNEPKLPAFFKTGLSAEPSKARGSVITMTLMTRWIRSVCLQIAAAGRSRSDQDEAPHRRASTGVTEDADIRRAAPSDLVESAAITGVTSHGYQPALHRHNTTTIALIDLGSTLASSHGCVLQSPLPNPYAGGIAWCCRRRGRIEAGVMAGFPEDPGSYYYARSLLQPPEDLQAMRVDSTSVKFTNIAATGFIRLMAYLRVVIIQDAVILRPLYPQHPIFHHPVFQSSAFASYASALTRAIDAASSEEPMECLVAKFEYEQRQAHAMLMAQFSRQRMLPQPPPPRSPAGVVEPSLLGWPSQFEPLQQQQQQQHSFGGDENAGLSAKCSPLYRLSRSITT…	0	0	0	0	0	0	0	0	0	0	0	0	0	0	0	0	0	0	0	0	0	0	0	0
maker-Zt_120_contig48_161686_162926-augustus-gene-0.3	accessory	#N/A	#N/A	#N/A	#N/A	---NA---	112	N/A	N/A	mito	9	yes	#N/A	Zt-120-contig48_(161686..162926)	369	3	#N/A	Yes	27	19	112	0.241071	0.169643	0.315242	MSASATFITATVIIIVHQDLASTHTKSPLSMLSFLQALDDDRIYVKANLTRELLHTAVCGTFEITMSHKMMLEQVRRVRDRSGCACMRNLPTTPRQKRHPLELGSILTRAFE	0	0	0	0	0	0	0	0	0	10.0563	0	0	1.2924	0	0	0	0	0	0	0	0	0	0	0
augustus_masked-Zt_120_contig5_653512_655361-processed-gene-0.0	accessory	#N/A	#N/A	#N/A	#N/A	---NA---	294	N/A	N/A	plas	21	#N/A	yes	Zt-120-contig5_(653512..655361)	515	7	#N/A	Yes	63	41	294	0.214286	0.139456	4.02572	MTAESAQPAALFVTAPLPRRTPRSAPSPVSIRPCVTITRPTKAYHSQKPLPTRMMDRLIHAGSEQSRRSSTPLASVLWPTPSHSYSHAPPERWHPFWSLCWWAQFPLQLPLERTFKAAISALISPIRFFATTFISRASSIFPTSSSTSTSSGRFCLLLVIPALLSSSVLLSPTALILASISIMSSPSFAPLPPLLSASFLASPRTILPVVKMRLFFETMTTLMHALPLSGTNSLTFVKTCTRVAFCFFLPLPDFLLSLVQPWKRSLSWPTSTSFCTPLPTCLWSVRTLASRPLL	0	0	0	35.39	33.7525	6.48509	14.6492	3.61522	1.72193	0.040625	0	0	19.5703	23.4649	5.44666	0	0	0	0.0819644	0	0	0.576972	0	0
augustus_masked-Zt_120_contig54_92781_94409-processed-gene-0.0	accessory	#N/A	#N/A	#N/A	#N/A	---NA---	38	N/A	N/A	nucl	13	#N/A	#N/A	Zt-120-contig54_(92781..94409)	23	0	#N/A	Yes	3	2	38	0.0789474	0.0526316	0	MKTRRNANAFATPTLAQQLLYTPIREPYRSRQADRESD	0	0	0	0	0	0	0	0	0	0	0	0	0	0	0	0	0	0	0	0	0	0	0	0
fgenesh_masked-Zt_120_contig59_12003_13089-processed-gene-0.0	accessory	#N/A	#N/A	#N/A	#N/A	---NA---	11	N/A	N/A	#N/A	#N/A	#N/A	#N/A	Zt-120-contig59_(12003..13089)	126	0	#N/A	Yes	6	2	11	0.545455	0.181818	0	MLYLYDSRPSY	0	0	0	0	0	0	0	0	0	0	0	0	0	0	0	0	0	0	0	0	0	0	0	0
snap_masked-Zt_36_contig1_915041_916365-processed-gene-0.2	accessory	#N/A	#N/A	#N/A	#N/A	XP_016757404.1 hypothetical protein SEPMUDRAFT_110796	161	Sphaerulina musiva SO2202	Transposase, Tc1-like	cyto	12	#N/A	#N/A	Zt-36-contig1_(915041..916365)	93	0	#N/A	Yes	60	55	161	0.372671	0.341615	2.40931	MPPHFDTPKKAMLHGAKVFADYLENKTGQKRKQSEIADAFDILPGQLSKVLSSKRIRRTLDFETRGGQRGDDVLHFTKENLDEAERVITRNGYEGHDLTLGGLRYEANLPRVSDRTVQKHLKTRGLSRHIAATEEELTPEHAKTRVSFAKKMLRKFPNKTS	4.97112	5.70042	6.64335	0.930993	14.1019	2.76484	0.220403	0	0	4.13274	34.8992	5.95507	0	0	0	1.63221	0	4.58503	0	0	0	0	0	0
fgenesh_masked-Zt_36_contig109_77401_90876-processed-gene-0.5	accessory	#N/A	#N/A	#N/A	#N/A	SMY25223.1 unnamed protein product	204	Zymoseptoria tritici ST99CH_1A5	N/A	nucl	15	#N/A	#N/A	Zt-36-contig109_(77401..90876)	10584	1	#N/A	Yes	245	204	204	1.20098	1	0.00180071	MKPRTEGDDTRWKFDYPYLFDFGPEYIDRTKAYGSLRGRPPTGEIYLTPNLLGTGGPTSMPPPQILDPRVRFFENNTGGPDGYEGYVYACHLLPLLRHTHNLSKHLLYLRQNSSRRHWITAPTPTTLATDEKDDLDYTSMPPAKKRKANTTAKVASAKKTTSKGKKKEKAAPQNKKQQDSQSTALLAANNQRHPTSTPLPANVP	0	0	0	0	0	0	0	0	0	0	0	0	0	0	0	0	0	0	0	0	0	0.0648254	0	0
genemark-Zt_36_contig114_63544_65456-processed-gene-0.1	accessory	#N/A	#N/A	#N/A	#N/A	XP_003855979.1 hypothetical protein MYCGRDRAFT_83423	315	Zymoseptoria tritici IPO323	N/A	nucl	21.5	#N/A	#N/A	Zt-36-contig114_(63544..65456)	57	9	#N/A	Yes	9	5	315	0.0285714	0.015873	0.0929068	MEEPSEYKATFRNIHRSTAPPQCGTTHSVKQAREIDGPRLQQQNRLGRCNVSSDNGGGSHRGALGTSTYEATHCVSSGPHTVALRTHDARSRPQLRSRATGRRSLDIQENVVCTQYQRNTGALTSGFDSASHLHGDALHMKDWLHYTTDRSHPCRESLLQHHRTSLRPPPYLQEPNATSRGAIRSSFASACVIDSGPLEDTTIDLDNLDITFLDSPAVTFGKQNVIELKDVVLNIKRTPEQLPSCIHLEPARVLSLRLKTPADHSLPATLGCRFGAAFINATRPFAPVIASSRSTYSESAYCLPVSEARPPDAKS	0.20519	0	0	0	0	0	0	0	0	0	0	0	0.41583	1.99187	0.731756	0	0	0	0	0	0	0	0	0
augustus_masked-Zt_36_contig117_41350_63200-processed-gene-0.5	accessory	#N/A	#N/A	#N/A	#N/A	---NA---	215	N/A	N/A	plas	9	#N/A	#N/A	Zt-36-contig117_(41350..63200)	15762	5	#N/A	Yes	20	14	215	0.0930233	0.0651163	0.0810504	MLVSISKFPIMRHASGKGLCSADEKNFEMAVFLRDFRNFPWTIQSCRDLELMSLRRALLTSPRLIIFFLTNFFLDLGFINCSAEDGSTDNHSSYFAASSPAAVEGMHARALWSDGGGRWSDEIVTFDSQPQDLLPGPLTLRSRSTIIPCLLPTVKSIASDASPDILDGSSSAIAVISLLHPPACVPSATTPGFYSYAMLPSSHHVMAIVFRSSAF	0.171271	0	0	0	0	0	0.0423043	2.70424	0	0	0	0	0	0	0	0	0	0	0	0	0	0	0	0
snap_masked-Zt_36_contig117_41350_63200-processed-gene-0.24	accessory	#N/A	#N/A	#N/A	#N/A	---NA---	85	N/A	N/A	mito	18	#N/A	#N/A	Zt-36-contig117_(41350..63200)	17032	0	#N/A	Yes	5	2	85	0.0588235	0.0235294	0.0730847	MVLNLTSVSGPVKGGTEPVRGRRLHIQSNGLQTTYKSKIVLGSRTNVRRIQKIQATKLPTVQYTRDDFSKTKRQPQKAALERVET	0	0	2.63105	0	0	0	0	0	0	0	0	0	0	0	0	0	0	0	0	0	0	0	0	0
augustus_masked-Zt_36_contig12_393308_404345-processed-gene-0.1	accessory	#N/A	#N/A	#N/A	#N/A	SMY30392.1 unnamed protein product	412	Zymoseptoria tritici ST99CH_1A5	N/A	mito	17.5	#N/A	#N/A	Zt-36-contig12_(393308..404345)	5283	1	#N/A	Yes	72	44	412	0.174757	0.106796	0	MLYAYASFEIAPSLLRLKTLTGGKRTAGATFKTHTLSGLGSKRTRKEDKDDSEDDSDDSSRFSSGFDNSLIEEDDRPAIAQATPDLLIAHLQALVASAGRKDEEDESSSQTLAEMLVLADYEDLLLGEDSESDMPIDKEDKEEVSKQNVGKQNVTDVTTAAQLSTEVAVTETTLAATELTAATGVTDLPRVLDTLKSYTKGTLPLISIREKIVSLNPLMQPLLSATEKQLGKQIERMYFFDITAWSRAFLLSNKLADKMFTGLSEFVNKPEQLYGDDELMHLGRILAVARDIRTVRRSNVPYDIEPLAEPNELFILEDKKHIVLVNNVAAPPGGVYMHYTLLPYKAHPIRSKLEIMHFGRQQLEDKFVVSPTTGLNSKGLRNAKFGCRMFPTGLPEGLV…	0	0	0	0	0	0	0	0	0	0	0	0	0	0	0	0	0	0	0	0	0	0	0	0
snap_masked-Zt_36_contig13_261074_261739-processed-gene-0.1	accessory	#N/A	#N/A	#N/A	#N/A	CZT15615.1 uncharacterized protein RCC_01461	75	Ramularia collo-cygni	N/A	nucl	10.5	#N/A	#N/A	Zt-36-contig13_(261074..261739)	165	1	#N/A	Yes	13	8	75	0.173333	0.106667	0	MRFLTDIDGEKAEGEGPRDSGFVTVPRTDEEMGQGHLGDIRGEWDDHVVALAVGIGNGGFVAYCRKLDDTDHGER	0	0	0	0	0	0	0	0	0	0	0	0	0	0	0	0	0	0	0	0	0	0	0	0
augustus_masked-Zt_36_contig224_952_8239-processed-gene-0.4	accessory	#N/A	#N/A	#N/A	#N/A	---NA---	131	N/A	N/A	nucl	13	#N/A	#N/A	Zt-36-contig224_(952..8239)	4733	3	#N/A	Yes	13	11	131	0.0992366	0.0839695	2.51746	MMCCNETLANAIAEYKDFNLETLGAWDRTCRKTFLQEIERNAQHTDENNRRGWFEIPRELRDRVDPHTWNTIDADKVVRALEALNSEREDYAKLGLVTNFETAYRTMQSNIREQDRINPGNSASSELWAMT	17.7387	7.01546	16.4825	0	0	0	1.01641	6.6787	1.08829	0	0	0	0	0	0	0	0	0	18.8123	6.11178	15.5549	0	0	0
augustus_masked-Zt_36_contig224_952_8239-processed-gene-0.5	accessory	#N/A	#N/A	#N/A	#N/A	SMQ56238.1 unnamed protein product	214	Zymoseptoria tritici ST99CH_3D7	N/A	nucl	12.5	#N/A	yes	Zt-36-contig224_(952..8239)	5227	1	#N/A	Yes	15	9	214	0.0700935	0.0420561	5.37765	MKEGKGRFALDHPASSAPETQGRDPVFPAAYVNGAFSVVLAILAGMAPIKSRLLGMELDRGLSMHGWEPVQLQGPSVVSKKERRRMAKTLLQALQSAMRTADRATGQVFEMATFKQIYQDATTMLLMDEQPSERVEQLQDPHEIFPRLMAMLGDTLRIPEDELQAQGKAIKARPSMSRSVLTSKGTSSASRTCTSSWLDRRSSWEMGSTSRFGS	33.996	31.0792	26.2073	0	0	0	2.38755	0	2.57658	0	0	0	0	0	0	0	0	0	35.6684	28.5464	32.958	0.066506	0	0
fgenesh_masked-Zt_36_contig224_952_8239-processed-gene-0.15	accessory	#N/A	#N/A	#N/A	#N/A	SMQ56237.1 unnamed protein product	346	Zymoseptoria tritici ST99CH_3D7	N/A	nucl	13.5	#N/A	#N/A	Zt-36-contig224_(952..8239)	3588	0	#N/A	Yes	25	17	346	0.0722543	0.0491329	5.06243	MDPYIARTDAHDHGQPNVPTIEDEVQPHVPVLEDDVLMAGNEAQEEEAQQEQGEVVPGTEMAMPGTDNAQDDILMADNGVRQEEEQREQGEVMPRAELPIPAEGEQDAAAVENQAEAPVADHADHDMTADEPNGTPGKAQEPAQEHPEGAHDAAYEEQGEAMTGVVHDTSGDANPREDLLDFDEDSDMGDAVEWNFSPPVPARTISDIVRTYIDGNTPEITMSVKPITFDGDELIFLNTSAAGGLRDLVNEIYDMAHGVHKSKSHGNVDSTQWDNLDLQEVVESGIFNYEPAADVDDEIARVEKLVQEGRANRSKKYMAQSYFAGHIQKAKNEHFLRKDEPQEASQ	29.4937	26.2239	31.7385	0.0368122	0	0	1.31906	0	0.579968	0.104649	0	0	0.0518674	0	0	0	0	0	33.3382	17.84	41.4567	0	0	0
augustus_masked-Zt_36_contig3_228052_230695-processed-gene-0.2	accessory	#N/A	#N/A	#N/A	#N/A	---NA---	399	N/A	N/A	mito	16.5	#N/A	#N/A	Zt-36-contig3_(228052..230695)	811	2	#N/A	Yes	92	73	399	0.230576	0.182957	0.268196	MSSRKEILAAKRRMRDFQIALREGLPTPKTNNFQVDLDSTLSIASSPTNASATSNVTSPSSADASLLDLQDDNEETLSKYSSLASPQRQPDAGVIDSVPEQSPLRWNFDNAPLAANHNEEATASDNDSPSSTPIRLARSVSRMRAYSLGDGPATSAIVDYPHLETRLSREAGRISRETMLQLGPMVAEIITVRMEHHFQTLVPQIESALTKAIQTTPNAKDECAAGIRAMLPHVTEAVRSQMQLKISAAASHTAQHFQELVPQIRDAVMNAIQMAPNPQMDECLAGIRTMAGAKTRQADTVEAIWQELHQPITTQRSLAEELGSTSSSPAYPEFNVALGEGELKEVAMTSIALTQPPLAGSSSSESGSSEEGSPGVSETVAEWNDRYMASAKIGSGGLI	0.250243	0	1.65633	0	0	0	0	0	0	0	0	0	0.258564	2.99868	0	0	0	0	0	0	0	0.216699	4.03595	0.238573
augustus_masked-Zt_36_contig33_44600_46991-processed-gene-0.0	accessory	#N/A	#N/A	#N/A	#N/A	XP_007816574.1 hypothetical protein MAA_00385	189	Metarhizium robertsii ARSEF 23	RNA-binding S4 domain superfamily	cyto_nucl	11.5	#N/A	#N/A	Zt-36-contig33_(44600..46991)	34	5	#N/A	Yes	132	62	189	0.698413	0.328042	1.62301	MLTHPSRYQMIEESIQNQRVSQEDITEGELQEDKLHKKQKRIATITLVATQSVAQKQSGWFARSLGVYLVCAGVQRRVVNLLANMGLCSSFRTVQRTIKGNAKAAYAKFAEVSKTAQVYFCCDNLVRLQNVKALVGVSTATAQNCITSNYVAVNKRMPEGGLRKDMLHLEVPLDLNEVIAGILTDLHRI	0	0	0	14.3996	23.3563	19.3114	0.482292	0	0	0	0	0	0.208764	0	0.670176	0	0	0	0	0	0	0	0	0
genemark-Zt_36_contig33_44600_46991-processed-gene-0.3	accessory	#N/A	#N/A	#N/A	#N/A	SMR60733.1 unnamed protein product	525	Zymoseptoria tritici ST99CH_1E4	N/A	nucl	13	#N/A	#N/A	Zt-36-contig33_(44600..46991)	712	3	#N/A	Yes	577	321	525	1.09905	0.611429	0.6311	MDISTGTRSSRVLWKKLDEIPPELAKVYLGKISKNDESSLKGMQKVLEDILLHNASLVDADFVQRLIIMIGDQITISRIRSIIEECVESERLYDRKDFLLPVLALFHTQMNRSYTLLRTHFDVNADKEPLAGPTIEEDASFFYLLIRSYRSRLVALVSQEMLDRKLLSYNRQGDANKSRQEVLANAVYALGPERYLEVMYAVHQKSLSRAAWTGKNPETGNVDNPALTNICRIIREFSDVLTLAAAVAKMDVGHIRRNIDRLIPGFLGAKQNNYAKEMIWFRTLLTDGISDKVLQESILACSVVNMSSIYGKAVASDALIKMHNKVYSEDMARKGNSTHNADATMLNKAGNIVASRVVQNMMETAIGVKGTTYHTKKKTTHQVLAYADAIQSKGFVDTH…	0	0	0	2.83511	7.91904	7.84969	0	0	0	0.0206436	0	0	0.484009	1.09369	2.21039	0	0	0.167133	0.0205163	0	0.11938	0	0	0
augustus_masked-Zt_36_contig34_202176_202814-processed-gene-0.0	accessory	#N/A	#N/A	#N/A	#N/A	---NA---	172	N/A	N/A	nucl	20	#N/A	#N/A	Zt-36-contig34_(202176..202814)	93	2	#N/A	Yes	10	9	172	0.0581395	0.0523256	0	MDSKNISSELFTVIMDDDGCERMATAPNSPPLSETTKNISSPSPPLRSLLRTLRLSTNSIDDEENHEPDVNLRTLHYPQGRPRVSQTVGHGSELSTVIMDDHRRELLPTAPNDPPGSWKIKNISARILSHCFELSTVNMTTKNGWIFDSDFDPLPRPLHRHHGRPRMSRPGS	0	0	0	0	0	0	0	0	0	0	0	0	0	0	0	0	0	0	0	0	0	0	0	0
augustus_masked-Zt_36_contig34_252181_257279-processed-gene-0.0	accessory	#N/A	#N/A	#N/A	#N/A	ATP-dependent DNA helicase PIF1	243	Metarhizium robertsii	P-loop containing nucleoside triphosphate hydrolase	cyto	9	#N/A	#N/A	Zt-36-contig34_(252181..257279)	441	1	#N/A	Yes	7	1	243	0.0288066	0.00411523	0	MFGGLSVILIGDFAQLQPVGKTPLYYLNPSGVENIRGRGVYLLFDRTIVLKSQMRQAAVDEQNIRFKEALDGLQEIEKFREATYLFATRNKVANYNYKFLRNLSRPVINLQAKHTPENRKKAVKASTKAAGNLHRNLPLAIGTKLMLKTNLWTERGLRNGVNLLAADGLRLIPIYPAVRNYIADSISCTRTQFLVTLAWSITIHKSQGLTLALVVTKVSKRDTSSGLAYVAISRVRRIEDLMF	0	0	0	0	0	0	0	0	0	0	0	0	0	0	0	0	0	0	0	0	0	0	0	0
fgenesh_masked-Zt_36_contig40_45794_48124-processed-gene-0.0	accessory	#N/A	#N/A	#N/A	#N/A	---NA---	11	N/A	N/A	#N/A	#N/A	#N/A	#N/A	Zt-36-contig40_(45794..48124)	2026	0	#N/A	Yes	1	1	11	0.0909091	0.0909091	0	MELLLSTNKDP	0	0	0	0	0	0	0	0	0	0	0	0	0	0	0	0	0	0	0	0	0	0	0	0
fgenesh_masked-Zt_36_contig47_44502_45067-processed-gene-0.0	accessory	#N/A	#N/A	#N/A	#N/A	---NA---	45	N/A	N/A	nucl	12.5	#N/A	#N/A	Zt-36-contig47_(44502..45067)	91	6	#N/A	Yes	29	17	45	0.644444	0.377778	0	MRCSATNASCPVDQWICGSCRPLSHTLLSKCALALCRRSFASNTT	0	0	0	0	0	0	0	0	0	0	0	0	0	0	0	0	0	0	0	0	0	0	0	0
snap_masked-Zt_36_contig65_153320_160403-processed-gene-0.6	accessory	#N/A	#N/A	#N/A	#N/A	---NA---	78	N/A	N/A	mito	10	#N/A	#N/A	Zt-36-contig65_(153320..160403)	5659	1	#N/A	Yes	4	3	78	0.0512821	0.0384615	0.0737619	MAQEVKRDRKRRTSRNLFGQASKSKNEAGSLHGDEDIGWGDLGTPSVCISPVPGGRNGNVKLFRTAVVQLTMLEREHF	1.49689	0	0	0	0	0	0	0	0	0	0	0	0	0	0	1.15854	0	0	0	0	0	0	0	0
augustus_masked-Zt_36_contig74_10212_10958-processed-gene-0.0	accessory	#N/A	#N/A	#N/A	#N/A	---NA---	109	N/A	N/A	nucl	23.5	#N/A	#N/A	Zt-36-contig74_(10212..10958)	71	1	#N/A	Yes	72	48	109	0.66055	0.440367	0.336618	MLLAPTPRKKGKGRSKEPASSSKKRKNESSNDEDKMEPVPSSSKSKKKQKKQKLRGYIYGSEHPAIGRLKNRGVMQHNNTFAAKHLRPVAEKMCDRFKRFFKQEMLTNK	0	0	0	0	0	0	8.85551	0	3.26275	0	0	0	0	0	0	0	0	0	0	0	0	0	0	0
augustus_masked-Zt_36_contig88_80126_81811-processed-gene-0.0	accessory	Mycgr3P108877	38	37	36	SMQ54891.1 unnamed protein product	107	Zymoseptoria tritici ST99CH_3D7	N/A	mito	11	yes	#N/A	Zt-36-contig88_(80126..81811)	1228	6	#N/A	Yes	29	22	107	0.271028	0.205607	0.0660671	MALLAGLATLRQQAHSRYNLYGCVDVDGDKRSIYDAYCPVTDEGYVTKNLCVDYGSAGSTHATLKCHKPFNYKRFWIKHWVYDDKRELIRCPENRRGALACMGPEVH	0.134812	0	0	0	0	0	0	0	0	0.754494	0	0	0	0	0	0.168609	0	1.3205	0	0	0	0	0	0
fgenesh_masked-Zt_48_contig163_25758_27241-processed-gene-0.2	accessory	#N/A	#N/A	#N/A	#N/A	---NA---	196	N/A	N/A	mito	11	#N/A	#N/A	Zt-48-contig163_(25758..27241)	16	4	#N/A	Yes	27	14	196	0.137755	0.0714286	0.0390153	MLLTTSSFTREFETRTEQFALRKAVEPEVSLFEASSATSAFIRSSILQTRSSFVLPHAALSAGFAASERAMIRPTLDETTDSRRNDRPSDRATERPTCSPRRMALTAVEFGCGGVGLRWSWIAMELDCDGVGLRVGGGNDRSLNQSVNPNLLITAAASVWLQVYALLAYCGNLSPHISHITSYKTQPGKHQVTHYN	0	0	0	0.0796717	0	0	0	0	0	0.534891	0	0.789989	0	0	0	0	0	0	0	0	0	0	0	0
augustus_masked-Zt_48_contig201_14314_26733-processed-gene-0.0	accessory	#N/A	#N/A	#N/A	#N/A	Oxygen-dependent choline dehydrogenase	223	Sphaerulina musiva SO2202	N/A	cyto	13	#N/A	#N/A	Zt-48-contig201_(14314..26733)	6547	0	#N/A	Yes	5	4	223	0.0224215	0.0179372	0	MRKTKVQKADASSKIAVYKVLVLEGQTIEGEIADSTKLADIKLVTAAPGTVVEGVGVANEEGVIVAKHLKLSASLRRNRPPPKKKGGPGRGKKRVTFTNPNSSTYTAIVPNATKIQNDEGGEEGSGEDDKDGNNNNDNREDGKLSDDNAPAIGTQTLAKPNKPEALQPTNNVQLTEQPAQKEAEPAVIAETAKLEDGDQTPTKPEETEDSQPIEDVQPIGQLA	0	0	0	0	0	0	0	0	0	0	0	0	0	0	0	0	0	0	0	0	0	0	0	0
maker-Zt_48_contig29_283655_284858-snap-gene-0.3	accessory	#N/A	#N/A	#N/A	#N/A	SMR64308.1 unnamed protein product	150	Zymoseptoria tritici ST99CH_3D1	N/A	mito	16	#N/A	yes	Zt-48-contig29_(283655..284858)	268	4	#N/A	Yes	10	6	150	0.0666667	0.04	35.7034	MNRRVLQSRVDRSAGKSRHKELELSPLFCLLNRHSSSFIFGTSGRIIDTISLKRTRVHTSRYEQPHSQYRHDLTLIAIYATHAKLHISKSIAVRRSSTPVKMKPSIQAFCLVAALFSALTSAHPLPAPGGPGPSCPTSTPNIHCGPHPDR	0	0	0	74.5892	552.953	565.192	0.143608	0	0	0	0	0	0.073752	0	0	0	0	0	32.8388	29.7098	29.7175	0	0	0
augustus_masked-Zt_48_contig30_119233_120058-processed-gene-0.0	accessory	#N/A	#N/A	#N/A	#N/A	---NA---	192	N/A	N/A	cysk	11	#N/A	#N/A	Zt-48-contig30_(119233..120058)	58	3	#N/A	Yes	12	11	192	0.0625	0.0572917	0	MVIEDLPTIELGLDPDRSIHDTSKDDIEQWDRRMVGSFLRAIGADARSKITARCSSYCIPADQTDNRRKELESLIKNLKPWIEIDFQVWEKEDKFTYYPPFSGKAFQIHWKIKFDQYLAIQRTDSAARPRVESGVFTTREGGQHRLYRGHLYDVPSIDDGAASVKPAEQSESVRARRDHRYTCHINSTILAR	0	0	0	0	0	0	0	0	0	0	0	0	0	0	0	0	0	0	0	0	0	0	0	0
fgenesh_masked-Zt_48_contig68_161115_165691-processed-gene-0.0	accessory	#N/A	#N/A	#N/A	#N/A	---NA---	27	N/A	N/A	#N/A	#N/A	#N/A	#N/A	Zt-48-contig68_(161115..165691)	828	0	#N/A	Yes	2	2	27	0.0740741	0.0740741	0	MSLNLSSLQQKELLGVVSQHYSVYRRT	0	0	0	0	0	0	0	0	0	0	0	0	0	0	0	0	0	0	0	0	0	0	0	0
maker-Zt_48_contig8_321557_323615-fgenesh-gene-0.5	accessory	#N/A	#N/A	#N/A	#N/A	SMR58047.1 unnamed protein product	251	Zymoseptoria tritici ST99CH_3D1	N/A	nucl	14	#N/A	#N/A	Zt-48-contig8_(321557..323615)	1225	3	#N/A	Yes	31	21	251	0.123506	0.0836653	0.0315989	MAANPLAITEEDLAGDSNSKNDHGNQPDSMSPSVQSAASLDFFSTPELLEMALLPLPPSDIISAMGVSVQTKKTIDGSIKLQHAIFRAPDHRPVVGTAVVRHNPLDHFIAPFSSDAEYAKLCYPPHEGPLLRANPFIFDSAHDLSMTGLLPLSGLVDDLINTSAEVSPTLGDMFISQPPIRRVKLELRCVPVCHYYEVVLKDWELVVDEGIKVEDLVAFGRQRIPERGGEEGWLVRVQLGHGYEAVEERKE	0	0	0	0.633044	0	0	0	0	0	0	0	0	0	0	0	0.504517	0	0	0	0	0	0	0	0
augustus_masked-Zt_48_contig9_597114_613736-processed-gene-0.7	accessory	#N/A	#N/A	#N/A	#N/A	---NA---	423	N/A	N/A	nucl	14	#N/A	#N/A	Zt-48-contig9_(597114..613736)	12502	8	#N/A	Yes	15	10	423	0.035461	0.0236407	0.00623589	MISTLRGAREPPRARFRPPRDEFHPSRSTLRGAREHPRDDFRPSRCPRARLQPLSDLRGAREHEFNLRGTISDLRGAREHEFNLRGTISDLRGAPGHDCSLYGVRGYEFRPPRRPRTRLQPLRRPRKATTVFARRRESYRGLREEEGQPLLILFLCGGRGRPRTPRTTANIREGFVPSYKPCRPSRKCISVFPEGRGQSRGRPVSWGLLIPGNDRGSVSYCFTKSADVREGPPMLTDNREDDSYYLAAAADIREVEFLSAKTAKPFSTTLRTRLSRGAREGNVLSRGRPRRYPPIPRSPRRQCPIPRSSAKVTAYPAEPAKAMSCPAVVREGTRLSRGAREGNVLSRGRPRRSADDRGGYPSSREAYGAREGNLLSRGRPRTSADNRGAYVSPREARGD…	0	0	0	0.104794	0	0	0	0	0	0	0	0	0	0	0	0	0	0	0	0	0	0	0	0.119698
genemark-Zt_48_contig9_597114_613736-processed-gene-0.12	accessory	#N/A	#N/A	#N/A	#N/A	---NA---	276	N/A	N/A	nucl	20	#N/A	#N/A	Zt-48-contig9_(597114..613736)	5770	8	#N/A	Yes	4	4	276	0.0144928	0.0144928	0.163039	MSSEPCCRTENRSANRGGNFAQDFTSTTARIHLHIIASPNMAPAPVIDRTSAAQRRQARIQIIYAAKLKKSSAKAFPSMSRKNSSPPCSKIFSWASGSMQADGRCGGGSAAQGAAGGQGGSGASNAGGGNVGGTRDTGGGNVGAGNAGAGSVGPAVFGPAQQKDALQQEERTQWRLGEAWERSLLAAVYAWTCSFMDLIPPGEDSNALGGCRSEMMDDGRWTRACRGEVASMIWDWVQSARRVILVGISCQGVLLDPTAINNGVAYEDSEDLSDRQ	0	0	0	0.0504006	0	4.67369	0	0	0	0	0	0	0	0	0	0	0	0	0	0	0	0	0	1.14533
fgenesh_masked-Zt_55_contig152_35088_39916-processed-gene-0.0	accessory	#N/A	#N/A	#N/A	#N/A	---NA---	97	N/A	N/A	mito	13	#N/A	#N/A	Zt-55-contig152_(35088..39916)	699	0	#N/A	Yes	28	20	97	0.28866	0.206186	0	MYIFYYSTKATYYSLVYNLLNFVVDDVKLRDKNLLKEEYETSFERGKEQIRLAYSLDYKRVPPVSEKTGGFKGLASYYSIKGIERLASTSSRSGKDR	0	0	0	0	0	0	0	0	0	0	0	0	0	0	0	0	0	0	0	0	0	0	0	0
augustus_masked-Zt_55_contig20_202929_213033-processed-gene-0.0	accessory	#N/A	#N/A	#N/A	#N/A	KXS98440.1 hypothetical protein AC579_7463	369	Pseudocercospora musae	Aspartic peptidase domain superfamily;Aspartic peptidase domain superfamily	cyto	21	#N/A	#N/A	Zt-55-contig20_(202929..213033)	1475	2	#N/A	Yes	129	83	369	0.349593	0.224932	0.000676864	MSGLEETISLVRGAELANVEYNYYTSFAGPSTRPETPVNYFEYDATNSRFIGVAEITTLDSLTAWIEELNAFNTSSDGLGVSDEIALIANANKRPRPNVTDTREPLATRSCTAAQFKDTPTGSHLVSIKGRQHFDIVKTISDIEIAIPLMQLLDVSYIARTDLANAIVFEQAAGKKRVIDESDPEAGSYNTPGVKVQQHLVVKALVDGGATVNLIAVDIVRKLKLREIPSDSLAITLANGTKEPLRAYIDVPITVGKVTISFSAYPEEPRGIKKLYRAYFRPLSAKVYFVIEGQRDKALQDGFDIVINNEEALAAVPRAYPGRIYEGQKIQNLPNCALPLEEDDEASIRTAPQLIAFSTSSFKKSGNEG	0	0	0	0	0	0	0	0	0	0	0	0	0	0	0	0	0	0	0.0243671	0	0	0	0	0
snap_masked-Zt_55_contig20_202929_213033-processed-gene-0.3	accessory	#N/A	#N/A	#N/A	#N/A	---NA---	81	N/A	N/A	mito	12	#N/A	#N/A	Zt-55-contig20_(202929..213033)	8914	0	#N/A	Yes	31	19	81	0.382716	0.234568	0.0634503	MYSGRAKEFLSAKDSKGAYLVNKDDLAIFSELRKLNRARVKNKLQFTAAGKAQERNMPLFAQPYTNSSGQFAAAQHTAKSL	0	0	0	0	0	0	0	0	0	0	0	0	0	0	0	0	0	0	2.28421	0	0	0	0	0
augustus_masked-Zt_55_contig24_245564_248318-processed-gene-0.0	accessory	#N/A	#N/A	#N/A	#N/A	---NA---	168	N/A	N/A	cyto	6.5	yes	#N/A	Zt-55-contig24_(245564..248318)	76	3	#N/A	Yes	83	56	168	0.494048	0.333333	1.90121	MVFSALSLADSLTPDLAFPAPARVVSASLKSAPPCPQLPPSTTLYQLTKRRHALPLCQQTTVQPTGRVTTATWRRPASTRNQRTTPPFLHPTLHPRFLRAARSAPARSAPLQLPNGVTAPGRCSGLGGVLLRFRPTSIGLVVLTVVPITPSVHLSTAWLYTLTFEGLD	28.9783	0	39.3286	0	0	0	0	0	0	0	0	0	0	0	0	0	0	0	0.13683	0	0	0	0	0
augustus_masked-Zt_55_contig44_211675_216220-processed-gene-0.3	accessory	#N/A	#N/A	#N/A	#N/A	---NA---	163	N/A	N/A	mito	17.5	#N/A	#N/A	Zt-55-contig44_(211675..216220)	3096	0	#N/A	Yes	1	1	163	0.00613497	0.00613497	0	MSGRASGRSKVSSKASTIRVLVPHIADVVTAVLPVTDSLRGSSSDFFTSTDFDHLEAWKRDNAQASSSASRKQTPSLANDLADAAKRSPIEGEQPHRSVKRNRVSSPGMTSKDESEASDTKPKAKRRTKRPRRASTKVPATHKAKKPNTPKSKSIPRATTRSA	0	0	0	0	0	0	0	0	0	0	0	0	0	0	0	0	0	0	0	0	0	0	0	0
maker-Zt_55_contig44_211675_216220-exonerate_est2genome-gene-0.1	accessory	#N/A	#N/A	#N/A	#N/A	---NA---	97	N/A	N/A	mito	3	yes	#N/A	Zt-55-contig44_(211675..216220)	1655	5	#N/A	Yes	13	8	97	0.134021	0.0824742	0.0556576	MLLTLLCLYHSLLRTFLYGLSGADFSSRSPGRRHRGQRGGGRGGRVWSAVVLCCWAVDAGALLQASVEWHSLCAATPVQGSCESSRLQYSAAIARAT	0	0	0	0	0	0	0	0	0	0	0	0	0.919208	0	0	0	0	0	0	0	0	0.183412	0	0.901054
maker-Zt_55_contig44_211675_216220-snap-gene-0.13	accessory	#N/A	#N/A	#N/A	#N/A	---NA---	178	N/A	N/A	mito	15	yes	#N/A	Zt-55-contig44_(211675..216220)	1312	7	#N/A	Yes	25	19	178	0.140449	0.106742	0.0699068	MSKLLFLEPSALSRISSTLFFFGTSAAGASPRAGTSKRNPCPSSSRLSMLMMVMVLWRQGCRICIGVDVAFDPAREHGISRNSGQNFDVKRMEEAEVLEQGASASLRHSTDRCSPTASTPALGTGIDCLATQHHCRPNWTSSTSLDPSTASALTSMSSARASAAEVCSGQTIQERSQE	0	0	0	0	0	0	0	0	0	0	0	0	1.93971	0	0.513643	0	0	0	0	0	0	0.0632903	0	0
augustus_masked-Zt_55_contig50_207316_208016-processed-gene-0.0	accessory	#N/A	#N/A	#N/A	#N/A	---NA---	90	N/A	N/A	mito	12	yes	#N/A	Zt-55-contig50_(207316..208016)	165	0	#N/A	Yes	52	36	90	0.577778	0.4	0.0483138	MPPIVASVSTALASSTAIATAAPPSTYERALLNKDKVESDKDDSDIPQEEFDMLEPSDAAGVGNVSVAVTANAAGVREVDVTRRVLDGEN	0.305697	0	0	1.4336	0	0	0	0	0	0	0	0	0	0	0	0	0	0	0	0	0	0	0	0
augustus_masked-Zt_55_contig53_150801_153344-processed-gene-0.0	accessory	#N/A	#N/A	#N/A	#N/A	XP_008024333.1 hypothetical protein SETTUDRAFT_107858	422	Setosphaeria turcica Et28A	N/A	nucl	12	#N/A	#N/A	Zt-55-contig53_(150801..153344)	198	7	#N/A	Yes	189	127	422	0.447867	0.300948	0.203164	MASTAPVKNAHYRTNPVRQRENEWYVRANQERVQGCNEDPQNRSNGHANHYSIAARAAACALRECGKTYAQVKQHTGLSERYCRSMCAEARKRGFDGTAYRDEYFTDKPRSGRPAVATQPVLEQVIQCISENRRTRSLTTAAISRQLLVVKGSKLSLINRFKGFSDFMFWGSFSYDYKGPCHVWTKETLAEVKAAEKDLAARNEVAIEEARVRFEKEQDEEDLAYELASVSLDRGVTKSGQLRKPRKRTRPKFVFTEERGKLVRNAAGGGGVDWYRYQKDVLIPKLLPFAKKHNLIRAAVEAATPSRNALRMARIAAFQARLVDEDAAEAAEKAAKEARRVRNNVLAQRRRDKQKSLRSRVILGTASEEVVAAVQKDDEQRVTRSKAAKKKKTVTFAER…	0	0	0	0	0	0	0	0	0	0	0	0	0	0	0	2.35299	0	4.96092	0	0	0	0	0	0
fgenesh_masked-Zt_55_contig76_80906_81721-processed-gene-0.0	accessory	#N/A	#N/A	#N/A	#N/A	---NA---	4	N/A	N/A	#N/A	#N/A	#N/A	#N/A	Zt-55-contig76_(80906..81721)	192	0	#N/A	Yes	7	3	4	1.75	0.75	0	MILM	0	0	0	0	0	0	0	0	0	0	0	0	0	0	0	0	0	0	0	0	0	0	0	0
snap_masked-Zt_55_contig8_563777_564378-processed-gene-0.2	accessory	#N/A	#N/A	#N/A	#N/A	---NA---	78	N/A	N/A	nucl	21.5	#N/A	#N/A	Zt-55-contig8_(563777..564378)	36	2	#N/A	Yes	1	1	78	0.0128205	0.0128205	0.815033	MRRQSQGNPKRDGKHPIRRRRDRSDSLPVERQRQSGRAGGFLCGRSGDGADESGAGPPRLGGRHGGRGHHSHTACLAG	0	0	0	0	0	0	0	0	0	0	0	0	1.17369	28.1675	0	0	0	0	0	0	0	0	0	0
augustus_masked-Zt_71_contig155_34257_36386-processed-gene-0.0	accessory	#N/A	#N/A	#N/A	#N/A	KJX92100.1 hypothetical protein TI39_contig5921g00001	36	Zymoseptoria brevis	N/A	nucl	20	#N/A	#N/A	Zt-71-contig155_(34257..36386)	16	0	#N/A	Yes	5	5	36	0.138889	0.138889	0	MPPQHAKPATPPEELRAARDAAQTAYDSSSADLDFA	0	0	0	0	0	0	0	0	0	0	0	0	0	0	0	0	0	0	0	0	0	0	0	0
augustus_masked-Zt_71_contig155_34257_36386-processed-gene-0.1	accessory	#N/A	#N/A	#N/A	#N/A	SMY27433.1 unnamed protein product	113	Zymoseptoria tritici ST99CH_1A5	N/A	nucl	7.5	#N/A	#N/A	Zt-71-contig155_(34257..36386)	814	0	#N/A	Yes	30	16	113	0.265487	0.141593	0.0398725	MLNRPDAKDLSMEPPSTPPPQQDQSTSEKQQPNPETIFAELKQAHAKQRTLAELRTLTELGNDLSAAQDAHHQTGQTLKKAQMAYDLVGGSDRAGFEVVGAFVFGWLLGAFMI	0	0	0	0	0	0	1.43541	0	0	0	0	0	0	0	0	0	0	0	0	0	0	0	0	0
augustus_masked-Zt_71_contig155_34257_36386-processed-gene-0.2	accessory	#N/A	#N/A	#N/A	#N/A	SMY27434.1 unnamed protein product	155	Zymoseptoria tritici ST99CH_1A5	N/A	nucl	10	#N/A	yes	Zt-71-contig155_(34257..36386)	1584	3	#N/A	Yes	46	38	155	0.296774	0.245161	0.0576594	MTKSPYPKPEESQDMVSEKPSQQKTTDPIPAEQEKNSAAKRTLAELNANIAVTQAALDRAEKELWDASEAHNNARKTKESMRQARGLEVKPSDALDEVVTLCRMLAVCVVAGFIVFWILWEAGFLERIKSVPCVKQAPPASVTKYVAIPVDAIQG	0	0	0	0	0	0	0.660917	0	0	0	0	0	0	0	0	0	0	0	1.32712	0	0	0	0	0
augustus_masked-Zt_71_contig40_8786_40577-processed-gene-0.11	accessory	#N/A	#N/A	#N/A	#N/A	SMR41531.1 unnamed protein product	318	Zymoseptoria tritici ST99CH_1E4	Ubiquitin-like domain superfamily	cyto	15	#N/A	#N/A	Zt-71-contig40_(8786..40577)	23853	5	#N/A	Yes	11	5	318	0.0345912	0.0157233	0	MLNHNATEEGVIVRIPKETAIALRSATSKTVTAEDLSVAGLAVLKALWNTTMARRISREQAVEYYYGEEDFTITVRKLDGKVITLKVNRRTTVQSAKFIIMRNDFIPPAQPRSHGAPREPKDNSSVMSDSDEESFIISSKAFALNAELWNELVKESIAIDCQVAMYPGKLIIEMKDELITETKDELITETKDELIIETTQVQLNHKAMECDESLSPEPEDNSSIISDSDLESYVEPTLVGEVTIDADGDAVICAELGHEEKRFIISSKAFSQVSERCSELYKDSITIDCQIATYPGKVIIEVKDDEWITLELVLRIAH	0	0	0	0	0	0	0	0	0	0	0	0	0	0	0	0	0	0	0	0	0	0	0	0
augustus_masked-Zt_71_contig50_127859_128699-processed-gene-0.0	accessory	#N/A	#N/A	#N/A	#N/A	ATP-dependent DNA helicase PIF1	141	Histoplasma capsulatum NAm1	N/A	mito	13	#N/A	#N/A	Zt-71-contig50_(127859..128699)	145	0	#N/A	Yes	90	48	141	0.638298	0.340426	0	MLVVLIKVTSFVAKYKDDFPNIYNHPARNYWKEEQAANPANLNVASQSTAEKDNLNAEQRLIYNTLSMARRNNITKSPVLRLAPTSVAAHAIDSQTLYKLFKLPIKDRYNDLSAAALRKLAANLDGIYYLIIDKKSIILLL	0	0	0	0	0	0	0	0	0	0	0	0	0	0	0	0	0	0	0	0	0	0	0	0
augustus_masked-Zt_71_contig50_130739_131829-processed-gene-0.0	accessory	#N/A	#N/A	#N/A	#N/A	ATP-dependent DNA helicase PIF1	141	Metarhizium robertsii ARSEF 23	N/A	nucl	15.5	#N/A	#N/A	Zt-71-contig50_(130739..131829)	358	4	#N/A	Yes	89	81	141	0.631206	0.574468	0	MPPGTRSSTGPPGTQSTGPLAGTQDPDQNAAKIRRQSNTRANFKRELAKEVLTLCNLYNKRWFDQDLQPYLDFGDVCKTCRSKARKGDKDKKPTDPPLMSAANCIDPGRITHNLPELTIVEEMLISRVHVQVELFQIRSQQ	0	0	0	0	0	0	0	0	0	0	0	0	0	0	0	0	0	0	0	0	0	0	0	0
maker-Zt_71_contig60_78535_82584-fgenesh-gene-0.9	accessory	#N/A	#N/A	#N/A	#N/A	SMQ51525.1 unnamed protein product	232	Zymoseptoria tritici ST99CH_3D7	WD40/YVTN repeat-like-containing domain superfamily;WD40/YVTN repeat-like-containing domain superfamily	nucl	15.5	#N/A	#N/A	Zt-71-contig60_(78535..82584)	3051	1	#N/A	Yes	28	16	232	0.12069	0.0689655	1.2659	MPPTQDHTSAEVEKEVQQDTQQDTQQDTQQDTQQDTQQDTQQDEQQDTQQDEQQNTQQEAQQDTQQEAQQDTQQEAQQDTQQEAQQEAQQDTQQEAQQDTQQDEQQEAQQDTQQDEQQSTEANIEDMDPEDITAMLLGATNDEILGVMDQMSNALCIVLERMYQELQEMENDSKPAADIEVFEEEVRAMEQRHQVLQRYKAQVQLFQAVGITLADVAMVIGDTGGRIEENDE	0	0	0	0	0	0	0	0	0	0	0	0	0	0	0	5.9701	0	9.44728	0	0	0	8.04422	13.725	8.28551
snap_masked-Zt_71_contig60_78535_82584-processed-gene-0.7	accessory	#N/A	#N/A	#N/A	#N/A	---NA---	137	N/A	N/A	nucl	21	#N/A	#N/A	Zt-71-contig60_(78535..82584)	1718	4	#N/A	Yes	8	8	137	0.0583942	0.0583942	2.93832	MSDDPDLLSSSSFGTPDYPMKMESAPDENINMSDDSRDTSTAPYPVQCGQCEMVWTPMGISTCPMTVRSFGMASDEVSTPLTALLHQRRLPPIELNLPISTICLHSLTSSGLQKDGALRNPMLALSTTALPLPLLHA	0	0	0	0	0	0	0	0	0	0.135962	0	0	0	0	0	21.2387	25.3836	14.6863	0	0	0	27.8755	10.9323	5.52711
augustus_masked-Zt_71_contig7_251742_264177-processed-gene-0.0	accessory	#N/A	#N/A	#N/A	#N/A	SMR55730.1 unnamed protein product	432	Zymoseptoria tritici ST99CH_1E4	N/A	nucl	10	#N/A	#N/A	Zt-71-contig7_(251742..264177)	9501	2	#N/A	Yes	151	113	432	0.349537	0.261574	0	MVRPARKTKATAKKQETDSYNETALPKRIATNTKERAVAAQKEARKKKASVKQAVTKAATKKSSAPVAPKPAIATKVAAQKSAGKVPIAGEKTRKLKASSRYLLGPSFRPYKPGPDSHRFLDGAAVKASQGTNLYSKPFALLLAVLLNDALNDTSAVLGFDGWFLAQRGLPRFGSRKGLPYWQVGCQLCFVMKIRSTADRARWRSANFMQKVSMSSLAVNLHSLPDVAPVYPIWTNPGHGADFGPRKTKGGYHRISPFAPSRYYPKPKSLKRILLAAPTARKEKRLPEQNPTTIRQGDSYITPGVYIDVVEGRVLATSAEDASNDTNSKGVWESRGRVPARRKPLFYDNWFLVHTDEYGDDPVLQLLALIMARYRENPEEALSFREMTLWADKGEFARV…	0	0	0	0	0	0	0	0	0	0	0	0	0	0	0	0	0	0	0	0	0	0	0	0
augustus_masked-Zt_71_contig7_251742_264177-processed-gene-0.2	accessory	#N/A	#N/A	#N/A	#N/A	SMR55731.1 unnamed protein product	2099	Zymoseptoria tritici ST99CH_1E4	N/A	nucl	11.5	#N/A	#N/A	Zt-71-contig7_(251742..264177)	1967	14	#N/A	Yes	318	233	2099	0.151501	0.111005	0	MAGTFDVDEGSGEPFDTGLYGSGIASKPDPNSTVAHDFRQLMKETKPQATLALGYITQGQVANSLLESPFVPLFEGAVIDYVAILSVAQAGGILKLSKGDRLAWFDEAVADGRLGPMDVLGLDAKVIGAIVYASGNRAWTMIMKTTASAGETKYASFFHLSYRDDPGMCAIVPGKLLFTSTSASKRGITSSYHFHGRHVSSTVIPTQLVPLSFQAHRSAEALNNLIHSLKDRKLCKVPGTNSKYDPGPFRKLFDPKALVEAPDSWDMARAGYEKLRQGILDCPGTKFGYFQIDLTDNPMVGDLILRESSSDKVESVIEIKMNTISERGDDIRIMNPFRRKRETSSKQEREQWLIRYSMFHPRRLWQYIFFFNEDREYVYVIPCNEIDRSWWTAEEVILI…	0	0	0	0	0	0	0	0	0	0	0	0	0	0	0	0	0	0	0	0	0	0	0	0
augustus_masked-Zt_74_contig116_53465_54053-processed-gene-0.0	accessory	#N/A	#N/A	#N/A	#N/A	---NA---	70	N/A	N/A	mito	6	#N/A	#N/A	Zt-74-contig116_(53465..54053)	225	1	#N/A	Yes	7	5	70	0.1	0.0714286	0	MRLLIDIVSIATIKANIASYCRGAMLVLIHYVFLTATTLTTTTTTHPPPYSLHTGSAAADENDENDDSIA	0	0	0	0	0	0	0	0	0	0	0	0	0	0	0	0	0	0	0	0	0	0	0	0
augustus_masked-Zt_74_contig49_148489_151886-processed-gene-0.0	accessory	#N/A	#N/A	#N/A	#N/A	KJX97415.1 hypothetical protein TI39_contig494g00004	525	Zymoseptoria brevis	WD40/YVTN repeat-like-containing domain superfamily;WD40/YVTN repeat-like-containing domain superfamily;WD40/YVTN repeat-like-containing domain superfamily;WD40/YVTN repeat-like-containing domain superfamily;WD40/YVTN repeat-like-containing domain superfamily;WD40/YVTN repeat-like-containing domain superfamily;WD40/YVTN repeat-like-containing domain superfamily	cyto_nucl	13.5	#N/A	yes	Zt-74-contig49_(148489..151886)	105	2	#N/A	Yes	288	168	525	0.548571	0.32	0	MIDGKAADWFNAALKQLLDVPTQELVNKSTVARIEASYRQMEANERLQRKEQIQQERKLLSEYTTLIRQGRPIPPDLELRIASITNTGVKKSLMKTVAYAESSEIPQQQQQSQSQYRAPTPPPLPRQQSLCQRGHEPRHYINKLAQLWEQEFMYNLIDAQAEEHRADAGANIIYTATPSPQSITEQELLADLKFYNTPLQPSSVNQVNTSSSVTELYEETKEERELGQQLYGGMFEEVDVMDLAGYKRGRNEDDVSEREQPAAAASRNPARRIEQQREDRPSADPSTGTEPSAMDIDDPDTLATTVSAMSIKSPAEETLGDIQADILRIQASSKATVKAISADILADIERWTKRNTEDKAFGLPTTLINVNTDQSVDIPRNQVLADTGADINLMYPYLR…	0	0	0	0	0	0	0	0	0	0	0	0	0	0	0	0	0	0	0	0	0	0	0	0
genemark-Zt_74_contig77_132083_133282-processed-gene-0.2	accessory	#N/A	#N/A	#N/A	#N/A	---NA---	89	N/A	N/A	mito	20	#N/A	#N/A	Zt-74-contig77_(132083..133282)	695	3	#N/A	Yes	17	12	89	0.191011	0.134831	0.164561	MEMQIISKPRRASILATCHRRFPSTDASSKHSGHQVKMSAAWDAFAYWSDAFYRPGIVICEGCQDGWPSFERTQSRGLEFPRLELKVVL	0	0	0	0	0	0	3.38447	0	0	1.15525	0	1.38446	0	0	0	0	0	0	0	0	0	0	0	0
augustus_masked-Zt_80_contig1_377297_383324-processed-gene-0.0	accessory	#N/A	#N/A	#N/A	#N/A	---NA---	92	N/A	N/A	mito	16	#N/A	#N/A	Zt-80-contig1_(377297..383324)	3296	0	#N/A	Yes	9	6	92	0.0978261	0.0652174	0	MLPRAGRPGRGILYLYEVRAQITVYARSLLVQTITEVKPADLEASASKSDDSEESESDEGKIPEQDNSNKSEEESKEESKEESEEESEEESK	0	0	0	0	0	0	0	0	0	0	0	0	0	0	0	0	0	0	0	0	0	0	0	0
fgenesh_masked-Zt_80_contig1_384093_387647-processed-gene-0.0	accessory	#N/A	#N/A	#N/A	#N/A	---NA---	108	N/A	N/A	nucl	21.5	#N/A	#N/A	Zt-80-contig1_(384093..387647)	478	1	#N/A	Yes	18	13	108	0.166667	0.12037	0	MSKLNTSKENSPLSDGIASSSMPPLKKKRTTRQIATVTEYAATATFYLEERPKLRRPYTNTSAVVGITSSTQRNTIVAIRRRAIIRVGPGLTPPPRGSEAKRGSGCGD	0	0	0	0	0	0	0	0	0	0	0	0	0	0	0	0	0	0	0	0	0	0	0	0
snap_masked-Zt_80_contig142_57277_59759-processed-gene-0.6	accessory	#N/A	#N/A	#N/A	#N/A	ATP-dependent DNA helicase PIF1	129	Rhinocladiella mackenziei CBS 650.93	N/A	nucl	19	#N/A	#N/A	Zt-80-contig142_(57277..59759)	645	2	#N/A	Yes	5	4	129	0.0387597	0.0310078	0	MATLSYEEVLQFREAVYLFATKAEVAEHNHNFLRDLGKPVVIVHAKHNQPNKKKAAEVTTENAGNLYRRLPVAIGTKIMLKMNLWTKRGLVNSTQGTLYDIVWAACRFASSSLYPDTPDQPLPCQTDRR	0	0	0	0	0	0	0	0	0	0	0	0	0	0	0	0	0	0	0	0	0	0	0	0
snap_masked-Zt_80_contig142_57277_59759-processed-gene-0.7	accessory	#N/A	#N/A	#N/A	#N/A	ATP-dependent DNA helicase PIF1	131	Metarhizium anisopliae BRIP 53293	N/A	mito	16	#N/A	#N/A	Zt-80-contig142_(57277..59759)	1344	1	#N/A	Yes	7	6	131	0.0534351	0.0458015	0.00763603	MSARMLAGTGITAGPEWWTQQKANFPAESVVESQSQTQVDKLNKEQRLFHNSASSALGCKPLRRTLHHLAPTGSAAHNIEGSTIHSLFGLPMRTAFEKLNPQRLAEFQAKLRDKKYLLIDEKPFLGFRQLY	0	0	0	0	0	0	0	0	0	0.274897	0	0	0	0	0	0	0	0	0	0	0	0	0	0
snap_masked-Zt_80_contig142_57277_59759-processed-gene-0.8	accessory	#N/A	#N/A	#N/A	#N/A	ATP-dependent DNA helicase PIF1	78	Rhinocladiella mackenziei CBS 650.93	N/A	mito	17	#N/A	#N/A	Zt-80-contig142_(57277..59759)	2090	0	#N/A	Yes	7	5	78	0.0897436	0.0641026	0	MSLFEFITTVSFRRVTRITVRRTKPYVINYYPRYKQDPASKQYEDYYRVKMILNHPFREYPTLPFSLEGDDNGVVHKT	0	0	0	0	0	0	0	0	0	0	0	0	0	0	0	0	0	0	0	0	0	0	0	0
augustus_masked-Zt_92_contig142_65314_66105-processed-gene-0.0	accessory	#N/A	#N/A	#N/A	#N/A	SMQ54825.1 unnamed protein product	129	Zymoseptoria tritici ST99CH_3D7	N/A	nucl	17.5	#N/A	#N/A	Zt-92-contig142_(65314..66105)	3	0	#N/A	Yes	124	97	129	0.96124	0.751938	0.434836	MKLEGLVSRHEERVEKLGADASAQIEKYKQLDGQATGLQNQLEQVQSESASQKDTIQRREKAISDLTAQVKQLSITISDERRDKDTLKSIVDGIELSLREEGLPTALSLDTAAAVAQMRLSWKEMSRQA	0	0	0	0	0	0	0	0	0	0	0	0	0	0	0	7.70629	0	7.94781	0	0	0	0	0	0
augustus_masked-Zt_99_contig15_32156_33161-processed-gene-0.0	accessory	#N/A	#N/A	#N/A	#N/A	KJX97415.1 hypothetical protein TI39_contig494g00004	41	Zymoseptoria brevis	N/A	nucl	22	#N/A	#N/A	Zt-99-contig15_(32156..33161)	64	0	#N/A	Yes	6	3	41	0.146341	0.0731707	0	MFKEVDVIDLVGYKRGRNEDNVSEREQLVVATSRNLARRIE	0	0	0	0	0	0	0	0	0	0	0	0	0	0	0	0	0	0	0	0	0	0	0	0
ZtritIPO323_04g02001	accessory	Mycgr3P84209	48	48	43	Anhydro-N-acetylmuramic acid kinase	370	Zymoseptoria tritici ST99CH_3D7	Anhydro-N-acetylmuramic acid kinase;Anhydro-N-acetylmuramic acid kinase;Anhydro-N-acetylmuramic acid kinase;Anhydro-N-acetylmuramic acid kinase	mito	18	#N/A	#N/A	Zt-IPO323-contig1	5155422	4	#N/A	Yes	171	94	370	0.462162	0.254054	7.09694	MRLLHHGEVPFPSTLKSKTMCAIASNTTSPEEVSVLNIRIGEFVASALQTFATEHNFSLRDDIDLIGGQGQTLRHLPLPSLFPDRDVSRAHMDIGEISIIAANTGITTMGNFRVSDMSLGRQGCPIFSALDSLLVNHPTKNRAVQNIGGIANFSISPAGDVQGHYDFDTGPGNVFVDAAMRYFTKGEREYDRDGALGAAGKVDQSIVDEVLSNPYFAHEISKTTGRETFGDTMAEDICKRMVVNGASPEDAVATITRVTAQSLHEHYVRYAPKPLHEVFMGGGGSYHPNIINYLREKMPETNFALIDELGIPAGAKEALGFALYTCEEFVGRPLMVPHRVESRREGVIGHVQPGENHFGLRRRVVEFWGL	13.3697	11.2033	4.25267	6.52997	14.808	5.1804	9.00397	7.92071	6.48498	10.2377	19.7011	6.75477	8.12985	10.6714	3.42821	8.53212	11.3733	1.94852	2.13298	2.20894	0.641925	2.53445	4.40899	0.783551
ZtritIPO323_04g00003	accessory	Mycgr3P103027	64	47	31	XP_003847520.1 hypothetical protein MYCGRDRAFT_106447	315	Zymoseptoria tritici IPO323	Winged helix-like DNA-binding domain superfamily;Transposase, Tc1-like;Transposase, Tc1-like	mito	12	#N/A	#N/A	Zt-IPO323-contig1	84137	4	#N/A	Yes	397	255	315	1.26032	0.809524	9.30418	MLDIGSSDAFAPAVHPLPPRRVGHCPVLANGMVGPRTLPWPAPDTEPRSFFEPEVVDDDDEPRGRGLLPYAIRTRIKTLKRVAGWTLHRIAAALGEPYSTVQTIAAEAAIPARRGLHGLRQFGTPIANRIVDYVTSGVEGRRATYQQIKERLQLLCSVNTIRRRLNERRYWKRVARRAPFLNANGLDLRPQFGQWCLDHLDNNRTFLFGDGAAFSKGGSSKGNITAAGMAEHVLPELHRFWREIVDSEAEELAAGFRNDWFVDEGRFSYSPPRQTTPGTPTPVDDLVEEAQVPAAPLPMLCLDGAAVHKAAAFRG	0	0	0	0.0715767	0	0	0	0	0	0	0	0	0	0	0	0	0	0	0.0286274	0	0	0.0401205	0	0
ZtritIPO323_04g01964	accessory	Mycgr3P90047	75	30	47	SMR45626.1 unnamed protein product	252	Zymoseptoria tritici ST99CH_1E4	N/A	mito	17.5	#N/A	yes	Zt-IPO323-contig1	5050960	6	#N/A	Yes	341	192	252	1.35317	0.761905	0	MPRLLARIREVRSYLLLPFLLLSYYPPYYLPLYTKEAFLSTLRDAKNPTPPVLYYAAEIIRLEEDSSSDDEDRFKSILPYKLEGWDKARLCNDRSTSFINLKYPATPKKRGREEDVNKTPEEQTDGQDKNPFGHPRTSSKSARTLAEIAGSKPGFPMYKGNIKSKKKRGNKGGEVIYRKGDVKYSEAMAHCKTIWNKAFPCAICKDLRNGKVIYVILRNIIADLITAECFEIKECLGWDLFLDSPKLRDQIN	0	0	0	0	0	0	0	0	0	0	0	0	0	0	0	0	0	0	0	0	0	0	0	0
fgenesh_masked-Zt_IPO323_contig1-processed-gene-4.271	accessory	Mycgr3P96335	80	21	24	SMQ45230.1 unnamed protein product	198	Zymoseptoria tritici ST99CH_3D7	N/A	nucl	16.5	#N/A	#N/A	Zt-IPO323-contig1	1196801	1	#N/A	Yes	112	56	198	0.565657	0.282828	0	MHFKELELGGIHNSAINLLLQRHIKDKRRQRVRQLLLHYFCKFAAKAVLYSLRLRKDVNGTNKQNKQTNKPNLITSIESEFLVKAKAEIESTRRVEIVATRLSSTAPKKRGREEDINKTPVILIGEQTVGQAKNPFRHPRTSSKLARTLAEIAGSKPRFPIYKGNIKSKKKRGNKGGEVIYRKGDVKYSEAIAHYKTI	0	0	0	0	0	0	0	0	0	0	0	0	0	0	0	0	0	0	0	0	0	0	0	0
ZtritIPO323_04g01820	accessory	Mycgr3P107589	80	21	7	SMY20269.1 unnamed protein product	213	Zymoseptoria tritici ST99CH_1A5	N/A	mito	13	yes	#N/A	Zt-IPO323-contig1	4702229	3	12	Yes	86	70	213	0.403756	0.328638	1.36408	MAEPQRKKRCTNAAISSISHSEPSAAHASTAAHSGISQTTKDSFGEHSSGDEVPDDQLIQNTADDQTSPKLKPFRFLDLAAELLMRSTRLWPSIILRDEFLSILENASDIRATVPRYNFQHIVRSMNRLPEQHAKKISASVGTSKKRNIKPEKRGTTMSLSCIFIRPGPRWWDTKGDIIFAMYLMRTMKLDYTGCAQEEVVKMISALEALLEA	2.04115	0	2.39458	2.31639	0	1.36266	0	0	0	9.83245	14.2579	9.1173	0.0442319	0	0	0.0586574	0	0	0.789181	4.47118	2.42128	0	0	0
ZtritIPO323_04g00224	accessory	Mycgr3P34715	84	22	12	choline-sulfatase like	305	Zymoseptoria tritici ST99CH_3D7	Sulfatase, N-terminal;Alkaline phosphatase-like, alpha/beta/alpha;Alkaline phosphatase-like, alpha/beta/alpha;Alkaline phosphatase-like, alpha/beta/alpha;Alkaline phosphatase-like, alpha/beta/alpha;Alkaline-phosphatase-like, core domain superfamily	nucl	19.5	#N/A	#N/A	Zt-IPO323-contig1	684590	4	#N/A	Yes	127	92	305	0.416393	0.301639	6.93767	MFNGTSQFDDGMPAESLFGNSAFNGAPRGLGLNNGALAGADSASRPPPKPGSSCCRSAYPLGVGSPQHPCEHHQRPSPTLTSKGRWWSLVNSAGIAESNIPAEKYAGQAFRKTIDVNLIGAFVPQRWKYRGRPGITESNIPAETYDGQAFRKTVDVASGLASLAAWLSWPSPALPTRMASAHRSSHSNGDVMSREVHSQGPSILYIMADQLAAPQLKIYNEDPQIKTPNLDKLAERSVVFDSAYCTSPLRAPSRMAMITGQPPSEIGAYDNASPRLKTHHEGSVSAEWYDGKAFGRTIDVASAPP	8.28849	0	3.27087	12.5278	12.4969	9.06333	10.4531	7.3251	6.64627	10.9035	0	3.48567	9.79143	9.7383	6.37256	11.0765	5.68617	4.46222	9.11278	8.12313	4.91163	6.24439	0	3.91745
ZtritIPO323_04g00011	accessory	Mycgr3P51814	85	26	6	---NA---	88	N/A	N/A	mito	12	#N/A	#N/A	Zt-IPO323-contig1	127316	3	#N/A	Yes	85	40	88	0.965909	0.454545	0.0293356	MDRLSRMLAAAQGMGGGGGGPAQHVKLHVCDVLSECASGAGLNWTGWIVREWRRASGMDTYQHPVDCATDLAEDEKGMAKEPSDVAEL	0	0	0	0	0	0	0.208137	0	0	0.578971	0	0	0	0	0	0	0	0	0	0	0	0	0	0
ZtritIPO323_04g00049	accessory	Mycgr3P101989	85	30	49	XP_003857792.1 hypothetical protein MYCGRDRAFT_101989, partial	379	Zymoseptoria tritici IPO323	N/A	cyto	8.5	#N/A	#N/A	Zt-IPO323-contig1	230445	12	#N/A	Yes	32	30	379	0.0844327	0.0791557	15.5306	MSVKGALNTLGAFGSALTIIGFGQSNIPTYEPAGTSVRIKAGRSTVDAEENDLVRTAESRIRQSVDVKQGGQIGAVYGYNGDNEFIGQSTNALVREADEIDFIIDQDSPAEQAVYVSVSARNDAICASWIAVEYRDASSGGGGAWTGDVGRHCGQRWAWGREVAGKNPDGTDWEPACKPCKAPYFHCALTTFAGTWLDANFTNNTLSTSMKFKASDYGDLANQTLAEGRECDATIFAREGGPIAGKAASAWCIHSCVILTEPGKPQKRDLPPRPQSIADELVVSNLPGQTAEELCSSETSRGQDFVGVDGKYCDMETKTLYTLCSTEEVDDCVEMSSLLDADAGSEEPGAAMEVVKRTSVAKRSVTLPLKSYKKVDYND	14.3625	10.4458	18.3674	12.9788	14.7398	17.6996	10.1628	4.77532	12.4209	14.9642	23.3718	20.7095	13.3346	6.99036	11.4765	12.1104	4.28311	25.7847	18.5648	23.7334	21.653	14.5101	21.638	21.629
augustus_masked-Zt_IPO323_contig1-processed-gene-19.180	accessory	Mycgr3P95756	86	85	71	SMR64321.1 unnamed protein product	95	Zymoseptoria tritici ST99CH_3D1	N/A	cyto	12.5	#N/A	#N/A	Zt-IPO323-contig1	6060502	1	#N/A	Yes	88	65	95	0.926316	0.684211	0	MNEELIHKRLDANGYPFIDDIHSDTNADAAAADKELVNNEEEDFFGSDEEIEEFKLLLPPERVFSSLPELKTFIKVWTREHGYDLVIRGSKNNGC	0	0	0	0	0	0	0	0	0	0	0	0	0	0	0	0	0	0	0	0	0	0	0	0
ZtritIPO323_04g00294	accessory	Mycgr3P88790	86	68	18	SMQ45110.1 unnamed protein product	180	Zymoseptoria tritici ST99CH_3D7	N/A	nucl	17	#N/A	#N/A	Zt-IPO323-contig1	874289	1	#N/A	Yes	25	24	180	0.138889	0.133333	12.5965	MRMDVEDEGEEDGKDEAGFTYEGPGLRAFNYEADDPEDEDADITMSNTIAQATCPHDIEEDQEEDNPNPPDPPTDPSPFNPDQRLPPVPDDHAELTEPVRQQARTLSRDLLHVASGPRTDADLRRAGHQRETEDRRLREREQEEAERVQRERRKREQRVRGGEGGEGERGESGGEEGDWS	28.836	13.8917	16.8932	2.81459	0	0	22.7952	18.5864	14.4813	5.57678	3.76364	4.09336	31.3242	17.7838	15.9041	23.2783	11.1586	9.17755	28.8334	9.32507	3.52279	18.5011	31.8994	10.3857
ZtritIPO323_04g00454	accessory	Mycgr3P98251	87	75	67	SMQ45265.1 unnamed protein product	477	Zymoseptoria tritici ST99CH_3D7	N/A	mito	13.5	#N/A	#N/A	Zt-IPO323-contig1	1313941	3	#N/A	Yes	173	72	477	0.362683	0.150943	51.5996	MKYVLHRLILSQCSGFFEAGTRAEWGGRAIDEGPGSVGGSLARISEVESMTAGSSSRMSSQERRPSYEQNGRRWNYELDWASAGDDDVPMLVQKDGTSQSIFGDYAGHPPPVRNKPPASSENFFRSVTNFTSLSLNDRPSPSGPPEPGDEILKDYDNLFRTMYNHPPNLDTINIATAYTECKALLHLADMYDALEIVGSRVDHHLLRFGVRLFKQIAKYPPSYLKLGYLARSKTIFTEAMIHVVGQWPLAAPQLRGQVETSVMEIIEDKVDELKEIEEKVESKLWRLNLSTSRGERVTPTNDFLSWLAISLFRQWLAENTTLAPTGILKDNGARPASNTISQQSSTRGASRSSNHLASQRGSSRAQAQQPPPPPPPINTGRIYRLIGSSDPSAYLNRDE…	32.3936	83.1536	60.1276	20.8592	36.4106	64.3032	23.853	57.6722	58.0635	41.0687	63.1495	65.8851	27.8463	62.584	52.6532	30.2264	97.4066	59.2747	36.1233	82.0726	79.8588	24.5015	70.2722	56.763
ZtritIPO323_04g02084	accessory	Mycgr3P107697	88	51	60	XP_003856951.1 hypothetical protein MYCGRDRAFT_107697	222	Zymoseptoria tritici IPO323	N/A	extr	23	yes	#N/A	Zt-IPO323-contig1	5360006	16	#N/A	Yes	163	72	222	0.734234	0.324324	32.2311	MKTTILFSTLFAATALAGFNVQQLPKSWSPLGKGDGSKMLLAREDGGTRDCQNHTDCKGICDNDPTGCGAGQEDYCFDPNKKCYCIAQKIPELCVCLYPPSIFGPLADSCRRHLALILSASMVAVALECPVTQAATRREIHASRSRNLLVEEDVPELARLFDSDSDANGRNNWPIVTNLPQLKCCALFASHLVPHCCESLAPGLSAGSIVSIDQILCDVLDS	2.06634	7.31149	16.3611	198.133	249.436	290.744	1.16728	0	5.37821	1.4483	25.8296	26.5665	1.78023	0	9.51188	11.4255	3.24571	13.2063	11.2198	94.7233	46.3344	1.35796	5.42694	5.91392
ZtritIPO323_04g02043	accessory	Mycgr3P20676	89	74	89	SMQ46790.1 unnamed protein product	683	Zymoseptoria tritici ST99CH_3D7	Chitinase II;LysM domain;LysM domain superfamily;LysM domain superfamily;Glycoside hydrolase family 18, catalytic domain;LysM domain;Endochitinase-like superfamily;Endochitinase-like superfamily;Endochitinase-like superfamily;Glycoside hydrolase, chitinase active site;Glycoside hydrolase, chitinase active site;Glycoside hydrolase, chitinase active site;Glycoside hydrolase, chitinase active site;G…	extr	23	yes	#N/A	Zt-IPO323-contig1	5275342	24	#N/A	Yes	442	51	683	0.647145	0.0746706	8.7979	MASIRGTRTCTILLILFTLSQTVMGTWFDNHMKHKDTPLVARQLSGSVGELGECPYLSVVAGDTCISLADKCGNLTISDFQSYNGAGNSPDYNATFCGALDVNQVVCCGAGNYPDFTPKPNPDGTCIEWTVKANDTCTDVGILYNTTVEAIERVNANKTWGFGGCYFLLPGQKICLSEGTPPFPAPVDNAQCGPQIEGTAATTNITGWADLNPCPNKACCNKWAQCGITGDFCIPERAYTGAPGSAPPGKNGCISNCGMEIISSPEPPAVFEKIGYFETWNQERPGLHMWPRDINSNGSYQYTMVHYAFMNIIEGYEISAAPYEDNWNEFLNTTGFKKIVTFGGWAFSTENFTYNVFRDGVTTADRQKFAQNVARFVIDNKLDGVDFDWEYPGAPDIPG…	2.3689	2.43219	19.1999	1.38691	2.55559	15.9971	1.57979	5.34546	14.9884	3.38513	10.7004	41.2386	0.774935	3.48851	16.9792	1.04389	7.80857	21.0761	0.996338	3.9281	22.2933	1.69669	9.15651	15.9321
ZtritIPO323_04g00890	accessory	Mycgr3P31282	91	46	49	sugar transporter STL1	571	Zymoseptoria tritici ST99CH_3D7	Sugar/inositol transporter;Major facilitator, sugar transporter-like;Major facilitator, sugar transporter-like;Major facilitator, sugar transporter-like;Major facilitator, sugar transporter-like;Major facilitator, sugar transporter-like;Major facilitator, sugar transporter-like;Major facilitator, sugar transporter-like;Major facilitator, sugar transporter-like;Major facilitator, sugar transporter…	plas	20	#N/A	yes	Zt-IPO323-contig1	2343420	14	#N/A	Yes	60	26	571	0.105079	0.0455342	6.04018	MARKYLGGSVLHPPFSSSTATIKISLRTGLSSSKFSTHSHPRVFGNVIISEDFLETFGHPSANTQGTMTSIYNIGCFIGAMSTILTGDYLGRPRQILVGSTVIAIGAIIQTASYGVPQMMVGRVVAGLGTGMNTSTAGVWQAETSRMSSRGKLVIIQMANCITGFSISNWLTLGFSFAPRDVAWRFPLAFQIFFTLCIYAMCPFLPDSPRLLIRKGKFEEATEVIAALQGNGATPDSSSVRAQFDIIKDVLDKEHLNTYTWWQLISGRGPAGVLRRMILGAAMQCMNQVSGINVTSYYCWTKTLLTPSQTAMHASKHLDTNIKSIHTHSLFNNYMSYIFINALGISPLLSRVLAACGSVDYLIFACLAYFVIERFGRRKVMMSSAAACSICWVCIAIAQ…	1.83017	0	6.13684	2.33789	8.5525	15.3317	2.36807	1.67172	8.40449	3.52266	6.30871	21.3976	3.27796	2.1797	14.2747	2.31179	1.38437	9.46211	1.96589	1.70551	12.7553	3.06029	2.89121	15.6462
ZtritIPO323_04g00736	accessory	Mycgr3P83595	92	53	57	amidase signature enzyme	626	Zymoseptoria tritici ST99CH_3D1	Amidase signature (AS) superfamily;Amidase signature domain;Amidase signature domain;Amidase;Amidase, conserved site;Amidase signature (AS) superfamily	mito	19	#N/A	#N/A	Zt-IPO323-contig1	1971067	9	#N/A	Yes	182	120	626	0.290735	0.191693	18.6974	MSQTYQTHLEFLNRSAAKATASAWNPPPPPANPVVSGLPLKYLSSVVSNAGLVAQTLYQNGGFTSLRDRPELDGVEPRYDPLVIRTGSASSQNEDDQYVATLASEDWNVKTSTATVFRSILDYHDAYKSGSLTPTDVAKALLPQVRKEGTSSGRHSTAFIQVREARTLAAAAASTQRYQNGKYLSPLDGVPVAVKDEVDVAGYTKCFGSAMDFTREDGATSYCVQRWLDAGAILVGKTNMHEMGVDTTNCNVVHGTPLNPYNEKYYCGGSSGGSAYAVGAGLVPLAEGNDEGGSIRIPAAYCGVYGLKPSHGRVSSRPSKELASTTGVAGPIAANMCDLELGYRIMAQPDSLNHKSRLFAPPSSPTAKNPKRRKVLGIYKPWFDRADPGVEASCQNAIE…	16.9898	10.7066	27.1045	15.3732	8.08009	28.2334	16.0388	6.18477	29.1663	16.1859	17.4603	35.9298	21.5981	9.23362	31.9914	20.1708	16.6915	44.7035	15.3034	11.7657	29.0432	14.6088	3.19702	29.7824
ZtritIPO323_04g01194	accessory	Mycgr3P107279	92	71	80	XP_003857320.1 hypothetical protein MYCGRDRAFT_107279	335	Zymoseptoria tritici IPO323	N/A	mito	11	yes	#N/A	Zt-IPO323-contig1	3124902	10	#N/A	Yes	66	48	335	0.197015	0.143284	5.85696	MPGRREHGHASLAALSLPARCSLLSRAPVNKSRTGLALSEWIIQLQDGRPTTLSGSFRDRPYPVCHVRGALVWARDLSSVGNVTDSITLFPPIAQPLYHYRQRDPPSSQPDQALLNVPDMRKDRKGFATRSHKLQQVASSADCQQRWRLAEGRDEPLQSRPGPCRRGHYLDPAEREDNVTGCPRCPSTSPHQVLLPRKHRHSCIPGTLDRGKGSTKQDVSRFGYHSTLLYMGSFTLVRCSCRASISCFSGLAGRYSAAATVDFILSFWMTKLPSKSRSDESQTLWVVHGYVGHWTSIGSSAISRERPRDPTQVNLPARKPYHITRYAIAVLTPSN	2.6606	1.83317	4.93482	2.08439	13.344	5.82303	5.92429	3.6863	7.29775	1.675	7.79597	5.40868	3.37284	6.59879	8.97034	3.37562	4.41935	5.76412	3.65503	9.88169	6.78182	3.86185	13.5882	8.68748
ZtritIPO323_04g01971	accessory	Mycgr3P107656	92	48	22	SMR43081.1 unnamed protein product	419	Zymoseptoria tritici ST99CH_1E4	N/A	nucl	9.5	#N/A	#N/A	Zt-IPO323-contig1	5086305	5	8	Yes	13	13	419	0.0310263	0.0310263	0.732184	MYNPTAHLNNKKRKAADQALARPPRPRRYTPEEFEYLDIGLPRRSDQEVLPVDLDSNSARTLIMQIASVIRHRQNEFRAHEARTNLSPMIPSRKLLDKVLNESPEDTARTLVAWMASDTVDILGQPQWTWDHFANIFGPSASDLGLKILYLKLTRSHGELPTPYTGIGTASGGGGSRAWGYELVMRRKVQGLELQASHAGEYHIEEMHKEGVEVLFRVIAVFPEEVSNYQVQYYEGVVVDWIESGNDIDNLTSTTYKSKRNLVPNRNIKPTGINHIHPWAQLSGAYARFRASTPRLAGPLLADDDKVTSAKQFLEIILEAHREADGRYFCCGRRRADLNDNRPMLNASAVTGIKGQYPTVPIKFGGYDVFVKIPSFPADAIFCNKCWRSFRTFREQLSV…	0	0	0	3.78694	1.96078	1.14517	0	0	0	2.927	0	0.735975	0	0	0	2.68418	0	0.931603	0	0	0	0	0	0
ZtritIPO323_04g01542	accessory	Mycgr3P107443	93	69	77	XP_003857166.1 hypothetical protein MYCGRDRAFT_107443	433	Zymoseptoria tritici IPO323	Leucine-rich repeat domain superfamily	cysk	16	#N/A	#N/A	Zt-IPO323-contig1	4013858	14	1	Yes	9	7	433	0.0207852	0.0161663	10.0366	MRAATLVQTLIITELHDDNGPTIPSGGNTTTRTPIRIEGCYISTIKLLVRSLIYSPMLADHVRELYFGEDTPLLADLDSDGEELEDHGVEVEAIENYAEAVNASTSLSQEIRELVTNGLAEGEQPANMAMLLIACRKLEVLEVELLPGWNELIVGSVLDSAGRDPMASSESNEALPLSRLRELTVRCGQETAFLKMSELQWLIHIGQLETFRGNRLEIIQAADEGAYGEPCHIKHLRLTDSACDGESLRELLACCSSLETLQLEFGPACLVCYGWLSRSIIEFGQNLREICIDMSVSEFVCNACTATNDQQSLCDDPYDEGGVLQPGSPLEDMSELHNLQTLRLSAIAIYGKDDPDDRGFPNFEIPVLTDILPISLRVLELFDCATVQMEAMEKQLNAV…	27.0578	0	4.07185	28.4384	2.05414	6.11817	9.35268	6.82539	3.90921	21.8967	4.19449	5.89877	22.4848	1.36293	4.1341	44.0037	0	7.03637	23.4823	7.17669	4.6356	0.270414	0	0
ZtritIPO323_04g01584	accessory	Mycgr3P66788	93	51	55	CCCH zinc finger	476	Zymoseptoria brevis	Zinc finger, CCCH-type;Zinc finger, CCCH-type;Zinc finger, CCCH-type superfamily;Zinc finger, CCCH-type superfamily;Zinc finger, CCCH-type superfamily;Zinc finger, CCCH-type superfamily;Zinc finger, CCCH-type superfamily;Zinc finger, CCCH-type superfamily;Zinc finger, CCCH-type superfamily;Zinc finger, CCCH-type superfamily;Zinc finger, CCCH-type superfamily;Zinc finger, CCCH-type superfamily;Zin…	mito	18	yes	#N/A	Zt-IPO323-contig1	4109757	15	#N/A	Yes	112	27	476	0.235294	0.0567227	24.632	MPVMRRRAVPAYSALLAATTSWFHLIHRDFDFLTSLLFTNATALQEALPPRKFEFIMNEEAELQARIAALSGQINQRKQQPFGHPRDARWAPYARRGRGGHQPPHKNRTLVLNTPVPQDAGMKAEPGVIAAPAPVAPSPAKDAFVSTRGSRMNQLMTKETFAREQKQRIEQLEQQRAAKRPRGPPSAPVNMASTARQPLREVEIEGIRFHLKEDGSKLIRIRDTAHDPKETPKKAKIADVEFYRTKNGNLVRMMAQNQNGTQRLVKRAPKPQCENFTKHGTCIFGPSCKFTHNPEKVAICKELMRSGSCKAGETCDMSHELTYHRVPACTHFQRGNCTNDACRYPHVHVSPTARVCRPFATLGYCAKGPDCDDRHVFECPDYASTGHCANHEKGACALQ…	37.1468	8.42891	22.824	33.085	18.1195	19.505	27.5195	16.1302	11.9953	35.4222	18.443	21.9607	21.6452	17.375	10.4094	28.0466	13.4681	16.3623	55.7147	39.7463	21.2452	47.3316	28.9495	22.6539
ZtritIPO323_04g00039	accessory	Mycgr3P88611	94	28	34	SMY18594.1 unnamed protein product	309	Zymoseptoria tritici ST99CH_1A5	N/A	cyto	14.5	#N/A	#N/A	Zt-IPO323-contig1	201325	6	#N/A	Yes	80	53	309	0.2589	0.171521	3.64666	MLIDAPRKLVTVDLDSIKTCKDLLVNSEPFDPSHGKILDNIWNVAKATSDRWNQALQDPAHIKKAHARCVHDWRPVVARLAAAVQGVVIMPRQAGHRELEALRVDIAKIRDKLHVCCNITHKSGVFLVPDGQNQSCFDVLPHQPLLNVPREVVGCEADADPFHNSEPSSSSSMSVFVHEIEQDISTPPSPRVVISRRASITESEDEVPRTSDDDDFIDDDDGSHPENAVSGTPPSDEGSADEQESQAEAGAEEEEELSGSVESESMEDTDSEEDELAGDGSVSTTTGGPSYRPQGNLRPRGRRSFGRGG	2.38884	0	3.17267	2.29557	0	5.20118	5.4794	7.81451	4.6582	1.67355	0	4.77735	2.50649	0	9.22289	2.83446	5.45939	13.8668	2.33617	2.66445	4.14658	2.21564	11.8757	3.82914
ZtritIPO323_04g00235	accessory	Mycgr3P88745	94	75	70	SMY18746.1 unnamed protein product	243	Zymoseptoria tritici ST99CH_1A5	N/A	mito	8	#N/A	#N/A	Zt-IPO323-contig1	705916	4	#N/A	Yes	230	162	243	0.946502	0.666667	5.44195	MSQKEPQCIRQLAAWSPPQSPSAGMLDPFNCYPVHYHPWYDQIMPHTKSYASLYPQPLLNVLRSDGFEWECYMTQTALAEPALFYVRLVFGGGVLVQLDTIPLAYTGYLHAKSVRAIQEALQDPKRATSDANIIAVGRLALYEHLFGDRRAARNIHRPAQRRMIGLRGGMKDLTVPDFLRPMMRGCDVLMAVGSDNVLFLEDDNVPNLSVRETFGAAAHWAPHEMPDIRRKINVSDLVNDEDE	6.9348	3.38147	5.27636	2.62135	0	2.7242	5.51327	4.5998	5.36893	4.3122	4.97924	7.78251	5.27914	5.54503	11.0672	7.48754	0	4.7358	2.99403	14.7315	4.88015	8.08249	4.82613	12.3372
ZtritIPO323_04g01583	accessory	Mycgr3P33587	94	55	58	SMQ46369.1 unnamed protein product	370	Zymoseptoria tritici ST99CH_3D7	Sel1-like repeat;Sel1-like repeat;Sel1-like repeat;Sel1-like repeat;Sel1-like repeat	nucl	18.5	#N/A	#N/A	Zt-IPO323-contig1	4108118	3	#N/A	Yes	61	7	370	0.164865	0.0189189	31.705	MPSLRDLLKKKDKIVEQSTPENNLSPPEFTFIRTTTQDFERIEPPSYPEDSQSLPVGKKSKHSGEHKRTLGFRSLSQSSTKAKANNTSSQATADTNGQQLPTRPKSERRISGVLHLHSRSHSRSNSAELSVNLPRDLPEAPEGTAVERPRSRDDQDEGDKEAKEHREAQWEKRATILAKNSPLRDGALQTAQSEDRAQNRRSKSPSISDATGDVNIQEAIRLHEAGDLPRSTEMFGQLARPDGANNALAQVLYGLALRHGWGITVEPQQAVHYLSLAAANSASIEEEALASSKKGGAAKGELVLAIYELANCFRHGWGVKKDASAARTYYETAANLGDTDAMEEAAWCLLEGFGGPKDKVSNDEIPICLY	43.29	27.4961	31.021	51.1488	36.5807	25.2004	48.7841	28.4045	23.1649	46.6522	22.4356	29.6489	43.1999	32.6158	25.5279	34.2173	40.3569	31.9728	38.9461	26.5677	26.861	41.7256	37.7216	29.7572
ZtritIPO323_04g01753	accessory	Mycgr3P53956	94	92	95	serine family amino acid catabolism-related	368	Zymoseptoria tritici IPO323	Pyridoxal-phosphate dependent enzyme;Pyridoxal-phosphate dependent enzyme;Pyridoxal-phosphate dependent enzyme;Pyridoxal-phosphate dependent enzyme;Serine/threonine dehydratase, pyridoxal-phosphate-binding site;Tryptophan synthase beta subunit-like PLP-dependent enzyme	cyto	12	#N/A	#N/A	Zt-IPO323-contig1	4535525	9	#N/A	Yes	58	19	368	0.157609	0.0516304	38.4743	MDRDAIDLVKRPFSDLRLVWDSTFRTCYATNGVRSNIYLKLENTQPSGSFKSRGMGAFVKAHLPDDGANGTGDSRTTTHFFCSSGGNAGLGCVSAAVTFICPATIVVPDSTSAYMIDKLKKAGAHEVIQTGASWYEADQYLRKELLPAARAGGQHAVYVPPFDDPAIWAGNSTMVDEIVQQLSTVDDHYPSATRESGTESVTLPDAIICSVGGGGLLNGIMQGLERHSAWKGETGPMVLAVETVGADALSQSVEKGELVTLPKITSIATTLGARRVSEQTFTYAMDRTRVKCAVLTDKETVEACKRFADDERMLVEPACAVSLAVLYTGKLHEYIPGLQPESRVVVVVCGGSGLSLQILNQYIKDFLD	56.2905	31.9238	34.0992	46.4076	16.5027	33.636	38.9479	17.6262	32.7266	44.7913	56.1163	34.0925	44.2935	42.7491	34.7893	38.5023	18.8669	29.0028	36.3361	23.975	31.9687	65.4798	8.72724	40.3094
ZtritIPO323_04g02263	accessory	Mycgr3P90262	94	84	67	signal peptide-containing	110	Zymoseptoria tritici IPO323	N/A	mito	7	#N/A	#N/A	Zt-IPO323-contig1	5791434	2	#N/A	Yes	118	102	110	1.07273	0.927273	0.235344	MAGIANDLPALFHSRRLLSKAPRHTAPVIKITHIEPAWSPTSAIRALCLSNLLSFSDSGGREVRLLSLATASFFAIQAVAVPSANIEIRGNNDASDAKQNGACNSRSLGR	0	0	0	0	0	0	0	0	0	0	0	0	0	0	0	0	0	0	0	0	0	0.175137	0	0
ZtritIPO323_04g00085	accessory	Mycgr3P88639	95	35	43	XP_003855859.1 hypothetical protein MYCGRDRAFT_88639	355	Zymoseptoria tritici IPO323	Membrane associated eicosanoid/glutathione metabolism-like domain superfamily;Membrane associated eicosanoid/glutathione metabolism-like domain superfamily;Membrane associated eicosanoid/glutathione metabolism-like domain superfamily;Membrane associated eicosanoid/glutathione metabolism-like domain superfamily;Membrane associated eicosanoid/glutathione metabolism-like domain superfamily;Membrane …	plas	11	#N/A	yes	Zt-IPO323-contig1	304679	8	#N/A	Yes	262	175	355	0.738028	0.492958	0.115156	MKPKSDYLSIRIPQHINRGNYVSANRQAEERLCPRPFRHNCQHDSWLPTARQSFKSSSITCQTTYGDSTVAPPHFGSRKRRQVMDQTRTIRQTSTGTQPSLRHTLAAKATADDRPRLRHLGIIATTKPSPMAIHLPDLRHDNVSLYLVPVPSQSPRASGPQPPTRPRQRRSGTVVCRATSSKPSKTTTSSTSPPKVVCAGSAARLDPAVLNFLSIAYLLARIAFIYLYIHSGTAGVAKARTCAYMGGMGLLFTIFVMAAAAFTDRLHWSRRETGEELLGEEEQLAHALETLTGALFQRPPLMSAVKCQLRYTILPGVRSLTPPPSPVRQFRGLNRCLAILWQQKTRQVAEGRDWA	0	0	0.259985	0.135949	0	0	0.161677	0	0	0.221047	0	0	0.259479	0	0	0.223523	0	0	0.35099	0	0.850607	0.153453	0	0
ZtritIPO323_04g00088	accessory	Mycgr3P88642	96	67	68	SMQ44923.1 unnamed protein product	552	Zymoseptoria tritici ST99CH_3D7	N/A	mito	13	#N/A	#N/A	Zt-IPO323-contig1	309601	9	#N/A	Yes	383	302	552	0.693841	0.547101	0.0180551	MPRHGMPEHRIPSQRAERHRDLLHQITREKDGNTLHLINEFIPTIHLKFQFLDAMDAPNGYKDIRVSSPARIVNHATLLRALYKGTFLQDQASYLQLSFLETGYNHEDLLRAFLRDFFMGQLHGIRATCSGCLWPTNKSYKKGRVLLCAACVKPWLLWQKTERAELDKANFGLVTAWEDDPPKITSPFASVRLPDLFHFDQFQDSFATPIHGFKLEGILSGAIIPLGLRARVLLFFVGRALTYIPYLFTLDDRASSDAHVAIWTTMNGGYDVYGVSKTDGDIFRRLVEDKVEEKIRIGGLLHLLSPGQETTLMGIAWSNVRKHFLRFEPEIRSHCMISSEMALDLRENRASLAELRPEISATLLRTMTSDARQIWFHHNTEVQYEWIALLHFAYCFHHG…	0	0	0	0.0860001	0	0.563985	0	0	0	0	0	0	0	0	0	0	0	0	0	0	0	0	0	0
ZtritIPO323_04g00104	accessory	Mycgr3P88650	96	82	77	SMR41287.1 unnamed protein product	297	Zymoseptoria tritici ST99CH_1E4	N/A	extr	27	yes	#N/A	Zt-IPO323-contig1	351187	5	#N/A	Yes	151	120	297	0.508418	0.40404	3.70752	MHLFSILAIVLPVTSALAADVEARYYNNPPKCGVQGYDKARPGKGERGGHVLGIGIDHILRLFCHQEHDEMHDGEHDEEQGDEHDKEHDKEHDADHNVFARDHNIFAHDYYNDTHHANVNHYLSHYHHRVPNYYYNILHYHGHNDLNNYQATDLPTFTARDLAQFCGDPAATFAAVFATQTPLPSSAASNSDITGMYIQLNADSFSNFGSIGAGLDSSMRFVVTETKWQARRPLRDPPHNFVSPGSGSYLTFVQWRANQPGTYDTPSCALDSVGNMYRRCYASAEILFFLRQGGRRV	1.39978	2.12593	2.1856	0.535874	0	4.74958	2.72607	6.03987	3.73595	1.60311	4.38981	6.16221	1.6229	11.7815	5.52062	0.859794	0	1.90165	1.92172	2.88847	5.88515	6.26685	25.2441	10.9033
ZtritIPO323_04g00833	accessory	Mycgr3P30018	96	53	63	Sodium hydrogen exchanger	612	Zymoseptoria tritici ST99CH_3D7	Cation/H+ exchanger;Cation/H+ exchanger;Cation/H+ exchanger;Cation/H+ exchanger;Cation/H+ exchanger;Cation/H+ exchanger;Cation/H+ exchanger;Cation/H+ exchanger;Cation/H+ exchanger;Cation/H+ exchanger;Cation/H+ exchanger;Cation/H+ exchanger;Cation/H+ exchanger;Cation/H+ exchanger;Cation/H+ exchanger;Cation/H+ exchanger;Cation/H+ exchanger;Cation/H+ exchanger;Cation/H+ exchanger;Cation/H+ exchanger…	plas	24	#N/A	yes	Zt-IPO323-contig1	2216439	9	#N/A	Yes	269	150	612	0.439542	0.245098	16.0338	MAAAALPYHEPGIVTILILSSFLILSNVVNWIFDRLLFCGLIGQIAIGVAWGTPGGNWLSLEIQDAIVQFGYLGLIVLVYEGGLQTDLNTLRSNLFLASLVAIIGIGTPMALSFTLQGFMNITPVQAFAAGAALCSTSLGTTFTILATSGLNQSRLGVVLSSAAMMDDVVGLVMSGIIASLGQSSDNFSAIIVIRPVFVSIAFAVLLPVICAFIVKPLTKVCYKLITKRRDSKLHTTLTTEGAAFCLHVAVLTALITGAIYAGTSGLFAAYLAGASISWWDALCTELRDSNSRSTVIRDETADSTSQDNSAEPKEPVSKSPESQQASPPLAARPASSSQTSPSTTSPPPTSHAHLHGTAIFTKHISPALHSILQPFFFASIGFSIPISQMFTPSILWRG…	25.1638	24.2974	10.7357	35.9478	20.6169	17.0542	19.5545	13.129	11.6668	19.8241	8.32279	8.22787	34.8102	34.1502	24.2628	18.7053	19.7753	9.25741	26.2285	11.3091	11.0155	6.45855	6.80399	3.45898
ZtritIPO323_04g01451	accessory	Mycgr3P98639	96	32	39	F-box domain containing	555	Zymoseptoria tritici ST99CH_1E4	F-box domain;F-box domain;Domain of unknown function DUF3506;F-box domain;F-box domain;F-box domain;F-box domain;F-box domain;F-box domain;F-box-like domain superfamily	cysk	12	#N/A	#N/A	Zt-IPO323-contig1	3751279	4	#N/A	Yes	93	32	555	0.167568	0.0576577	18.4221	MAISTLMDLPSELIQHILAYLEPVDLANVAQTCRHLQIESYDNQIWLRLINRYLPTPISRLGPMKSFRELYIAHHPHWFLPQNRIWFGDTEPSGKLLVTRYDEDNGSINAYTVVARTPRGLPTDWELDPDVQIHTFNPKVWLDLNQPVVKLQVDSRRAERPPNDYPSDRSYASESVYTSEILMDTFVDSGLYSSFMLCRNLPAAAITEGTSVWPPLKYPAHGRTRNDSHNRFNSTGHKPTRHDEVSQTNFRLRKWVEYTGRRATPSLLSFGPGEPFQSTFGADLPFFAAGPNLHAGGGVRIRMPEDITTYATLPEGSFAPTTQKPWQGIWVGDYSAHGCEFLVIHQPDKQDERPLPSGMDRLRHWLYGDRRGSDSSDSSFTSAAEDLDQSVVTGQGSSS…	13.8528	17.349	8.8418	27.921	12.0324	17.4701	19.3103	22.5438	9.19723	13.2776	25.8289	10.2544	16.0012	18.029	7.57473	23.6109	11.7977	16.1346	25.3177	34.4907	11.7258	21.9656	13.3413	16.6074
ZtritIPO323_04g00887	accessory	Mycgr3P65829	97	97	100	3-hydroxyacyl- dehydrogenase like	324	Zymoseptoria tritici IPO323	3-hydroxyacyl-CoA dehydrogenase;3-hydroxyacyl-CoA dehydrogenase, C-terminal;3-hydroxyacyl-CoA dehydrogenase, NAD binding;6-phosphogluconate dehydrogenase, domain 2;6-phosphogluconate dehydrogenase, domain 2;3-hydroxyacyl-CoA dehydrogenase, conserved site;6-phosphogluconate dehydrogenase-like, C-terminal domain superfamily;NAD(P)-binding domain superfamily;NAD(P)-binding domain superfamily	mito	13.5	#N/A	#N/A	Zt-IPO323-contig1	2336791	1	#N/A	Yes	5	5	324	0.0154321	0.0154321	62.8703	MSSIKTVGVVGTGLIGASWTALFLAHGYRVLVADPGEGAEKKLKANVQSFWPTLEELGLAEGSAIPLKKASIDNYEFVGSSLGKRSAEVDFVQESAPERPDIKSKLLAELDNGTRSDVVIASSSSGIPSSQFIDQCQHPERVLIGHPFNPPHLMPLVEIVPHPKTSQTAIETARTFYASIARRPIVVKQEIPGFVANRLQAALLNEAYSLVSRGILSAEDLDAAVTTSLGPRWATVGPFMATAMGGGGGSNGFRHLLEHLGPAAQKWVDDMREHAFELTTENIDSLTRSVDKELQGKDLKELEAERDAKLVELFKRKGKQQRMR	8.35464	32.5514	13.6514	251.813	97.8775	20.5005	35.0303	36.5315	7.15999	181.773	83.1923	19.6058	30.9266	28.6453	13.1433	137.333	32.8841	18.695	1.4356	0	0.669075	181.531	29.4608	20.9594
ZtritIPO323_04g00041	accessory	Mycgr3P88613	98	55	67	XP_003855842.1 hypothetical protein MYCGRDRAFT_88613	399	Zymoseptoria tritici IPO323	N/A	nucl	13	#N/A	yes	Zt-IPO323-contig1	206531	7	#N/A	Yes	82	49	399	0.205514	0.122807	0.0021857	MSHCPSTHATSLSDLTNSTPSNDNVVPSHKYEMMCMLCSLRVEKGHDNRDYPDGIDGKVSIDLASWVGRSSAMDLVVEQLDSEPSRAVHRHFPMPGDVRVQGSIDLAFGYGSRSIRLEEANNEGHSLEQKYGEETAIALNYKLDFQAAILSNNVAAAAATADARQARTLSPFDHQHPQSICASYILAVRSNKLTFFEFLFLCLVSACATMTMSIFQQEKAKKAKKAEVDDDNKPPTQSAQPNAAFPPPPSIRSLPLPIIDHNNESQDRPSRHQKPRTTRSNTTLEINTAHEQQNSTPAWSNAASIIQYTTRSTATSPFFEAPSRASIVRHLHVTAPASIHDTTAISDASLTYRPPHLYSQNRKADQRSCMLQTMRSGLLGSTISQRAFGSAWSVWIDAR	0	0	0	0	0	0	0	0	0	0	0	0	0	0	0	0.0264178	0	0	0.0216109	0	0	0	0	0
ZtritIPO323_04g00714	accessory	Mycgr3P89110	98	85	86	XP_003857526.1 hypothetical protein MYCGRDRAFT_89110	1178	Zymoseptoria tritici IPO323	N/A	nucl	9	yes	yes	Zt-IPO323-contig1	1927191	8	#N/A	Yes	1203	713	1178	1.02122	0.605263	7.05427	MLLLVRTDLAAVHRSLADDAALPLMIQEARDEVYTSLYTLSVTNGVVQYSDYLSRRSSEKALTAIDDMQLAAASFEDLVNRFILAHTNVREQLKSIMSRTPSITSGFNPVDGELAVERAVQEVFLGHIVRIEQLLEPVAASFRQVIESLASVEKSHNDLKSAAAAMRSLKEGSAWRYLFNSLREGFSDRPAPHRQFAEFDGLVDQASIKAQSALTAITNMRDEIAMIRDFALRTDGRPGFDPVGRETASSIEPTVAKLDASIMYMAWERAEAQALQQRRVREFNKKQNSNSGRALVVLILHFDWNSKLRRSSRDCGWTVKLAQNPLCEYRVHFEEEAIDDRGLSSVFKTACLPKKQDIPPQDLHETLQRSRDPPSSQDKIQSSHHHQRITLDADLMDFS…	6.12591	9.35908	8.17867	8.51946	6.83088	6.68583	6.48229	1.61203	2.44367	9.97078	9.24387	10.7327	9.16764	2.48926	7.53479	10.1917	10.2558	5.12433	10.3665	8.28969	4.94373	6.94239	5.503	6.27849
ZtritIPO323_04g01398	accessory	Mycgr3P107371	98	96	19	XP_003856434.1 hypothetical protein MYCGRDRAFT_107371	269	Zymoseptoria tritici IPO323	Protein of unknown function DUF3425;Protein of unknown function DUF3425;Protein of unknown function DUF3425;Protein of unknown function DUF3425;Protein of unknown function DUF3425;Protein of unknown function DUF3425	nucl	21	#N/A	#N/A	Zt-IPO323-contig1	3635715	9	#N/A	Yes	226	102	269	0.840149	0.379182	8.75152	MPEHSNRDKFGPMLSASAVDLCSVSNECWITQSDPAERRRIQNRLNQRAFRQRQRSGLSPKQYRPRSERSESDGPSSVIEDDEETPSPMEEESPVLMQDRTCWDELAHLINRNLMAASISNGRHLCINAETLQMANPYLTPRCRRTHCPEALKPVQLQHEIAHDPILDIIPHARFRFNVLRGILTGQLDSIAFSNCIRHSGALENVDGTWQRGGLLVWSTPDQLASWELSETFVREWRFLLQGCEDMVRFTNASRARRGEKAFPCPLED	20.7159	0	3.11231	19.4557	0	3.83357	7.37236	0	1.22511	24.5811	15.4519	5.82108	18.3541	2.89323	3.45407	13.077	0	3.58525	17.9449	12.7994	3.39141	19.256	15.565	3.54515
ZtritIPO323_04g01713	accessory	Mycgr3P107535	98	53	51	XP_003856584.1 hypothetical protein MYCGRDRAFT_107535	436	Zymoseptoria tritici IPO323	Myc-type, basic helix-loop-helix (bHLH) domain;Helix-loop-helix DNA-binding domain superfamily;Myc-type, basic helix-loop-helix (bHLH) domain;Myc-type, basic helix-loop-helix (bHLH) domain;Myc-type, basic helix-loop-helix (bHLH) domain;Myc-type, basic helix-loop-helix (bHLH) domain;Myc-type, basic helix-loop-helix (bHLH) domain;Myc-type, basic helix-loop-helix (bHLH) domain;Myc-type, basic helix-…	nucl	21	#N/A	#N/A	Zt-IPO323-contig1	4421649	3	#N/A	Yes	270	128	436	0.619266	0.293578	72.6329	MPRPNPPPTPGSSSDIRGKEGAHTAPVFTLPPTAFQEPDRASTSSAASSNNGSDSSYRPVSPTSTELQRKRPSTSVITKDDFALPPPPTRSRKIIQMKPKESEPTNSSSNQSAAGKSQTTTSQAAGKKKQNNAGSTAAGRKIARKTAHSLIERRRRSKMNEEFGVLKDMIPACKGQEMHKLAILQVRKTYIKLVTKCGILTTTQASIEYLRYLEQCVADLQAQTSPRMQPQRSEFRRTERQEEEDNDEEMEDDNQDAATPGSSTPVTATLGGNHSHSNSIISLPSLSQITTASTSSPSIFSAGAGGRHYSVSSAASQASYSPFFHSNQASPAFGPQLHHVSTAPPFGSAAAFGLGSPALKPLDSSIQSHQLRNIAENATELTQSLPQTKVARTERELDH…	87.7257	46.7738	62.5955	105.745	49.8421	90.8389	85.3876	85.3761	58.5944	110.535	61.6467	56.1943	63.1418	61.3729	64.5531	100.098	64.8703	63.9841	70.869	64.4369	58.6462	109.996	66.5012	59.627
ZtritIPO323_04g02068	accessory	Mycgr3P54282	98	46	36	related to SFT2-suppressor of sed5 ts mutants	168	Zymoseptoria tritici IPO323	Vesicle transport protein, Got1/SFT2-like;Vesicle transport protein, Got1/SFT2-like;Vesicle transport protein, Got1/SFT2-like;Vesicle transport protein SFT2;Vesicle transport protein SFT2;Vesicle transport protein SFT2;Vesicle transport protein SFT2;Vesicle transport protein SFT2;Vesicle transport protein SFT2;Vesicle transport protein SFT2;Vesicle transport protein SFT2;Vesicle transport protein…	plas	12	yes	yes	Zt-IPO323-contig1	5328827	1	#N/A	Yes	41	3	168	0.244048	0.0178571	18.3827	MASVLFLSSWAVMMGPIIYGKQHATRSTHKSSTSVRHPILQRPPLSTHQPLRVDRRCGIASPSDVGSRSYSRHATMITLTPSATDINFLLRHLISQERLPFTATYLGSIVLTLYFAMGLKSTVLTLFSSIVQMVALVWYLVSYFPMGSTGLRFAANFGISRVTGWMGD	34.2188	16.3296	18.6361	23.7024	0	11.287	25.7112	13.718	5.82309	49.4072	20.2082	25.2868	28.2489	9.85517	10.0248	28.8064	10.887	13.9406	30.4644	4.02989	10.2853	25.3324	0	10.6694
ZtritIPO323_04g02287	accessory	Mycgr3P90277	98	53	62	SMR43376.1 unnamed protein product	1550	Zymoseptoria tritici ST99CH_1E4	N/A	nucl	12	#N/A	#N/A	Zt-IPO323-contig1	5843963	25	#N/A	Yes	393	284	1550	0.253548	0.183226	6.19095	MPRSALYSEADKHSAASCAFRAYILNFRNLRRSSRRSVSTVDNQTRKVVHLTFPCITATSYSTMSLPFRNWSQTRSPWPGIYASCSSYLRINSTALISGVLICFQTSPPMMREVVQQASQAKKKASNRPRKDSGYVSDTEASRRYDIVHELLETNIEWDFMLNHHMPGERAVYILQKPLEDYLNLPSYTDDVSAEAKRKALDYFWSKLREQRAAELQISGVRAAEIAQSLGWFDIASLKSQKHKAEATRQALALAQEAQEAEAIAAAQLKLQELDINTVQPDTKPAPKQPAKSEATQPKKKPPKSKKANKPRPVIPNSLPPVLHPNNVAAAVVQALSKLAAAIEVEKSSLDFFEDLFGNSQDRSNLKWQGFTAAMGDAVWSVTPNYGSRVTFKNVRGAG…	5.48693	3.69279	5.57107	4.31371	4.87417	6.6062	5.83951	4.3583	5.55022	5.71651	4.35779	4.95995	9.83534	3.78784	11.8918	5.21927	4.95909	5.24796	5.49527	6.49194	6.31948	13.513	3.58488	16.134
ZtritIPO323_04g00156	accessory	Mycgr3P88691	99	81	85	XP_003855886.1 hydrophobin-like protein	855	Zymoseptoria tritici IPO323	N/A	extr	27	yes	#N/A	Zt-IPO323-contig1	509647	50	#N/A	Yes	113	66	855	0.132164	0.077193	28.3187	MFSPLVVASLAMLTLAVGPQIDGYTRSDPGTSAISVPVKDGCSTFISHSVYEGTTLDAARCTAECDDSCDDCHFVNTWMELKDGQPTRQICALYTTSYTDADATSKSYTRPSDSTVVTVGSNGCTIVVDSKCVVDSKCVVDSKCVVDGPRPYPPAVKSCPVKNGQGSGSSSGSSSGASGSASGSNNASSGSASGSSNNGSGSASGSSNNDSGSASGSSNNNSGSASGSSNNGSGSASGSSDGASGVSSPDAYTTEVVDQFTTYFPSPTTITYGPSQTYVVTEAGSVTITDCPCTITKPVSNGGAAPTYGSGSGNDGAPSYGGNGGSGSDGGSPPYYGGGGDDPNGEDGDPTVTDGPTATGTDSTATGTSTTATDDPNDGGDGDPTDDTSSTTTGTATGT…	213.919	0.774158	3.19797	4.33817	3.65556	3.85004	6.99385	3.86597	4.31129	18.3473	5.68461	3.64667	381.744	3.0456	2.62293	34.7406	0	2.10849	179.804	1.09636	2.70864	103.332	0	0.864672
ZtritIPO323_04g00424	accessory	Mycgr3P106883	99	86	88	SMQ45232.1 unnamed protein product	363	Zymoseptoria tritici ST99CH_3D7	Ssh4-like, SPRY domain	cyto	9.5	#N/A	#N/A	Zt-IPO323-contig1	1242825	2	#N/A	Yes	18	12	363	0.0495868	0.0330579	24.3881	MDDDEYAPPPGPPPSRVPQYQQYAPPPGPPPSHTTNNSHPSSLREEPSPPPYDPWLGPDDSLRPPPSFAAVQPASTKSPTGNATFDDAARAHLWSRYNPLFQPATHSPQAIHRILSSDLRLTVPPNTTEVTQYQPAIGRTYIRTTPFLTDTILLSDLPVYSPNAQSPLMTATPHTIYFEVAVKHIGDRYNPANKTESGLGIGFVAPPYPAWRLPGWNRGSLGIHSDDGRRYVDNSYGGVPFVNAFAAGDIVGVGMTFAPPKHGDRAGMRAEVFFTRNGTREGGWDLYEERDQAAEEGNVEGLEGEHDLLAAVGVFGSVEFEWLFSEAVLMSCPRVDHLWHVQIYPRSHENDSFNVGGVFESCK	14.4607	24.9145	27.7307	15.2679	36.4652	26.693	15.7334	30.7661	19.5396	16.7121	37.7687	22.5144	17.9978	45.4806	42.4365	17.8753	41.3289	25.3451	14.5154	41.1391	28.7199	14.1747	8.86814	30.2624
ZtritIPO323_04g00476	accessory	Mycgr3P65312	99	99	99	MFS transporter	445	Zymoseptoria tritici IPO323	Sugar/inositol transporter;Sugar/inositol transporter;Sugar/inositol transporter;Major facilitator, sugar transporter-like;Major facilitator, sugar transporter-like;Major facilitator, sugar transporter-like;Major facilitator, sugar transporter-like;Major facilitator, sugar transporter-like;Major facilitator, sugar transporter-like;Major facilitator, sugar transporter-like;Major facilitator, sugar…	plas	21	yes	yes	Zt-IPO323-contig1	1373841	9	#N/A	Yes	58	40	445	0.130337	0.0898876	2.78202	MFAAAVTAVVLAFFAFRMGRKGTIILGNIAAIIGSVIQATSYSVAQLIVGRLVQGISIGAISSAVPTYLSETGVEIGDRGPANALNAILLISGVPLAYWVDYGFTMMDTQASWRVPIVFQCLFAVVSGGTMLFLPDTPRWYYARNRWEEGDAVLAQLHDTCVDDERVQSTRREILAAIEAELEANASLDWKPFLTMGIVDKSRMKIVRRICMCFWLPMVREWMGSSLIAYYSSVILSTVAKPSLVSLLSGVLNIFFALGCVPLYFTVEKVGRRSILLYGAIAMTTLLTIFTVLVALGSGSESRDWAAVGIIFIFLFVFGWTWQGSVWLYCSEIAPLEYRHIGAAATACGEWLMTFVTVFAGPIGFERIGWYFWLWVISGNLVAIVFVFLLCPETGGKTL…	1.21128	0	2.22121	3.6036	1.83065	1.86816	2.99727	6.61621	2.93222	1.95366	8.69091	1.27714	1.79953	6.77642	1.30238	1.99517	12.3206	0.370827	0.949677	4.68967	0.834706	1.34173	6.17552	1.18047
ZtritIPO323_04g00826	accessory	Mycgr3P98385	99	83	67	mitochondrial peroxiredoxin prx1 like	203	Zymoseptoria tritici IPO323	Peroxiredoxin, AhpC-type;Alkyl hydroperoxide reductase subunit C/ Thiol specific antioxidant;Alkyl hydroperoxide reductase subunit C/ Thiol specific antioxidant;Alkyl hydroperoxide reductase subunit C/ Thiol specific antioxidant;Alkyl hydroperoxide reductase subunit C/ Thiol specific antioxidant;Alkyl hydroperoxide reductase subunit C/ Thiol specific antioxidant;Thioredoxin domain;Thioredoxin-lik…	mito	11	#N/A	#N/A	Zt-IPO323-contig1	2197464	2	#N/A	Yes	15	6	203	0.0738916	0.0295567	61.4921	MSAVGIRSEARALGCVLGIGQASPIFRRYLATPAEQPRLRLGSEAPNFQAKTTQGDIDFHQWLGGKWAILFSHPADFTPVCTTELGAFSKLKDEFEKRDVKMIGLSANDLGSHGRWIQDINEISKTKLSFPIIADADRKVAFQYDMVDQQDLDNIDEKGIAFTIRSVFVGEDVIVPPSVSTEAAKKKFGEVREVKPYLRYTKI	63.4056	110.614	31.7288	41.1365	73.8065	38.5424	46.8994	72.8839	42.6101	29.6832	33.1845	34.0085	45.7301	117.469	34.652	19.8684	109.491	26.4295	50.0955	110.041	37.9594	68.7044	62.1352	49.9782
ZtritIPO323_04g00938	accessory	Mycgr3P83691	99	86	99	pyridine nucleotide-disulfide oxidoreductase like	697	Zymoseptoria tritici IPO323	Flavin monooxygenase FMO;Flavin monooxygenase-like;FAD/NAD(P)-binding domain superfamily;FAD/NAD(P)-binding domain superfamily;FAD/NAD(P)-binding domain superfamily;FAD/NAD(P)-binding domain superfamily;FAD/NAD(P)-binding domain superfamily;FAD/NAD(P)-binding domain superfamily;FAD/NAD(P)-binding domain superfamily;FAD/NAD(P)-binding domain superfamily;FAD/NAD(P)-binding domain superfamily	mito	7	yes	#N/A	Zt-IPO323-contig1	2470140	5	#N/A	Yes	174	77	697	0.249641	0.110473	10.4408	MKSVCIVGAGPAGLVGAKILLGTKQFTVTILEKGDRIGGIWALDENSKDGYLGPSTPTNLSRFTVAFSDLDWKSIDLSSGKHGEEAKQNVPMFPKAWHVNRYLETYRQQHIPENTILFGRKVVQTQRYVDATGTVKWIVTSRDEDGRNDAKEYDHLVLASGFFSQPRPLPFSRPRVTTVHSSPQHLLNARYSPSSGVKHRYEGCNIVHVSPRPIYTLPPYPPVDDDSKSFIPLDLRLYDLSRRPEGPIRANAGRVTSAVRNVIHGALQSMVGGDQSDLGSAGLVIPKGDTRAAAQAAISESYPEFVRSGIIDVVPGRVIALEDTEEGHVTARVQSAAGEGIGAVIYATGYAPASAVDFLPEDVKQELHYDSSSDRLPIILSGWQTMVESVPDLAILGFY…	6.19938	13.0086	6.60567	9.91331	15.2201	8.55099	12.061	11.6358	5.76555	15.1213	15.1752	12.6521	6.65087	9.86911	6.38612	16.6417	17.48	15.0202	7.7196	9.02201	11.5836	6.09901	3.58109	5.98001
ZtritIPO323_04g00989	accessory	Mycgr3P107156	99	59	62	U2 snRNP component ist3	347	Zymoseptoria tritici IPO323	RNA recognition motif domain;RNA recognition motif domain;RNA recognition motif domain;RNA recognition motif domain;RNA recognition motif domain;RNA recognition motif domain;RNA recognition motif domain;RNA recognition motif domain;RNA-binding domain superfamily	nucl	25	#N/A	#N/A	Zt-IPO323-contig1	2592018	2	#N/A	Yes	255	99	347	0.73487	0.285303	28.0481	MQSIRQIERLNQTELEKVIPSNASWHTDYRDTAYLYIGGLPFELSEGDILTIFSQYGNPVHINLVRDKETGKSRGFCFLKYEDQRSCDLAVDNLSGAGVMGKVLSVDHTRYKKKEGEVEGIGDEEADEVDDTDKEGDDRRKRRRTASISESEEERPLIKEEIELAKLIKNIEEDDPMKEFLVKEKRAEVEEALKAVVKHKSKEKDRNITTALGRRMVAKSLAISHETVTVQDATRSAEKVRKDRNLVILGDIDHALRALMFKIRRQDTDRGGTDLARHVLKARAVVKDIGHEMIPSPAKTGREDVRKTGLRREETISTATEHLEENMGGDDFTSNQRLSLRRRVLQY	26.3386	22.2806	26.3023	20.4424	23.8032	27.9175	28.8982	22.1415	29.9017	24.7326	46.4859	26.2725	17.5481	32.8022	27.6255	20.5751	28.8296	24.9575	27.1705	38.228	26.4466	26.8037	27.5275	32.7066
ZtritIPO323_04g01010	accessory	Mycgr3P107169	99	100	99	XP_003856257.1 hypothetical protein MYCGRDRAFT_107169	632	Zymoseptoria tritici IPO323	N/A	nucl	14	#N/A	#N/A	Zt-IPO323-contig1	2632705	8	#N/A	Yes	227	133	632	0.359177	0.210443	2.1015	MAAQIFTWTHKTRLAVHQLDTETELTAHQKTQVFSILFPEKFIHDGKMGNRIKSQTGEWKKPANERSRSWTAVLISADEGERQDMRLSIRKAVAEAAFSPSGCLDMSNITNDLPRPGPSSKMPASKKRQAASLPNESMDGYDSADEPSSEALRPSPKRRMTIPRAAHAMVSRPTPYTTPKAASMRARADTSIRRPARTPVETYAFRQTHGTTLYLPVERIQLASQPLVPVPEDAAHPPTSGLFFRYSLEEEDEPPHSEFLTLARRFRGKVKIHQDPPACQNLPWQDIFYHIDPCGKIVGGKDVDGKDIGYDSAFISMTNAFWWALRHALKEQCKHGRRSARISVINASALNRLSVFYAAPYHRELKKLSQFTGGGWRYPALHEFLCFKEIPRRAVVKTI…	5.76534	7.18841	2.60915	1.46198	0	1.76666	1.50269	2.68661	0.559912	2.31305	0	1.41603	1.16795	1.05809	0.4209	3.29318	0	2.47551	5.66873	1.92124	4.09387	0.993094	7.74805	0.62973
ZtritIPO323_04g01328	accessory	Mycgr3P107340	99	67	94	SMQ46131.1 unnamed protein product	676	Zymoseptoria tritici ST99CH_3D7	N/A	plas	17	#N/A	yes	Zt-IPO323-contig1	3467212	13	#N/A	Yes	951	605	676	1.4068	0.89497	1.18201	MRLTAWRDRRDQALLRVLAMVPSHDEMSQTWTPQRNDTGEKMSREAQLPSRWHRLQAIYGKQNQYMKTLPIPDYLHGPHDNKHLKLLRRYYRDLSTNGRKGFINSAVWITGADGTVSPEISDKTITEDLDIFQQKLCDSAHFQSTICCLNARMTAVPMSWNVNIRTPKHMESIITMEAVLLEMFRTYWPNSDDLIEKALAQMQQPCVSTWQPRYPSQSPTPVDDNPYMECRWLHRAPALEKLFGSYDWSLYINEPFAERPVMDTIRAIDMTAEGSGNCRIIVITSSDHALTAVMRQYQLAIDGSCPQDVLDYQGYHLLRAVLNVAKVDLAAYISETTKRVNEIDMMCRRDSSTSIVQYLLHMRECHNQCVEACKDNVSIALRLRDEIHLPGGPHLETIR…	0.611455	0.996211	1.56055	0.909595	3.83611	2.8039	0.867476	0	1.55937	0.789131	1.49679	1.96569	0.303277	0	1.34882	0.569882	2.23759	1.20463	0.601887	0	1.15963	1.06446	0	2.48569
ZtritIPO323_04g01509	accessory	Mycgr3P35040	99	88	99	3-ketodihydrosphingosine reductase tsc10	360	Zymoseptoria brevis	Short-chain dehydrogenase/reductase SDR;Short-chain dehydrogenase/reductase SDR;Short-chain dehydrogenase/reductase SDR;Short-chain dehydrogenase/reductase SDR;Short-chain dehydrogenase/reductase SDR;Short-chain dehydrogenase/reductase SDR;Short-chain dehydrogenase/reductase SDR;Short-chain dehydrogenase/reductase SDR;Short-chain dehydrogenase/reductase SDR;Short-chain dehydrogenase/reductase SDR…	plas	6	#N/A	yes	Zt-IPO323-contig1	3931595	4	#N/A	Yes	53	19	360	0.147222	0.0527778	26.3251	MSLWMDSLYTPVIIGVCTLVLVLALDIMGVFSSAKHFDVDGRTVVITGGSQGMGRGLGKLLASKGANIVIVARTQKKLDEALKYISAAAKNPQAQRFLAISADVTDPDENTRIIKEVTAWNHGNPPDVVWANAGMSEPRLFLDTPVSVLRSQMDVNYFAAAYLAQSTLRSWLEPANERSTARSPKPRHFIMTSSTVCFVGVAGYAPYAPPKSAMRSLADTLRSEVNLYNGARRKDPINGPPADIKIHCVCPGTITSPGHQNEEISKHEVTKILEKDDPAQTEDEVATAAVLGLERGGYLITTQLLGHAMRASALGGSPRNNWFVDTIFSWITAIAWLFIGPDLEGKVFTYGKKHGAAASK	26.8054	22.5442	30.5185	29.2291	38.8585	27.7009	31.0989	26.818	38.7318	27.0004	39.8226	30.2324	29.7445	11.8885	21.052	29.9863	12.2351	32.4725	29.9893	23.6413	30.3451	27.9392	5.96993	30.989
ZtritIPO323_04g01519	accessory	Mycgr3P33249	99	25	41	SMR44832.1 unnamed protein product	584	Zymoseptoria tritici ST99CH_3D1	Alcohol acetyltransferase/N-acetyltransferase;Alcohol acetyltransferase/N-acetyltransferase	mito	15	#N/A	#N/A	Zt-IPO323-contig1	3954201	8	#N/A	Yes	317	135	584	0.542808	0.231164	15.1319	MSVSTHPPDWLRRYGNLQGYSWRPTTINGRSAFCRPLGLVEFSFDTDGRHYEGRADMNVCIKTELATTLSKADLRERILLAWTRLRNQHLLLRAKTIRDESDSLAPQGLHFAVTVPESWQQARIEDEKQIVWLEDHYENIEWKDFYHHCQNVKRVVDPDVALAKVFVLPTENADGKRIQRFQFVGGHQIWDGLSSYVWMRDFVHCLNETSSNLQDEITTYIQPESIRQRLPLPQEALYPPIPGNVARQRWFWAITRILRHVRTPLPAGFENPLRQEGGVRKQAIRFEQKYAAVLDYSAVPPLNTTTLHVAIPSSSAKHLSALCRSTSTTLGAGIFALAALTMMEAHENSSSSSFSPQDRPFTTGFPLNPRAFFNHHTDPNSMMLAFSDGISLPSLPSSL…	17.7396	23.9397	6.62742	16.7923	4.54792	5.06503	19.9329	11.0499	6.42784	22.5682	16.557	6.88357	15.8355	16.5036	6.24818	19.1208	12.8275	3.99716	23.4796	14.5281	6.95116	22.248	31.0853	9.04297
ZtritIPO323_04g01598	accessory	Mycgr3P89790	99	69	98	SMY20066.1 unnamed protein product	695	Zymoseptoria tritici ST99CH_1A5	N/A	nucl	20	#N/A	#N/A	Zt-IPO323-contig1	4144315	36	#N/A	Yes	453	307	695	0.651799	0.441727	2.13123	MDTAGGGIMAEPTDTVIEPDIDQPVMSAECGRPTICVDDSTHVESSDCARVSPQTTGIEIASEKPVDDGEFKTMMQYLDDLGDPPTDTTLGSTQLPHIPPPELAWQDFIFEQPPPDQTHFGGGPPGHDVAPNHSVDSRSLVDTTGDTNVVKAVDDGLSSRPHTTAKRKTSSLIQESYESSEHQAKRARLLSADEESAEDLITTLKFSTKQGKSALGNLASQLLAQEQNSRKSRNSRWRRTRDETTSIDKAALAKSFKNKPIARSCWGCVHLEGAEGVSQCSLLENHSQWPCHACAQDNLHCDLITAPTRKVRCTDCKRQNLLCSYSYTRNHEQACEQCVKDGHRCVAGPVKDGGIIPRIGIMRAQEDAEEDDSRDNIRYVPTLAIPSRKGKTKVAEDCR…	0.524124	0	1.74372	0.821247	8.46537	2.44376	1.25085	2.82877	3.3504	1.42215	3.92627	5.62527	0.372435	1.60244	1.39619	1.62356	9.25341	2.18963	2.09515	0	0.949894	0.223095	0	0.196987
ZtritIPO323_04g01962	accessory	Mycgr3P34426	99	39	46	SMQ46714.1 unnamed protein product	1703	Zymoseptoria tritici ST99CH_3D7	Histidine kinase/HSP90-like ATPase superfamily;Histidine kinase/HSP90-like ATPase superfamily;Histidine kinase/HSP90-like ATPase superfamily;Histidine kinase/HSP90-like ATPase superfamily;Histidine kinase/HSP90-like ATPase superfamily;Histidine kinase/HSP90-like ATPase superfamily;Histidine kinase/HSP90-like ATPase superfamily	cyto	7.5	#N/A	#N/A	Zt-IPO323-contig1	5042340	23	#N/A	Yes	1459	773	1703	0.856723	0.453905	12.3975	MASHDIAKAAVQQIAKDLGHLPDAVLERMDADTRRLVEESLLAKDKIAGHAIITLAQNIYGSDARFVFELLQNADDNCFEKATAAGAAPFVSFHVYSDRIVVECNEDGFTLQNLTAICAVGQSSKSTTHGYIGAKGIGFKSVFIAAWKVHVQSGHFSFDFKHKKGDSGLGMVVPIWHETSETLPSPMTRMTLYLHETKGAEHLNDIRKTVFEQLSSLQETSLLFLRKLKKINVSFYDANDHQASSKLFQCDKGNDQNFRLEIVHTTHSGATKKDTKRFHVTTHLATGLSASESRGAAAEAEVILAFPLTHDLKPLLEKQELFAFLPVRKSEFEFIIHSDFDTTASRQDIMTTSRRNRDLLNAIADAFKTAVTEFCGHPELCYTWPNFLPSPQSKNAVFW…	12.7556	5.13773	20.0507	5.14712	0.975893	25.8029	7.33056	5.53028	19.0503	12.4338	7.60181	26.5371	2.4363	2.93443	17.9269	7.98183	1.96733	32.2429	4.46929	1.32637	15.847	8.77172	3.53632	32.54
ZtritIPO323_04g02097	accessory	Mycgr3P90139	99	95	99	SET domain-containing	373	Zymoseptoria tritici ST99CH_1A5	SET domain;SET domain;SET domain;SET domain;SET domain;SET domain;SET domain	mito	20	#N/A	#N/A	Zt-IPO323-contig1	5388057	8	#N/A	Yes	269	81	373	0.72118	0.217158	22.2164	MPLQCQTFTAAHQWLSTRPHASSLLLGTPLTEIKSSSPNRGQGLFAARPIPAFTQLLTDTPLVLMTPTDDLPHLYAQFQTFSRPQRELYLALSYTSDSHRAAMMQDKLLQRGFSPDELAEMITVASIMQTNAFNVDLADGLGSTYRAMFAKVARINHACAPNAHVCYYPPDPEYERGRMVVHSLRPLEKGEEVLISYFNILMPRDDRTLRTRKWGFECACPVCDETAPGHRRAEGLRKEFNDFKTEQGKLVTKPSTSAKELSKLTRCIARGQALTETTADFPDLIPALPDVYDGLALLQAKVLLSQNRPFERKEVLELLEKAAVWDAKITGLSSPATAKRLHKLSQFVVKTDERGQPRIVTGKKGECEVVWSD	21.9183	11.8127	8.98028	17.4217	29.5086	24.3051	12.9817	6.22563	11.1516	38.9625	28.0067	34.9822	35.2598	21.9768	43.5918	24.7553	6.84494	17.3258	19.5098	10.0062	19.108	30.7701	31.4921	30.4176
ZtritIPO323_04g02108	accessory	Mycgr3P90149	99	99	100	XP_003856743.1 hypothetical protein MYCGRDRAFT_90149	746	Zymoseptoria tritici IPO323	Leucine-rich repeat domain superfamily;Leucine-rich repeat domain superfamily;Leucine-rich repeat domain superfamily;F-box domain	cyto	9	#N/A	#N/A	Zt-IPO323-contig1	5410410	13	#N/A	Yes	455	302	746	0.60992	0.404826	0.694204	MSLEALPAEPIGRILALLDTKSIKRLRLVSHEICSPANSSLLSKISLGYSTNAIDTANAITAHGHIASCGRSLAFNVAIFPRYRAFDEWNPDWEQHNAPSLEGFNLYKMLGGNQRRMLTGAGVADARHDEQPFSAVRIARRGEPSPLAVFLSVAIELHNRSTEYNLFALSDRVAVDSAAWFREWANPRINVSYPSARGANKILAILTVDAIKNLRLANKAICYLANPFLLSEVSLRYTTRALHIAKAVAAHPQIARFVRRLVLNVALFKGNGDLTAWARELADREACMIWNETKDLTKLRPESIPLQKVLDRFRECKKAAGQRGEGGNTCPRATITAERRLREVVQNIPEFWKAYQGACMDQDRILHNWKGSRMRTCLETVLEACPSIHEVVIKHAHDL…	0.389247	0	0.312273	0.468433	1.03523	2.59504	0.427613	0	0.495789	0.41729	0	0.682148	0.307762	0	0.324689	0.387334	0	0.424884	0.539748	0	0.769338	0.103699	0	0.470775
ZtritIPO323_04g02247	accessory	Mycgr3P90250	99	75	82	SMR43338.1 unnamed protein product	515	Zymoseptoria tritici ST99CH_1E4	Mediator complex, subunit Med19, fungi;Mediator complex, subunit Med19, fungi;Mediator complex, subunit Med19, fungi	nucl	23	#N/A	#N/A	Zt-IPO323-contig1	5742107	4	#N/A	Yes	48	12	515	0.0932039	0.023301	31.5279	MSTSDGERSPKRQRLESYSPASPQPTVDTRHFVPPQTPPPSVRMSPSWTAHTLPAQPTGSGTSTTFPTPPSTAGYLGHMAGRGAGSEGGGDSGHQTPAGEDEGYARRDHDGDAEMTDRPESGNDGVSSVDAEHRRTDHEREGAGGDITAPVPGAGVLYKLSTAPISRPHPSQDLIQLYDLKRIQAAVARRDPVTGEKINVLRKSYANKVKKLGLEGLNKAQSNLHELEGLLDPMWNNDAGNGATLWENHCEPMRMDKADVQEDLLNKLDDALRMKPGRLPAKEHEQWKSMLGLDEAIAPAVATKGGNTPNAAKLSGTSAFAKTSPGAGARNSAPASPRSLSRPDRSNKRRRYDDTSYEGYQQGFEDDGYSTGGVDDTGRRGSGAKRQKRKGYPFREASG…	26.0938	40.9789	32.1005	30.0913	45.266	33.6456	22.9181	36.3025	34.3993	30.2493	33.3883	35.3167	24.1258	32.7588	31.9562	30.1491	35.929	33.3965	26.9334	39.1656	29.8263	25.1065	24.9687	30.9346
ZtritIPO323_04g02251	accessory	Mycgr3P67581	99	86	87	endosomal peripheral membrane	1681	Zymoseptoria tritici ST99CH_1E4	Mon2, C-terminal;Armadillo-like helical;Mon2, dimerisation and cyclophilin-binding domain;Guanine nucleotide exchange factor, N-terminal;Guanine nucleotide exchange factor, N-terminal;Guanine nucleotide exchange factor, N-terminal;Guanine nucleotide exchange factor, N-terminal;Protein Mon2-like;Protein Mon2-like;Protein Mon2-like;Protein Mon2-like;Armadillo-type fold	nucl	8.5	#N/A	yes	Zt-IPO323-contig1	5750045	21	#N/A	Yes	951	221	1681	0.565735	0.131469	22.7085	MSATLLANELSNLVSEAKRKNTDLRTAAEKSLQDLKSLPSTSEQQLAADLSRRPAFIEPFLVACGTRNPKFAGPGIICLQKLVIVRGLPKARLQDALEAFNACTDLGQDIQLKILQALPSLLANYGTDLEGDLLSSALQVCSSLQAAKASTVSGVAAATLQQLVTTVFEKVTSEDEKADSNAGTTEIPGDNGPLHLKPAAFDAYRVFRDLALAADERKTKFVQFTSLSVDSSLELIWSCLDSNPELFGAHDELMSIIRANLFPLIIRVLSERLSFLVTLRLVRILRLILDSYLFDFPGDCEAALSLCTQCLESEVPAWKRALVMELLREFFADSSHVIDAYEVIDMREGGKPVVQDMISSFVRLSTEKPAVIGLGQQSTVPTGPTANAESSADQATLEA…	20.5227	19.06	30.1153	15.4918	29.9956	45.1128	21.3753	23.7806	29.8627	15.5887	23.434	33.1181	18.8033	11.248	26.9151	20.1775	24.8959	29.0449	19.9192	20.4699	29.5341	19.0614	10.2297	29.3664
augustus_masked-Zt_IPO323_contig1-processed-gene-0.48	accessory	Mycgr3P106738	100	48	18	XP_003855840.1 hypothetical protein MYCGRDRAFT_106738	119	Zymoseptoria tritici IPO323	N/A	mito	24	#N/A	#N/A	Zt-IPO323-contig1	198098	2	#N/A	Yes	82	69	119	0.689076	0.579832	2.94175	MNAVAMSRTTEKIARTSSQRKHRDTGNPERMVAVVSGQVHTGLYRQNALLKQLHLDEMSTWLAGSEFHLGALIVCGQPRPRGIMDVKPVRAAAGQDLSLFLSVRCSVLHVKLVPFFSQH	0.420291	0	3.74441	0	0	8.0379	4.48256	6.79773	8.98046	1.2128	0	3.26838	1.65897	0	5.05505	0.569339	0	9.97344	0.9555	0	5.32066	2.38462	0	9.46115
augustus_masked-Zt_IPO323_contig1-processed-gene-1.128	accessory	Mycgr3P88648	100	87	97	XP_003857776.1 hypothetical protein MYCGRDRAFT_88648	198	Zymoseptoria tritici IPO323	N/A	nucl	10	#N/A	#N/A	Zt-IPO323-contig1	345834	4	#N/A	Yes	205	158	198	1.03535	0.79798	0.243965	MTVEIWTPLFNDLLRHGVFALNRVSGHDTQPVTHSAFVPGLASVPWKSETLNAGLRHRLNGDSLHRTLLTVEHVQRAQNVRILTSWHTVKLEAAYSSRSSSQCIQLSRIEASCADFFVQFTGCYESWTKNMEEQSYRMRKSDIVTRHITESVGHRLLHAQQPRPAWRSKLKEVGSPTQRFYCGFVDQRSNMYESRVAN	0.224464	0	0.549723	0	0	0	0	0	0	0.341212	0	0.778972	0	0	0	0	3.78518	0.462	0	0	0	0	0	0
maker-Zt_IPO323_contig1-augustus-gene-13.584	accessory	Mycgr3P28008	100	50	100	endo-1,4-beta-glucanase glycosyl hydrolase family 61	439	Zymoseptoria tritici IPO323	Glycoside hydrolase, family 61;Glycoside hydrolase, family 61;Glycoside hydrolase, family 61;Glycoside hydrolase, family 61;Glycoside hydrolase, family 61;Glycoside hydrolase, family 61;Glycoside hydrolase, family 61;Glycoside hydrolase, family 61;Glycoside hydrolase, family 61;Glycoside hydrolase, family 61	plas	8	#N/A	yes	Zt-IPO323-contig1	3958424	4	#N/A	Yes	252	175	439	0.574032	0.398633	1.67522	MLEESLPTDREEPVSIDRNTRPLDTGSELDEAVEASYTRRTECLSLLATIFLLRCGVLGHHAFLYRSHAKSHLHLDEALLYTMSRSNGGSGTGSGKQALLALPNHTFTFSSFTFTTKRAMHPTHTLFLLGSLALTPIIQAHYIFSQLLVNDTPIGQDYTYVRKNTNTYMPSFTSEVISSPDAICNKGAHTMSSQTLTVKAGDKVGFKLAYNELIEHPSPGFIYMSKAPGDVNDYKGDGDWFKVWESGVNGPANVDTNWGTWQKPSMTFTIPKDLPDGEYLVRPEHIAIHEAHVGKAQFYMECAQLSVSGGGNGTPGPLVKIPGLYSAEDPGIAYNIWTDNPAPYVMPGPKVWSGRVSSGSNGGDSTSPAETPAETGTGAGNGNGNGGSSSSSASTAGFG…	0.433446	0	1.62208	0.169202	0	0.83458	0.0560034	0	0.454292	4.97707	14.1607	5.78059	0.11524	0	2.28133e-05	0.139004	0	9.69022e-06	0.190397	3.61421	1.74989	1.95331	2.37355	1.85574
ZtritIPO323_04g00004	accessory	Mycgr3P88584	100	100	100	XP_003857813.1 hypothetical protein MYCGRDRAFT_88584	320	Zymoseptoria tritici IPO323	N/A	cysk	15	#N/A	#N/A	Zt-IPO323-contig1	110070	7	#N/A	Yes	61	41	320	0.190625	0.128125	3.20665	MSVQQTINEERMENRATLSLQCESRLITSGHTTPDFINRMNSLLQDYVDIEYGLILRIRQILKNRGLDRQCWTPDRIDGYERFTESWIYRLGYSTNFERDFSPSDMMALIADLDALLLDAQIANDIEFEWQDVSAEGDRLGKCCEGSHPTKRKIIIFALGRTSADILIGTLVHEMCHAFIDISLIDELGHESAYDPEGGNTEPWTTAIGSTGHGYCWQMLAMIMNDCSEAIGYPFDLGFEDAGNSDFDGHLGDRLSGLGRYEVEEPSSPWATLHGRQQRRAEVDRAEREEARQGEEESSEGSSPGEDTMMELTQSDIVAT	1.90813	9.27696	6.32326	1.35733	0	6.16267	0.624456	1.95212	4.99587	0.484663	1.76102	3.23333	0.980558	0	6.50663	0.609806	0	4.91113	0.480387	0	0.211918	1.1885	9.11898	4.04917
ZtritIPO323_04g00014	accessory	Mycgr3P88592	100	45	47	glucose dehydrogenase	330	Zymoseptoria tritici IPO323	Glucose-methanol-choline oxidoreductase, C-terminal;FAD/NAD(P)-binding domain superfamily;FAD/NAD(P)-binding domain superfamily;FAD/NAD(P)-binding domain superfamily;FAD/NAD(P)-binding domain superfamily;FAD/NAD(P)-binding domain superfamily	cyto	9	#N/A	#N/A	Zt-IPO323-contig1	132334	7	#N/A	Yes	437	324	330	1.32424	0.981818	1.46356	MAESMVLYTSAGLPCVPTDGSHIATSIMLLTPTSRGCVSIKSASVLDPPVIDWNYLATEVDRIGLEIPPSGHPGLENVPALGAGSTDEEVLHRIRLTGVEHHHSGGTAAMGEVVDTEGRSFGVEGLRVVDASVLPGPVAGRPQTTPYAVAEQLAAAILAGLRVVTSRASDTFGSWTARRMYLDICVHLYTSNKDAGYTICDQDQPGASCMRHGGRREPPTFDLKHNARDVFFLLSDNQHSLDNFTRFTSGLRNGHDWLSTSDHFSRSSRHGPSKMFPVQQHHICDLTQERIETCTTFWLGHSTAPWNFTWRVLLADYSSLHALAGRKTSL	0.255721	0	0.219469	0.227774	0	0.681146	2.36351	1.57034	1.26989	2.72309	0	1.98515	2.43717	0	3.38877	2.6923	6.54182	3.93006	2.32179	0	4.06838	1.07076	0	0.757214
ZtritIPO323_04g00021	accessory	Mycgr3P88598	100	76	80	XP_003857804.1 hypothetical protein MYCGRDRAFT_88598	371	Zymoseptoria tritici IPO323	N/A	nucl	21.5	#N/A	#N/A	Zt-IPO323-contig1	148830	4	12	Yes	142	101	371	0.382749	0.272237	0.00410953	MPRKRAASELADDEKEKKFDWPKEIIKELFDAAVVLKDDGKITEAYGFKKTDVEDIRAALNKEHRVWRAYTAHLSHISGWSGPVDGVPRSSKEVEDKHYNANPRCRRFRKNLPLCARQCEYLYSDNLATGNEAFEPDELGGDTPVPKEDWPLSNDSGGDAEGDNDVEEVASRSVKRLKGGGGSASSPAPTTLLASKRIHRKKEPPSDNVDSESQASVTSAAAMALKRVVDSYGITRTRAPQAPQSVLTQSILKCHKSAAFKKLKDEDRFLFIKKILPLDKNAETVVGLSSAGDAFFEYWIKQKVKQEKEAMLPPPPVVQRTPAPLNPPLPHDYQPPHYYQLPSISEGYGQQQPYSSQVDYWHQQSQSQSQY	0	0	0	0	0	0	0	0	0	0	0	0	0	0	0	0	0	0	0	0	0	0.147943	0	0
ZtritIPO323_04g00023	accessory	Mycgr3P32337	100	90	100	fmn-dependent dehydrogenase family	381	Zymoseptoria tritici ST99CH_1E4	Aldolase-type TIM barrel;Alpha-hydroxy acid dehydrogenase, FMN-dependent;FMN-dependent dehydrogenase;FMN-dependent dehydrogenase;FMN-dependent alpha-hydroxy acid dehydrogenase, active site;FMN hydroxy acid dehydrogenase domain;Alpha-hydroxy acid dehydrogenase, FMN-dependent;Alpha-hydroxy acid dehydrogenase, FMN-dependent	cysk	12	#N/A	#N/A	Zt-IPO323-contig1	153146	13	#N/A	Yes	514	90	381	1.34908	0.23622	42.9606	MAGQPIPIPASGEDLKILCMADLKAAADKKLTRTAREFYNSGSTDQITVSENTTAYAKYRLRPRVLADVSKCDTSTTCLNRRIPFPLCISPAGLQAMAHPDGELATSRACARRGLNMGISSYANYSISAIRSAGKGVGDIAHAIQLYTLKDRDLQLSIIREAEAQGCTAIFLTADSPVLGVRYNEWRNDFRIPEGLGNPIMKRSSEQIRKQTHDDGFASVMVDDHSWAREIPWLRSVTKMQIWIKGVLTAEDTLKAIEWGCDGILVSNHGGRQLDGVPASIDALPECVEAAKGRIRIHIDGGIRSGTEIFKALALGAECCWVGRPVLWGLAYDGEKGVERMLEMLETEFKRCMQLTGCTRVEDISKACLGVVRSDGPLARL	63.4432	23.4144	16.6651	182.532	21.1411	32.7749	55.0343	8.46128	17.0786	87.6056	23.2098	21.1911	36.8017	15.6712	9.08512	87.952	20.3133	31.079	114.588	8.27162	17.1681	64.9557	2.79367	21.8955
ZtritIPO323_04g00024	accessory	Mycgr3P88601	100	100	100	XP_003855836.1 hypothetical protein MYCGRDRAFT_88601	203	Zymoseptoria tritici IPO323	N/A	nucl	13	#N/A	#N/A	Zt-IPO323-contig1	154820	2	#N/A	Yes	132	85	203	0.650246	0.418719	18.7349	MTSQNTSRLPQVIRRYGEVAEAVNHREMRRSVEEIAHRWKPPPHEEEYRCEGWTHEGAFTKTIYQEALNFFGGSGSCHSPGATEAEVHEQIQISPSLEDLMDFVEEPLIEPPLSADRRKVLLENIKSGLKQQASSLGVDATNLELPEDLDVLYSTVMGINAAGVPAETNFTQLVYAHDERSRPPNEMPYEMFIRRDSYLGLRI	12.3133	8.23111	3.40868	39.8615	14.8004	22.7914	17.4688	7.00193	7.79231	33.6548	19.2097	19.524	16.6051	4.22578	15.1158	34.8929	27.3168	21.9296	13.4368	20.1571	6.85205	14.195	9.42648	13.1664
ZtritIPO323_04g00028	accessory	Mycgr3P88603	100	100	53	XP_003857800.1 hypothetical protein MYCGRDRAFT_88603	89	Zymoseptoria tritici IPO323	N/A	cyto_mito	10.333	#N/A	#N/A	Zt-IPO323-contig1	160833	1	#N/A	Yes	49	42	89	0.550562	0.47191	0.0316664	MFAAQPCGLALHWPGVKGIPSSPVWDEPRNGTSAESPFVSLFDEAFERAESPFVNLLEEAAEGIEFPSVDPSKATGMAFIHVQELQGAK	0	0	0	0	0	0	0	0	0	0	0	0	0	0	0	0	0	0	0	0	1.13999	0	0	0
ZtritIPO323_04g00054	accessory	Mycgr3P88622	100	100	100	XP_003857790.1 hypothetical protein MYCGRDRAFT_88622	317	Zymoseptoria tritici IPO323	N/A	mito	8	#N/A	#N/A	Zt-IPO323-contig1	239195	12	#N/A	Yes	31	23	317	0.0977918	0.0725552	0	MASMQEIEAAGAAARAKWPQIKRTKVLEPLSILRASRTAWRNGETFARVCDVKATEATIEWMNGTWSEERLAAWELWREEYLPKLCEAAQNGTLEELHHAEEGMRSFMQQVVQCLDVIFFGGRLAPYCTFKFEALDGALGEMRPTSHGIRIAVDLARSPSLLRMIGTILHELCHTHDQILGCRCGSRCRQCVDDGEYLGRIAHPECFFDLSLQVENLASLLHGTKIDLGRAKAFTNTLCDLGTYTYRTTVREQFTRAEDLKRVAKFCEFDDILAELEEMMASRSDSDSEDDELPDQRLQRASASDVVRASRPFPRLG	0	0	0	0	0	0	0	0	0	0	0	0	0	0	0	0	0	0	0	0	0	0	0	0
ZtritIPO323_04g00059	accessory	Mycgr3P14095	100	81	100	proline mitochondrial	496	Zymoseptoria tritici ST99CH_3D1	Proline dehydrogenase domain;FAD-linked oxidoreductase-like;FAD-linked oxidoreductase-like;FAD-linked oxidoreductase-like;Proline oxidase family;FAD-linked oxidoreductase-like	mito	23	#N/A	#N/A	Zt-IPO323-contig1	249434	8	#N/A	Yes	381	88	496	0.768145	0.177419	114.157	MPPTAMRPTTSLRVESVFLPSTILTKHTTYICRTSLLPTPSPTQQRYVSSKRKLHSTSSKDVALPVPSPVPEQYSSSSSSKSLETQKSILATLPLSHILRTYLITAMSSSPILLQSSTSILRRMLESKNPLFRLDSNPIMRAVLLETFYKQFCAGTNAAEIAKSTADLRQLGYSGVILEYAKEVLKDAESNELAEIAEWKTGMLKSIEMAAPGDLLGLKWSGMGPAAMNRMKDQLPPSKEMDEAMHSVCKAAAEKDMALLPAAEETWNLAGFHDWCLNLQRVYNTSGKAVVYTTYQLYLKQCPATIAEHLALAKKEGFTLGAKLVRGAYLATEKRELIWPDIQTTHNAYDAAMTALIKRQYTSSIPQPPGAPADYPSLNVVIASHNAATVTLAQKLRQE…	399.686	22.4337	85.758	171.585	17.5534	43.4504	159.36	29.0907	36.4808	449.954	4.81321	109.33	117.89	36.2461	42.3344	296.391	23.246	35.9979	197.524	15.9885	49.5863	203.28	15.7966	43.3026
ZtritIPO323_04g00068	accessory	Mycgr3P88630	100	100	100	XP_003857786.1 hypothetical protein MYCGRDRAFT_88630	281	Zymoseptoria tritici IPO323	N/A	cyto	10.5	#N/A	#N/A	Zt-IPO323-contig1	269253	10	#N/A	Yes	280	202	281	0.996441	0.718861	1.07287	MSNQSTANAACPSWPLERKLKVLLALSKQEGEYDSKDARDSGSTFQLQHDDDVTKADIEWINQDRDKWDEKRRAAWDLWNDRYLPLLSEGWKACTLESLVEKEPGHRSIMEQILQCLDDIFFGGKIAAYCTFEWSDYDGNFAFTSLKNPGEVTMRVNLHGEAHGAKDVWHLVGTILHELCHVQQYVCGCQGGKLCGSCGQEKSFPHSDCFFDLSLHVETLASKLHDTEIDLGRKEAFVDRYRSSAPHATIVTIYERFKRERLDISHELVLRQESPAVPLAA	2.50779	0	2.68045	0	0	0	3.32945	0	3.54123	0.0978041	0	0	3.81032	0	3.99578	2.23461	0	3.85457	0	0	0	0	0	0
ZtritIPO323_04g00086	accessory	Mycgr3P88640	100	100	100	ribonuclease III	189	Zymoseptoria tritici IPO323	Ribonuclease III, endonuclease domain superfamily;Ribonuclease III, endonuclease domain superfamily	cyto	13	#N/A	#N/A	Zt-IPO323-contig1	307304	2	#N/A	Yes	52	18	189	0.275132	0.0952381	0	MATNTTIDIIGHATLRFASGTEILFEYEFKNPALLFLACTVEQSLAAVARKNAPPNNRQLAITGDAIARAVLSTKWIEGGGSTLQWESIHGRGIATNRYLAHMAEIKGVMENLAMLNGCSAAGIPIHHTIKATMVEAIFGAVWLDSKDLGVVEEVMRLLGVFWPVDAEVERMLLVFLGELRQLGVLGGV	0	0	0	0	0	0	0	0	0	0	0	0	0	0	0	0	0	0	0	0	0	0	0	0
ZtritIPO323_04g00094	accessory	Mycgr3P88644	100	100	19	Ca2+ calmodulin-dependent kinase	498	Zymoseptoria tritici IPO323	Protein kinase-like domain superfamily	nucl	13	#N/A	#N/A	Zt-IPO323-contig1	319885	5	#N/A	Yes	387	223	498	0.777108	0.447791	0.000938919	MNTGFSSSIPLAEAARYLDMLPTGASRQSRRKAGAPPQFTARDDIQKLRPARKVRRAPAVPQPVPVAPQPAPQPAPQPAQVAPQLVAGVQAQGNEGDVDGEVNDGEDDDIATQTGAAEEGREGNVESHQPDEFQNRLEERRAGKPAAVGDNRVDEDRERTDAEHGSAAPADIAAQAKQGKRKDRSSEGTPNDDAPSPTKRIRSGSKSSGELNDSNEINQQAADQTPEQVQLTAHLADHRRQFESLGPRPNILGWYTDLIRLAREALKVTGDDLDFGPMTGTCAEYCAMLSNELYNIRRTADPKIYDAWDVESANLRDKSALKELQKRFDIMDSRVRAGKWPYGPDDPQARQDDQYFASAIGFDAVRAGQQPEEKWRQVSCVGAGAQATANLWECEDGAG…	0	0	0	0	0	0	0	0	0	0	0	0	0	0	0	0.0338011	0	0	0	0	0	0	0	0
ZtritIPO323_04g00096	accessory	Mycgr3P88644	100	89	36	Ca2+ calmodulin-dependent kinase	1077	Zymoseptoria tritici ST99CH_1E4	Protein kinase domain;Protein kinase domain;Protein kinase domain;Protein kinase domain;Protein kinase domain;Protein kinase domain;Protein kinase domain;Serine/threonine-protein kinase, active site;Protein kinase domain;Protein kinase domain;Protein kinase-like domain superfamily	nucl	14.5	#N/A	#N/A	Zt-IPO323-contig1	322568	16	#N/A	Yes	233	116	1077	0.216342	0.107707	0.240594	MARSQQSGSTGSRRSARIKALGNSKPANAKAPKRKIGELDVVAEENEDEDGNDGDQNSGGEPARKKAKDKGDSPQGRSDQPAPKSQGRPNEGGDSTGRRGTPDQVEAGASGSANEGGEENAGIDETEKEPPKMSATNLKLNLDFIRNLVLPGHVDEVPVGLERQMVCVSAMNEQDMRKATKILQELVVEYGTRTLLWSLRVWPIEAYMNVPIHFDGRWDVFEDDAIVNLHDNWRDTCVEAQRTNATRRQIEEFVDGYRKAKFLLKLGVEVEKDENDDDEPPNEPDQNQTQRPSFISGRARAVTAQMKHFREQRAEKVSEFRAACGDEAADELEALCGRVFADWKQKGYPGNIDYRKVSCHFRWERMRRRFNSWSPTEVERTAFEGIYAEVREYIRRYDE…	0.153052	0	0	0.120727	0	0	0.175517	0	0	0.00890443	0	0	0.152876	1.00096	0	0.0399488	0	0	0.856381	3.55219	1.9094	0.0304803	0	0
ZtritIPO323_04g00124	accessory	Mycgr3P88665	100	100	100	XP_003855871.1 hypothetical protein MYCGRDRAFT_88665	177	Zymoseptoria tritici IPO323	N/A	mito	4	yes	#N/A	Zt-IPO323-contig1	411458	9	#N/A	Yes	90	73	177	0.508475	0.412429	1.91646	MRSTLFICLVASLSWVASAEPGSPSKNVCNSRPYSDYTCLAHYAPAVNYCKQKYPSKVVCQTIKTVKTVTSTKPAQCGPTPAKYYARDANADADAELESRDNGDAWKWNQLKKKSQNELQTFCRCIGYPRTRYTVETHCKKDPHDDIEQEHNLKWAIDYLEDHYDKPVIHLLLHHHH	0.724868	4.97118	1.22652	0.246011	0	0.852356	4.74577	0	15.0658	3.70457	11.5729	4.06952	0.575878	0	1.10483	3.82873	0	3.34664	0.373935	0	0	0.859396	0	1.92246
ZtritIPO323_04g00125	accessory	Mycgr3P31466	100	94	100	acyltransferase like	498	Zymoseptoria tritici ST99CH_1E4	Acyltransferase 3;Acyltransferase 3;Acyltransferase 3;Acyltransferase 3;Acyltransferase 3;Acyltransferase 3;Acyltransferase 3;Acyltransferase 3;Acyltransferase 3;Acyltransferase 3;Acyltransferase 3;Acyltransferase 3;Acyltransferase 3;Acyltransferase 3;Acyltransferase 3;Acyltransferase 3;Acyltransferase 3;Acyltransferase 3;Acyltransferase 3;Acyltransferase 3;Acyltransferase 3;Acyltransferase 3;Acy…	plas	22	#N/A	yes	Zt-IPO323-contig1	413323	4	#N/A	Yes	811	192	498	1.62851	0.385542	12.6953	MVCEDLSYEMATPKDRLRDIDDEPEMDLDALEAESLPLHTLQNGSLSSAANSTPPKSPAQHRSTAYLDGLRGLAAFFVYYYHHLSWFYGPTAPFVWGLGHVDAETGQGGWYFVQLPWIRIFFSGGNPAVAIFFVLSGYVLSISPFRKLHDGRRKDVLNSLVSATVRRPFRLYIPVIGVSLAFVLAMHLPFGLAPKVGWPTPKDSLAAELAEWVPQTLRVLNPFALLGITKPWYIYDPPAYTMAIEYVGSMLVFALLACLTFIRSARLHGLILVLLCLAFLLTYHWTWAMFAMGMFLALNDVEAFDSTFLSRFGARATNTLHHISFIVGWYLLSQPAGPMDAGKMSMDTPGWYILTNLIPSIYIGTNKEYWRWWNAWGALLLVYSVLRIRWLQRFCTSRP…	13.2908	8.25126	6.81094	9.98389	18.9459	11.1634	20.5942	13.7657	8.96592	14.6997	18.4597	7.98312	20.9926	2.54258	11.3904	16.0943	6.53083	7.16622	12.1572	9.99234	5.10169	24.0928	9.30735	9.2038
ZtritIPO323_04g00126	accessory	Mycgr3P88667	100	100	100	plasma membrane zinc ion transporter like	383	Zymoseptoria tritici IPO323	Zinc/iron permease;Zinc/iron permease;Zinc/iron permease;Zinc/iron permease;Zinc/iron permease;Zinc/iron permease;Zinc/iron permease;Zinc/iron permease;Zinc/iron permease;Zinc/iron permease;Zinc/iron permease;Zinc/iron permease;Zinc/iron permease;Zinc/iron permease;Zinc/iron permease;Zinc/iron permease;Zinc/iron permease;Zinc/iron permease;Zinc/iron permease;Zinc/iron permease;Zinc/iron permease;…	plas	13	#N/A	yes	Zt-IPO323-contig1	416100	6	#N/A	Yes	134	53	383	0.349869	0.138381	22.3333	MSTPRPTCGSNRPSEPYNLPLHIGGLFIILTVSATACTLPLIALRVPFLRIPSSALFAFRHFGTGVLIATAFVHLFPTAFINLTDPCLPEFFTETYPAFAGAVALAAVFVITIVEMVFSPGRSLCSGPSQGEVGALEAAVVGDVRSAEVDEDEITPAQTTPQFGRTRSGRTHRRPSLLPTNQTSTYEPKANDEAIRPSSDSLTSSLHKPSPEQARQKLILQATLLELGILFHSLFIGMALAVATGHDQIVLLIAITFHQTFEGLALGSRIASIPPPSPATPSTSSPRPWIMAALYGCTTPLGMAVGIGTRNLYDPSSAFGLVLVGTTNAVSSGLLTYTSLVDLLSEDFLTDASWRVLRGRRRVGAVGLVGFGAFCMSLIGAWA	24.7875	15.5063	11.1029	13.2168	4.80518	12.5267	57.7879	14.9557	9.26557	52.5896	15.3943	15.3561	37.7524	21.2898	13.7165	15.8043	8.63146	8.32737	43.4721	11.7501	10.5881	65.0749	26.6339	13.1828
ZtritIPO323_04g00166	accessory	Mycgr3P83337	100	100	100	XP_003855888.1 hypothetical protein MYCGRDRAFT_83337	87	Zymoseptoria tritici IPO323	N/A	nucl	9	#N/A	#N/A	Zt-IPO323-contig1	534698	2	#N/A	Yes	82	77	87	0.942529	0.885057	1.10928	MAHQRLSIKDTRETDLMHAVNLFFSDTSTAETNNVRPLQVRQSLAETVCSDIHFTTHRPWLILFLALRPPSICFPTHYKRPSNNRLR	1.68907	0	0	1.72562	0	13.1468	0.857392	0	2.71687	3.00891	0	1.94973	1.11153	0	0	1.39915	0	2.00245	1.29996	0	0	3.367	0	0
ZtritIPO323_04g00170	accessory	Mycgr3P78092	100	100	100	XP_003855891.1 hypothetical protein MYCGRDRAFT_78092	94	Zymoseptoria tritici IPO323	N/A	cyto	13	#N/A	#N/A	Zt-IPO323-contig1	542404	5	#N/A	Yes	18	18	94	0.191489	0.191489	13.2047	MSVTNLLCNKLGFPCHHIAISTGNSTTDGQFLVGVEAWAKTQELLVYLSCGTFINVWRCARGSHGTRNVDTTPVCLVDVSAVRERIGGIRRHVA	2.41401	31.9244	4.43232	6.30348	0	0	8.71109	0	6.38953	25.4752	0	0	37.498	16.9797	5.4289	17.7619	0	0	21.8855	67.9819	1.16201	48.5967	35.8965	9.95737
ZtritIPO323_04g00218	accessory	Mycgr3P106794	100	64	8	---NA---	91	N/A	N/A	cyto	23	#N/A	#N/A	Zt-IPO323-contig1	667964	4	#N/A	Yes	203	195	91	2.23077	2.14286	0.00662197	MDWMEWCWFLVAREDGEEGGGVSGGGGGEEEVKEAKKEAKKEEKKEEKKEEKKEEKKEKARVECVSAADLDDLVSRICAVKEKNGCEISVL	0	0	0	0	0	0	0	0	0	0	0	0	0	0	0	0.238391	0	0	0	0	0	0	0	0
ZtritIPO323_04g00236	accessory	Mycgr3P106800	100	100	100	XP_003857729.1 hypothetical protein MYCGRDRAFT_106800	123	Zymoseptoria tritici IPO323	N/A	nucl	18	#N/A	#N/A	Zt-IPO323-contig1	707026	1	#N/A	Yes	61	44	123	0.495935	0.357724	3.09129	MEFIVTTNNPKNDTKGKKRVRSIAALKGWPERRRRAFEHLEDRQARVARKNDEGGLSSVWKTVRRELLARTTKEDFRASGRPSGESGSQERRPNTTPEQSCFRAASNSFIAKSSTTAANRRPA	8.66917	18.0394	6.71275	0.477347	0	1.39757	7.75454	0	4.71387	1.46168	0	0	0	0	0	13.3228	0	12.0882	0.873234	0	0.669629	5.28466	0	6.63521
ZtritIPO323_04g00248	accessory	Mycgr3P106807	100	84	87	SMQ45058.1 unnamed protein product	769	Zymoseptoria tritici ST99CH_3D7	N/A	nucl	9.5	#N/A	yes	Zt-IPO323-contig1	748688	15	#N/A	Yes	149	82	769	0.193758	0.106632	3.11051	MSERPELFIERAYNDAEAMAWSDKDMCFTSENYYRYFALLATIRKISAVLDFQYVTPKNVFHVKDPRDQDLRDDLQRPRGQFPRYLFPTAPFAIGICPADEVVELICVADMSARTFSERVTERLLAEGLVPLMRDYNDHLGRIALIGPQELAIRFEICSPGPRGNVPRCVLVLRYQRKPAEFDNQITRERRITEAMAKESPSLARVYTQQIWNQRILDLWDALYHPKPPAGILPTPDDAGPSENEAPPPTVLLHHKFLRLHRLTRNLGLMSPRLGLLSTEILLQAWTVAMCIDVQESLNGGPSRSFQNCLWHLDRILKRSRYTPSGNWLCPSAGHEVFLLNTEGIDAASICLTDLMDQTNLANLNANGSSPASGLRYFASTYPLYIKIDANCWAARQRL…	2.14604	3.54306	3.61586	2.39888	5.44507	5.65722	1.63658	1.81149	2.4384	2.72426	5.7357	4.81295	1.87462	3.3012	3.92284	2.40125	0	4.26834	3.10333	2.19567	4.34502	3.36173	5.82244	2.4844
ZtritIPO323_04g00260	accessory	Mycgr3P88762	100	100	100	XP_003857719.1 hypothetical protein MYCGRDRAFT_88762	136	Zymoseptoria tritici IPO323	N/A	nucl	12.5	#N/A	#N/A	Zt-IPO323-contig1	784427	1	#N/A	Yes	104	45	136	0.764706	0.330882	8.13524	MPGSSARDITPAPSTDEDANDDLGLVLAKKRTTAAYLEDLSTKIMENMTTGDGILEYLSEDFEVVHEVERHLETMRALKKRWPNWVTKVNDASASLVKGSNTADVWCFSEGVGTPDNQWFIREFRSILAARALPLL	6.47768	7.81893	5.16771	9.01014	25.9903	2.341	12.9858	24.1893	4.24493	14.8882	14.6234	2.99401	10.4357	7.92163	1.10947	11.0546	13.2639	4.17278	8.52496	26.664	6.32883	5.99791	0	2.67108
ZtritIPO323_04g00266	accessory	Mycgr3P88767	100	100	100	nucleoside-diphosphate-sugar epimerase like	240	Zymoseptoria tritici IPO323	NAD(P)-binding domain superfamily	mito	15	#N/A	#N/A	Zt-IPO323-contig1	801154	1	#N/A	Yes	107	44	240	0.445833	0.183333	19.1419	MAHIIITGATGTSGSAVLVHALASPAVQRITILSRRPVALAASQPKAKVIIHKDYAQYPPELLAQLGGATACIWAQGISSRGMQEKEYSEITVDYPLAAAKTFAGLGEKMNFVHVSGEGANMSGTGPFMFGRVKGRAESALLEEQKSSQSLRVYNVRPATIAPQGKYTADRDLSMQDRVVAPVAWALDKVWKNAVIPADKLAAVLVDLALSDGEPLPAGGGIEAEGRLVRNSAVRRLAGM	7.33924	14.6187	13.5574	36.7048	15.8236	17.3868	49.404	7.96645	18.1511	34.7169	3.03467	18.3238	20.095	0	5.625	41.7369	26.7008	20.143	47.5654	4.83922	17.5146	4.34193	0	6.1595
ZtritIPO323_04g00282	accessory	Mycgr3P88778	100	100	100	XP_003855932.1 hypothetical protein MYCGRDRAFT_88778	317	Zymoseptoria tritici IPO323	N/A	nucl	11	#N/A	#N/A	Zt-IPO323-contig1	837614	3	#N/A	Yes	90	59	317	0.283912	0.18612	4.49214	MAPSLLEIAPELRNMIWGFAVHEADPIPITHFEPHMGTLHTEVDLRDAPPTDKRTAFHFTQSNQQINNEAAAMYYRSNTFRYVVADRGYVRLRAWVDMIGRLPRVRGKPANNGPHLEIELLGWVHSYNPTAVPRIRRTKSFRNLCFALARAGLVQGKVKITIAGNGWRLNQKRMEVETVRKEAEKIRKEAWEKKLEAMIELQEKEKEASDKSNEAFLKSHEEFMEKSQQMNAVKEKLEIMEPRAMQASLQCNKPNDEEDHEAQVDSLRRGEQWPVNGEEIDDTDCSDGMRHGEEKLKWTLDSGFSLASVAIQNGIEY	3.0226	5.88327	7.73585	2.06524	0	4.39365	2.23091	0	4.92082	4.98447	7.6167	4.77218	5.38075	0	5.46378	4.09995	8.07476	10.509	3.13914	5.2454	3.58512	5.43024	0	7.94573
ZtritIPO323_04g00304	accessory	Mycgr3P106831	100	97	79	Ankyrin and HET domain-containing	542	Zymoseptoria tritici IPO323	Heterokaryon incompatibility;Heterokaryon incompatibility;Heterokaryon incompatibility;Heterokaryon incompatibility	mito	7	#N/A	#N/A	Zt-IPO323-contig1	890654	13	#N/A	Yes	282	196	542	0.520295	0.361624	10.8186	MTLQTVSLLDPPRFNALSYCCGTDPPSRPVLLHGNVTLITANLESGLRQLRTNDVNDALVVMPLWVDALCISQEDVEERSQQVLLMREVYSQAAEVKVWLGDADDDTEFAIHCLRRIITGELDGRDFARTDLAIFKSEMIAVASLFRRRYWTRRWILQEQLLAKNMRLYCGQCSVSWSVSERKAVSEYHYRFFTNSASFPKRLGIPGFWKSIVDIIDAIDPVKSIYSAQSRGEDLPDWPWRLDTFLDDVATHECLRPHDIVYALLGILPNTDIIPDYSAPLATVLTDYVYRLMTESDQLNILYRLRSSDSTLPSWVPEMRPEVLKRLRSSERLIRDLLGHALYQCAAGHFAAPFLQLERNMLCVLGFQLDSIAAIGTKHPNFKLSSPNQVQGNLPSDWW…	3.67779	5.19081	5.94658	2.98708	10.6556	6.75962	13.1483	16.9305	20.0064	16.6518	19.4322	18.9119	12.7889	11.3762	18.5359	15.3802	26.2672	23.1137	12.4054	17.0396	17.0421	9.75214	10.6342	19.4983
ZtritIPO323_04g00305	accessory	Mycgr3P106831	100	94	18	SMR41471.1 unnamed protein product	135	Zymoseptoria tritici ST99CH_1E4	N/A	nucl	10.5	yes	#N/A	Zt-IPO323-contig1	892954	6	#N/A	Yes	84	68	135	0.622222	0.503704	0.238384	MRDTKSRKHFQREQLTSDPNHLHHQNTLSHTNCALPLSTLLLLFPLFLPPAFAGDSDGGPPKSSPKIERVAAEVSPPLRMLLCWRKPREERILPFDEEHEDTCYCVAPSSNGGDPKGCEAPCKPNKKKPPALLAG	0.697457	0	0	0	0	0	0.121048	0	0	0	0	0	0.0876657	0	0	0.228628	0	0	0.415686	0	0	0.257391	0	0
ZtritIPO323_04g00306	accessory	Mycgr3P102064	100	96	94	Glutamine synthetase	374	Zymoseptoria tritici IPO323	Glutamine synthetase, catalytic domain;Glutamine synthetase, beta-Grasp domain;Glutamine synthetase, catalytic domain;Glutamine synthetase/guanido kinase, catalytic domain;Glutamine synthetase/guanido kinase, catalytic domain;Glutamine synthetase/guanido kinase, catalytic domain;Glutamine synthetase, glycine-rich site;Glutamine synthetase, N-terminal conserved site;Glutamine synthetase/guanido ki…	cyto	10	#N/A	#N/A	Zt-IPO323-contig1	896725	7	#N/A	Yes	174	13	374	0.465241	0.0347594	953.887	MLGGTNHYLQHGHGNVIAEYVWIDASSGVRSKCKTLPKKPDSIKDLPEWNFDGSSTAQAPGDNSDVYLRPVAMYPDPFRLGDNILVMCETYMSDGKPNAYNYRHDAALVMEKHAGEEFWFGLEQEYTMLDFNGWPYGWPKNGFPAPQGPYYCGVGTGKVFCRDIVEAHYKACLYAEINISGTNAEVMPAQWEYQVGPCSGIELGDQLWMSRFLLHRVAEEFGVKITFAPKPIPGDWNGAGLHTNVSTKAMREDGGMKAIEKAMEALATRHKEHMAVYGEGNEARMTGGHETASYDKFSWGIANRGTSVRVNRAVAEEGKGYFEDRRPASNGDPYQITGMIVETLCGKVEGADVYKTVMQSEQKELEMVVPISKP	844.468	376.613	939.294	812.926	463.572	698.58	1180.67	653.559	2251.08	912.855	539.963	640.804	999.97	603.822	996.237	1011.53	696.633	1339.55	1071.02	608.532	1188.19	1301.26	542.079	874.289
ZtritIPO323_04g00358	accessory	Mycgr3P106850	100	99	83	XP_003857680.1 hypothetical protein MYCGRDRAFT_106850	819	Zymoseptoria tritici IPO323	N/A	nucl	13.5	#N/A	#N/A	Zt-IPO323-contig1	1039984	5	#N/A	Yes	627	337	819	0.765568	0.411477	6.56795	MLRCTASHIELTTSDVVAFERGFAARKASRALQLSQAQAHLRTEPTCLSTLGITAANDTGGRNRADSCISKSNFCNKPDQAEEPESLQDRSTHFTEQMNVGNWDNRAVPHNGNSFSPASSSPGMTVARKPVPLPSVLSSPDKVTVRALQQIQSSPRSTTKGLDFTIYETSAEEQSLIEAQHLDSVAQAQHTVNSQRAITGSYRPPVSASRPALVPVHANDQTLATSPAFDPGAQVFVPRTRFGSADSLSPQGGVRLSPQQVNLDSVHNRPNLRIRSSFERNAQPAQHHRADQSNPIIDPIRTQQFRRRSRTSDNASFNPRIVSNGERYPSLRPQSTVPTVRRNSGSHHRQVIFPRRQSSRQHLVEYERALRNGSRAAHAAVPARKPVGQSLTVPGDHGR…	14.4321	18.2518	10.9144	3.78667	0	4.46467	11.7249	9.5517	9.0821	6.86075	2.67982	3.48692	3.88785	2.35741	3.46496	5.20575	5.44329	5.11223	12.168	12.2441	9.44234	11.3443	23.2275	11.641
ZtritIPO323_04g00380	accessory	Mycgr3P34048	100	79	100	SMQ45193.1 unnamed protein product	216	Zymoseptoria tritici ST99CH_3D7	Redoxin;Redoxin;Redoxin;Redoxin;Redoxin;Redoxin;Redoxin;Redoxin;Thioredoxin domain;Thioredoxin domain;Thioredoxin domain;Thioredoxin-like superfamily	mito	18.5	yes	#N/A	Zt-IPO323-contig1	1101864	6	#N/A	Yes	274	108	216	1.26852	0.5	62.6679	MFRICRPSTLAGILRTSFSVPVPVTGNRRVNMAHTTFPSDLPKPEDDGTCNHLTGSRFPSVALPATSGSTVDPSTLSGLSILFCYPRTGAPNETITDDWNAIPGARGCTPQACSFRDACDEFRSLGVSNIFGASTQDTPYQQEAKDRNHLPYDLLSDEKTEMIKALNLPTFEWKGTKLIKRLSMAIEDGKIIKVFYPVFPPNESANEVLKWLKESR	46.6395	3.78944	25.607	57.1604	46.7122	42.3047	74.2511	42.4669	32.4204	79.0666	26.0147	58.0867	139.202	121.367	76.8485	81.0832	26.0672	22.0111	20.3743	21.4	17.151	118.381	44.9503	73.2507
ZtritIPO323_04g00441	accessory	Mycgr3P88903	100	26	20	---NA---	107	N/A	N/A	mito	20	#N/A	#N/A	Zt-IPO323-contig1	1285252	3	#N/A	Yes	41	23	107	0.383178	0.214953	0.0985115	MNPSNATSGTPRPYRRQAPLSGAYAIAVGWWSGSLETAHAPCVDEFRHSHGRPASKRKLGMSWSDAEVLVHICMTVQHCKLILPTSIVTAVDPTLTLQWWLASRVAI	0	0	0	0	0	0	0	0	0	0.186848	0	0	0	0	0	0	0	0	0	0	2.6283	0	0	0.731265
ZtritIPO323_04g00444	accessory	Mycgr3P33888	100	88	100	AB hydrolase superfamily	339	Zymoseptoria tritici ST99CH_3D1	Alpha/beta hydrolase fold-3;Alpha/Beta hydrolase fold;Alpha/Beta hydrolase fold;Alpha/Beta hydrolase fold;Alpha/Beta hydrolase fold	cyto	16.5	#N/A	#N/A	Zt-IPO323-contig1	1288736	5	#N/A	Yes	262	62	339	0.772861	0.182891	19.3116	MADIKNWSSLGEPDAEFLEVAESIGGAPDLGVFPTIQAMRDFLEQSKAATQDLYGPISGVSQRDHEVEMRDGKKIAVRTYHPESPPSDGSPLAVLYHGGGWCIGGLTNEELLCKLLVSKLGMTAVNVDYRLGPEHKFPTAHNDCLDATKWAASNASSLGADPSKGFIIGGTSAGGNITATVSHQWRDEKQSPPLTGSHLMIPAVVAAGHVPEEFAADYKSYGELPNAAILSHKAMDLFADNYCPAEKRSDPIFSPLLWPTGHGGLPPQYFQICGGDPLRDEALIYERLLREKEGTVTKVDMYPGQPHGFWSVFPQMKASQKFIGDSVKGVEWLLQQKKK	5.00636	2.24035	10.7528	24.82	2.50974	43.452	11.7476	3.0409	9.23278	7.41947	16.0217	41.2847	4.67503	9.80041	18.2679	17.7968	9.36858	20.6584	100.692	16.1335	22.9413	26.8842	0	41.6109
ZtritIPO323_04g00469	accessory	Mycgr3P88928	100	100	100	XP_003857638.1 hypothetical protein MYCGRDRAFT_88928	111	Zymoseptoria tritici IPO323	N/A	cyto	11.5	#N/A	#N/A	Zt-IPO323-contig1	1354936	4	#N/A	Yes	169	117	111	1.52252	1.05405	1.5047	MECKECGNRHDSSVIFWGGDEVKRRVVGNTWAVERGASRPNEFYRSPVIEDILRRCRGLGFQVYVKESYEAGDWMHEMDRNASGTPCDDAPLTRQYAVFLPKDAPKDREGA	0.314545	0	0	6.98473	0	0	0.369189	0	0	7.79524	0	0	1.92701	0	0	2.19297	0	0	7.67874	0	0	1.80777	0	2.35978
ZtritIPO323_04g00470	accessory	Mycgr3P88929	100	100	100	F-box domain	398	Zymoseptoria tritici IPO323	Leucine-rich repeat domain superfamily;Leucine-rich repeat domain superfamily	cysk	11	#N/A	#N/A	Zt-IPO323-contig1	1356357	10	#N/A	Yes	323	193	398	0.811558	0.484925	4.18705	MSLPSELLEEVVLSLNLQDVCNLRLAASGIASQIAQGSFRAQFKSKSVRVSCEDFRCFAMVTQPNWLGCALEHLTIIGSPQENIDAGEPDDAEISELLLKALKQLRANSKTGALRSINLAVEDTTVMREHFSYTCDWRLIWKCADKTARLLARAMLGSAIPVQSLDLYSSTPRCALNSSQLQTLLDTFDMPELRSLSFAVSNNEDGTVDDEGVGLSKCLKRFLIRHSRGMEELNMRWLNLHLTDVPYAKIERQRFFDGFAGLSLPSLNTLSLKGMEITSEALVSFLSTNPQVRRINLEWLHILAGKFDAVCIQMTKCLELDSIYLSDLWERRLLEFPGADGPAHFPGYGFPTWTLRTGLGTREKIQYRDVTGNMKGSFAANNWRRERGQLYGPPGSGA	2.32721	7.05898	2.85505	1.09755	2.08022	1.76108	3.03405	3.00681	3.94477	1.06911	0	1.87296	2.04427	3.48927	4.00205	2.98828	2.07767	5.01899	0.870733	4.60419	1.47286	5.1274	2.65589	13.4549
ZtritIPO323_04g00498	accessory	Mycgr3P106929	100	100	100	XP_003857624.1 hypothetical protein MYCGRDRAFT_106929	210	Zymoseptoria tritici IPO323	N/A	nucl	7	#N/A	#N/A	Zt-IPO323-contig1	1426727	3	2	Yes	210	145	210	1	0.690476	8.49393	MTRTPSTIDEHSHLHRSSHTHTRSQLFNAPSSSLRKDLKMTAPYGPYAGWDFYFPAAPPPHPGFSYPQQMLAMQPAVQWQQQPTPAQTLEDPLSERARKRGRFSDKRCFVCDGFDHLWRGCAMVEDHVNMKVESKVETQLADAADAVRQARLAVEEGGVGRKQDEAAMAKKDREIAGLKAKIALLEGEIKKESVSKPETDPAIKKESDGT	5.9708	11.5496	57.9034	0	0	0	0.94369	5.58378	1.60424	4.10972	0	22.6214	2.82592	3.37958	23.3395	2.42869	3.49475	15.2853	0	0	0	0	0	0
ZtritIPO323_04g00500	accessory	Mycgr3P27364	100	41	100	XP_003857622.1 hypothetical protein MYCGRDRAFT_33380	208	Zymoseptoria tritici IPO323	N/A	cyto	5	#N/A	yes	Zt-IPO323-contig1	1439759	2	#N/A	Yes	44	44	208	0.211538	0.211538	7.3415	MGIIIFKTELSPFSTATGIIGLISFVFTLGTFLKVVWVNLGVMGQAPREVHSYLANLRTELLEGRANIRAMRKQSKKHTRAMRKEQSGETSIGIELNDVSLKTMADTVRHLMKRCRALEQSFLEPGEDGIDGLSKHRSRRGGSVSPYDHAAYARAPSGRRLTQDQGRRDDEEEDDAYWAQRIHTVNSTWVEDLSGCVERRKHSSSLRR	14.4397	3.9837	13.6876	0.00839804	5.19043	2.51979	14.3626	14.6703	9.88503	10.1452	6.57992	23.1591	3.77437	10.2754	1.13318	9.80537	18.469	1.57335	8.97206	16.5586	4.49673	8.92674	3.16215	11.8924
ZtritIPO323_04g00535	accessory	Mycgr3P31283	100	77	83	peptidase aspartic	671	Zymoseptoria tritici ST99CH_1E4	Peptidase family A1 domain;Aspartic peptidase domain superfamily;Aspartic peptidase domain superfamily;Aspartic peptidase domain superfamily;Aspartic peptidase domain superfamily;Aspartic peptidase A1 family;Aspartic peptidase A1 family;Aspartic peptidase A1 family;Aspartic peptidase A1 family;Aspartic peptidase A1 family;Aspartic peptidase A1 family;Aspartic peptidase A1 family;Aspartic peptidas…	extr	24	yes	yes	Zt-IPO323-contig1	1531142	3	#N/A	Yes	339	132	671	0.505216	0.196721	22.1506	MERTLLRRLLQMPTALLVLAFAASHATAERLDTREKDNNTILAPISINPDQNWDGIDGAWSTFTLRVGNPAQNVRTLVSTAGYQTWVVLPQGCQAAASQTACAESRGWTFDSNASTSFDRIGIYDLWIERNLGYTGNAIYGYDAVGLGGQGEGGPTLKNTTVGTFAVEDFYLGMFGVNSKATNFTDFNTQSPSYMALLKEEKLIPSVSFGYTAGAQYRSTGVLASLTLGGYDASKFVENELEWTLGVDNDRDIVVAIQSVSTPSNVSSSPVAKELLPEPIYAYVDSTIPHIWLPEESCRLFESEFGLIYDNVTNLYLVNDTLHQSLLDRDATVTFSLGQELTGGQTTQISLPYAAFDLTAKPPYKGLANDTRYFPLQRAQNATQYTLGRTLLQEAYLSV…	16.8379	18.6069	9.2375	18.3073	33.8125	7.97712	22.2659	23.6017	17.4658	23.5374	34.1491	22.2459	20.6392	30.0527	18.3232	21.2316	24.9238	19.7689	19.3623	26.5578	18.4194	20.0948	27.6774	17.0053
ZtritIPO323_04g00536	accessory	Mycgr3P102155	100	19	75	F-box and wd40 domain	459	Zymoseptoria tritici ST99CH_1A5	WD40 repeat;WD40 repeat;WD40 repeat;WD40 repeat;WD40 repeat;WD40-repeat-containing domain;WD40 repeat;WD40-repeat-containing domain superfamily	cysk	9	#N/A	#N/A	Zt-IPO323-contig1	1533547	2	#N/A	Yes	477	353	459	1.03922	0.769063	1.6126	MPGESMDRSRFLKEYVLDVKTEFTIDGNSANWVPTTHVRAQKWGEEISVIDLKDEAPKGRFRHRSATMALGPDNKFLIIARTRSSEFTEIGAYALLSQGGDEENSKARDSIIMWHLHSDGKQIGRKMPMAVEGLADKSIEAIANDLANHHGLDIDAINRIRLGFVETLKKADVQNRASVLQKSKGHFPSYNPQLISCDGKSVLLIEHGESSQSGMRPKEELPQVVVRPLADISRVSIRLMGHTDTIIWASWSPVDPRTIATASWDGTHRIWNAETGECRHEIERPEKRQNWAGAFSPDGKYVLLSGTDDVGVYEVDTGKKISELKHDGLAAWVRTLAWSPSADEITLENSASVLLWRPFADRTGDEVNEVVMMKSESRLMTIMNFIRIEWLGRRGQKLA…	0.616092	6.10913	0.595675	2.82349	0	0.742204	4.88764	0	1.81538	1.22599	0	0.642559	3.62811	10.3194	0	1.1534	0	2.59816	2.51203	3.37892	1.26446	0.393797	0	0.531437
ZtritIPO323_04g00560	accessory	Mycgr3P65422	100	100	100	class ii aldolase adducin domain-containing	298	Zymoseptoria tritici IPO323	Class II aldolase/adducin N-terminal;Class II aldolase/adducin N-terminal;Class II aldolase/adducin N-terminal domain superfamily;Class II aldolase/adducin N-terminal domain superfamily;Class II aldolase/adducin N-terminal domain superfamily;Class II aldolase/adducin N-terminal domain superfamily;Class II aldolase/adducin N-terminal domain superfamily	cyto	17.5	#N/A	#N/A	Zt-IPO323-contig1	1588655	8	#N/A	Yes	159	2	298	0.533557	0.00671141	573.989	MAPHAEEIKGEASNGQTVPVNDGTAPLEPGVKKEFAKGKMVDFPRPPKFDDKYKERDYLKGRLAAAFRIFGKYGFDEGVAGHITLRDPVDPDCFWVNPFGVAFSLINKSDLILVNHAGKVIDGGECRLLNTAAYMIHAAVHAARPDVNCAAHSHSMYGRTWCSLGRKIDTLTQDACAFHNDHVVYDSFNGIVLAEKEGKDIAACLGNKKAALLQNHGLLTVGQTIEETIFWFVSLEKCCQSQLMAEAAAASRGEKPIVVGEEEAAYTYKSVGTGRAGWFSAKPMFDVIHKETNGDYLQ	739.382	581.245	380.204	1346.1	396.497	639.614	311.12	461.333	241.897	609.357	317.539	385.802	405.471	930.807	503.809	512.89	543.676	599.761	290.906	443.484	254.58	1221.48	484.994	410.707
ZtritIPO323_04g00562	accessory	Mycgr3P98291	100	45	52	mfs transporter like	570	Zymoseptoria tritici ST99CH_3D7	Major facilitator superfamily;Major facilitator superfamily;Major facilitator superfamily;Major facilitator superfamily;Major facilitator superfamily;Major facilitator superfamily;Major facilitator superfamily;Major facilitator superfamily;Major facilitator superfamily;Major facilitator superfamily;Major facilitator superfamily;Major facilitator superfamily;Major facilitator superfamily;Major fac…	plas	25	#N/A	yes	Zt-IPO323-contig1	1592966	8	#N/A	Yes	156	41	570	0.273684	0.0719298	179.849	MKEAHAVAGGRELTLPVQVLHELETELHVDIVPGTEVMTDVGSHHFVKGGSQVLVPQPSDDKHDPLNWSLKWKTMCIIASTMVSFTQGFGPLALAPMFPYYMKDFNASLEEVIDFTGVVILVLGFSNFIWVPISTSCGRRPVLIFSQLICFASSIWRAKATTYSSFMGATILNGIGAGPSETIQPAVIADIFFLHDRGFWNTVYWVAYMGSLMVGPIISGSMSLHIGWRSFWWLNTGVVGLSILMVVFMFPETKYHRPHPNEIIDSTSSQENVEGDSGSILEKPDTTAANVAKNDADAKGPHSGNALSHQLTADRDPWLGKGSPSWGQWGIYAPSPNPLRAVFLDFWVPWKLFAFPIVEFSSFVVSWSCSCFLTINLTQSQNFAAPPYNFNSERIGFMN…	26.7452	7.87928	417.058	18.187	7.10828	680.135	33.0614	19.0771	315.38	29.5015	16.5668	680.275	23.6555	20.4597	483.991	34.048	45.1709	575.423	25.0104	21.3913	397.112	27.2025	1.77176	559.534
ZtritIPO323_04g00583	accessory	Mycgr3P83520	100	100	100	quinone oxidoreductase like	317	Zymoseptoria tritici IPO323	Polyketide synthase, enoylreductase domain;Polyketide synthase, enoylreductase domain;Alcohol dehydrogenase, N-terminal;Alcohol dehydrogenase, N-terminal;Alcohol dehydrogenase, C-terminal;Alcohol dehydrogenase, C-terminal;Alcohol dehydrogenase, C-terminal;NAD(P)-binding domain superfamily;GroES-like superfamily	cyto	21	#N/A	#N/A	Zt-IPO323-contig1	1649662	2	#N/A	Yes	25	23	317	0.0788644	0.0725552	3.087	MANMRAIDVRGGAGPASALFINDSVPKPQPKPSECLVKVKAFGLNRADTLQREGKHPVPPGVTKAMGLEFSGVVEEVGSDTAAAGGEDYRVGDEVFGLTYGGAYAEYVAVSKKMLLMKPAKLSWEECAAVPEVWMTALQAIHLVGEYTPSKVKSILWHAGASSVSIAGIQLSLNLSSPPPKVYATTRQVAKREFVTKQIGAHAAFNTTKSYPAADGSAGGTWADEVKRVNGGEGVDLVIDFVGAPYFADNLAVLAKDGRVVQLGVMGGTMLPAGVDISSFVIKRASFVGSTLRSRDAEYQGKLRSVRGDGSAEAGQG	2.1515	9.75886	3.18368	0.354265	0	9.80817e-05	0.229437	0	1.2568	9.57086	14.3935	1.48449	1.05103	0	0.703086	1.67429	0	1.08056	0.38599	0	0.171867	0.453763	0	0.980279
ZtritIPO323_04g00585	accessory	Mycgr3P89020	100	100	100	XP_003856065.1 hypothetical protein MYCGRDRAFT_89020	309	Zymoseptoria tritici IPO323	N/A	mito	20	#N/A	#N/A	Zt-IPO323-contig1	1652943	5	#N/A	Yes	154	94	309	0.498382	0.304207	14.4484	MAAGRRLHVQASTLALFVRTEHFIRRSSFYQLFNFDTHSALVCRIMAPPGLSGSGSQPSKSGQRQRKDVPKSSASHPSGITKRQRKNMNRLQKAGKPIKSAEEYRAQLEVKLADQDRGIARRQNPIVKDNVPADCALECLRRDKPSLYASITTGSIPMPAKDDPQSARVIWFNDLNNKFTFNRHFTQARMLYAIIRYRDLELKHPISLLERQFAAACLEHDLGEQDRTWVREGFIDLWLNSPDSALPTFTRAFCKRFRGFRKTLSETLPEVHMPVAPSSTAKPLRDSPMEIQQLYEPAGEEDELDKEWA	11.5377	14.4602	13.4034	15.9606	20.6475	31.3559	2.90299	6.10345	4.31033	19.118	19.7691	19.9701	2.37072	0	3.9603	6.38969	0	12.1431	18.2547	16.9958	32.6105	14.9286	20.9292	24.3432
ZtritIPO323_04g00611	accessory	Mycgr3P106986	100	55	58	hydantoin utilization a	1386	Sphaerulina musiva SO2202	Hydantoinase A/oxoprolinase;Hydantoinaseoxoprolinase, N-terminal;Hydantoinase B/oxoprolinase;Hydantoinase B/oxoprolinase;Hydantoinase B/oxoprolinase;Hydantoinase B/oxoprolinase	cyto	19	#N/A	#N/A	Zt-IPO323-contig1	1716337	19	#N/A	Yes	508	129	1386	0.366522	0.0930736	7.40501	MDTYRLGVDVGGTFTDACAFSPNGKIYRAKVPSTPHDQSIGVKNSIDKVRAAIQAVEPFTGKFGALHHGSTVATNALLEGKGVPAALIVTEGHKDVLVARRSQIPGGLASWINWAPPPPLIPLERTLQVPERIGVDGSEVRPIDQDALRRELLTVKGKVQAVTVSLINSWVNGEHEKEVGKIVKQVLGDDVEVSLSHEVLPELGEYERTVTAAANSVVKPEVKRYMKGLSEKLNDDTPTVRILKSDGGLTNLTLAGELPVNILMSGPAGGVRGITSIIANATGHKNLVTLDMGGTSTDVALIANSLPSLRRETMVGDLAVRSPSVDVRTIGAGGGSLAFFSKLTNTLRVGPESSGANPGPACYGRGGTQATVTDANLVLGYLPETLLGGDFTLDIAAAR…	6.24291	4.37153	7.17014	5.504	6.36866	9.04298	4.22733	3.79923	2.57074	10.4167	11.3418	16.1049	10.955	8.85785	15.0152	8.5811	5.1049	9.34716	6.21437	0.845488	6.78892	9.94152	2.74767	13.0078
ZtritIPO323_04g00639	accessory	Mycgr3P107001	100	100	100	XP_003857554.1 hypothetical protein MYCGRDRAFT_107001	536	Zymoseptoria tritici IPO323	Aminoglycoside phosphotransferase;Aminoglycoside phosphotransferase;Aminoglycoside phosphotransferase;Aminoglycoside phosphotransferase;Aminoglycoside phosphotransferase;Protein kinase-like domain superfamily	mito	11	#N/A	#N/A	Zt-IPO323-contig1	1779363	10	#N/A	Yes	187	65	536	0.348881	0.121269	6.11145	MSGLWKRSIEKIRQREYLSGRRAERTRPLEEDASEHGGAPETNSGAAHIQAAMTEDLAGHRVHHTDGTADIAAAPRARHDGVAERALMKQQEAVRREKAGSLAPVTQKVPDSKEYWGPVRDLSDDRLNALLRRVTSPESQFKRVNRLNGAFNVAYIMVNSQGKKLCVRVPACGWSERWNQTDADLLRATALGMKYIEKTSQLPIPRILSYDATMDNEIGAPYIVMTFLEGTSLSTLWEQQDESPDILEARRQNILQSLARIMCTLATTTFRTAGTLWFPGDDESDPVVGCSYRLDTRNIFMLRRKFLRFSSQDSVADQLLQGRDERYDADGFPDECTTRVERGVLALWGLMIDAFLQSATLDEGCPEFVLMQSDFNPQNILADEQGNVTGIIDWDCLES…	5.5811	3.89236	8.19522	4.5126	3.33318	9.67851	3.95695	3.04417	6.28505	4.64036	2.20626	7.73608	7.42991	3.34826	9.09854	7.38253	5.50527	11.2631	7.02137	9.89052	11.9851	4.76175	6.67654	10.1411
ZtritIPO323_04g00640	accessory	Mycgr3P89063	100	100	100	XP_003856092.1 hypothetical protein MYCGRDRAFT_89063	209	Zymoseptoria tritici IPO323	N/A	mito	14	#N/A	#N/A	Zt-IPO323-contig1	1781394	8	#N/A	Yes	100	81	209	0.478469	0.38756	3.25659	MNDQVSPSHYTPIAGPFGLTAFVSGTRRSIWECATCQGPISIGCRALEHVDRCQALLANDKPCERMYSTRYGCSKHPYYEGHNPHMRKYLCRVPIKSYSTSNLMPKSRTPSPKRPSSPVETRTPPSGLRHVQMPGPNVPPAPPTTPQPGQPKLEAAFASEKAKESVMKTEVKADDKSASSCSSSQASFYSVPTISVVKPRVRLMGERET	3.58063	0	8.48219	3.82848	0	4.48948	2.84172	0	3.86912	2.45686	0	8.24694	1.28253	0	3.44577	4.5003	3.51724	15.3789	1.84824	0	5.85924	2.41869	0	4.94823
ZtritIPO323_04g00649	accessory	Mycgr3P89072	100	100	100	XP_003856098.1 hypothetical protein MYCGRDRAFT_89072	264	Zymoseptoria tritici IPO323	N/A	nucl	20.5	#N/A	#N/A	Zt-IPO323-contig1	1804922	1	#N/A	Yes	122	101	264	0.462121	0.382576	16.579	MIPGRAKNHVELAELPDDELLDEEIALVSGALPSDAEIPLPEQYDDFIRDEDPNKPRRRPKAPGDSKKSPELNSADGDAPEVIDVDALPALPKHNRIAVLSGHPQANGSKSTANKSQGGKSTASNTTASKSATRDVMAGSLFQSNLMSTFTKTGSNSSGAIPMLPPFNYTDTALIPHNMEKQAFKTNKRFAEVVAHIPNAFATPSITLEDKKKLLLALNEEWKHLLKDKKDGISIETHLARVKPMYLTRVVSMIWRAMRCEEGF	1.87989	0	3.86063	4.27348	3.70621	11.508	1.16727	0	7.5254	0.662977	11.227	3.72533	1.53857	0	1.84498	2.47077	0	8.0503	1.51862	0	5.16012	4.75138	0	11.1531
ZtritIPO323_04g00674	accessory	Mycgr3P89088	100	94	82	XP_003857540.1 hypothetical protein MYCGRDRAFT_89088	92	Zymoseptoria tritici IPO323	Alpha/Beta hydrolase fold;Alpha/Beta hydrolase fold	mito	12.5	#N/A	#N/A	Zt-IPO323-contig1	1857741	4	#N/A	Yes	84	45	92	0.913043	0.48913	0.161556	MSSRPPPLTQTITLDSIPYHTLLSNYTPTRPLILLIHALMSNHEMYDPLLPILHAAGYATLSFDHVGHNLTPCPTECGRLQTTPGRCGETCA	0.189346	0	0	0.55141	0	0	0	0	0	0.300634	0	0	0.894298	0	0	0	0	0	2.48383	0	0	0	0	0
ZtritIPO323_04g00700	accessory	Mycgr3P102228	100	61	100	4-amino-5-hydroxymethyl-2-methylpyrimidine phosphate synthase	159	Zymoseptoria tritici ST99CH_3D7	SsuA/THI5-like;NMT1/THI5 family;NMT1/THI5 family	nucl	11	#N/A	#N/A	Zt-IPO323-contig1	1904481	4	#N/A	Yes	122	93	159	0.767296	0.584906	85.03	MVELAECPSSQGRPKSDVQMLRMDELAELGYCCFCSILQIGNETFINENPEKVRAFMRAPVMGSELNRRIFERAFAYFSKNLRNVARDWEQVTRYGKRLGVLAEGFTPNYTNQFLEWTGEGEQADPTGDQKRMVELQKVVAEEGGFRRLGVRRTATAGA	174.797	154.354	34.2491	98.7665	65.6841	23.7803	159.95	71.9642	19.3137	168.998	197.603	56.6704	172.007	68.7526	45.9854	75.8933	26.6418	20.2143	145.104	47.2969	43.7436	138.28	105.545	55.7109
ZtritIPO323_04g00702	accessory	Mycgr3P78335	100	100	100	XP_003856118.1 hypothetical protein MYCGRDRAFT_78335	84	Zymoseptoria tritici IPO323	N/A	nucl	13.5	#N/A	#N/A	Zt-IPO323-contig1	1906374	6	#N/A	Yes	47	38	84	0.559524	0.452381	0.950449	MSALLLDCQCGPLPERSIVLVACLDPDDRRVESFFVTSCLSDCLSIHARLFGFRKLSEMICAADKSGEYSSASLERIKVRLRPD	0	0	2.8966	0	0	3.24504	0.929543	0	0	0	0	4.81171	0	0	2.06553	0	0	0	0.383805	0	0	0.390161	0	5.82858
ZtritIPO323_04g00715	accessory	Mycgr3P78344	100	100	100	XP_003856123.1 hypothetical protein MYCGRDRAFT_78344	104	Zymoseptoria tritici IPO323	Short-chain dehydrogenase/reductase SDR;Short-chain dehydrogenase/reductase SDR;Short-chain dehydrogenase/reductase SDR;Short-chain dehydrogenase/reductase SDR;Short-chain dehydrogenase/reductase SDR;Short-chain dehydrogenase/reductase SDR;Short-chain dehydrogenase/reductase SDR;Short-chain dehydrogenase/reductase SDR;Short-chain dehydrogenase/reductase SDR;Short-chain dehydrogenase/reductase SDR…	mito	5	yes	#N/A	Zt-IPO323-contig1	1933634	2	#N/A	Yes	13	12	104	0.125	0.115385	7.9197	MPGRACGSGIASSLVGLTRGLAIDLAPLRVNLILPGAVNTELWDHLPAEQKQGSVDSFGKSMLTGKVPGPEVIAESYLYAMKDANLTGVCLSTNGGQLLAWPSA	5.08861	11.0745	14.5108	36.1325	0	7.77905	3.02826	0	0	7.68902	21.2945	14.7259	5.56379	0	0	4.45139	0	2.96356	4.64615	0	0	35.3484	17.9594	4.20639
ZtritIPO323_04g00762	accessory	Mycgr3P89145	100	86	78	epoxide hydrolase	363	Zymoseptoria tritici IPO323	Epoxide hydrolase-like;Alpha/Beta hydrolase fold;Epoxide hydrolase;Alpha/Beta hydrolase fold;Alpha/Beta hydrolase fold;Alpha/Beta hydrolase fold;Alpha/Beta hydrolase fold;Alpha/Beta hydrolase fold;Alpha/Beta hydrolase fold;Alpha/Beta hydrolase fold	cyto	13	#N/A	#N/A	Zt-IPO323-contig1	2038336	3	#N/A	Yes	880	589	363	2.42424	1.62259	3.13216	MSFAELSSQALKPQPFKAQVSDEDLSDFQQLLRHSKIGPKTYENQTADTEARINSHPNFTVPIVDKNEDGHGTGFVFDIHFIALFSNKIGCRSSPPSPRLAGQLSGISRRAGRPEIEVHTPETLPFHVIVPSLPGYGYSSGPPLDRDFTTEGMALLMNKLMVGLGFGNGYVSQGGDIGSFISRAQGELEGLTDKEKKGMERYGNFDTLGNAYAREHGTRPSTIGLVLSASPISLLAWVGEKFLPWSDTSPSTTEILDSVTLYWFTQSFPRAIYPYRQFFGANPTLFHNDLQYYIQKPLGYPCHPQELAPVPRKWVAETGNLVWYREHESGGHFAAMEKPETFVKDIEEFVKEVWPEARKRDCN	0.339056	0	0.645166	4.99609	5.11556	0.956063	3.11286	0	0.767818	0.680947	1.51364	0.892065	1.61723	0	0	4.42506	8.03806	0	0.463208	2.18931	0.583993	0.913416	9.38796	0.987601
ZtritIPO323_04g00774	accessory	Mycgr3P107053	100	57	86	fungal specific transcription factor	548	Zymoseptoria tritici ST99CH_1A5	Transcription factor domain, fungi;Zn(2)-C6 fungal-type DNA-binding domain;Zn(2)-C6 fungal-type DNA-binding domain superfamily;Zn(2)-C6 fungal-type DNA-binding domain;Transcription factor domain, fungi;Transcription factor domain, fungi;Transcription factor domain, fungi;Transcription factor domain, fungi;Zn(2)-C6 fungal-type DNA-binding domain;Zn(2)-C6 fungal-type DNA-binding domain;Zn(2)-C6 fun…	nucl	16.5	#N/A	#N/A	Zt-IPO323-contig1	2076981	17	#N/A	Yes	317	213	548	0.578467	0.388686	1.97899	MDSSPQRRPARVSACQRCRRRKQKCDLKHPSCSNCESASVACLTYISSKRADLPRTYISDLESEVERLARENRELQILLRSREANEQHSPYTSASTSTQELGSRLTQDSETPGPHLQDFVTSVCSVVVESTGLPRFLGPSSGITLAKMVMASVRPDALTRTRRDSVQRPDTARSQTSVAAAESCLPPRHAADHLVEVYFQYRTPHLPIVQRAQVAKVLDSAYLHSNCGQIADRDAQRDVFTTYMILAIALCKVPNPSGGTNRVSQTQFVSMCPWQGSLWHLVGIAMRLSVDMGLHWETEDHLLNTDSDLLYERRRLWYCAYQFDRVLGITLGRPFGIADESTLVPLPNPWTAPHARDQDVATFDVHHQRAHNHVLNMSKLESEIRHVQQSQSWPTRLAS…	4.09847	2.50653	7.95533	1.93802	0	1.44103	1.55531	1.04208	2.50394	3.42917	0	3.22912	2.36322	4.78564	3.98292	1.88439	2.21102	1.47155	2.14105	2.29665	4.30006	1.00861	0	0.672276
ZtritIPO323_04g00775	accessory	Mycgr3P89155	100	99	78	XP_003856149.1 hypothetical protein MYCGRDRAFT_89155	183	Zymoseptoria tritici IPO323	Major facilitator superfamily;Cyclic nucleotide-regulated ion channel, N-terminal;Cyclic nucleotide-regulated ion channel, N-terminal;Cyclic nucleotide-regulated ion channel, N-terminal;Cyclic nucleotide-regulated ion channel, N-terminal;Cyclic nucleotide-regulated ion channel, N-terminal;Cyclic nucleotide-regulated ion channel, N-terminal;Cyclic nucleotide-regulated ion channel, N-terminal;Cycli…	cyto	15	#N/A	yes	Zt-IPO323-contig1	2079523	5	#N/A	Yes	190	91	183	1.03825	0.497268	0.591362	MDELKKSPVEETSTSIDYGVSEAGPVIYIDPAKEAACRKKFDTYLVPISVIYLVLSTLDRNNIGNARVFGFDESLGLHGNQFGNIITLSSVCTVVFEVPWVMSVKRCGARNAIGTAFVLWSACTIGTAFIHTYGQPIAVRMLLNAAEAGLAQGFAFLFSQIYPPTLAGKRIMTTNIAQCISGK	1.51601	0	3.34112	0	0	0	0.147136	0	1.28231	0.320731	0	0	0.332033	0	2.93882	0.195031	0	3.04905	0.495668	0	1.45443	0.121638	0	0.892517
ZtritIPO323_04g00776	accessory	Mycgr3P89156	100	100	100	high-affinity nicotinic acid transporter	172	Zymoseptoria tritici IPO323	MFS transporter superfamily;MFS transporter superfamily;MFS transporter superfamily;MFS transporter superfamily	plas	8	#N/A	yes	Zt-IPO323-contig1	2080611	5	#N/A	Yes	185	116	172	1.07558	0.674419	0.652902	MTTPVYVVGCISLIVQLCYSDKVKKRGVFIISCGVPGSVGYLICVGSSNPGAGYAGMFVLVLGLYPISTLAVIWITNNLSPDSKRAVGMPFAYSIANLSNLVSSQLYPSQQGPRYVQGNAVSAGLTVVAGFLYDACWVLLRRRNMKKAKLIAEGATNNGLEGDQSLDSMYVL	0.648775	0	2.46723	0	0	0.806316	0	0	0	0	0	1.2334	0.565324	0	3.68333	0.0671087	0	1.83811	0.713911	0	1.83283	0.0665343	0	0
ZtritIPO323_04g00791	accessory	Mycgr3P89167	100	75	78	choline dehydrogenase	640	Zymoseptoria brevis	FAD/NAD(P)-binding domain superfamily;FAD/NAD(P)-binding domain superfamily;Glucose-methanol-choline oxidoreductase, C-terminal;Glucose-methanol-choline oxidoreductase, C-terminal;Glucose-methanol-choline oxidoreductase, N-terminal;Glucose-methanol-choline oxidoreductase;Glucose-methanol-choline oxidoreductase;Glucose-methanol-choline oxidoreductase;Glucose-methanol-choline oxidoreductase, N-term…	extr	26	yes	#N/A	Zt-IPO323-contig1	2112431	6	#N/A	Yes	387	131	640	0.604688	0.204687	1.92097	MALSTLCASLTFLASVPIIAASPSPYGSTNATQEFDYIVIGSGPGGGSLAANLAISGQSVLLVEAGGDSSDDFLEQIPSLSARAAENPPHSWAFFVEHYQNETQARRDPKYAYTMANGSYYVGLDPPADAEPAGMLYPRGATLGGSSQVNAMNFAWAPDNEWDYIANLTGDDTWNHKNMRRHLANLENCTYIPLGTDGHGFDGPLKSSWSDARSALLSPNSASYVAAMFQEVEGIDIDSTDLEGMIELMHRDFNRVDNDRYQAPSIFAVPLAVDTTTGSRSSIAKHINSVTETGHPLTLSLHSLATKVLFEEDDDKPKAIGVEYMTGDALYSADQRYNGEHVPELKTAGARKEVIVAGGTFNTPQILKLSGIGPRKELENMDIPVLVDLPAVGSFMQDN…	1.77959	0	2.83453	1.46163	0	2.30802	1.75319	0	1.16152	2.90742	0	1.95791	1.70076	0	1.39393	2.39231	4.01796	2.43166	2.29013	2.2868	0.713237	4.45081	3.93007	6.41847
ZtritIPO323_04g00811	accessory	Mycgr3P107066	100	53	61	SMR41965.1 unnamed protein product	485	Zymoseptoria tritici ST99CH_1E4	N/A	plas	10	#N/A	#N/A	Zt-IPO323-contig1	2161578	11	#N/A	Yes	60	35	485	0.123711	0.0721649	41.1735	MPSARKAQLDRDRQQFKREREKFIKRKRLQKPELTALPHAQGGDIMDANWRLIKSLHDVAQVPVPSDIAQETAYGLTDLTKPEIFATACSLLGSRIPFNVAIVRHSHELLRTLQKAFQPTFVPREALLAPTHSWDIAKQVASMGSAKGWAYQPARKPGKDGKTTRAISMDEVRQTMLHDIKPVPINLLDVCNQSSHTFRPAAIAEVDLVVLIKSRYEAGTWTRSDYPQITSYDWMLLTAGPVASPFHADQAGYCTAVVGLQGEKCWYFPNGDWEFCRKMFYLHGTAFVNYPDGISVVAIGEGDCLYVLLWHVVVLYIPLTSIFSIQGPGTPHAVVTQGKCLATGCFFYTAAFFARSIKCVRLYFEGRLDDNEVISKRDYANLGLVVDHLDRDIFTPAQR…	0.721056	0	1.60518	53.0464	87.7298	72.8684	71.0599	53.9977	72.2462	1.41674	5.85037	3.15299	69.0234	46.4096	65.8418	12.7148	9.65415	6.512	69.1867	59.6899	47.0315	56.2793	51.837	53.0574
ZtritIPO323_04g00820	accessory	Mycgr3P34982	100	54	59	glucose-methanol-choline oxidoreductase	626	Zymoseptoria tritici ST99CH_3D7	Glucose-methanol-choline oxidoreductase;Glucose-methanol-choline oxidoreductase, C-terminal;Glucose-methanol-choline oxidoreductase, C-terminal;Glucose-methanol-choline oxidoreductase, C-terminal;Glucose-methanol-choline oxidoreductase, N-terminal;Glucose-methanol-choline oxidoreductase, N-terminal;Glucose-methanol-choline oxidoreductase, N-terminal;Glucose-methanol-choline oxidoreductase, N-term…	mito	4	yes	#N/A	Zt-IPO323-contig1	2179138	6	#N/A	Yes	893	231	626	1.42652	0.36901	15.8298	MFTHTAPAILLGVLSTANLVAANPPGPPYFSTFQYQFAPAIDFEPSYDFCIVGGGTAGLVLANRLTESGKHNVIVFEGGPTPDTNPTSLTGGANPYLLNGARSLVDYNFVTQPQRNLNNRSLPYHRGRCLGGSSATNGFFYGLGSKAVYDQWELDGNPGWNWANISAAAKRGTMFVGNPNNTNDNTYMTWDPENYGTEGPLKVGFQGFVPASNPAFMNATSAIGVGVVHDQNGGSPVGIKQGTLSLDENFIRSSSWSAYYDAAKDRPNLNVRERSVVSTIIFNETDSGEQEATGLTFVEGAIWHNISCSKEVILSAGAFHSPYLLKQSGIGPRDELEEHEIPVRVENEHVGHHMQDHTAFSVIYSIKPEFAHIASTTEKNNDLTLLNEQQRSFYNTSDP…	2.16749	27.0188	12.8111	1.7137	13.4158	4.57994	2.52335	26.0319	8.13579	1.9589	1.8582	3.62212	1.03717	69.0156	5.69625	2.18567	26.7264	4.53119	1.15265	52.8962	7.08317	3.15271	20.7807	4.78804
ZtritIPO323_04g00874	accessory	Mycgr3P23189	100	53	100	SMR42029.1 unnamed protein product	622	Zymoseptoria tritici ST99CH_1E4	Ferric iron reductase FhuF domain;Aerobactin siderophore biosynthesis, IucA/IucC, N-terminal;Aerobactin siderophore biosynthesis, IucA/IucC	mito	11.5	#N/A	#N/A	Zt-IPO323-contig1	2306224	17	#N/A	Yes	485	219	622	0.779743	0.35209	3.60649	MVPKQNGFAQWPSRPEAAYEINSRLIACFLNEGLLRASPHACIDYTVLASGVLIHSHFGIKPDHQIWIATRGAVVPNKSCWHQSDFALPLILRTTPAGLSDPSNVPVPSEVAAVARRLFTESVDDGPWTDVLVALDNSFENLTAWLQVAATKSRPTLDSRMINWENAVFRGHHLHPMGRALVATGGLKQLDPSQVPSLLQPSITFIAVDRGSTRITGPFRTLLKPLLDQFSLPRLLPNEVVLPCLSQQLPAIQRHFPSTRVLLHDAFTAHAQASLRTVNIPSEMRFAYNMKFALSCTISSVLRTITPWTTCLGPEISAVIEDAVTENTWVCKEVAAITGSQKDFSAAKNLSCILREDLEPRALALGQTLIVVAALAEKPVGSSECLAALTFGLRSSGQK…	2.04692	0	3.91253	2.36989	1.41475	2.57032	2.54066	1.67187	5.5707	3.48718	8.47197	9.24198	1.80742	11.843	4.75504	1.95272	2.45036	4.54254	2.77665	1.99438	6.96795	1.36786	4.82927	4.72364
ZtritIPO323_04g00913	accessory	Mycgr3P89257	100	100	100	Methyltransferase type 11 like	398	Zymoseptoria tritici IPO323	Methyltransferase type 12;Methyltransferase type 12;Methyltransferase type 12;Methyltransferase type 12;S-adenosyl-L-methionine-dependent methyltransferase	mito	20.5	#N/A	#N/A	Zt-IPO323-contig1	2398669	8	#N/A	Yes	244	175	398	0.613065	0.439698	14.972	MNNCHWRQKNRIGPSWCQFVTASGRCIHYSKCLYPGPMSPSIAFSSSLKAVQAHNKTESASLVLSSAPKGVHNAGQKARASKAILADNHTRELQLSVQADKAVRRIDRTYSAAELCTLCQLRCFARTDQPRDRSQTKPERQSFNFANQDWDGYVKYRPAYPQEVYSTIFSYHDSHNGGYEAGVDIGAGVGIVGAELTKKFAHVTITDPAKAYVEAAEKFFAQYPKDKVAFLQGKAEDIIVDKLPKGQKVDIVTAAECLHWADVDVATPRIADILKSGGTFAGWLYGVLPLLDERDPVLAEAREVFYDIYEKMIEEYGSKIEKQDEDSGGAAMNARLDNMPFDALTWTDVRRIHTNNGAPMASSNWPTRKSKVSEGESVEIFEDEHLISHDADYNYLEG	1.07416	4.84038	11.1205	61.0341	8.68657	9.35249	18.0371	16.0498	4.44427	37.8459	31.0476	8.12191	1.81591	25.0238	4.17389	17.3087	32.9284	6.27132	26.7102	21.3593	2.13858	2.27309	4.04776	4.4189
ZtritIPO323_04g00914	accessory	Mycgr3P34630	100	100	100	RNA exonuclease Rex3 like	695	Zymoseptoria tritici IPO323	Exonuclease, RNase T/DNA polymerase III;Ribonuclease H superfamily;Ribonuclease H superfamily;Ribonuclease H superfamily;Ribonuclease H superfamily;Ribonuclease H superfamily;RNA exonuclease 1-like, exonuclease domain;Ribonuclease H-like superfamily	cyto	12.5	#N/A	#N/A	Zt-IPO323-contig1	2401678	15	#N/A	Yes	99	71	695	0.142446	0.102158	15.1829	MVWTTTNLFKGIDCPAGIKCTLTSCIYTHHTPAEPASNQHASPANLAKPSNTSHDAAEPATKRRKITYETLAEKPPSRADLIRDQLAAVKSAVKPADKQGVQSAVTPPVTLTKPISPPQANAKPTKLAATPTKAANSTSAMPIAATKAPANNVKPAVEETLNPRLIANDPAGHQKRLVFLKALHVEMVRLNTKVRETVTADMAPTVVLTEQFMIKLALDEEEKCAREQPSVYSNVIKQRISGLRKMTIDDWMIYVKTLHAKPEPLPAKKQNPKAIVTGLEPDQEPLILPHLLADQKTLAAYGYVPVPPSPEEAAQCAAAVEASGNYETCERCAARFRMFPDRNADGALTSGGSCRYHPNRLVTPPSSKGDRELAPKEKFFPCCNEKAGYPGCTTSEDHV…	24.2357	13.0476	16.6965	20.6392	16.2094	14.5887	21.7837	12.346	15.1716	21.0942	13.9433	12.0654	13.8205	5.67602	16.9359	20.1697	3.90708	14.7989	18.8394	6.23617	16.6567	13.5558	8.24488	11.1453
ZtritIPO323_04g00975	accessory	Mycgr3P78485	100	83	100	probable splicing factor 3B subunit 10	101	Zymoseptoria tritici IPO323	Splicing factor 3B, subunit 5;Splicing factor 3B subunit 5/RDS3 complex subunit 10;Splicing factor 3B subunit 5/RDS3 complex subunit 10	mito	8	#N/A	#N/A	Zt-IPO323-contig1	2560950	2	#N/A	Yes	41	23	101	0.405941	0.227723	104.766	MPLWTLWEAHFEFQVFTMADKLRTQQQLESLQNKYIGTGHADTTKHEWTSNIARDSYASFQGHPPLLHYMAIGMGMPMEKVRMQCMEKMVLPCGPAPPAED	56.2561	65.3259	73.0763	84.7671	143.601	69.8766	113.966	92.6999	122.987	110.486	199.67	77.9302	100.951	187.262	83.5723	130.418	155.689	89.2296	50.7213	148.634	93.1196	60.6533	84.7916	82.2717
[truncated: 17,223 more rows]
[truncated: 12 more columns]
