# Supplementary material for: Combined pangenomics and transcriptomics reveals core and redundant virulence processes in a rapidly evolving fungal plant pathogen
Source: BMC Biol. 2023 Feb 6;21:24. doi: 10.1186/s12915-023-01520-6 (PMC9903594; doi:10.1186/s12915-023-01520-6)
Supplement: Supplementary file 5 — Additional file 5: Table S3. List of the candidate effectors, and their predicted features, tested by FoMV-mediated overexpression in wheat. [file 12915_2023_1520_MOESM5_ESM.xlsx]

## Sheet: effectors 
Effector name	Sequence Name	core or accessory PAN genome	BlastP to current JGI annotation	BlastP to current annotation percent alignment	BlastP to current annotation percent query	BlastP to current annotation percent target	Sequence Description	Protein Sequence Length	Blast Top Hit Taxonomy Name	InterPro Name	secreted prediction	secreted prediction	signal peptide	transmembrane interpro	contig	position	C no	No. strains missing gene	KO mutation	Cum all snps	cum HM snps	prot seq length	All snps / prot length	High + Mod snps / prot length	master mean FPKM	protein fasta	control (Zt36)	6 dpi (Zt36)	9 dpi (Zt36)	control (Zt48)	6 dpi (Zt48)	9 dpi (Zt48)	control (Zt74)	6 dpi (Zt74)	9 dpi (Zt74)	control (Zt80)	6 dpi (Zt80)	9 dpi (Zt80)	control (Zt88)	6 dpi (Zt88)	9 dpi (Zt88)	control (Zt92)	6 dpi (Zt92)	9 dpi (Zt92)	control (Zt93)	6 dpi (Zt93)	9 dpi (Zt93)	control (Zt99)	6 dpi (Zt99)
E10	ZtritIPO323_04g04140	core	Mycgr3P106445	100	100	100	XP_003847824.1 hypothetical protein MYCGRDRAFT_106445	119	Zymoseptoria tritici IPO323	N/A	extr	19	yes	#N/A	Zt-IPO323-contig13	137076	10	#N/A	#N/A	76	76	119	0.638655	0.638655	462.603	MFSKHLFFAAMAFTSLVSEVVASDYQGGAWFCRPAPSIRELRRSYGSVVAQCPTLNAQDPDDQRTYCADACAEFCRECPTSNAKASAVGCFITTVEGGTKLTRCFCGGAYGSKNPPGCQ	846.423	26.6588	373.114	797.483	10.8936	294.067	909.99	174.67	383.141	1921.02	32.9441	189.207	50.1594	0	130.516	699.838	65.7647	91.2845	1080.55	55.8777	239.107	113.616	21.9726
E12	ZtritIPO323_04g05740	core	Mycgr3P102617	44	45	45	SMQ47308.1 unnamed protein product	158	Zymoseptoria tritici ST99CH_3D7	N/A	extr	24	yes	#N/A	Zt-IPO323-contig2	799795	15	#N/A	#N/A	9	9	158	0.056962	0.056962	332.476	MKTSSIALTFSLLLATGMCNYVVQDWPNGKQVGVRPKNKMDKRNNQFLWNPDNTAYCTDHSMCDDWCTVFPPDECILAGTHAFGCTQNNLCSCYSTEPKRACECAYKRPMVDACLRGSSPLDVPNTSTAHCVWGCEIGGHDNGGNGACNAAQDPCKAA	2.75412	518.801	246.952	11.1843	170.47	286.677	9.21478	311.082	219.931	4.40133	1004.59	193.183	2.87254	713.381	42.0715	9.51286	926.309	147.14	2.58516	933.367	148.476	3.01689	1100.81
E14	ZtritIPO323_04g07457	core	#N/A	#N/A	#N/A	#N/A	SMQ48597.1 unnamed protein product	118	Zymoseptoria tritici ST99CH_3D7	N/A	extr	24	yes	#N/A	Zt-IPO323-contig3	1074060	5	#N/A	#N/A	2	2	118	0.0169492	0.0169492	775.138	MHFKVASLLAVAASALTCASTTNAWHIEKFTPICTTPFAPCSYSFGVTSAGSSDLPAFRAQCSDRSRSVYDPTFLACKITSSGKDVEAVKAFVLFEEPDKNDREGLIWLWVDLTFKDG	14.0781	465.488	1500.56	12.5393	221.278	2685.08	5.74421	364.552	2025.03	12.5127	435.811	2178.87	9.82912	480.191	1654.27	14.6638	781.196	2120.66	7.34128	564.105	1328.15	16.8432	517.241
E15	ZtritIPO323_04g08697	core	Mycgr3P92407	100	100	48	XP_003852905.1 hypothetical protein MYCGRDRAFT_92407	77	Zymoseptoria tritici IPO323	N/A	extr	24	yes	#N/A	Zt-IPO323-contig4	833047	8	#N/A	#N/A	7	0	77	0.0909091	0	1413.49	MQLTKSLLIAAATMLGAVTANTHMHCADCSLAAGICNYAGGTKAINGDDCCVPDWGVDKYYANCGRYCGGAHSLGAC	0.718375	308.582	3058.35	81.1794	0	2919.14	2.70484	18.7513	3411.37	19.2971	107.33	4959.63	72.4982	376.689	3615.21	0.823088	28.1047	3842.93	6.49134	271.954	5084.61	11.0227	142.585
E16	ZtritIPO323_04g08699	core	#N/A	#N/A	#N/A	#N/A	SMQ49728.1 unnamed protein product	111	Zymoseptoria tritici ST99CH_3D7	N/A	extr	25	yes	#N/A	Zt-IPO323-contig4	837037	8	#N/A	#N/A	7	6	111	0.0630631	0.0540541	1141.27	MSPPSLALTNILLLTMAVIPTVVAVPEAAFPNPGCPIYTEHQCCKYYSGRFTQCGVNPVYLCKPGSNSYCGTGCDDWYPYYGDTLVFTPPPVDSNGKPFTEGGDQKWCGQN	5.84491	316.438	2814.78	31.8102	132.782	3595.99	9.97521	233.679	3734.6	21.2039	243.267	2913.64	22.5679	340.527	2578.66	22.4956	592.005	3640.21	3.92397	469.605	2865.68	15.6971	157.995
E17	ZtritIPO323_04g10211	core	Mycgr3P93448	100	75	35	SMY24797.1 unnamed protein product	121	Zymoseptoria tritici ST99CH_1A5	N/A	extr	22	yes	#N/A	Zt-IPO323-contig5	2136227	6	#N/A	#N/A	28	27	121	0.231405	0.22314	129.138	MVRLAQTVALLLAAIPTALAVDICQCNNDRYTYGACQLAIKATANPPKARRGLDRVPPGDDPIHPPHKDPPTTRNYPFWTYYWDRDDKKGYCYYQWSGDPTKSSIWHFFANHCPTGASCLG	0.301472	167.751	231.932	0	0	7.49692	0.356996	224.056	326.352	0.294937	108.504	153.111	0	186.438	47.8795	0.653771	63.8375	154.818	0.114262	473.304	290.191	0	373.537
E18	ZtritIPO323_04g10933	core	#N/A	#N/A	#N/A	#N/A	SMQ51791.1 unnamed protein product	81	Zymoseptoria tritici ST99CH_3D7	N/A	extr	22	yes	#N/A	Zt-IPO323-contig6	1512506	6	#N/A	#N/A	3	3	81	0.037037	0.037037	318.225	MQFFSAATVLASLVSLGFVQAGLLHRKSQIGTYFDAQFNCYDIACNVNYNGNEDCKNHGCAKGCNQESYKCHWEGEAGGGS	10.8109	402.975	439.195	15.3374	563.174	726.793	19.4181	667.878	592.099	40.6115	645.821	498.435	19.773	552.268	267.343	15.8935	189.834	502.889	15.6795	468.823	373.704	14.6634	313.978
E19	ZtritIPO323_04g10946	core	#N/A	#N/A	#N/A	#N/A	SMQ51804.1 unnamed protein product	217	Zymoseptoria tritici ST99CH_3D7	N/A	extr	25	yes	#N/A	Zt-IPO323-contig6	1557090	2	#N/A	#N/A	11	9	217	0.0506912	0.0414747	152.515	MPSLNQLLAASAILLALPVSNILTNAYPNDLLQQREADVLPRGVQPVLLGRDATPQHKPYSDEKRDAAPNPASPTREQNEKRNAAPQHTLYPEYFGEQHIDVKRDAAPAPTQAPDLLAARSEEECTPDDPCDGATRGPRSGRGHRHKQSDGGGGGSTYTYHEDPPRTAAKNQGRDDGRDPPNKRRAAAAQASPTGPPPRPLRKAKRNDGRTPNDRDA	1.08635	42.7519	336.126	0.461699	4.77403	374.979	7.6219	21.903	659.758	1.60705	13.1292	229.064	2.07785	48.4379	317.342	0.549655	22.9425	458.261	7.03923	26.5475	551.983	0.555583	0
E20	ZtritIPO323_04g11004	core	#N/A	#N/A	#N/A	#N/A	SMQ51856.1 unnamed protein product	70	Zymoseptoria tritici ST99CH_3D7	Knottin, scorpion toxin-like superfamily;Knottin, scorpion toxin-like superfamily;Knottin, scorpion toxin-like superfamily;Knottin, scorpion toxin-like superfamily;Knottin, scorpion toxin-like superfamily;Knottin, scorpion toxin-like superfamily;Knottin, scorpion toxin-like superfamily;Knottin, scorpion toxin-like superfamily;Knottin, scorpion toxin-like superfamily;Knottin, scorpion toxin-like s…	extr	26	yes	#N/A	Zt-IPO323-contig6	1772235	6	#N/A	#N/A	12	0	70	0.171429	0	106.641	MKFITLLTVVTGLVASAFAAQCTIGDDTTCDGPCSARGHNHGYCNAHAECECWDVGHPRVKARVYTVPEN	2.59467	240.748	229.368	5.02685	42.4243	82.5763	1.83112	265.494	34.5893	2.41941	328.681	50.0681	4.7503	173.451	21.511	6.52566	360.667	61.0257	6.31013	177.563	58.336	0.551791	0
E21	ZtritIPO323_04g11275	core	#N/A	#N/A	#N/A	#N/A	SMQ52110.1 unnamed protein product	61	Zymoseptoria tritici ST99CH_3D7	N/A	extr	27	yes	#N/A	Zt-IPO323-contig6	2637160	3	#N/A	#N/A	9	9	61	0.147541	0.147541	91.1328	MKIYAFLALAVALGVNGLSINSRNPNDGGIAEDRGKGSSCGHRGRLQCEDVGAPDGNKYCV	0.690873	0	196.502	0.926078	62.9028	257.276	0	0	69.2269	4.78722	46.7846	458.961	0.693391	135.28	38.4437	0.912748	291.049	122.049	0	76.931	166.346	0	135.42
E23	augustus_masked-Zt_IPO323_contig1-processed-gene-19.177	core	#N/A	#N/A	#N/A	#N/A	---NA---	114	N/A	N/A	extr	21	yes	#N/A	Zt-IPO323-contig1	5989496	10	#N/A	#N/A	24	6	114	0.210526	0.0526316	68.9541	MQAFAALISMSLLVRPIIGLPEHPKHNIYLSCPFDGLKSIDCGPSGSHDINKALCMADCWCDAKGDMVCPYDNAPIDYCTGAQVLAVCNDLVAGPFFCRCVDSGDSPPRRLAAE	5.60227	19.1402	175.197	5.3556	12.9226	350.316	3.4689	17.7335	46.513	3.35125	53.8149	255.385	3.07463	29.5474	71.7602	9.40016	89.1319	224.019	6.29456	61.6783	162.448	2.73352	23.8433
E24	maker-Zt_IPO323_contig4-snap-gene-7.677	core	#N/A	#N/A	#N/A	#N/A	SMR51224.1 unnamed protein product	82	Zymoseptoria tritici ST99CH_1E4	N/A	extr	24	yes	#N/A	Zt-IPO323-contig4	2345892	6	#N/A	#N/A	42	32	82	0.512195	0.390244	868.427	MQIFQVSIILAMASVAFAGKCFFPKGDLFGHCDTGVYSAGGKGEATIWECDVESRCDYPNAPCSLGKYFPRASCAYQDNGPP	48.6984	763.263	1373.23	5.41838	495.842	2180.52	73.4545	982.332	2127.73	3.9914	1053.03	1644.23	4.41126	901.291	1771.17	8.71359	1252	1817.95	67.0144	1316.09	1342.84	26.022	677.573
E26	maker-Zt_IPO323_contig6-augustus-gene-2.403	core	#N/A	#N/A	#N/A	#N/A	SMR56013.1 unnamed protein product	72	Zymoseptoria tritici ST99CH_3D1	N/A	extr	24	yes	#N/A	Zt-IPO323-contig6	832538	6	#N/A	#N/A	27	27	72	0.375	0.375	106.724	MQKKILQLLVTLAMATTAFAQCKVGGWYGTCDYGGHTYDCDSSGHCPYDGRPCGVDRPDLYPYADCVHWGES	0.37663	0	40.7096	0	405.219	180.277	0	0	36.4292	0	532.74	29.0557	0	0	12.8499	0	483.065	57.2218	0	597.273	33.8266	0	531.453
E27	maker-Zt_IPO323_contig6-augustus-gene-6.563	core	#N/A	#N/A	#N/A	#N/A	SMQ51947.1 unnamed protein product	78	Zymoseptoria tritici ST99CH_3D7	N/A	extr	25	yes	#N/A	Zt-IPO323-contig6	2005122	6	#N/A	#N/A	43	26	78	0.551282	0.333333	897.449	MQFFQLSVLLAFATAATAYKCTRATGHGPAPYGLCKAEPGNPLEIGNYPCRYGWECYQDDIECYPQIDQVHGSDALCS	0	668.402	2605.59	6.2929	612.607	2757.65	32.307	687.844	1475.7	0	727.613	2284.95	0.83085	1006.76	1933.95	0	1362.85	2313.54	1.12118	620.095	1753.56	3.73583	371.333
E28	maker-Zt_IPO323_contig10-augustus-gene-4.706	core	#N/A	#N/A	#N/A	#N/A	SMQ54894.1 unnamed protein product	80	Zymoseptoria tritici ST99CH_3D7	N/A	extr	24	yes	#N/A	Zt-IPO323-contig10	1330765	6	#N/A	#N/A	30	18	80	0.375	0.225	4599.33	MLFKTTVIIALITAARAADPLPIEGTCNGPSATSEKGDCNGMVGGTSYSLPCSMDHCGHYPQIGDHVCYFDWDNGNANCY	11.5079	918.546	5881.85	43.3969	85.9109	13571.4	5.33148	438.859	6507.54	77.2204	1346.24	12333.6	10.9464	2711.41	23791.2	61.2966	2894.46	14756.5	15.1413	2054.96	14390.5	1.47887	1650.58
E29	maker-Zt_IPO323_contig13-augustus-gene-2.1066	core	#N/A	#N/A	#N/A	#N/A	SMQ56165.1 unnamed protein product	83	Zymoseptoria tritici ST99CH_3D7	N/A	extr	27	yes	#N/A	Zt-IPO323-contig13	546646	6	#N/A	#N/A	127	46	83	1.53012	0.554217	61.001	MQLITTAAIFLSLLSGALANCEKADTVADPGNKYGQCVIDYGNGMGRIERPCTQQNPCQDTSKPCIINPSGQDSDCPGYPPRA	0	184.245	105.833	0	179.629	7.16996	0.725884	213.244	226.324	0	107.309	20.311	0.244128	39.2502	19.947	0.30785	41.4334	17.9898	0	123.097	33.2928	0	57.4155
E30	ZtritIPO323_04g01955	core	#N/A	#N/A	#N/A	#N/A	SMQ46707.1 unnamed protein product	71	Zymoseptoria tritici ST99CH_3D7	N/A	extr	27	yes	#N/A	Zt-IPO323-contig1	5026916	5	#N/A	#N/A	20	14	71	0.28169	0.197183	227.529	MKLLNLAFGFSLLAIATAHPSDTLPKRGTQVNPYDCNGSGSSTNCPNSMDFCQGTCGNGNVWYGNCKAPVP	1.76346	1173.68	508.518	1.28491	353.474	160.092	0	951.766	80.4823	0	560.664	65.3185	0.803185	471.265	55.6948	0.505389	229.66	69.76	0.880132	839.458	74.041	0.421166	92.1362
E31	ZtritIPO323_04g02549	core	Mycgr3P109679	61	61	61	SMY28245.1 unnamed protein product	198	Zymoseptoria tritici ST99CH_1A5	N/A	extr	22	yes	#N/A	Zt-IPO323-contig10	540779	3	#N/A	#N/A	69	35	198	0.348485	0.176768	286.71	MKSACAILFAALAAAVPAPAPQSGDTSGSAIRILRFEGRLDVPGGFLPHSTGTHVDANDLSFWFGKYTRTYSEDPVKQANTNTTIFRMIPGDDQLFLDTQADYGQAVYILPSGELKFRLFHPVMWEANYAIYKGFEFSDGYLRYEGQDFIACPQGDPELGNYSIWAASRTRIVTGYEACVDFKFEVEASAFPAAYSYY	12.8745	61.08	914.649	18.4781	49.4985	1351.71	8.99121	59.9066	291.839	19.3835	113.055	1147.02	13.465	134.311	908.635	10.8003	146.829	696.895	8.65814	92.2614	236.905	12.8925	92.1235
E32	ZtritIPO323_04g03137	core	Mycgr3P95537	45	47	35	SMQ55137.1 unnamed protein product	116	Zymoseptoria tritici ST99CH_3D7	N/A	extr	25	yes	#N/A	Zt-IPO323-contig11	493118	4	#N/A	#N/A	29	18	116	0.25	0.155172	290.08	MQFTTLSLLATLAALGLAQDNVWEIDTYDNQCDEDKKCAYLFKFSSKGSKDTPDFAAQCEGHTGYSDTTLRPCSIIPGVSGDNVKGASAYYAQLPPSKWNDQGKSELKVTLDFDDQ	0.634932	323.29	254.129	1.51746	783.393	1225.8	0.937779	568.443	263.647	9.23975	17.089	21.6044	1.70144	117.421	60.0154	1.17259	800.282	303.051	1.25123	329.658	150.184	1.10446	478.716
E33	ZtritIPO323_04g03266	core	Mycgr3P106125	100	100	100	XP_003848365.1 hypothetical protein MYCGRDRAFT_106125	70	Zymoseptoria tritici IPO323	N/A	extr	24	yes	#N/A	Zt-IPO323-contig11	813014	6	#N/A	#N/A	35	34	70	0.5	0.485714	444.983	MHAFKVFAMLFFSSALAAPAPAPAPWFPGCTSTGASCTADNQCCGGPGVCYNDYDIELQTNFKCHDDAPA	25.7047	428.282	1084.04	29.0871	612.511	1988.43	1.01317	0	164.973	22.8638	577.252	1232.14	17.5622	140.27	1038.8	18.0392	890.956	1176.95	5.35814	0	359.528	52.2811	452.996
E34	ZtritIPO323_04g03458	core	#N/A	#N/A	#N/A	#N/A	---NA---	51	N/A	N/A	extr	24	yes	#N/A	Zt-IPO323-contig11	1311367	7	#N/A	#N/A	5	4	51	0.0980392	0.0784314	444.633	MKSVIYLASTLLLALCASAAPYDIEEYCAQVCIHASLDCCSCLGIPQNQCG	15.0199	1740.78	503.695	13.629	0	386.68	23.7442	447.792	190.013	13.8197	1527.98	261.968	11.3048	1320.27	178.158	19.4305	3755.58	137.444	50.9284	1433.77	239.993	29.9363	175.08
E36	ZtritIPO323_04g03488	core	#N/A	#N/A	#N/A	#N/A	SMR60652.1 unnamed protein product	74	Zymoseptoria tritici ST99CH_1E4	N/A	extr	24	yes	#N/A	Zt-IPO323-contig11	1387275	5	#N/A	#N/A	21	21	74	0.283784	0.283784	108.201	MKLHLNLAFGLFLLGQVTAQPFSGLEKRGNLVDPYQCNGGSYTINCPNDFVNMACQGTCANGDVWAGNCYPNAS	4.04269	26.624	190.631	1.07977	0	565.214	0	124.125	95.4825	0.886455	133.528	432.783	0	55.7582	202.885	1.7374	149.901	199.288	0.735596	62.3016	156.478	15.6772	0
E37	ZtritIPO323_04g03806	core	Mycgr3P97031	100	100	100	XP_003847931.1 hypothetical protein MYCGRDRAFT_97031	118	Zymoseptoria tritici IPO323	N/A	extr	27	yes	#N/A	Zt-IPO323-contig12	686097	10	#N/A	#N/A	7	6	118	0.059322	0.0508475	657.853	MHLSAFLATVLGFQLIPTMVLAKDNPHQHCQCIYRDTGLVDERATALGCDDLDHANMHGGGASPNCAAEDFWGIRNDCWQCKCDQYVSNGRALGSNCWNADGGRINIHCGGVPNPDAC	0.443456	694.012	1727.59	2.46303	539.505	1909.27	5.08987	1055.26	1403.34	0.86422	511.017	1103.11	1.32917	542.354	713.209	5.10739	927.946	1460.75	0.990533	552.803	831.678	1.2643	522.423
E38	ZtritIPO323_04g04076	core	Mycgr3P82925	100	100	100	XP_003848038.1 hypothetical protein MYCGRDRAFT_82925	57	Zymoseptoria tritici IPO323	Knottin, scorpion toxin-like superfamily;Knottin, scorpion toxin-like superfamily;Knottin, scorpion toxin-like superfamily;Knottin, scorpion toxin-like superfamily;Knottin, scorpion toxin-like superfamily;Knottin, scorpion toxin-like superfamily;Knottin, scorpion toxin-like superfamily;Knottin, scorpion toxin-like superfamily;Knottin, scorpion toxin-like superfamily	extr	24	yes	#N/A	Zt-IPO323-contig12	1361644	6	#N/A	#N/A	12	12	57	0.210526	0.210526	921.498	MKLTILIAAFIGLIAPISACIEDHCNSYCQSSKQGVGGYCQTDGHCGCRFVDDGDKA	14.2748	2330.1	1879.54	21.9766	1995.3	2358.82	27.5816	2009.76	976.054	18.7065	2254.01	1334.05	4.6112	447.554	684.052	23.8645	2354.21	1077.18	0	727.968	548.895	41.9021	1077.6
E39	ZtritIPO323_04g04508	core	#N/A	#N/A	#N/A	#N/A	SMY30011.1 unnamed protein product	106	Zymoseptoria tritici ST99CH_1A5	N/A	extr	18	yes	#N/A	Zt-IPO323-contig13	1087566	11	#N/A	#N/A	35	34	106	0.330189	0.320755	372.021	MSRSIFTATSLHCFSKMVLLTQILVSFATMATTAHACGGWIQCKTAKGDHCCVIDPDKDYEYCPSSCGGEESNGWPPQCIGTITGKYRHKCSCTFYFDTQKWTCLA	0	45.917	1052.92	0	191.911	1799.03	0	181.101	843.99	0	307.317	1086.85	0	134.634	360.061	0	208.027	403.631	0.212728	61.1352	1287.34	0	125.393
E4	ZtritIPO323_04g10663	core	Mycgr3P105142	40	41	43	SMQ51549.1 unnamed protein product	129	Zymoseptoria tritici ST99CH_3D7	N/A	extr	24	yes	#N/A	Zt-IPO323-contig6	820095	6	#N/A	#N/A	87	87	129	0.674419	0.674419	1127.46	MRGTTILAISSFLSGVSAICMLPKSASTTNPYRPQLLSTPYPPATANEQEYGAHVCKVNPNSRTGGINLHWRCVYAPETKTTNCQNDWWVPADDYDHPFLPLTGCHHDTTDGDKELGFWACVYDGRSIY	912.25	1358.46	1773.81	565.326	721.207	1381.13	477.033	1661.36	2961.93	459.802	916.003	731.159	626.73	1762.38	1305.15	573.185	2912.87	2432.18	291.405	737.152	669.837	314.359	1365.32
E40	ZtritIPO323_04g05568	core	#N/A	#N/A	#N/A	#N/A	SMY20824.1 unnamed protein product	80	Zymoseptoria tritici ST99CH_1A5	N/A	extr	17	yes	#N/A	Zt-IPO323-contig2	325725	6	#N/A	#N/A	24	21	80	0.3	0.2625	678.186	MQMAKLSLLLSVVMTAFAERHVHCTPSDGSDPDPKAKNGICYVLDTNERLTYLCNQKCTGTAAHPAKCEPIYNTAYATCH	4.15869	567.642	939.548	34.1454	912.514	1640.65	695.32	1097.42	1813.41	21.1067	913.679	1647.44	3.58688	615.542	388.008	15.8692	757.256	714.974	6.4069	531.677	610.356	14.0696	183.62
E41	ZtritIPO323_04g05577	core	#N/A	#N/A	#N/A	#N/A	---NA---	53	N/A	N/A	extr	17	yes	#N/A	Zt-IPO323-contig2	345722	6	#N/A	#N/A	2	0	53	0.0377358	0	1684.28	MNIIPNISNMAIVAAVIGLFIDNTLARCHRDTQCSCGSITQVPVCIAGTCMCG	0	2669.99	2490.34	0	2524.41	1926.33	0	5164.22	2566.59	4.19109	2537.74	1332.7	0	4197.8	582.394	0	3847.77	2006.65	0	4192	2238.22	0	3937.74
E42	ZtritIPO323_04g06666	core	#N/A	#N/A	#N/A	#N/A	---NA---	59	N/A	N/A	extr	27	yes	#N/A	Zt-IPO323-contig2	3184489	7	#N/A	#N/A	2	0	59	0.0338983	0	1210.15	MRFTAVVAAILGCTISIASACDYVGQQCCVTSVTDNNGVTTCQSSGTCQDDGWFVNCYP	2.8577	711.816	1513.64	37.4077	2547.79	5471.53	4.85939	1183.52	1367.76	3.38004	1624.42	1499.63	3.16171	836.543	1463.62	13.7238	2572.74	1716.77	0	1666.52	1299.16	3.00456	764.177
E43	ZtritIPO323_04g06667	core	#N/A	#N/A	#N/A	#N/A	KJY02186.1 hypothetical protein TI39_contig83g00002	61	Zymoseptoria brevis	N/A	extr	22	yes	#N/A	Zt-IPO323-contig2	3211300	4	#N/A	#N/A	2	0	61	0.0327869	0	1682.39	MKLSAFVSLLIVTMSAGVLADYTNYNDCKSDAESSCAFQGREGDCHKEKHNGKVTYTPYCK	148.967	218.89	1165.17	389.979	1421.83	8013.57	54.7852	3493.34	4231.43	415.57	2226.58	3550.18	0	1650.41	2994.15	113.605	2204.34	3557.76	15.2707	2618.26	3767.05	2.99057	983.879
E44	ZtritIPO323_04g06670	core	Mycgr3P91164	93	73	60	SMQ48134.1 unnamed protein product	103	Zymoseptoria tritici ST99CH_3D7	N/A	extr	26	yes	#N/A	Zt-IPO323-contig2	3278686	10	#N/A	#N/A	4	0	103	0.038835	0	82.0169	MKLHIFALLAVFSAVAIADDGGSNNNDRNCEVVGASCRFYGCCKDGACKPDRRGDDGICQLRCEYGGHACDGNILVCKKEINAYGNVVGQCIDLPKPTAAARP	0	0	252.074	0.72749	0	360.625	0.143834	42.2322	251.54	0.202148	23.5722	233.827	0	126.406	175.511	0.182773	143.269	208.437	0	29.7456	88.2915	0	0
E45	ZtritIPO323_04g07281	core	#N/A	#N/A	#N/A	#N/A	---NA---	49	N/A	N/A	extr	16	yes	#N/A	Zt-IPO323-contig3	447979	6	#N/A	#N/A	1	1	49	0.0204082	0.0204082	801.942	MKLTALITAIFIGLIAPVVVADCPNGCIDACGEGTGIGQCIDAECVCPH	4.96456	325.954	298.759	0	587.704	962.453	2.09714	2162.28	438.43	52.5117	162.516	416.924	14.3989	1199.81	397.033	5.03195	2959.53	214.728	9.87015	4631.47	718.431	32.2196	1703.47
E47	ZtritIPO323_04g07858	core	#N/A	#N/A	#N/A	#N/A	SMY22653.1 unnamed protein product	66	Zymoseptoria tritici ST99CH_1A5	N/A	extr	26	yes	#N/A	Zt-IPO323-contig3	2049133	7	#N/A	#N/A	2	2	66	0.030303	0.030303	96.3397	MRFSQLALVLACASVASAAPQPPPGHLFARNCRSNDDCYSATGEYPPCCDKNKGVGCCWYGDSWAV	5.92927	0	1078.43	6.52523	0	15.9032	3.25446	0	276.435	0.650863	0	129.232	4.04715	0	69.8914	1.37814	0	463.238	2.53477	0	105.367	1.21661	0
E48	ZtritIPO323_04g08662	core	#N/A	#N/A	#N/A	#N/A	SMR51620.1 unnamed protein product	107	Zymoseptoria tritici ST99CH_3D1	N/A	extr	20	yes	#N/A	Zt-IPO323-contig4	748741	10	#N/A	#N/A	34	34	107	0.317757	0.317757	1023.1	MRFAPVFAVLIGSSIADFICVKNGHKMRTDMEKTVAADPNSPAWRYCPEDFGCCFSRKAARIPSNQDNEVFYICSQSQACDPVHGNECGPNEVDGTANCSCGPEESC	17.8947	1158.57	1944.58	73.9841	681.334	2024.87	62.5202	1104.87	2212.12	240.437	1115.03	1950.62	27.7528	1164.69	1069.94	27.4542	1724.54	1694.33	9.68893	1292.85	1432.75	112.35	1209.33
E49	ZtritIPO323_04g09124	core	#N/A	#N/A	#N/A	#N/A	SMQ50144.1 unnamed protein product	94	Zymoseptoria tritici ST99CH_3D7	N/A	extr	27	yes	#N/A	Zt-IPO323-contig4	2076654	6	#N/A	#N/A	16	13	94	0.170213	0.138298	827.37	MKLAISLSLATAMFFAIGHAGSTVHLNNKKTNYVRCDNVAEAWAKHVCSTWSGDYQGNNACCLPYIDIDGYTYDCAANDKHPNAKPAYDGKCQA	4.86208	350.821	400.754	9.24114	770.372	1959.27	4.26618	1621.67	1799.97	4.82138	1402.66	1866.55	2.81928	1139.14	779.203	7.97756	2349.35	2130.08	1.93612	532.86	295.521	2.78962	1360.34
E52	ZtritIPO323_04g09842	core	Mycgr3P80332	42	40	50	SMQ50796.1 unnamed protein product	93	Zymoseptoria tritici ST99CH_3D7	N/A	extr	26	yes	#N/A	Zt-IPO323-contig5	1181834	6	#N/A	#N/A	37	34	93	0.397849	0.365591	1919.71	MQISQLIFILLSAASTALADGTCYDNASGRDPNPDAYGDCLFGHDNLGNPLYLPCAGDSPCLIPGKPCHVDYKRNVHQALCFRQKTEPYPDKN	0.680089	3143.98	1516.15	0.28811	4166.97	2990.03	0.531127	6002.98	1640.36	2.74383	3920.22	1153.43	0.513942	2911.02	348.004	1.4365	5104.27	813.989	2.4347	5204.88	915.179	1.59856	3970.23
E53	ZtritIPO323_04g09921	core	Mycgr3P93246	87	73	28	SMQ50871.1 unnamed protein product	73	Zymoseptoria tritici ST99CH_3D7	N/A	extr	25	yes	#N/A	Zt-IPO323-contig5	1348084	6	#N/A	#N/A	34	8	73	0.465753	0.109589	181.933	MQISKLAFILSMALATVADGPPPTFECSSTPGGNGVCHYDPTNQAQADCVNSVCPADGGTCVWEPIYSYWQCQ	0	146.25	67.4155	1.53381	223.868	280.211	3.21218	758.844	157.96	0.568416	497.776	220.673	2.15636	361.613	157.226	3.39787	578.504	196.707	2.16622	666.318	112.601	0.385753	282.85
E54	ZtritIPO323_04g11163	core	Mycgr3P109992	100	100	54	XP_003851627.1 hypothetical protein MYCGRDRAFT_109992	104	Zymoseptoria tritici IPO323	N/A	extr	24	yes	#N/A	Zt-IPO323-contig6	2310577	8	#N/A	#N/A	27	24	104	0.259615	0.230769	321.645	MAVVAIFVNSVLGGVYCNTKPSGKYFDCGAKGIRGEFVDICGSYWCKNSCGPTYKETLCTAYHDPGQPATPDDPGDPIHGIPPKFGHPAEPPTWRLADCYCRGP	2.64032	248.848	622.45	5.72183	401.983	833.604	4.18207	624.686	529.285	2.50231	351.188	469.731	6.18318	525.365	276.985	4.57936	814.985	737.56	4.27141	354.26	286.446	3.90076	267.542
E55	ZtritIPO323_04g11669	core	#N/A	#N/A	#N/A	#N/A	SMQ52477.1 unnamed protein product	88	Zymoseptoria tritici ST99CH_3D7	N/A	extr	15	yes	#N/A	Zt-IPO323-contig7	1097876	6	#N/A	#N/A	16	3	88	0.181818	0.0340909	202.163	MQLKSIFLLAATMLAAVQANVVIKPYKACKGIATFVNTKMCRDAGGVEGQYNACCIPADREARYKATCKKRGGSYGDGNETGKCEGPQ	0.647829	105.946	315.158	0.353176	309.196	462.849	0.308602	576.828	255.804	0	462.37	173.174	0.220302	380.843	320.917	0	106.986	224.491	0	489.425	286.295	0	142.917
E56	ZtritIPO323_04g12360	core	#N/A	#N/A	#N/A	#N/A	SMY26696.1 unnamed protein product	82	Zymoseptoria tritici ST99CH_1A5	N/A	extr	26	yes	#N/A	Zt-IPO323-contig8	263664	5	#N/A	#N/A	8	4	82	0.097561	0.0487805	220.193	MLAIKTAVILSLVAAAAHAATIYGSCDPYDVTRGSNVENYWGTCYAPDGSGGQDSRKCKKDHDCSFDPLSQGADPNNDAVCN	3.31778	308.615	491.39	34.6734	193.994	30.6281	1.11083	345.041	82.2302	0.347501	657.324	445.588	0	613.123	639.642	0.318299	473.644	81.7822	0.568754	547.623	168.704	0.417484	101.282
E57	ZtritIPO323_04g12558	core	#N/A	#N/A	#N/A	#N/A	SMQ53237.1 unnamed protein product	68	Zymoseptoria tritici ST99CH_3D7	N/A	extr	26	yes	#N/A	Zt-IPO323-contig8	859067	6	#N/A	#N/A	3	3	68	0.0441176	0.0441176	862.953	MQSAFAAAALFFLAGLPLALGTGCYPNDCKSCPLDRDFGAPQLYGWYAAGGPNLEYCSCVQDKPAGCA	50.7725	1089.4	1720.26	477.099	534.143	1621.38	135.711	1179.22	1157.6	260.419	320.69	1205.46	41.6317	886.089	1440.38	74.4412	1254.09	1638.07	46.545	752.401	996.834	85.3023	874.796
E58	ZtritIPO323_04g13480	core	#N/A	#N/A	#N/A	#N/A	---NA---	114	N/A	N/A	extr	25	yes	#N/A	Zt-IPO323-contig9	955769	6	#N/A	#N/A	3	3	114	0.0263158	0.0263158	90.5025	MKLTTAVAVILAGFISQANAQQYCASDAECKPKCLNAGYPFWRWYAHSIFFERVFPTTWRAAIASDIDTILVRANTGGIEGCPALGEQQDHAGLDAEIQFHICCGSFGQWPYTS	0.99562	31.3888	163.165	0.552597	12.9226	314.413	0.466817	95.6373	225.037	8.78176	18.0707	180.769	0.925804	48.2174	199.119	1.04232	156.197	181.662	1.17463	111.014	221.095	34.2219	45.1271
E59	ZtritIPO323_04g13797	core	#N/A	#N/A	#N/A	#N/A	SMR58770.1 unnamed protein product	77	Zymoseptoria tritici ST99CH_1E4	N/A	extr	19	yes	#N/A	Zt-IPO323-contig9	1911398	6	#N/A	#N/A	17	17	77	0.220779	0.220779	1292.26	MFRLAIISMLAATVAVNALVAKPNSANEIFERATQLRCGHFYTCDTDSDCPGWRTPEQCHRCLPDYDDGALLGYYCA	2.59628	1175.08	1259.02	1.81521	2082.46	4288.98	2.99898	1714.07	2312.67	2.05146	1520.62	1997.68	1.23085	1503.02	445.103	2.03663	3090.45	2180.85	2.36119	2262.82	1120.87	3.78661	1869
E6	ZtritIPO323_04g10677	core	#N/A	#N/A	#N/A	#N/A	SMR53663.1 unnamed protein product	109	Zymoseptoria tritici ST99CH_1E4	N/A	extr	25	yes	#N/A	Zt-IPO323-contig6	857266	8	#N/A	#N/A	106	104	109	0.972477	0.954128	5963.77	MQFSAVLAILAMTSSVFAIPAQTGPKASQEDAFPAHLAQFKAETLAKLAELTKLNPNLESRDETHTLYKRDSCWGCLASQLFSDYGSVNAICCKVNGPCYGNQCACGIC	0.196779	2188.53	13296.7	0	595.238	22102.4	0.553589	1699.46	10128.4	0	3075.84	22832.2	0	2295.97	17606	0.518991	2363.15	15495.8	0.424755	2666.52	14136.2	0	1964.56
E60	maker-Zt_IPO323_contig1-snap-gene-19.651	core	#N/A	#N/A	#N/A	#N/A	SMY20705.1 unnamed protein product	67	Zymoseptoria tritici ST99CH_1A5	N/A	extr	26	yes	#N/A	Zt-IPO323-contig1	5870161	8	#N/A	#N/A	46	20	67	0.686567	0.298507	179.444	MRSTLAFLLLLFVSPPLALGTCPYVCNCCPLQGGKQGWQHTNSTGGCGCLRTPSGCPGACRNAELFI	0	301.848	341.86	0	133.273	514.128	0	258.913	189.888	0	414.576	453.246	0	202.842	256.593	0	190.791	397.286	14.779	515.637	125.064	0.800769	396.029
E64	maker-Zt_IPO323_contig6-snap-gene-0.455	core	#N/A	#N/A	#N/A	#N/A	---NA---	98	N/A	N/A	extr	17	yes	#N/A	Zt-IPO323-contig6	248634	4	#N/A	#N/A	57	55	98	0.581633	0.561224	975.029	MNIFLLTSTLLLALGVAAAPKKNPCTEECAAGLNTPACCLDTYLDLHSKLTSGDEEKDVEKIVVMHQVRGERGEGGGGDEGGEWRKGKRAVYDASSSR	0	1064.85	1673.71	0	1170.86	1644.25	0	1904.6	1679.92	0	2272.94	2578.12	0	1135.69	605.059	0.204008	1947.8	1749.84	0.54663	1351.19	1111.71	0	1650.58
E65	maker-Zt_IPO323_contig7-fgenesh-gene-3.519	core	#N/A	#N/A	#N/A	#N/A	---NA---	56	N/A	N/A	extr	24	yes	#N/A	Zt-IPO323-contig7	1091713	6	#N/A	#N/A	3	0	56	0.0535714	0	3559.61	MKSFLLSATMALLLTALPLASADCWVYECSVSGVGHPCVCGDVPGKCDGHNPTCIA	10.2316	1909.37	8215.08	15.0618	664.31	10494.1	6.71952	1823.81	5693.45	13.217	2419.68	9609.06	15.8424	2098.23	6424.23	3.73286	2103.49	9736.44	7778.09	4083.21	7480.42	13.8893	1295.72
E66	ZtritIPO323_04g01401	core	Mycgr3P89647	100	100	100	XP_003857224.1 hypothetical protein MYCGRDRAFT_89647	109	Zymoseptoria tritici IPO323	N/A	extr	26	yes	#N/A	Zt-IPO323-contig1	3644229	8	#N/A	#N/A	95	90	109	0.87156	0.825688	552.167	MKGLFAVLAAAAVGPAFVSAQSRTHCVCQKGPQSPNAGPLHANNDATEAACKKWGGEAFTEHFPPYTQDDTTELCTDNSCIDQPTFVRYCRLYGAYGPPNCWGSDCNPN	4.4099	1089.69	1037.57	7.6264	558.102	1244.53	10.6579	995.171	895.603	6.73459	864.482	526.373	4.0758	1052.91	654.278	8.62112	1030.86	782.307	6.34233	815.05	530.504	7.52861	489.859
E67	ZtritIPO323_04g01406	core	Mycgr3P102617	100	100	100	XP_003856437.1 hypothetical protein MYCGRDRAFT_102617	158	Zymoseptoria tritici IPO323	N/A	extr	25	yes	#N/A	Zt-IPO323-contig1	3652365	13	#N/A	#N/A	16	16	158	0.101266	0.101266	1332.69	MKNTTLALVASLLVASGMCGFDVQTFKGMNDKAVSRHAVKRDGGHFLWNPDNTAYCTDGSQCIGWCGFMEDYLANTPNADGCGQNNLCYCQTTDPKATCEYMLGHPVVDSCTRGGSVLDLGSQYEGICVSACQPDDPREKEHGGNGMCNASTDPCLKA	0.190608	1332.18	2191.31	0.680193	1471.47	3422.91	0.383378	1653.62	2096.35	0.68813	1768.22	2466.53	0.135984	1660.52	2130.52	0.25265	2341.07	2463.46	1.07114	1906.82	1989.36	0.500698	2327.66
E68	ZtritIPO323_04g01480	core	Mycgr3P89705	98	73	85	SMR42620.1 unnamed protein product	155	Zymoseptoria tritici ST99CH_1E4	N/A	extr	25	yes	#N/A	Zt-IPO323-contig1	3858650	4	#N/A	#N/A	29	13	155	0.187097	0.083871	206.679	MHFNPLLALAFASFSSAAAVARDDKLVWTVSGLSATCSSDTSCSYTFSIAGPKSAGKNVPSFNAKCAAQIPGLDSTYRPCTLGPNSDGSPRPSAFDAYFFLDKSDARYNSLSVLINSGQHRLVAGVSHPSYSEFQGLNKKTFEMFPFVDGSASSA	0.173059	22.1529	534.151	0.11342	0	337.056	0.204451	10.6046	120.442	0.0915226	0	568.574	2.72445	70.101	993.238	0.348042	26.9514	689.146	0	0	1.40777	9.30232	31.1612
E7	ZtritIPO323_04g09707	core	#N/A	#N/A	#N/A	#N/A	SMR53750.1 unnamed protein product	92	Zymoseptoria tritici ST99CH_3D1	N/A	extr	24	yes	#N/A	Zt-IPO323-contig5	790391	6	#N/A	#N/A	87	87	92	0.945652	0.945652	588.73	MKLLAHLLLMATAISGAIADDWARCDGPPDQEQKAVCGDVAGKLVTGMDGNKKTFYLCCVPAGQLNTYYNYCGIHGGPSTGKSHGDCGPKVL	3.97416	324.182	973.893	2.32535	139.925	1407.32	2.35793	124.68	1970.77	0	334.744	1253.22	0.914258	316.013	1189.91	0.699905	297.269	1583.64	2.47577	140.196	1415.9	6.03932	408.169
E70	ZtritIPO323_04g02336	core	Mycgr3P79161	100	100	100	XP_003856843.1 hypothetical protein MYCGRDRAFT_79161	68	Zymoseptoria tritici IPO323	N/A	extr	27	yes	#N/A	Zt-IPO323-contig1	6006196	7	#N/A	#N/A	48	45	68	0.705882	0.661765	590.234	MHFSKLAVILVACVASSDAQFISCTLKTSNPNGVCRFASGPRGCSPGTKCAGEGHPCANSQGVIICNI	1.99215	190.361	758.255	1.22868	501.2	1910.76	1.83879	120.203	713.867	0.615211	129.318	674.696	5.9167	1078.65	1222.38	470.862	1413.24	1353.19	1653.95	447.879	596.243	2.92179	785.932
E71	ZtritIPO323_04g02400	core	Mycgr3P110931	100	91	7	SMQ54464.1 unnamed protein product	70	Zymoseptoria tritici ST99CH_3D7	N/A	extr	25	yes	#N/A	Zt-IPO323-contig10	172502	6	#N/A	#N/A	50	24	70	0.714286	0.342857	161.73	MQFNRLFLTVLAGLLYAAQVHADTVDYGDHGHCDDTVACNNSPREICHCGAHQEHQGVCSQSGSLCSWHV	3.63874	63.9634	71.2099	4.4181	0	717.472	5.90386	391.979	217.759	12.5196	366.869	880.997	0.827832	100.215	3.52236	2.16403	399.865	829.314	4.55776	362.973	68.6684	5.51419	96.6158
E74	ZtritIPO323_04g04465	core	Mycgr3P83064	100	100	100	XP_003847700.1 hypothetical protein MYCGRDRAFT_83064, partial	75	Zymoseptoria tritici IPO323	N/A	extr	25	yes	#N/A	Zt-IPO323-contig13	920892	6	#N/A	#N/A	25	10	75	0.333333	0.133333	1542.4	MQILQISILFALVSAVSADWPSGWSCKVTDFYKNGVCQNGQGDGNACSTDFSCLLDDHPCDPSPNGYPSEDAKCN	7.28331	513.78	3050.57	58.3249	438.627	4477.25	78.4808	427.914	3509.79	170.423	355.692	3754.04	178.347	756.537	5364.79	14.4975	816.536	3270.68	18.77	785.681	2976.84	14.5066	252.08
E77	ZtritIPO323_04g06148	core	#N/A	#N/A	#N/A	#N/A	SMQ47668.1 unnamed protein product	88	Zymoseptoria tritici ST99CH_3D7	N/A	extr	24	yes	#N/A	Zt-IPO323-contig2	1923871	0	#N/A	#N/A	0	0	88	0	0	109.775	MKVFASAILIAALAITNVAAAPLAIDNAVQHDNAPVRRAHDGHDIEENPVPGFGGAFDNGGEGGGRVRRDAHPEDQPKGELDEDAAGH	8.2646	223.426	216.115	4.18374	111.9	229.417	1.94356	177.26	165.496	4.27713	116.962	191.564	9.46292	135.968	122.081	14.7255	439.35	190.981	2.62844	119.903	35.2384	5.39727	185.019
E78	ZtritIPO323_04g07897	core	Mycgr3P70022	100	100	100	XP_003854360.1 hypothetical protein MYCGRDRAFT_70022	177	Zymoseptoria tritici IPO323	N/A	extr	15	yes	#N/A	Zt-IPO323-contig3	2150238	3	#N/A	#N/A	64	52	177	0.361582	0.293785	303.548	MQLSSLIVSMCLSGMANAVNFADYKPQAGVEGAFKDFLQALYSAAEDPKATKGFTDFFVPTTGQLFVKSLHGAGASKILGIKQMLMPTDGHKHWNHYPGVAKVGSETDTSKIYNVVGQIDTRYDGGNCSSAHFETNFEVLKDASGDVRLAPGSGSLALYDDYVVEPEYTPTEYPCHA	29.5735	296.287	559.049	9.02545	48.6428	378.872	10.9006	19.9286	494.808	13.608	71.6317	850.617	3.34022	95.1472	1741.48	17.944	118.742	925.408	7.80435	56.7063	858.768	8.51193	46.3132
E8	ZtritIPO323_04g10210	core	Mycgr3P93448	100	48	16	SMQ51149.1 unnamed protein product	88	Zymoseptoria tritici ST99CH_3D7	N/A	extr	23	yes	#N/A	Zt-IPO323-contig5	2135135	6	#N/A	#N/A	111	79	88	1.26136	0.897727	905.804	MKLAALFVLAAAGAALADKAGYYCAGLTGAQFDGICALLHQQKSSRTSGVCCPYAGHLVGLRKACENAKKDESTSLHPIPPTEDSGCD	9.40164	990.376	1333.52	8.95926	660.421	1895.62	8.49912	685.758	1774.66	153.795	354.901	1287.73	9.79034	869.475	1492.81	9.47643	2464.59	2179.56	9.92413	1040.62	1711.38	8.4961	1067.87
E81	ZtritIPO323_04g08624	core	Mycgr3P80332	100	100	100	XP_003853537.1 hypothetical protein MYCGRDRAFT_80332	76	Zymoseptoria tritici IPO323	N/A	extr	21	yes	#N/A	Zt-IPO323-contig4	637457	6	#N/A	#N/A	2	1	76	0.0263158	0.0131579	228.03	MQISQMSIVLLSIASTALAGAATCDRTKGVFGFCHGEVNLPCANNSPCIADSGHNPPLPCNYDVYNRFQALCFNQS	17.1981	0	114.158	24.5426	0	327.983	19.5161	38.9978	532.356	23.1226	0	1382.12	15.9601	0	894.559	27.4517	122.044	787.012	21.2968	79.3772	1044.51	51.1988	0
E82	ZtritIPO323_04g10378	core	Mycgr3P109679	100	100	100	XP_003852383.1 hypothetical protein MYCGRDRAFT_109679	197	Zymoseptoria tritici IPO323	N/A	extr	25	yes	#N/A	Zt-IPO323-contig5	2618638	3	#N/A	#N/A	10	0	197	0.0507614	0	329.093	MKSTCAILFAAMAAAVPAPVPATGPFGSATNPLRFIGRLNVPGGNLPGSTGTTVDANSRSFWFGKYTWTYSELKTPQANTDTTIFRMAVGEGTLFLDTQDVEGQAVYVNPDGELKFRAFHPFNGEADDAIYKGFDVVEHVTKLQFEGKDFIACPVGAKDSGDYQIFAASRAHTAKENCTPFEWKNEFTTKPAAYSYI	15.0531	71.639	842.852	11.8023	59.6753	1064.69	18.8755	219.19	961.916	12.3297	96.9466	1378.01	11.5499	142.693	999.721	14.4717	256.014	1110.03	14.8719	227.763	401.821	17.9722	102.063
E83	ZtritIPO323_04g10526	core	Mycgr3P96868	49	48	50	SMQ51428.1 unnamed protein product	160	Zymoseptoria tritici ST99CH_3D7	N/A	extr	24	yes	#N/A	Zt-IPO323-contig6	277881	4	#N/A	#N/A	12	3	160	0.075	0.01875	1445.18	MQSFIIPSALALLAGSAIAAPHSSGPGHANVYKIHNFSETKSPSNDITSVFFDITYYNPANGAEGSTTHCVPWDYRTNSASSNWEDGQVYKCAETSFFSFSYSEEDGPLKGRLTVWQDQTATDAPQSGFVQIPTPKCYTADKDQICSSPDVQVTLTDVSQ	31.9349	392.605	5864.37	46.0146	196.609	4041.08	115.369	274.886	3186.09	54.7485	247.902	2400.92	109.509	437.096	2482.41	162.177	591.39	4891.74	29.3308	602.095	2554.81	24.1468	683.615
E84	ZtritIPO323_04g11334	core	Mycgr3P94232	100	81	53	SMQ52165.1 unnamed protein product	118	Zymoseptoria tritici ST99CH_3D7	N/A	extr	23	yes	#N/A	Zt-IPO323-contig7	184044	10	#N/A	#N/A	49	42	118	0.415254	0.355932	1889.26	MKLIVFTITALLPGLSLVSGAKTWAKGKKGMCCKSTLDACHKLGYWGCAVSDRSYCVRETSGLHGPTAWCNESCLESENSEGVDARDAKDYITDGGLCVCTNFDANSSYDTDSPCGPP	212.463	1480.4	533.382	265.652	4432.53	4203.7	120.583	5362.73	2540.17	477.076	3374.05	1264.61	26.0998	5029.55	707.562	120.598	5775.98	1199.41	138.37	3871.26	416.232	217.572	1680.36
E86	ZtritIPO323_04g11632	core	Mycgr3P105182	100	100	100	extracellular 20-2	143	Zymoseptoria tritici IPO323	N/A	extr	26	yes	#N/A	Zt-IPO323-contig7	1005583	6	#N/A	#N/A	66	22	143	0.461538	0.153846	3835.64	MLSNYLTLLAGAAALTNAISVPDLKHNYFNVTDCSFGCTSGCYYAFNVTIVGSEQNHPAVDIITECRGNTTATSYIDCTFVSETQSIGAYIDKHNQLQLAYYVNAMNGNHYSYFGNTTIYSETGPQAELARKDFCVPENRATV	1171.86	1571.89	5255.49	4031.8	1617.45	5950.48	3540.7	2978.2	10919.4	924.047	713.267	6817.25	4355.86	3094.46	10246.8	2379.91	1666.55	10142.8	514.431	914.988	6040.66	1488.51	1118.72
E87	ZtritIPO323_04g11727	core	Mycgr3P105223	100	100	100	philalide A	188	Zymoseptoria tritici IPO323	N/A	extr	26	yes	#N/A	Zt-IPO323-contig7	1219495	5	#N/A	#N/A	44	37	188	0.234043	0.196809	615.698	MQYSALALLTAVTSVMAAPQHQRIHVDFPPPQLNQAFGVNVTGPGITNVDTRAMNGGIFIGGPQKANCEDNFHADFATYIARDDHTWKLYNNKGGPTQMLYVDNKGSVGYTTGDVGAPPHTERDPFNIDPTTGYVTFNGCSAKACPTGAEKDQYTLWFTNDDPYQQKDCVDVTVQAYYTPYRPSCTYN	85.5239	557.949	1395.93	34.298	321.804	899.428	78.386	439.828	2274.59	23.299	267.024	1076.16	87.2273	483.754	648.703	15.3736	338.675	1242.39	97.9765	677.88	1233.68	106.211	433.635
E89	ZtritIPO323_04g13112	core	#N/A	#N/A	#N/A	#N/A	SMQ53733.1 unnamed protein product	95	Zymoseptoria tritici ST99CH_3D7	N/A	extr	27	yes	#N/A	Zt-IPO323-contig8	2221897	8	#N/A	#N/A	59	16	95	0.621053	0.168421	1545.79	MKLSTTILLMATTLVTTVAAGDGYLYSCTIGADQQKDLCHAQGGRTTSDSTGQTCCFPKANRDAYVKGCECCFNPYAFGGPECTVAGQEGGPPNP	6.62687	129.375	1721.81	55.9412	132.124	5135.34	5.27587	124.2	1158.96	9.56065	244.43	7007.41	7.01924	381.2	4032.2	23.4638	721.522	5914.17	13.7775	322.589	3939.68	25.057	167.366
E9	ZtritIPO323_04g09287	core	#N/A	#N/A	#N/A	#N/A	---NA---	60	N/A	N/A	extr	17	yes	#N/A	Zt-IPO323-contig4	2464923	7	#N/A	#N/A	30	29	60	0.5	0.483333	835.31	MKTIFFLTSILLAICASAAPAAEASPQHGDDPCEAACSIYGSHEQCCVCATIRSERRPGC	60.029	1234.46	544.867	310.395	1513.15	581.463	43.9863	5252.18	841.996	98.1704	2010.01	317.447	1109.8	660.033	125.603	52.5894	2502.37	316.78	45.0376	929.925	135.509	118.396	2531.8
E90	ZtritIPO323_04g13185	core	Mycgr3P48129	100	100	100	hydrophobin like	96	Zymoseptoria tritici IPO323	Hydrophobin superfamily;Cerato-ulmin hydrophobin family;Cerato-ulmin hydrophobin family;Cerato-ulmin hydrophobin family;Cerato-ulmin hydrophobin family;Cerato-ulmin hydrophobin family;Cerato-ulmin hydrophobin family;Cerato-ulmin hydrophobin family;Cerato-ulmin hydrophobin family;Hydrophobin superfamily	extr	23	yes	#N/A	Zt-IPO323-contig9	167134	8	#N/A	#N/A	11	3	96	0.114583	0.03125	1536.98	MQFSTITAVFFASLAVASPTYGGKYEPCGSALYSQAQCCATDVLEVAGLDCDGVGARIDNAQHFVNLCAAKGQRARCCAIPVLGQALLCQEPEGTN	0.171153	0	4703.67	0.498619	0	859.268	10.0112	0	3116.72	0.989434	0	7646.22	3.90379	0	4363.1	0.208022	0	4948.57	15.0385	0	3580.28	0.973811	0
E1	ZtritIPO323_04g12621	accessory	Mycgr3P95108	100	83	58	SMR59738.1 unnamed protein product	150	Zymoseptoria tritici ST99CH_3D1	N/A	extr	20	yes	#N/A	Zt-IPO323-contig8	997747	4	#N/A	Yes	208	121	150	1.38667	0.806667	1.37851	MFLTTITLLALLLLATTTISALPQYPSTGPILPYPTNTTITFYQGLSLGPTYIHTNNLINPGGSAVLPRTIGDCGMEVSRDIIQGGVCRRLRTAGVGVRQQERGTCVFAIWRGSAVCDEGWDGLLVSLRWERREGVVWYTQGLPADLRVI	0.535143	0	1.77158	0.119592	0	2.27708	0.490914	4.56847	1.76411	0	0	1.67678	0.198208	0	0	6.4485	0	0.694944	0.158035	0	0.593146	0.163856	0
E11	ZtritIPO323_04g03455	accessory	Mycgr3P96785	100	100	53	XP_003848539.1 hypothetical protein MYCGRDRAFT_96785	53	Zymoseptoria tritici IPO323	N/A	extr	22	yes	#N/A	Zt-IPO323-contig11	1292056	6	#N/A	#N/A	0	0	53	0	0	261.181	MKTVFYFTSLLILALGALAAPAPEPVPGPDCSGCVGSYNCCVCQTGGDNCGPP	2.14428	184.047	44.3933	4.62711	524.913	96.425	3.37059	329.264	91.7383	0	0	0	0	340.484	0	0	2025.22	70.1617	4.16277	1549.2	49.9131	7.22284	1174.79
E13	ZtritIPO323_04g06528	accessory	#N/A	#N/A	#N/A	#N/A	SMY21695.1 unnamed protein product	66	Zymoseptoria tritici ST99CH_1A5	N/A	extr	19	yes	#N/A	Zt-IPO323-contig2	2850517	6	#N/A	#N/A	20	13	66	0.30303	0.19697	76.9535	MQIFQLSVILSLASAALAGCKIRFYNDAGVCPVGGQDLPCSVDSKCVHHGHKCYRINNVATVANCN	0	0	238.076	0	514.201	739.328	0.74859	413.273	238.73	1.48526	184.269	27.9494	0	312.444	25.695	0	46.6679	18.5126	0	0	0	0	0
E2	ZtritIPO323_04g06819	accessory	#N/A	#N/A	#N/A	#N/A	SMY21958.1 unnamed protein product	73	Zymoseptoria tritici ST99CH_1A5	N/A	extr	20	yes	#N/A	Zt-IPO323-contig2	3696137	5	#N/A	#N/A	55	36	73	0.753425	0.493151	4.37227	MKLHTSALLATALATTLVSSAEDRTIVHSPVNCVKRDGGRCEGHYGATRGDGDWCPPGQVCQLQLDNQYHCVK	2.25608	0	12.9986	0	0	5.63223	4.24419	0	0	6.85925	0	0	0	0	0	1.80546	0	14.264	2.16622	39.8636	4.62543	2.23432	42.5003
E22	ZtritIPO323_04g13160	accessory	#N/A	#N/A	#N/A	#N/A	XP_003849851.1 hypothetical protein MYCGRDRAFT_82029	66	Zymoseptoria tritici IPO323	N/A	extr	26	yes	#N/A	Zt-IPO323-contig9	111542	7	1	#N/A	2	2	66	0.030303	0.030303	213.831	MQLFQLAFVLITASTALAQRFNCDSGLGYGAHGKCFCNPPQYCDSANPCVAGACEDRPDQQYAFCY	2.28997	207.51	474.087	0	155.666	361.275	5.2829	276.401	332.784	1.30173	437.759	443.14	0	0	0	0	629.333	263.17	8.3373	582.273	240.761	0	158.77
E3	ZtritIPO323_04g02598	accessory	Mycgr3P105920	100	26	33	SMR62921.1 unnamed protein product	131	Zymoseptoria tritici ST99CH_3D1	N/A	extr	21	yes	#N/A	Zt-IPO323-contig10	647706	7	1	Yes	283	268	131	2.16031	2.0458	68.7732	MKIPVAIVAVLATLLQQAHSVSWCCTDTNEGVYDPFGDCKHGKHKYCTLVRNAGTEVTGYICPFKEFSFEKEWHGEWLWSQGTCGPGNQGRSELFVGLVDLGSSFSTVESGEWGCDVFVKHASDDGELSRS	0	0	8.50073	1.11127	0	27.163	2.40863	5.71918	2098.5	0.900339	7.7873	86.4887	0	0	0	0	0	0.903948	0	0	9.51413	0.680807	0
E35	ZtritIPO323_04g03467	accessory	Mycgr3P101652	100	100	100	XP_003848449.1 hypothetical protein MYCGRDRAFT_101652	77	Zymoseptoria tritici IPO323	N/A	extr	21	yes	#N/A	Zt-IPO323-contig11	1326820	8	#N/A	Yes	47	47	77	0.61039	0.61039	460.669	MRFAHVATAIVSLAGLPLALAQKPGPATDACGPNFCKCCFYSSPSESYYGFYHTSGSTCYCKKATNGYDTTCKGKCP	116.601	443.753	1355.03	1.23503	367.071	2218.76	74.4404	279.167	768.377	47.6571	273.529	1127.21	60.2984	205.761	603.369	93.7821	141.539	891.476	106.156	548.61	940.269	86.1551	421.125
E46	ZtritIPO323_04g07662	accessory	#N/A	#N/A	#N/A	#N/A	---NA---	146	N/A	N/A	extr	24	yes	#N/A	Zt-IPO323-contig3	1544864	1	#N/A	Yes	32	24	146	0.219178	0.164384	244.334	MQRNLLLALALTLTTTLAASLTPRDDAASLIPRDFITLHSPASRTDAKSATKIAKPVELSTATPAIGWCTPVTTRLVSIQGTAWAVAIRTKNRVRGSGGGAESREFVAPIQVDALLSLPRLLLRQRHSGQPESSEAKRPLLPFERD	0	18.5929	82.2415	0.679554	339.316	979.902	0.330557	418.447	794.908	1.09388	471.903	160.833	0.385065	250.845	66.6565	1.19371	575.511	129.906	0.165072	310.842	198.543	1.08062	1336.16
E5	ZtritIPO323_04g10527	accessory	#N/A	#N/A	#N/A	#N/A	extracellular 36-1	77	Zymoseptoria tritici ST99CH_1E4	N/A	extr	25	yes	#N/A	Zt-IPO323-contig6	281246	10	#N/A	Yes	123	123	77	1.5974	1.5974	569.542	MRSISLLLWALAASSVTARLGWGGECQTQDDCCKCDPGSKCLLSCIAVHKHPSTTGKRCLPGSEIDCEGAPSDCHCF	0	640.084	1103.23	0	608.79	565.497	34.5546	1194.04	544.792	16.9185	1128.52	1449.28	0	344.158	122.301	3.24064	1193.14	306.45	2.98415	1556.63	403.156	0	266.835
E51	ZtritIPO323_04g09557	accessory	Mycgr3P93000	100	30	39	XP_003852759.1 hypothetical protein MYCGRDRAFT_93000	288	Zymoseptoria tritici IPO323	N/A	extr	20	yes	#N/A	Zt-IPO323-contig5	396268	12	#N/A	Yes	321	235	288	1.11458	0.815972	162.513	MKLYIHAILATAITLVSAEWQPCAHGGEGNWSWFEMDLGGCVRWREVLQETRRWNLVGGDAVPRTSSLANDSFCTSSLVPNVKTPSALFRADSLGSSPALPLLPLKHPVHTFKLSGTVISLVQPERPKPPNPTYHLRMKLHVFGIIAVATLVTAWRPCAKGGEGAGCGAWPCCGHYGCGHDNQCHPRRLQLGSVMTARNLSFGTGIAGRGREEGWRDGRRSCRSMLYGARRISGNLLCLFSSLIPRPKIDGDQGPRIRSTSFADEQSEQESMHNSRLCFLQNLRMNYR	0.512989	45.3974	410.544	0.404777	6.84885	161.033	1.45613	69.6224	626.55	0.908727	55.2306	642.123	0.765356	23.3969	205.219	0.769979	79.7264	488.107	1.73854	92.422	903.183	0.0668353	42.5807
E61	maker-Zt_IPO323_contig4-augustus-gene-0.314	accessory	#N/A	#N/A	#N/A	#N/A	SMQ49507.1 unnamed protein product	91	Zymoseptoria tritici ST99CH_3D7	N/A	extr	19	yes	#N/A	Zt-IPO323-contig4	119505	10	#N/A	#N/A	156	118	91	1.71429	1.2967	227.852	MQLDFTVLGAAIATLCCLIGPSLAQAKTKPNCHVCHCCHLYSQNGGLIGYAHTETFGPPDNPTYGCSCLETDSRTGRDTGGCGYPCLLPFA	88.2654	580.795	718.419	14.7188	60.5789	719.293	36.6401	143.232	505.725	0.925958	133.744	286.895	1.87815	277.434	402.691	30.1419	129.285	110.896	3.32436	380.943	294.83	0.315516	0
E62	maker-Zt_IPO323_contig4-fgenesh-gene-0.290	accessory	#N/A	#N/A	#N/A	#N/A	---NA---	43	N/A	N/A	extr	17	yes	#N/A	Zt-IPO323-contig4	157825	5	#N/A	#N/A	12	7	43	0.27907	0.162791	249.739	MNFSIIFASALLALCASANPLPNYCQDHCEGTVFPCSECPPSR	0	0	1047.66	0	0	1538.68	0	0	1561.8	0	0	1283.7	0	0	374.722	0	0	826.489	0	0	281.034	0	0
E63	maker-Zt_IPO323_contig6-augustus-gene-7.882	accessory	#N/A	#N/A	#N/A	#N/A	SMQ51989.1 unnamed protein product	66	Zymoseptoria tritici ST99CH_3D7	N/A	extr	25	yes	#N/A	Zt-IPO323-contig6	2263471	6	#N/A	Yes	101	3	66	1.5303	0.0454545	158.673	MQFRAHLLAVAALAFGLLYPSQALAGSCFSPACAEGSGFSGCTCPVNGHVTQGQCGVGGSCEYGDN	0	0	0	7.31409	202.29	678.815	2.80396	319.835	601.995	0	0	0	1.46154	559.519	680.227	2.61588	46.6679	272.108	6.72866	36.2559	26.2542	0.539626	58.6844
E69	ZtritIPO323_04g01920	accessory	Mycgr3P90017	100	97	81	XP_003857015.1 hypothetical protein MYCGRDRAFT_90017	133	Zymoseptoria tritici IPO323	N/A	extr	25	yes	#N/A	Zt-IPO323-contig1	4942871	0	#N/A	Yes	62	11	133	0.466165	0.0827068	394.999	MRASTIFALIGSAIMVSGAAIPVEQKRDAVAYAVPSEQMDQLTKILGSIVGNGNGNKDNGIGNGNKDNGNGNGSGNKDNGNGNAIGNPGSGNKDNGNGNSIGNGFGKGAGAGAGSGNGNGNQAGNGNTFGARA	3.87524	561.941	49.1895	0.97261	422.585	27.4252	0.630797	478.591	51.8223	0.671334	343.185	75.2042	0.333491	2505.3	151.924	0.319159	1169.29	117.21	0.467553	1965.2	75.4624	7.02564	1314.52
E72	ZtritIPO323_04g02966	accessory	#N/A	#N/A	#N/A	#N/A	---NA---	87	N/A	N/A	extr	24	yes	#N/A	Zt-IPO323-contig11	10251	6	7	Yes	24	23	87	0.275862	0.264368	225.748	MKGTLLLLASAPLLVLGSWINPQYRVYCTAVSWDDKACPGWKAKGCCRNDYDGVFNDKFKNGHYFGGTCHIGPKAPGGEDGTIACID	0	177.906	409.285	0	0	0	0	0	0	0	0	0	0	20.6792	37.9203	0.815583	1097.22	1319.34	0	0	1.72952	0	243.557
E73	ZtritIPO323_04g03573	accessory	Mycgr3P96865	100	100	100	XP_003848487.1 hypothetical protein MYCGRDRAFT_96865	131	Zymoseptoria tritici IPO323	N/A	extr	26	yes	#N/A	Zt-IPO323-contig11	1605734	6	3	#N/A	49	27	131	0.374046	0.206107	105.18	MKLHIIGTALGLLAPLAQGWVTHTHICANSNVIFYSAADCYNAGLLGICAIGKPTEADVACYDYPNYEYPAFPNEYHFHGWSDSGVECYVPGFDKKVGTGHIACVFEPDDARSVRNLARESSDGPSVASQT	0.612739	0	7.33282	0	0	0	0.618077	0	658.518	0.542325	0	928.935	0.0923038	0	317.698	0.355777	0	382.266	0	0	728.317	0	0
E75	ZtritIPO323_04g05464	accessory	#N/A	#N/A	#N/A	#N/A	SMQ47054.1 unnamed protein product	82	Zymoseptoria tritici ST99CH_3D7	N/A	extr	25	yes	#N/A	Zt-IPO323-contig2	26783	9	3	#N/A	39	39	82	0.47561	0.47561	375.288	MRFTTLAAALACILPLALGDGGLPHACGAFRCHCCYDRESAAPHRLYSGFYHDIIDNACTCIKASGGHDTYPIDTCKGGCLR	0	349.34	992.486	0	131.438	1866.97	0	0	0	0	397.585	545.577	0	89.2755	231.313	0	0	69.0293	0	653.01	876.879	0	556.597
E76	ZtritIPO323_04g06112	accessory	#N/A	#N/A	#N/A	#N/A	SMQ47633.1 unnamed protein product	87	Zymoseptoria tritici ST99CH_3D7	N/A	extr	26	yes	#N/A	Zt-IPO323-contig2	1794688	12	#N/A	Yes	43	41	87	0.494253	0.471264	2343.19	MKIQFLALLVALGVTTVSGEECQRFKGGACNNKDHATCCATNGLVCDGGKCRYCAPWGYRCNERNVNTPCCLGYTCSTGLNGGGTCS	11.1132	1203.02	5103.89	10.5423	482.502	5100.42	13.8537	1388.61	5138.84	3.82587	979.973	6936.59	16.7702	1691.46	7417.13	5.86687	1263.71	5882.38	16.4478	1804.25	6096.26	8.39407	403.011
E79	ZtritIPO323_04g07967	accessory	#N/A	#N/A	#N/A	#N/A	SMQ49050.1 unnamed protein product	71	Zymoseptoria tritici ST99CH_3D7	N/A	extr	16	yes	#N/A	Zt-IPO323-contig3	2303547	6	1	#N/A	2	1	71	0.028169	0.0140845	50.312	MKLTHQLISVALFLALGAQAAPSPPDQSNVAFGQGTYDMGNLFKRFQLCGYDTCKTPKFCCNTCLDGKCIN	0	0	60.2556	0	0	6.03635	0	0	67.0466	0	0	129.075	0	0	523.49	0	0	71.9607	0	0	143.37	0	0
E80	ZtritIPO323_04g08495	accessory	#N/A	#N/A	#N/A	#N/A	SMQ49528.1 unnamed protein product	99	Zymoseptoria tritici ST99CH_3D7	N/A	extr	23	yes	#N/A	Zt-IPO323-contig4	310557	12	2	#N/A	13	13	99	0.131313	0.131313	102.345	MFKHLPTRATMKPIVWFLAFLPAALACGGQNVCQCQDISNTQVCQCPPTTDNDCTSACDNWHKYVDCNAYFWIKKCKHCYDRTCNPKAPTTTLNNCPSQ	0	13.1469	0	4.19762	34.4955	450.037	4.66631	82.2485	309.224	0.669501	61.1033	313.342	0	26.4571	257.42	1.85437	278.577	483.482	0.883914	49.6025	209.843	0.257014	63.8304
E85	ZtritIPO323_04g11365	accessory	#N/A	#N/A	#N/A	#N/A	SMR55013.1 unnamed protein product	76	Zymoseptoria tritici ST99CH_1E4	N/A	extr	25	yes	#N/A	Zt-IPO323-contig7	262539	8	8	#N/A	13	10	76	0.171053	0.131579	178.738	MKVLTLVTVVFIGLITPAMAVALPLELQVRDGCDYRCQCDNRCASNCGVQGSLCNANYECICRNPPHHVQPPHLVQ	1.41364	250.587	597.003	0	0	0	0	0	0	1.43454	217.242	552.794	0.627149	268.064	478.888	1.25868	901.435	537.463	3.29594	148.462	679.881	0	0
E88	ZtritIPO323_04g11900	accessory	Mycgr3P103091	44	44	37	SMQ52686.1 unnamed protein product	69	Zymoseptoria tritici ST99CH_3D7	N/A	extr	20	yes	#N/A	Zt-IPO323-contig7	1698007	1	4	#N/A	26	21	69	0.376812	0.304348	915.291	MKPTQIFLLFAAAGLAVALPRPIEAGVVSREAHVNSNAAGLSLRSISRAIVNVLARRDDADVDDEDFIC	3.09414	274.252	2333.15	0	0	0	3.66925	236.542	1986.8	7.78984	905.982	4636.77	1.71105	329.79	3434.89	0	0	0	2.88275	110.014	2110.9	2.57116	50.6146
[truncated: 13 more columns]
