# Supplementary material for: Combined pangenomics and transcriptomics reveals core and redundant virulence processes in a rapidly evolving fungal plant pathogen
Source: BMC Biol. 2023 Feb 6;21:24. doi: 10.1186/s12915-023-01520-6 (PMC9903594; doi:10.1186/s12915-023-01520-6)
Supplement: Supplementary file 6 — Additional file 6: Table S4. List of Zymoseptoria genes functionally demonstrated to be either required or dispensable for pathogenicity and virulence on wheat. List contains genes characterised up to and including 2018. [file 12915_2023_1520_MOESM6_ESM.xlsx]

## Sheet: Genes characterised
Sequence Name	Major role for life or virulence?	Given protein name	citation	Current JGI annotation	Sequence Description	Protein Sequence Length	InterPro Name	signal peptide	transmembrane interpro	Chrom	position	cum HM snps	prot seq length	HM snps / protein length	protein fasta
ZtritIPO323_04g03143	Yes	3LysM	Plant Physiol., 156 (2011), pp. 756; Mol Plant Pathol. 22 (2021) pp 683	Mycgr3P111221	carbohydrate-binding module family 50	231	LysM domain;LysM domain superfamily;LysM domain superfamily;LysM domain;LysM domain superfamily;LysM domain superfamily;LysM domain superfamily;LysM domain superfamily;LysM domain superfamily;LysM domain superfamily;LysM domain superfamily;LysM domain superfamily;LysM domain superfamily;LysM domain superfamily;LysM domain;LysM domain;LysM domain;LysM domain;LysM domain;LysM domain;LysM domain;Lys…	yes	#N/A	Zt-IPO323-contig11	505325	28	231	0.121212	MQNIFLAATLLGAAFAAPQNPPTSCSAAPQPTGTAPGTVCGSTTFTNYTVKAGDTLGAIAKQYNSGVCDIAKVNGIDNPDYIKPDQVLSIPANCVTPDNTSCVKPVPVITNTCVLGVGSTYTVKSGDSFSAIATSFNITLASLEARNPQIPNYDLIFPGQVINTPLCPNSVCDSIGTYVIESGDIFYNLAQSNNVTVGQLESLNVNVNVTDIHPGDIIILPHNCHNITASA
ZtritIPO323_04g00782	Yes	89160	PLoS Pathog. 11 (2015) e1005055.	Mycgr3P89160	RCC1 BLIP-II	373	Regulator of chromosome condensation, RCC1;Regulator of chromosome condensation 1/beta-lactamase-inhibitor protein II;Regulator of chromosome condensation 1/beta-lactamase-inhibitor protein II;Regulator of chromosome condensation, RCC1;Regulator of chromosome condensation 1/beta-lactamase-inhibitor protein II	#N/A	#N/A	Zt-IPO323-contig1	2089079	10	373	0.0268097	MTEIPGASTGRGHVWIVAAGLNAHRQLLDSQPDDLTSFQKIHEGNDSDVNVWFASWSNTIFATDAGLRGIGHQKVLDNSKVLLVSPVGDHDGVLLALDSDGQLYRAEEQTEQGIVAMVCRSTDSSPSIGRLAYAENGRVAITIKQAPNGNLCHVEEFKDLETFLRWFQDPSGDGNYPERHFMLPGRPKQLKAGTGIFVLLMESGQVYTWGDSRYRSLGRSVTGDGSKSADEPAVLEALDGLHIKKVDCCGWMSAALSDDGALYLWGITSPSDDVKIGALAAGEDEEVALVELPGDGSEPLDVVDVALGVEHIAVLAESGRLFVTGDKSCGQLGLGDKQKSAECWQEVTLPSIEIEAVFCGPRSTLALVRSSPA
ZtritIPO323_04g13615	Yes	110804	PLoS Pathog. 11 (2015) e1005055.	Mycgr3P110804	KJY01314.1 hypothetical protein TI39_contig297g00021	636	Zn(2)-C6 fungal-type DNA-binding domain;Zn(2)-C6 fungal-type DNA-binding domain;Zn(2)-C6 fungal-type DNA-binding domain superfamily;Zn(2)-C6 fungal-type DNA-binding domain superfamily;Zn(2)-C6 fungal-type DNA-binding domain superfamily;Zn(2)-C6 fungal-type DNA-binding domain superfamily;Zn(2)-C6 fungal-type DNA-binding domain superfamily;Zn(2)-C6 fungal-type DNA-binding domain superfamily;Zn(2)-C…	#N/A	#N/A	Zt-IPO323-contig9	1316619	29	636	0.0455975	MIDGTVPFIAFCLSLREHLGGGSLDSVKRKLRLLIRLVRCGKVSDPLSSMSSPPSPPRIPHHEPVSSIRDAQVSASAAPRSSPSPMSTLALAATAPASPFYDPIRRHYEIDRPLPGHALHMPSAHQQEQASHNIPGPSTFQPGPYSLQPTSQPFVQSASSTSSVHHSTSSRGGRKSKAHVASACINCKRAHLSCDVGRPCTRCVASGKQDSCVDVQHKKRGRPRLREEGEFKAEQLAAQARSFSTIAAGNIIAPSRPIAAPRHRRTESFRSIRSQGSEGSAFEPSPPHHFPRQQTTLQPAFGYQPTSTTARYEVPTAYLNMDLLVIKANGPFRQIMNGGRDPIGRQISDLAGFADGESFFNLRNRLRAEREAREPVYMPPIMQQGHDPLGGASELDVDR…
ZtritIPO323_04g07592	Yes	PPT2	Scientific Reports 8, (2018) Article number: 17069	Mycgr3P91615	phosphopantetheinyl transferase	406	4'-phosphopantetheinyl transferase domain superfamily;4'-phosphopantetheinyl transferase domain;4'-phosphopantetheinyl transferase domain superfamily;4'-phosphopantetheinyl transferase domain superfamily;4'-phosphopantetheinyl transferase domain superfamily;4'-phosphopantetheinyl transferase domain superfamily	#N/A	#N/A	Zt-IPO323-contig3	1389953	4	406	0.00985222	MAQQLQSLSDSLPSVSTLVNGITNAFHNATSLVSGAPHAGEITCWLIDTRKLWPGTKIWDAPGAAEAMGLISVAEQNAISTKMFIQDARMSLASALIKRLYISRTLDIPWKDVILARKGDAQHGKPCAVDVAGKPIEGIDFNVSHQAGLVTLIGWNGKLRHSYSSEGIIEGSVNTPAAEDFDTNVMVGTDIVCVHERNDDRTIEEEGLESWVDTFDFVFSDEERWSMKFDVDYVTLADGKILSKEELGRHDRCVQRNRNLAVTTKEGEAITLNSNRIIEAKLRRFYTYFCYKEAYIKLAGEALLAPWLKELEFFNVRSPKPADPPQKDGSSQWGEEVNDVEVHLSSEEVSDVRMNITAFDENHMVSTAIQGKIKGIKVPPFSSIDLQKDILDYAYQHLK…
ZtritIPO323_04g06190	Yes	Aar	Scientific Reports 8, (2018) Article number: 17070	Mycgr3P99148	large subunit of alpha-aminoadipate reductase	1189	AMP-dependent synthetase/ligase;AMP-dependent synthetase/ligase;AMP-dependent synthetase/ligase;AMP-dependent synthetase/ligase;Thioester reductase-like domain;L-2-aminoadipate reductase;Phosphopantetheine binding ACP domain;Amino acid adenylation domain;Male sterility, NAD-binding;Male sterility, NAD-binding;ACP-like superfamily;ACP-like superfamily;ACP-like superfamily;ACP-like superfamily;ACP-…	#N/A	#N/A	Zt-IPO323-contig2	2032893	40	1189	0.0336417	MAGNTKDVRPDPTSDLRWSDYRGAIHEIFAANALKHPDRSCVVETASSTSPERKFTYKTINESSNILAHHLVINGVQRGEVVMVYAHRGVDLVVAVMGVLKAGATFSVIDPAYPPDRQITYLEVAQPRALVNIEKATIDAGQLGPTVREYISNHLQLRTEVPALKLQDDGTIVGGSVAGGSDVLQDQIPKKADLPGVPVGPDSTPTLSFTSGSEGRPKGVKGRHFSLAYYFPWMAERFNLTENERFSMLSGIAHDPIQRDIFTPLFLGASLIVPPAEDITFDRLANWASVNAISVTHLTPAMGQILLGSTEPKIETLRNAFFVGDVLLKRDCRRLQQLAPNCRIKNMYGTTETQRAVSFYEIPALNEDAGYLEKMGDVIPAGTGMLNVQLLVVDREKKE…
ZtritIPO323_04g07824	Yes	Cbr1	Fungal Genet Biol., 82 (2015), pp. 69	Mycgr3P69942	NADH-cytochrome b5 reductase 1	312	NADH:cytochrome b5 reductase (CBR);Flavoprotein pyridine nucleotide cytochrome reductase;Flavoprotein pyridine nucleotide cytochrome reductase;Oxidoreductase FAD/NAD(P)-binding;Oxidoreductase, FAD-binding domain;Oxidoreductase, FAD-binding domain;Oxidoreductase, FAD-binding domain;Oxidoreductase, FAD-binding domain;Oxidoreductase, FAD-binding domain;Oxidoreductase, FAD-binding domain;Oxidoreducta…	#N/A	yes	Zt-IPO323-contig3	1969677	10	312	0.0320513	MPEALDYKTFVVPLVIVVVAILGGFFFLTGESPKDRPQPPAPEKAQQESRGPNTAIDPKTFTEFPISEKTQTSHNTAIYRFKLPTEDSILGLPIGQHISLAADLDVTDPKTGEVQNKEVVRSYTPISSDVTPGHFDLLIKSYPTGNISRHLATLNVGDKMKVRGPKGAMVYTPNMVRRFGMIAGGTGITPMLQVCQAIRRGRKDGDKTEVDLIFANVNEEDILLREDLDALAKEDGFNVYYVLNNPPSGWTGGVGFVTADMIKERLPAPAKDVKILICGPPPMVSAIKKATESLGFDKARPVSKLEDQVFAF
ZtritIPO323_04g10775	Yes	StuA	Scientific Reports 8, (2018) Article number: 17070, Front. Microbiol., (2018) doi.org/10.3389/fmicb.2018.01859	Mycgr3P93828	cell pattern formation-associated stuA	660	KilA, N-terminal/APSES-type HTH, DNA-binding;HTH APSES-type DNA-binding domain superfamily;HTH APSES-type DNA-binding domain superfamily;HTH APSES-type DNA-binding domain superfamily;HTH APSES-type DNA-binding domain superfamily;HTH APSES-type DNA-binding domain superfamily;HTH APSES-type DNA-binding domain superfamily;HTH APSES-type DNA-binding domain superfamily;Transcription regulator HTH, APS…	#N/A	#N/A	Zt-IPO323-contig6	1104686	7	660	0.0106061	MPYSHDAQHQQHHPSSSSVGSSPRAGSFSAGSVANQSYDSNTSYASSTEGRQHDLQTPSPREIPSSSHSYSHPIYSSMNQQQPYMDGHAPASAPPPGMPQYPNYGHPQPMQPGSHSYPPQSYPQYSYSTMPPMSAGHPVTSSMGQQMVPQSLPLPTMSAQPQPPAGANQQYPSSFDQTGQVAPHGMKPRVTATLWEDEGSLCFQVEANGVCVARREDNHMINGTKLLNVAGMTRGRRDGILKSEKTRHVVKIGPMHLKGVWIPFDRALDFANKEKITELLYPLFVHNIGALLYHPSNAARQSVGGAAMASAARRSDQQDYMRTPQGSQPPTLTHHHSMSTPGGGSMPQPPHSIAPHPASGRPGLDRAHTFPTPPTSASSLNMNMGHQGSSYGYGEQNGA…
ZtritIPO323_04g10361	Yes	FlbC	Front. Microbiol., (2018) doi.org/10.3389/fmicb.2018.01859	Mycgr3P100355	Zinc finger	391	Zinc finger C2H2-type;Zinc finger C2H2-type;Zinc finger C2H2-type;Zinc finger C2H2-type;Zinc finger C2H2-type;Zinc finger C2H2-type;Zinc finger C2H2-type;Zinc finger C2H2-type;Zinc finger C2H2-type;Zinc finger C2H2-type;Zinc finger C2H2-type;Zinc finger C2H2-type;Zinc finger C2H2-type;Zinc finger C2H2-type;Zinc finger C2H2 superfamily;Zinc finger C2H2 superfamily	#N/A	#N/A	Zt-IPO323-contig5	2560859	20	391	0.0511509	MAVDNRQQFSSMGGYDAKFYPHPPQFTNPWTSGASNPSQMYATSMPHTSGGSDARYVQAPNVSAAYGGSIPAPAMASGIDLLDPALYNSDQVGLQVTQDGMSAPRPYGAPYSSAASTAGSYAPAPAPHQYPPTYGYQGDRRASHPSVTSTMLLGDPIAIQKIRQSSMIDFSDRLNNASEAERQSFSDALDASRGMVAMSQSDITPRNMYGGANPSRPTTDSYGFPTGHSQHSSISSASTYPTYYNSSVSEASVGDYSSAGESVDMPSSRTLPRPHGLVGGTMPPAPQSMMGQFSSKVSSSSQKKHKCKICDKRFTRPSSLQTHMYSHTGEKRKFLTWLHHDIAQSLTPFPAFACDVEGCGRHFSVVSNLRRHRKVHKGEGNEGSSPGEDDD
ZtritIPO323_04g12512	Yes	Ste-12	Front. Microbiol., (2018) doi.org/10.3389/fmicb.2018.01859; Fungal Genet Biol., 46 (2009), pp. 667	Mycgr3P46840	transcription factor STE12	726	Transcription factor Ste12;Zinc finger C2H2-type;Zinc finger C2H2-type;Transcription factor Ste12;Zinc finger, RING/FYVE/PHD-type;Zinc finger, RING/FYVE/PHD-type;Zinc finger, RING/FYVE/PHD-type;Zinc finger, RING/FYVE/PHD-type;Zinc finger, RING/FYVE/PHD-type;Zinc finger, RING/FYVE/PHD-type;Zinc finger, RING/FYVE/PHD-type;Zinc finger, RING/FYVE/PHD-type;Zinc finger C2H2-type;Transcription factor St…	#N/A	#N/A	Zt-IPO323-contig8	759315	3	726	0.00413223	MYPAHQHSHMPPPQPRSVQPETFLLDQDAQQSLPQDSVVALQQVDNLKYFLISAPVDWRQDSYCRRFLLPTGEYVSCVLWNNLFHISGTDIVRCLSFRFQAFGRPVKNSKKFEEGIFSDLRNLKSGTDASLEEPKSPFLDFLYKNNCIRTQKKQKVFYWYSVPHDRLFLDALERDLKREKMGQEATTVAVSEPALSFEFDSSQSLFEQLTKAQQNNQSTFNGQPPSMPQSHSTSPVLRAVDSMPPPTMIPQQMPATSMPQQMNQHSMPPPQHSMQAMHDDSMNHVSTYSQMAMPPMPSQIQKTREQSLGPVFDRNGIPLAQAGNRHSSMPAYMEYSPAPSFVSSHFEDYSQRGLSFEPLTPPQGTVGMPSEATYIANEDTGLYAAMPDPGMQQSFNPLM…
ZtritIPO323_04g06548	Yes	Ste50	Fungal Genet Biol., 46 (2009), pp. 667	Mycgr3P91070	related to MAPKKK cascade kinase regulator Ste50	747	Sterile alpha motif domain;Ras-associating (RA) domain;Ras-associating (RA) domain;Sterile alpha motif domain;Sterile alpha motif domain;Sterile alpha motif domain;Sterile alpha motif domain;Sterile alpha motif domain;Sterile alpha motif domain;Sterile alpha motif domain;Sterile alpha motif domain;Sterile alpha motif domain;Sterile alpha motif domain;Sterile alpha motif domain;Sterile alpha motif…	#N/A	#N/A	Zt-IPO323-contig2	2892406	11	747	0.0147256	MAAVEQLERGGLLNQCIEKTAFLAIARAGDLRSKLIVALAAAKLAQPTSTAAEAFGSAYHQDQEKILHLYQKQSADPNRASWLNRVSHRASRISNRPLANTIPGAATSASNTAPLTSDRYLALPLRAGSSQDNNSSAFNIPRKQVNLPQKRASLPTSPASPTIIGATPIDDSFGERLERPVEHQRARRATLTAPLDNMDKYSRQAGDNAYDSDAEADDEFERSVFTSPIIAAHFADDGSDHPSESEDDNSVMDGEDTPTTQGWADREGRSPTGKITQWSEEETADYIAALSPALKQYGQRLIEEGVNGEALIALNHEDLKELGITSVGHRLTILKAVYEQKMRAGIKIEDGDYVPLSVEGEKGDQHATQDDISRLIESLRLRDQRMLQTEAELRTLKQD…
ZtritIPO323_04g08906	Yes	Ste11	Fungal Genet Biol., 46 (2009), pp. 668	Mycgr3P71128	mitogen-activated kinase kinase kinase	927	Ras-binding domain of Byr2;Sterile alpha motif domain;Protein kinase domain;Protein kinase domain;Protein kinase domain;Sterile alpha motif domain;Ras-binding domain of Byr2;Ras-binding domain of Byr2;Ras-binding domain of Byr2;Ras-binding domain of Byr2;Ras-binding domain of Byr2;Ras-binding domain of Byr2;Ras-binding domain of Byr2;Ras-binding domain of Byr2;Ras-binding domain of Byr2;Serine/th…	#N/A	#N/A	Zt-IPO323-contig4	1432730	3	927	0.00323625	MTTLAARSPYPAPTLSSSIMYRQPNAAVNTHFTSPTESEFSESHRDGRDSVMEWDEGRVVEWLRSFNCGQYAETFRKNNINGQILLEMNDERLMEIGIKKIGPKKLLRRRIDILRKELLQKSSRSFMNRLNLAALDGNLPQYTPPSSGSPRPLHSARSGTTSRADKRMSRQINGADMAYAAHLGAKTNSRPSSPLIDQENRTARVQRHGAPSPMKDNSTSLPTSRLANPRNTNMDTPQTARFIHNVKPSSSFDNLNASGSALPSGKPWIKVIFENGRYSVINIEGFRTAEDIIRSTLKKGTLNENHFRSYCFYVLDGTDPSPAFCRRIGEAELCKLCNDSVRSERGRLILRKIHAGEPDGEQLLAAARIAAQQLPEPPAIEVQQPGKPKTHQKIEKLTG…
ZtritIPO323_04g00573	Yes	Ste7	Fungal Genet Biol., 46 (2009), pp. 669	Mycgr3P52389	Dual specificity kinase FUZ7	458	Protein kinase domain;Protein kinase domain;Protein kinase domain;Protein kinase domain;Protein kinase domain;Protein kinase domain;Protein kinase domain;Protein kinase domain;Protein kinase, ATP binding site;Serine/threonine-protein kinase, active site;Protein kinase domain;Protein kinase domain	#N/A	#N/A	Zt-IPO323-contig1	1624952	0	458	0	MSADQFKARSMKRKNVKGLALSAPPKVVAPSEQDSQLPGSLGNDGNRNDTLEIGVEFRPDWRTEDLEVVKELGSGNGGTVSKVRHKGWNILMARKIIHVEAKKEVRKRIVRELQIMHECNSPYIVSFYGAFMNEANDVTMCMEYMDVGSLDSISRNFGPVRVDVLGKIAEAILGGLKYLYHAHRIMHRDIKPSNVLVNSKGQIKLCDFGVSSELENSVADTFVGTGTYMAPERIQGSPYTVKSDVWSVGLTLMEMAIGKFPFGVESEDSDDDTSGPQGILDLLQQIVLEPAPKLPKSDAFPLILEEVIAKCMMKDPDKRPTPQELYDNDAFLQAAKRTPVNLEQWAVSMMERHNRRSHLAPQLSPATQAMLRGEDVPGHATGLTPREQTPTSGEIPISS…
ZtritIPO323_04g02798	Yes	Hog1	Mol. Plant-Microbe Interact., 19 (2006), pp. 1262	Mycgr3P76502	mitogen-activated kinase HOG1	378	Protein kinase domain;Protein kinase domain;Protein kinase domain;Protein kinase domain;Protein kinase domain;Protein kinase domain;Protein kinase domain;Mitogen-activated protein (MAP) kinase, conserved site;Serine/threonine-protein kinase, active site;Protein kinase, ATP binding site;Protein kinase domain;Protein kinase domain;Protein kinase-like domain superfamily	#N/A	#N/A	Zt-IPO323-contig10	1108132	0	378	0	MAEFVRAQIFGTTFEITSRYTDLQPVGMGAFGLVCSAKDQLTGQAVAVKKIMKPFSTPVLSKRTYRELKLLKHLKHENVISLSDIFISPLEDIYFVTELLGTDLHRLLTSRPLEKQFIQYFLYQILQTKRGLKYVHSAGVVHRDLKPSNILVNENCDLKICDFGLARIQDPQMTGYVSTRYYRAPEIMLTWQKYDVEVDIWSAGCIFAEMLEGKPLFPGKDHVNQFSIITDLLGTPPDDVISTICSENTLRFVQSLPKRERQPLKNKFKNADPQGEHAMQEATLETQTDNIKAIELLERMLVFDPRKRVKAGEALADPYLSPYHDPTDEPEAEEKFDWSFNDADLPVDTWKIMMYSEILDYHNVDSANNGEGQENGGA
ZtritIPO323_04g00461	Yes	Slt2	Mol. Plant-Microbe Interact., 19 (2006), pp. 389	Mycgr3P102121	Mitogen-activated kinase spm1	425	Protein kinase domain;Protein kinase domain;Protein kinase domain;Protein kinase domain;Protein kinase domain;Protein kinase domain;Protein kinase domain;Protein kinase domain;Protein kinase, ATP binding site;Serine/threonine-protein kinase, active site;Protein kinase domain;Protein kinase domain;Protein kinase-like domain superfamily	#N/A	#N/A	Zt-IPO323-contig1	1331641	0	425	0	MGDLQGRKVFKVFNQDFIVDERYTVTKELGQGAYGIVCAATNNQTGEGVAIKKVTNVFSKKILAKRALREIKLLQHFRGHRNITCLYDMDIPRPDNFNETYLYEEMDMGKADVSAELMECDLAAIIRSGQPLTDAHFQSFIYQILCGLKYIHSANVLHRDLKPGNLLVNADCELKICDFGLARGFSVDPEENAGYMTEYVATRWYRAPEIMLSFQSYTKAIDVWSVGCILAELLGSKPFFKGRDYVDQLNQILHYLGTPSESTLARIGSPRAQEYVRNLPYMQKIPFHTLFRNANPDALDLLDRMLAFDPSQRIDVDEALEHRYLSIWHDASDEPNCPTTFDFGFEVVEEVPEMRQMILQEVRQFRQSVRAPQQQQYSQGHQQGQQVPIPDGYDRTHED…
ZtritIPO323_04g10805	Yes	Fus3	Mol. Plant Pathol., 7 (2006), pp. 269	Mycgr3P73071	mitogen-activated kinase	356	Protein kinase domain;Protein kinase domain;Protein kinase domain;Protein kinase domain;Protein kinase domain;Protein kinase domain;Protein kinase domain;Protein kinase, ATP binding site;Mitogen-activated protein (MAP) kinase, conserved site;Serine/threonine-protein kinase, active site;Protein kinase domain;Protein kinase domain;Protein kinase-like domain superfamily	#N/A	#N/A	Zt-IPO323-contig6	1182165	0	356	0	MSRTAQQQQQQGSRKISFNVSEQYDIQDVVGEGAYGVVCSALHKPSGQKVAIKKISPFDHSMFALRTLREMKLLRYFNHENIISILDIQKPKSYETFTEVYLIQELMETDMHRVIRTQELSDDHCQYFIYQTLRALKAMHSANVLHRDLKPSNLLLNANCDLKVCDFGLARSAASTEDNQGFMTEYVATRWYRAPEIMLTFKEYTKAIDVWSVGCILAEMLSGKPLFPGKDYHHQLTLILDVLGTPTMEDYYGIKSRRAREYIRSLPFKKKIPWKAMFPKTSDLALDLLEKLLAFNPTKRITVEEALKHPYLEPYHDPEDEPNAEPIPEEFFDFDKNKDNLSKEQLKRMSNLVPPA
ZtritIPO323_04g00959	Yes	Gpa1	Eukaryot. Cell., 8 (2009), pp. 1001	Mycgr3P52873	Guanine nucleotide-binding subunit alpha	353	Fungal G-protein, alpha subunit;Guanine nucleotide binding protein (G-protein), alpha subunit;Guanine nucleotide binding protein (G-protein), alpha subunit;G protein alpha subunit, helical insertion;Guanine nucleotide binding protein (G-protein), alpha subunit;Guanine nucleotide binding protein (G-protein), alpha subunit;Guanine nucleotide binding protein (G-protein), alpha subunit;Guanine nucleo…	#N/A	#N/A	Zt-IPO323-contig1	2515109	0	353	0	MGCGQSSESKEGKQRNEEIENQLKRDKMNLRNEIKMLLLGAGESGKSTILKQMKLIHEGGYSRDERESFREIIFSNTVQSMRVILEAMESLELPLDDQRAEYHVQTIFMQPAQIEGDVLPPEVGQAIKTLWSDAGVQAAFQRSREYQLNDSAKYYFDSIDTIASPTYIPSDADVLRSRVKTTGITETTFIIGDLTYRMFDVGGQRSERKKWIHCFENVTTILFLVAISEYDQLLFEDETVNRMQEALTLFDSICNSRWFTKTSIILFLNKIDRFKEKLPVSPMKNYFPDYEGGQDYGAACDYILNRFVSLNQHPTKQIYTHFTCATDTMQIRFVMAAVNDIIIQENLRMCGLI
ZtritIPO323_04g02799	Yes	Gpa3	Eukaryot. Cell., 8 (2009), pp. 1001	Mycgr3P76503	G- alpha subunit	356	Guanine nucleotide binding protein (G-protein), alpha subunit;Fungal G-protein, alpha subunit;Guanine nucleotide binding protein (G-protein), alpha subunit;Guanine nucleotide binding protein (G-protein), alpha subunit;G protein alpha subunit, helical insertion;G protein alpha subunit, helical insertion;G protein alpha subunit, helical insertion;Guanine nucleotide binding protein (G-protein), alph…	#N/A	#N/A	Zt-IPO323-contig10	1112169	0	356	0	MGACMSSGNNEEGDQKKRSQMIDRSLEEDSKKLRRECKILLLGSGESGKSTIVKQMKIIHQNGYSHDELQLYRHTIYKNLIDCAKALVGAMRQFEIEIENEANRAHCDTIMEYTVDPDPQQSLDPKIGEAVAGVWKDPCISKVFDHQNEFYLMDSAPYFFDEALRITGPDFIPTEADVLRARTKTTGIYETRFQMGQLSIHMFDVGGQRSERKKWIHCFENVTSIIFCVALSEYDQVLLEESSQNRMMESLVLFDSVVNSRWFMRTSIILFLNKVDLFRAKLAKSPLGNYFPDYSGGNDVNRAAKYLLWRFNQVNRAHLNLYPHLTQATDTSNIRLVFAAVKETILQNALKDSGIL
ZtritIPO323_04g06533	Yes	Gpb1	Eukaryot. Cell., 8 (2009), pp. 1001	Mycgr3P68892	G- beta subunit	374	G-protein beta WD-40 repeat;G-protein, beta subunit;WD40 repeat;WD40 repeat;WD40 repeat;WD40 repeat;WD40 repeat;WD40 repeat;WD40 repeat;WD40 repeat;Guanine nucleotide-binding protein, beta subunit;WD40 repeat, conserved site;WD40-repeat-containing domain;WD40 repeat;WD40 repeat;WD40-repeat-containing domain superfamily	#N/A	#N/A	Zt-IPO323-contig2	2862220	0	374	0	MADQNESVQQRIQIARRDAEALKDRIKRKKDELADTTLRDVARQRTEQLPRLAMKTKRTLKGHLAKIYAMHWSTDRRHLVSASQDGKLIIWDAYTTNKVHAIPLRSSWVMTCAYSPSGNYVACGGLDNICSIYNLSAREGPTRVARELSGHSGYLSCCRFINDRRILTSSGDMTCVLWDIETGQKITEFADHLGDVMSLSINPLDNNQFVSGACDAFAKLWDIRQQKCTQTFAAHDSDINAIQFFPNGHAFGTGSDDASCRLFDIRADRELQSYTIGEPVCGITSVAFSVSGRLLFAGYDDFECKVWDVLRGERVGTLQGHDNRVSCLGVSNDAMSLCTGSWDSMVRRVIDLRVHCCMLTILLASYLGVVDIVD
ZtritIPO323_04g08276	Yes	Tpk2	Mol. Plant Pathol., 7 (2006), pp. 565	Mycgr3P99725	probable cAMP-dependent kinase type 2	461	Protein kinase domain;AGC-kinase, C-terminal;AGC-kinase, C-terminal;AGC-kinase, C-terminal;Protein kinase domain;Protein kinase domain;Protein kinase domain;Protein kinase domain;Protein kinase, ATP binding site;Serine/threonine-protein kinase, active site;Serine/threonine-protein kinase, active site;Serine/threonine-protein kinase, active site;Serine/threonine-protein kinase, active site;AGC-kin…	#N/A	yes	Zt-IPO323-contig3	3106687	21	461	0.0455531	MPSLGFLKKKRTKDSTASNEVASPTSPTIGSPISQTLSRQSNLFSEQNQQSQQQPPQTSGQDSVQQNTSASQSSNAKADDPMNISPQPSAVQQQPAQPQQQYNGSQHDSAHEQNGHNPNQQHVPLLNVSKTAPTVNPLRETKGKYTLNDFQISRTLGTGSFGRVHLVQSKHNSRFYAVKVLKKAQVYKMKQVEHTNDERKMLQRCRNPFLITLWGTWQDSKNLYMVMDFIEGGELFSLLRKSQRFPNPVAKFYAAEVTIALDYLHSMNIIYRDLKPENLLLDRHGHIKITDFGFAKEVPDITWTLCGTPDYLAPEVVSSKGYNKSVDWWSLGILIFEMLAGFTPFWDSGSPLKIYENILKGRVKYPPYIHPDAQDLLSKLITADLTKRLGNLHGGSQDV…
ZtritIPO323_04g00608	Yes	Bcy1	Mol. Plant Pathol., 7 (2006), pp. 565	Mycgr3P98311	camp-dependent kinase regulatory subunit	460	cAMP-dependent protein kinase regulatory subunit, dimerization-anchoring domain;Cyclic nucleotide-binding domain;cAMP-dependent protein kinase regulatory subunit, dimerization-anchoring domain superfamily;cAMP-dependent protein kinase regulatory subunit, dimerization-anchoring domain;RmlC-like jelly roll fold;cAMP-dependent protein kinase regulatory subunit;RmlC-like jelly roll fold;Cyclic nucleo…	#N/A	#N/A	Zt-IPO323-contig1	1706743	35	460	0.076087	MSLPSDYTNEISALNRDILKHNPKDILQFCANFFHRRLESQRAEFLLSQRHSAAESTFPGSNPFGGTSNPATQPTSSTAGGMHSVTEEEEHDFASPTASHFPPDVSHSPRAAPSSTPSDNNSAFGNFGGFGFGTSNNTSRSGEAPPAATAGAMDQPQSFPSNYNMNRRTSVSAESLAPAAADDSSWKAPTYPKTQDQISRLREAVSHNFLFSHLDDDQSAQVLGALQERKVPAKDVRVIVQGDAGDYFYVVESGSFDIYVSPTGKVENGPEGMGARVASSGPGTSFGELALMYNAPRAATVVSTEPSILWQLDRVTFRRILMDSAFQRRRMYESFLESVSLFSSLTPYERSKIADALETTKYPAGSAIIREGDVGDKFYILESGQAEAIKRGREDRPLK…
ZtritIPO323_04g08040	Yes	Ssk1	PLoS One 12 (2017) e0183065.	Mycgr3P70181	Two-component response regulator SSK1p	844	Signal transduction response regulator, receiver domain;Signal transduction response regulator, receiver domain;Signal transduction response regulator, receiver domain;Signal transduction response regulator, receiver domain;Signal transduction response regulator, receiver domain;Signal transduction response regulator, receiver domain;Signal transduction response regulator, receiver domain;Signal …	yes	#N/A	Zt-IPO323-contig3	2498988	11	844	0.0130332	MARFTLRPFLRRIRSSSHTSTSKRSDSVSATSTSTAATSAIPSPGLSGSTGPSPQKSLSIADLREKRSAQNADIPELPLEHRLPPPVDNINTATGTSAGKHDDNPVERRPSLSETLVSSSAGPGAQLQKLDSDGQLPPPLHVDIDQLSNNPQLTLEQPTPDDYSTNPVDLAGIKASPDFHPPSADPHIDTPTDHTTTSTAHPHSNDELPTDFSLHRQQSLVDSTDAAVINTLIHNPTVADSSVVLPGISSSASSSMATSARRKIWVKRPGASATLVQIKEDDLVDDVRDMILRKYANSLGKTFDAPDMTLRIATRLVHGSARDERLLGPEEDMCHTIDTYYPGGQTVEEALLIDVPQKRTPKPSPRPYQHMSYHAMDEFRPAENGTDYFPPMPAVIQPT…
ZtritIPO323_04g12304	Yes	ADE5/7	PLoS One 12 (2017) e0183065.	Mycgr3P87000	phosphoribosylamine-glycine ligase like	428	Phosphoribosylglycinamide synthetase, C-domain;Phosphoribosylglycinamide synthetase, C-domain;Phosphoribosylglycinamide synthetase, C-domain;Phosphoribosylglycinamide synthetase, N-terminal;Phosphoribosylglycinamide synthetase, C-domain superfamily;ATP-grasp fold, subdomain 1;Phosphoribosylglycinamide synthetase, ATP-grasp (A) domain;Phosphoribosylglycinamide synthetase;Phosphoribosylglycinamide …	#N/A	#N/A	Zt-IPO323-contig8	84684	27	428	0.0630841	MTNQLRILLVGNGGREHTLAWKLAQSPLVDEIHVVPGNGGTASVNKCTNITSVSDKDFPALAQYAKSNNINLLIPGPEAPLVKGIADIFAEHAPCIPCFGPSKAAANMEGSKAFSKDFMKRHNIPTARFENFDNYEAASKHLETVDYKVVIKADGLAGGKGVVLPQTKEEAQSNLKDMMLAKEFGDAGSTVVIEECLEGDEISILSLSDGQSILSLPAAQDHKRIRDGDEGPNTGGMGTYAPAPVATKEILDEIERTTLRPTIEGMRKEGMPFVGCLFTGYMLTKNGPRLLEYNVRFGDPETQSCLSLLQSDLAELIVACTNGSLNSKTIEVASGSACTVVLAAGGYPENPKTGFEMTVNEPQNGVNYFHAGTTVKDGKLVTSGGRVIASTATGSTLQE…
ZtritIPO323_04g12402	Yes	Wor1	Mol. Plant Pathol. 154 (2014) pp 394	Mycgr3P46572	transcriptional regulator Wor1	537	Gti1/Pac2 family;Gti1/Pac2 family;Gti1/Pac2 family;Gti1/Pac2 family;Gti1/Pac2 family	#N/A	#N/A	Zt-IPO323-contig8	388930	28	537	0.0521415	MSGGAGPLVPTFHGFVHNSMDGLVLFEACLSGKLHHVPRRPHDRERSSLIKSGSIFIYEENASGIKRWTDGVAWSPSRILGNFLIYRELEKPFPPGEKKRAMKRKRTSIPGEPYPRRDSDENEAPPEVPTPLTPPTPNATGEVKPEAAGTDQDKELERSLIGSLVDSYGFRPEGLVKKTMSISVNGISHHMVSYYKVDDVKNNLLPRPLSDPRLQNISVRPELYLKQNFRAPVEETEHYAIDGHMNAHPQMMYSSMAGGYGAPQGQYFQQQQQQGRPYPGMYSMPQSNGGMPYGSMPGQNWPTQQAPPAPMPYGGHQQQHPQHQQQQPYGGQGYGSYYKPEQHSNGSAPKTESQQPASQYGNNQYASAYPAMQQRSGSQSAPSMMQPPYQQTPSQQQQP…
ZtritIPO323_04g03221	Yes	Atr4	Mol. Plant-Microbe Interact., 16 (2003) pp. 689	Mycgr3P88011	ABC transporter	1632	AAA+ ATPase domain;ABC transporter-like;ABC-2 type transporter;ABC-2 type transporter;CDR ABC transporter;ABC-transporter N-terminal domain;ABC-transporter N-terminal domain;ABC-transporter N-terminal domain;ABC-transporter N-terminal domain;ABC-transporter N-terminal domain;ABC-transporter N-terminal domain;ABC-transporter N-terminal domain;ABC transporter, conserved site;ABC transporter, conser…	#N/A	yes	Zt-IPO323-contig11	690375	37	1632	0.0226716	MATGGSASTPIVGDYNPERVEQLFDIPRPEQGNIYVEAENAARTPSGAQESQLSGSTPGINTADHADDSYLTANGREAAESINDDKKSSGFNSDDDQPINAEERNILRRLATNSRRSMNNTNEDPEALQRTGTLDGLGMDDPVFDPNSPRFDLYKWLKLTLKLVNDEDIKIKRSGLAFKDLHVSGSGSALNLQPTVSSMLSAPLRIGEMFSMAKKPHKQILRSFDGLMKSGELLIVLGRPGSGCSTLLKSLTGQMHGLTMDEKTTIHYNGIDQKQMIKEFQGEVIYNQEVDKHFPHLTVGQTLEHAAALRMSQQRPLGTSRQSAVEYLTQVVMAVYGLSHTYNTKVGNDFVRGVSGGERKRVSIAEMALAGSALAAWDNSTRGLDSATALTFIKALRLN…
ZtritIPO323_04g13694	Yes	MCC-1	Mol. Plant-Microbe Interact., 24 (2011), pp. 469	Mycgr3P47503	RNA polymerase II holoenzyme cyclin-like subunit	329	Cyclin-like;Cyclin, N-terminal;Cyclin-like superfamily;Cyclin-like superfamily;Cyclin-like superfamily;Cyclin C/cyclin-like subunit Ssn8;Cyclin C/cyclin-like subunit Ssn8;Cyclin C/cyclin-like subunit Ssn8;Cyclin C/cyclin-like subunit Ssn8;Cyclin C/cyclin-like subunit Ssn8;Cyclin-like;Cyclin-like;Cyclin-like superfamily;Cyclin-like superfamily	#N/A	yes	Zt-IPO323-contig9	1594202	22	329	0.0668693	MAANYWDSTQAKFWTFAKAELSDLRKDLEKTNQPLHNRYTLPDRRLMNIYIQQQLVKLARRMSLRQQALATAQIYIKRFYLRVEMRKTNPYLIMATAVYLACKMEECPQHIRLMLGEAARQWPELGVTETSKIGECEFALISTLSSRLICHHPYRSLSELGPIFGLSSEETQLAHSILNDSYNTDLPLLYAPHIIAITAVFLAVVLRPSGQPPGLQAHSTQGSPVQLSSGMISPLSSSMPSFSPSVSGNAAQQAFLGGFSGLKQAGPKLSKLVDWLAESKVDMNSIVDATQELVSLYEVWESYSERTCKEAITKFVKDAGMAGGGLLNK
ZtritIPO323_04g03474	Yes	BGS1	Fungal Genet Biol. 79 (2015) pp. 174	Mycgr3P101655	glycosyltransferase family 48	1942	1,3-beta-glucan synthase subunit FKS1-like, domain-1;Nucleotide-diphospho-sugar transferases;1,3-beta-glucan synthase subunit FKS1-like, domain-1;Glycosyl transferase, family 48;Glycosyl transferase, family 48;Glycosyl transferase, family 48;Glycosyl transferase, family 48;Glycosyl transferase, family 48;Glycosyl transferase, family 48;Glycosyl transferase, family 48;Glycosyl transferase, family …	#N/A	yes	Zt-IPO323-contig11	1342358	57	1942	0.0293512	MAHPQGGYDDGYGQQRPPPHGGADPYYQDDQAYYDQQGYAQGGQGQQDGYYDDQGYYQAGHDSYQDGYYDAGQQGYQDEYYDNQYYDQGAPPAGQYQQPGQGGVPRRRGHDSEEDSETFSDFTMRSDMARAAEMDYYGRGDERYNSYGDGQGRGYRPPSSQVSYGGNRSSGASTPVYGMDYTSALPAGQRSREPYPAWTSDAQIPLSKEEIEDIFLDLTAKFGFQRDSMRNMFDHLMTLLDSRASRMSPNQALLSLHADYIGGENANYRKWYFAAHLDLDDAVGFANMKLGKANRATRKARKAAKKKNKDNEPQNEEATLESLEGDNSLEAAEYRWKTRMNRMSQHDRVRQIALYLLCWGEANQVRYMPEVLCFLYKCAEDYYQSPACQNRVEPVDEFT…
ZtritIPO323_04g00642	Yes	GT2	PLoS Pathog. 13 (2017) e1006672	Mycgr3P65552	glycosyltransferase family 2	483	Nucleotide-diphospho-sugar transferases;Nucleotide-diphospho-sugar transferases;Nucleotide-diphospho-sugar transferases;Nucleotide-diphospho-sugar transferases;Nucleotide-diphospho-sugar transferases;Nucleotide-diphospho-sugar transferases;Nucleotide-diphospho-sugar transferases;Nucleotide-diphospho-sugar transferases;Nucleotide-diphospho-sugar transferases;Nucleotide-diphospho-sugar transferases…	#N/A	yes	Zt-IPO323-contig1	1786769	17	483	0.0351967	MELLSPCSGSGSMLSILGWFWAFVSAFVLRYLRTIVNCISNWTYRPIPIPDNPTYGPQDVTIILPTIAQGGEELEGTLRTCLRTEPYEIILVTIDANVKNLTLLAKKINSKKIRVLSVREANKRRQMCRAIPEVSTRITIFVDDDVIWPVKLLPWILAPFENPQMGGVGTSQRRVRPEKMNAWVFLNMGYLERRNWDCSACLHIDGGLPCLSGRTAAYRTSILQDDAFTHGFTNETWRTMQLNADDDNFITRWLYSHNWKIGMQYHKEAEVLTTLEAGPKYLSQCLRWVRSNWRSNIKSMFVERHYWYTQLWTTYSCLQTTITAWALPWDAFLFYSLHKASTDWSDDSRKMAFTLLFLWIFGFTKNVKLWGHYFRYPVDVIYIPVHIAFGYFHGLIKFW…
ZtritIPO323_04g13204	Yes	Alg2	Molecular Microbiology 81 (2011) pp. 415	Mycgr3P75289	mannosyltransferase alg2	478	Glycosyltransferase subfamily 4-like, N-terminal domain;Glycosyltransferase subfamily 4-like, N-terminal domain;Glycosyl transferase, family 1;Glycosyl transferase, family 1;Glycosyl transferase, family 1;Glycosyl transferase, family 1;Glycosyl transferase, family 1;Glycosyl transferase, family 1;Glycosyl transferase, family 1;Glycosyl transferase, family 1;Glycosyl transferase, family 1;Glycosyl…	#N/A	yes	Zt-IPO323-contig9	215575	76	478	0.158996	MATRRNIVFVHPDLGIGGAERLIIDAAVGLQSNGHKITILTSYRDTNHCFEEARDGTLDVRVRGDAIFPPSLFGRFAILCTILRQLSLVASTVPRELPTLVPDVIIVDQLSACIPFFRLLYPKAKVLFYGHYPDRLLVQQEVGSLRKVLKKLYRLPFDAFEGWSTGCADGVVVNSKYTRSVFRQTFPDMKKRELKVVYPCVDTSEDEGATRDNSAPLLPNRKILLSINRFERKKNLALAINAYAGLAPSERSQSTLILAGGFDPRNAENALTHTNLQSLADSLRLTHATLRSPSISTLTTSPETDQQANILFLLSIPSSLKSTLLQQAKILIYTPSNEHFGIVPLEAMLSRTPVLATNTGGPLETIYDGRTGWLRSPEKVDAWTDVLRKGLISSSEESL…
ZtritIPO323_04g12742	No	1LysM	Plant Physiol., 156 (2011), pp. 756; Mol Plant Pathol. 22 (2021) pp 683	Mycgr3P105487	Chitin elicitor-binding	97	LysM domain;LysM domain;LysM domain superfamily;LysM domain superfamily;LysM domain superfamily;LysM domain superfamily;LysM domain superfamily;LysM domain superfamily;LysM domain;LysM domain;LysM domain;LysM domain;LysM domain;LysM domain superfamily	yes	#N/A	Zt-IPO323-contig8	1261607	25	97	0.257732	MQFTALVAALLSVAAVQAQRNPITITPQFDCGATNSQQYVARSGDTLTKIAQEIYHDVVGVCDIARANNLADPNRIDAGTPYTIPINCQTYDRNSCL
ZtritIPO323_04g12740	No	xLysM	Plant Physiol., 156 (2011), pp. 756; Mol Plant Pathol. 22 (2021) pp 683	Mycgr3P105487	SMR56991.1 unnamed protein product	97	LysM domain;LysM domain superfamily;LysM domain superfamily;LysM domain superfamily;LysM domain superfamily;LysM domain superfamily;LysM domain superfamily;LysM domain;LysM domain;LysM domain;LysM domain superfamily	yes	#N/A	Zt-IPO323-contig8	1256649	51	97	0.525773	MKVTTIIAALLSVAVVDAQNNAQCRKLGLPCHATKTIPYVVKKGDTLTHIAHDIYKRKVGICDLAYTNHIGYNPDLIYEDQTLLSESYPKAKLLKTG
ZtritIPO323_04g04358	No	NLP	Mol. Plant-Microbe Interact. 22 (2009) pp. 790	Mycgr3P88451	probable NPP1 domain	237	Necrosis inducing protein;Necrosis inducing protein;Necrosis inducing protein;Necrosis inducing protein;Necrosis inducing protein;Necrosis inducing protein;Necrosis inducing protein;Necrosis inducing protein;Necrosis inducing protein;Necrosis inducing protein	yes	#N/A	Zt-IPO323-contig13	661521	24	237	0.101266	MRLALLLLVAVSDVLASSIHQKRAVIDHDAVIGFQETVPKSTIGELYLKYKPFLYVVNGCVPFPVVDAQGNTGGGLQPTGGSNSGCSESTGQVYARSSHYKDRFAIIYSWYMPKDSPADGLGHRHDWEGIVVWLSDATASATLLGVAASAHGNYDTQKPPLLHTSGGTHPLIRYFSVFPLNHQSGFTSVKGQEQPLIAWEELTDAARQALENTDFGSATVPFKDATFENNLDEAQLD
ZtritIPO323_04g07390	No	91471	Plant Physiol 167 (2015) pp. 1158	Mycgr3P91471	XP_003854558.1 hypothetical protein MYCGRDRAFT_91471	154	N/A	yes	#N/A	Zt-IPO323-contig3	777537	10	154	0.0649351	MQFTQISLASAVFFLGTMTVVKGVALAVPDSDQPTSPQPKPPAGPDPNFVWTPPEFPEDKPEDGYCKYTECDVNGAYETWLTQEVCINSGFNYQLEGHCWNNAGSYIDFDLFTRNCQAYARMGWTEPTQLGKYHRWYDRKHYASEGVSAFCFHY
ZtritIPO323_04g07308	No	103572	Plant Physiol 167 (2015) pp. 1159	Mycgr3P103572	XP_003853676.1 hypothetical protein MYCGRDRAFT_103572	66	N/A	yes	#N/A	Zt-IPO323-contig3	525861	8	66	0.121212	MHAFKLCAVFSMMAATAFAHKCKPNPPASGYCYYSPTDMRACHHYHECKTPNGACGYNNKGEMVCS
ZtritIPO323_04g01750	No	102792	Plant Physiol 167 (2015) pp. 1160	Mycgr3P102792	XP_003857087.1 hypothetical protein MYCGRDRAFT_102792	114	N/A	yes	#N/A	Zt-IPO323-contig1	4512551	20	114	0.175439	MKISVMLAILATITAPVLAAPQDLVQREEMALERYATAFKRIREEVATTQDLPKREVDKLAFKRMEEELGQSLSKRHFDGCDFCLATEGTGPVPGTTYSICCCQGCACYGGKHC
ZtritIPO323_04g07391	No	108482	Plant Physiol 167 (2015) pp. 1161	Mycgr3P108482	XP_003853702.1 hypothetical protein MYCGRDRAFT_108482	108	N/A	yes	#N/A	Zt-IPO323-contig3	780566	50	108	0.462963	MPSKIVLAHLFGAVSVVLARTSFHKERCCLWSDTLNRWYGLPSATQQACNFIDHSDYESDDEGWCHAKGGYGIVDECFSCLCWNGANAHSCGGGGKWGGATTNCGHNC
ZtritIPO323_04g03179	No	Pks1	Scientific Reports 8, (2018) Article number: 17070; BMC Biology 16 (2018) Article number: 78	Mycgr3P96592	polyketide synthase	2192	Polyketide synthase, acyl transferase domain;Polyketide synthase, phosphopantetheine-binding domain;Polyketide synthase, beta-ketoacyl synthase domain;Beta-ketoacyl synthase, N-terminal;Thiolase-like;Malonyl-CoA ACP transacylase, ACP-binding;Phosphopantetheine binding ACP domain;Polyketide synthase, dehydratase domain;Polyketide synthase, dehydratase domain;Acyl transferase;Thioesterase;Beta-keto…	#N/A	yes	Zt-IPO323-contig11	586456	66	2192	0.0301095	MSNILLFGDQTAEQYPLLHRIVLRKDNVLLLSFVERCALALREETRTLSRSQREVMPDFLTLSNLIEAYYQKGEKVLMLESAFLTIAQLGHYIGYFSENPSELPAVSDTRVLGLCTGLLAASAVVSAKTVEELAIVGVDFVRIAFRSGAVVDNVRSMLGQSSQDKSTWSTIISGPSEVDVKDALTSFHEASGIPRSNQAYVSAVSTMALTVSGPPITVERFFQESSLIINHRVSIPIYGPYHAGHLFGEAECERILSGEVGQELRKHMPASLVHSAATGKPIVSENAYELAKLALGEIHQYPVRWDYLLEETVAQIGHYPCGAKIFALGASNIATSLSSALKAGGQADVMIVDEASFVETKKYTGRTQTDKIAIVGMAGRFPNSANHEALWDLLMKGLD…
ZtritIPO323_04g12274	No	Pks7	Scientific Reports 8, (2018) Article number: 17070	Mycgr3P45348	polyketide synthase	2384	Polyketide synthase, enoylreductase domain;Polyketide synthase, phosphopantetheine-binding domain;Polyketide synthase, dehydratase domain;Polyketide synthase, acyl transferase domain;Polyketide synthase, acyl transferase domain;Polyketide synthase, beta-ketoacyl synthase domain;Polyketide synthase, beta-ketoacyl synthase domain;Polyketide synthase, beta-ketoacyl synthase domain;Polyketide synthas…	#N/A	#N/A	Zt-IPO323-contig7	2581920	347	2384	0.145554	MASEHRSSKEFKQEPLAIVGLACRLPGHCNSPRDFLNLLQAGRIASIEVPKSRFNRDGFYAGPNQPGSIRSPGGMFIEDIDPKTFDATFFGINKQTAVAMDPQQRQLLEVVYEAMENAGIRLEDVNKKPIGCFVGSYAVDYGDIQGRDPADRAPGVTVGVGRAILSNRISYFLNTQGPSMTIDTACSGSLVGLDVAARYLSSGEIDGAIVAGANIYLSPEHAMDKGVINGAMSPTGKCHTFDARADGYIKAEAVNAVIVKRLSDALRDGDPVRAIIRGSATNNDGRTGGITAPSPEAQAVAIRAAYANAGITDFNATTYVECHGTGTQAGDPAEAQGVASVFAETRDPLHPLIIGSAKANIGHSEPAAGVTGLIKAILTLESDSIPGLPSLQTPNPQID…
ZtritIPO323_04g04366	No	Pks8	Scientific Reports 8, (2018) Article number: 17070	Mycgr3P51018	polyketide synthase	2626	Polyketide synthase, acyl transferase domain;Polyketide synthase, beta-ketoacyl synthase domain;Polyketide synthase, phosphopantetheine-binding domain;Polyketide synthase, phosphopantetheine-binding domain;Polyketide synthase, dehydratase domain;Polyketide synthase, enoylreductase domain;Polyketide synthase, ketoreductase domain;Polyketide synthase, ketoreductase domain;Polyketide synthase, ketor…	#N/A	#N/A	Zt-IPO323-contig13	679175	344	2626	0.130998	MDAHGMESTIEADAIAIVGLATRFPQDCTSSEELWKFLVNGRNAHTPFPEDRLGSGHYHPDSEHGGTHAVLGAHFLSEDPAYFDAPFFSITKGEALSLDPQQRLVLENVYLALENSGYSLDKVAGSNTSVFVSGFNHDHYALLNMDPEAALRYKATGTTNSMNSNRVSWFFDLKGASATVDTACSSSMVALHLGCQGLRTGETEMSVVSGVTVISYPGDTTSMSHVGFLGPTGKCFSFDHRAEGYGRGEGVGTVILKRVRDAVRDGDTIRAVIRGTCINQDGRTPGLTLPDSGAQERLIKKVYASAGIGFDQTAYVEAHGTGTAAGDPIEANGIARGFSGRKNDVPLYVGTIKASTGHLEGAAGVAGVIKSILMLESGIIPPQATFEKVNPKIPAKKWR…
ZtritIPO323_04g13135	No	Nrps1	Scientific Reports 8, (2018) Article number: 17070	Mycgr3P110642	non-ribosomal peptide synthetase like	2128	Polyketide synthase, phosphopantetheine-binding domain;Polyketide synthase, phosphopantetheine-binding domain;AMP-dependent synthetase/ligase;Thioester reductase-like domain;Thioester reductase-like domain;Amino acid adenylation domain;Amino acid adenylation domain;ACP-like superfamily;Phosphopantetheine binding ACP domain;Phosphopantetheine binding ACP domain;Phosphopantetheine binding ACP domai…	#N/A	#N/A	Zt-IPO323-contig8	2353113	23	2128	0.0108083	MAADERDLDQIRRWNSKAFEAIENKCVHTLIAEKASEHPAKIAIDAWDGKLTYRELEDLSSRVAYVLYARGFRPGESPSVLPLCFEKSKWTSIAMLGAMKAGGICVALDISQPSKRLRSIVEQTRARWVICTTATLSIAKACSESNETIVDLEQALREDSKETTLPHVSPTQTVFVTFTSGSTGRPKGACISHANVAAAVHYQGDLLGFRDARVLDFAPYSFDVAWSNVLHTLCAGSCLCVPRANDMLNDVGRCIDVYEATLINITPTMLRTLEKKPASLQTILLSGEPPSPDLLSKWAGQVDLKNTYGPAECTFKSTFADVHPDSDFIPASRRLGTAYGAKTWIVNAEDQSHLVRIGEVGELWLEGPLVGQGYLHDAERTSTAFVNSPSWSPRSAGGL…
ZtritIPO323_04g08622	No	Cbr2	Fungal Genet Biol., 82 (2015), pp. 69	Mycgr3P57682	NADH-cytochrome b5 reductase	488	NADH:cytochrome b5 reductase (CBR);Cytochrome b5-like heme/steroid binding domain;Cytochrome b5-like heme/steroid binding domain;Cytochrome b5-like heme/steroid binding domain;Cytochrome b5-like heme/steroid binding domain superfamily;Cytochrome b5-like heme/steroid binding domain;Oxidoreductase FAD/NAD(P)-binding;Oxidoreductase FAD/NAD(P)-binding;Oxidoreductase, FAD-binding domain;Oxidoreductase…	#N/A	yes	Zt-IPO323-contig4	632981	18	488	0.0368852	MVDSSEKVSSEVDTGKSPDRKELKAKWANANSDKEEKSFKKEEVAKHSSKTDCWIAIHGRVYDVSEYLKDHPGGKEAILEVAGTDSTAAYEDVGHSEDAREILQGLDIGALEGAPDESKKPSGPVHPPASEVVHRQSSAQDQPTSSSIITPRLELAAATVAAAGLAWAAIHFGTVPSLHLGGGTGSFTQGFLAASVSFAVVGGFGARFLSQATKFGQDFSSYPAHIRSSTKPVDFKPSGVLTPQEYRKYKLRAKKEVGEGIWRFTFDLPNSWSILGLPIGQHIAIKGIVDDHTVVRSYTPISSNRDLGRLELLVRVYPDGQLGNYLKNLKVGDAADIRGPKGAMRYRKGMSKHIGMVGGGTGITPLFQIIRAICEDKTDDTKVTLIYGNRSEGDIMMRE…
ZtritIPO323_04g08621	No	Cyp-24	Fungal Genet Biol., 82 (2015), pp. 69	Mycgr3P70785	P450 monooxygenase	557	Cytochrome P450, E-class, group I;Cytochrome P450;Cytochrome P450;Cytochrome P450 superfamily;Cytochrome P450 superfamily;Cytochrome P450 superfamily;Cytochrome P450 superfamily	#N/A	#N/A	Zt-IPO323-contig4	630430	62	557	0.111311	MATTKSFYFQGSKDKNLSLDVDVENINDLAGLKEVIGTSCAVVKPEGLSFYLEDELLEEISDIKEAQGRISIKVDGHTVRSVPGPPGLPLIGNYFEVFPDHLGNNQRLFDKYGPIFSTNNMGSVVCQTNDPELADVCFAETEFFSKEINSSHPLYPIKQQQAGVFLADTSAPAWKVVHKFLPPALGPKAVRHYAPEMNGCCNEAFPVFDKLESENEAWNVYQFMLKLSSGAIGKIMLGQDFEHFSSVDAPLHKMVLAMAEVLSINKKIASRGEWYSHLPFGDPARLKNLQKYMAEFIETSIKNAKSNGTEDLPLQDAALKASNVIDYLVRATDSTGKQLPKENLMPAVTVACGAGFTTTSSLLSWCIYALVTYPGIQAQLLQELVDNDINDSDNITAEQ…
ZtritIPO323_04g01251	No	BrlA1	Front. Microbiol., (2018) doi.org/10.3389/fmicb.2018.01859	Mycgr3P31676	Zinc finger	361	Zinc finger C2H2-type;Zinc finger C2H2-type;Zinc finger C2H2-type;Zinc finger C2H2-type;Zinc finger C2H2-type;Zinc finger C2H2-type;Zinc finger C2H2-type;Zinc finger C2H2-type;Zinc finger C2H2-type;Zinc finger C2H2-type;Zinc finger C2H2-type;Zinc finger C2H2-type;Zinc finger C2H2-type;Zinc finger C2H2 superfamily	#N/A	#N/A	Zt-IPO323-contig1	3281850	37	361	0.102493	MAYPVRDGYQGYQQQYAMYPNRTHQLQPEIPHHLASSQYANYTSMPQQLQQQPQQPQHHHPQHQSRASQSPPQSRSPTSEDGRNKPSLPSISNLLGIAGRPGQEQGIQHARSPTSQSDQTSQPRQPSPQSRAQDQSTSSPRSVATVAPQLRTDSVLERTQSPATIASPSNMSGPPYFVGSAINNVEPMDQRTSQVEMIKRTSVPSQPNTSPYMNGRHASSSYTSSPGGGAAPPYYSPADSAYSLPPSGLYQQRPLPSNFPPNTSMPIQAATSNPWEHHHYISPSSQATFPQSQDRYICPTCNKAFSRPSSLKIHTYSHTGEKPFKCPHSGCGKAFSVRSNMKRHERGCHGGMGHMGHPQMV
ZtritIPO323_04g08694	No	AbaA	Front. Microbiol., (2018) doi.org/10.3389/fmicb.2018.01859	Mycgr3P92404	Regulatory abaA	732	TEA/ATTS domain;TEA/ATTS domain;TEA/ATTS domain;TEA/ATTS domain;TEA/ATTS domain;TEA/ATTS domain;TEA/ATTS domain;TEA/ATTS domain;TEA/ATTS domain	#N/A	#N/A	Zt-IPO323-contig4	824620	162	732	0.221311	MMIQPTRVLPSNASPLRDADSLHGPRVLQEHSGNRQYHNYSYTEHSQPKYPPSLSTENSYIGHQPLHHEAHYYQQHPAQRYHGGSRRSRPPTREEQDAWMRKCLKEADVLYARFRASDGYAKYRQRQQREEKPGTEQKWPEHLEVAFFQALAIFPPMGRNKQSHRDKLRGRNELISDYIYQETRVLRTRKQVSSHIQVLKPFTRGDPAITKYFVKQRGHGDHYGGSRSSHVDRRHTSRYPVNAPPHDMCNGRFPMPRVDTRDWSSSHIPLGTFEPLSFEMFVQQKFVQDHDKPDIVKRLHTYTASTHHPCLADEHFRDWPTLGYTYPQLAKMHARRPLNCNLVAAQASIALTTDTWKDQENVELGISFSCRGQQLPAGAAVTCLNRFYKDGICFSDSGV…
ZtritIPO323_04g01670	No	FlbB	Front. Microbiol., (2018) doi.org/10.3389/fmicb.2018.01859	Mycgr3P66896	bZIP-type transcription factor like	380	Basic-leucine zipper domain;Basic-leucine zipper domain;Yap1 redox domain superfamily;Yap1 redox domain superfamily;Yap1 redox domain superfamily;Yap1 redox domain superfamily;Basic-leucine zipper domain;Basic-leucine zipper domain;Basic-leucine zipper domain	#N/A	#N/A	Zt-IPO323-contig1	4324113	29	380	0.0763158	MTTFHAAHQPHGLSMSDGMSHDVGYDTNPPGSDRSPLHDLGFYKNITPEQKQTKDGQPAKRRGPKPDSKPALTRRQELNRQAQRTHRERKEMYIKALEQEVLRLKETFSQTTRERDTIAEENRRLKELLQQHGISYDFGSSPIRFKHENSSYGPSSSGSISGSYRGASDSAGFSPTPDPIPGMHQGQMAPPQSMPMRNMAQLPNNRLDYDQIGIDFVLTLERPCMDHMQYLLVRSHNPTGQPHHHPMENADDALHEHMSGHALMASGPPLSHIIDRPAEPYPHQMPEEMSPTALGKLLDLSSRLPRNMYDREGEITPIMAWAMIFGHERVNELVEEDVERVKKGLEGKVRCYGFGAVVEEFEVRDAIAAVFNDKDSVMRG
ZtritIPO323_04g06594	No	MVE-1	Appl Environ Microbiol. 77 (2011) pp. 942	Mycgr3P37276	SMR46610.1 unnamed protein product	618	Velvet domain;Velvet domain;Velvet domain;Velvet domain;Velvet factor;Velvet factor;Velvet domain	#N/A	#N/A	Zt-IPO323-contig2	2995014	37	618	0.0598706	MDRVSERVERGHYIPVENQTESSTSRVTVEGRKLTYRMSVLQQPVRARACGQGAKSSADRRPVDPPPIVELKIFEGEDQENDITFTMHANYFLFATLEQARPIANGRVSNERSTPVLTGTPVAGMVYLDRPTPAGYFIFPDLSVRHEGVYRLSFSLYEDCKSPKDEDKTEEGAKSESDAHVTHRLEVKSEPFNVFSAKKFPGLTESTSLSRMVAEQGCRVRIRRDVRMRKRETKPGGREWDNYEDETAQARARVSATPESSGYQVSQNARYMDAVTVRPRSTSNTSHQSVLSRRPSVQELGQNYGPPHYGTAPHTPQTGYQSSSFGGPSPGQQYQTGSYAQQQAPMQPPAPQYGSQTYPQPPPPPPNAVQQPGYYGYSPRIQSQSQFGAGQPASYETNL…
ZtritIPO323_04g03181	No	Zmr1	BMC Biology 16 (2018) Article number: 78	Mycgr3P87993	transcription factor cmr1 like	978	Zn(2)-C6 fungal-type DNA-binding domain;Zinc finger C2H2-type;Zinc finger C2H2-type;Zn(2)-C6 fungal-type DNA-binding domain;Zn(2)-C6 fungal-type DNA-binding domain;Zn(2)-C6 fungal-type DNA-binding domain;Zn(2)-C6 fungal-type DNA-binding domain superfamily;Zinc finger, RING/FYVE/PHD-type;Zinc finger, RING/FYVE/PHD-type;Zinc finger, RING/FYVE/PHD-type;Zinc finger, RING/FYVE/PHD-type;Zinc finger, RI…	#N/A	#N/A	Zt-IPO323-contig11	600309	8	978	0.00817996	MVFCTYCGQSFTRDEHLERHILTHTNVKPFKCFTCHMSFARRDLLQRHYTVHGRDQNQNEIPAVNGMIPKSAGRTPIACSNCAKTKTKCDKKFPCSRCAGRNLRCTLRPTRRASKNANRVGATLESATDVPTEVTTVNVEATSKDTRAQENSSSPSSQKSGTPISIGPIMEETPDIAPPQPFTEQVNGGPTPPEFSPDLQESFMDHNLMSGFPGLTNPSKDSSDDGSSPRFLLDWSQMQMPLGYDNMIQSDLMLDPELSFDPNSVPLAPHADGILSIMPELANGGMESLITPFETPKMSRSFVELGLGNSNPAFHSHRHQSMPSVQSIPNSGNEMPAMIAAQDGWSAFRCTPTLPSSSCPKTAKLNLEQLEETLRNHEGWVSWSPRWEDNDLAGGGDHL…
ZtritIPO323_04g12916	No	Ste20	Mol. Plant Pathol., 7 (2006), pp. 269	Mycgr3P85661	serine threonine kinase	815	CRIB domain;Pleckstrin homology domain;Protein kinase domain;Protein kinase domain;CRIB domain superfamily;CRIB domain;Protein kinase domain;Pleckstrin homology domain;PH-like domain superfamily;PH-like domain superfamily;PH-like domain superfamily;PH-like domain superfamily;PH-like domain superfamily;PH-like domain superfamily;Serine/threonine-protein kinase, active site;Protein kinase domain;CR…	#N/A	#N/A	Zt-IPO323-contig8	1647589	0	815	0	MNPGPAPRPPTDRPKVALTPQIYNTHNLSGVNNGSANPISSSTPTLGRSETSNGEFTVVKDGWAKVKEEGGGFMKAFWTDRFLVLREKQLDFLKSATSSKTANTILLRDVSHITRSDNYPFSVELTREGNKMWILKFDTDTEVYNWMDSIYDRCPSMGGVSHPTGFSHRVHVGFDPVTGGFVGLPVEWERLLKGSALTKDDMAKNPQAVMEVLQFYTDKLATRQDEPKMFAQTPGGDSNREKQLGYSTGHSVAPPRPQPPFGRQESYRSPGSASGSAHGRDQSSDRYGGQKTSPQAEEERRKRQEESRRREEVEQRHEDERRTRQEQEDREYNDSIPKSKVPLAKQEIGGGFVGESASRDASPSSRYNASRPAPPAPSTSKGGQPGSAIPIRGLQAQRP…
ZtritIPO323_04g02076	No	Gpa2	Eukaryot. Cell., 8 (2009), pp. 1001	Mycgr3P84233	G- alpha subunit	355	Guanine nucleotide binding protein (G-protein), alpha subunit;Guanine nucleotide binding protein (G-protein), alpha subunit;Guanine nucleotide binding protein (G-protein), alpha subunit;Guanine nucleotide binding protein (G-protein), alpha subunit;G protein alpha subunit, helical insertion;G protein alpha subunit, helical insertion;Guanine nucleotide binding protein (G-protein), alpha subunit;Gua…	#N/A	#N/A	Zt-IPO323-contig1	5345018	17	355	0.0478873	MCFGSSSKDDPEAKKSKEIEKQLREDQKRLDREVKLLLLGAGESGKSTVLKQMRLIHTKGFSSSERKQWKVTIFQNLVHAFQVVFGAMEEQEVEFADPSSVGFAELLAADPEIGPDDSMPNDCLHAFKNLWRDQGVQLAIRKGNEYALHDNLTYFLTDVDRLFARDYSPTDQDILRARLRTTGISETIFETGSLTYRMFDVGGQRSERKKWIHVFDNVQVVLFLVAISGFDHVLVEDRNGNQMHEALMLFESIANSKYFEKSALILFLNKIDLFREKVSSGRSLIREHFPEYTGADTDVDEGQQFFARKFKNLVRDPEKEAYVHFTNATDTNLLDKTMKSVQDMIVQRNLHNLML
ZtritIPO323_04g01226	No	YAP1	BMC Genomics. 16 (2015) pp. 362	Mycgr3P35076	bZIP transcription factor	696	Basic-leucine zipper domain;Transcription factor PAP1;Yap1 redox domain superfamily;Yap1 redox domain superfamily;Basic-leucine zipper domain;Basic-leucine zipper domain;Basic-leucine zipper domain;Basic-leucine zipper domain;Basic-leucine zipper domain;Basic-leucine zipper domain;Basic-leucine zipper domain;Basic-leucine zipper domain;Basic-leucine zipper domain;Basic-leucine zipper domain;Basic…	#N/A	#N/A	Zt-IPO323-contig1	3204959	105	696	0.150862	MDAPSQRSASQFTPYLSANQQDLLVAALNSNSNHPQHTTGPGPVTIKRSASDPDNNQITMDANGNQVFLSPQNGEMDNFDIDYTPELDYLNGDSGFDFENADLGGDMIGALPGRQYSSDDMYANAGDGHEKRKSRDDYDAEEGDAKRQETQEGEKSGAKKPGRKPLTNEPTTKRKAQNRAAQRAFRERKEQHLKDLETKVTELSKAQEADKHENGLLKAQVERLQTELREYRKRLSSSGAVGRSPPLSAVNAQQRSASGSSYNGNFNFDFPKFGGLPGSQVFGSSGLSPLIKQDSTSPPALQAPTRTSSSLSPKENDLITPPTTNSPSQYASNNMPFAPYSTDNNMHGFASTLPQMTGGSDPFGDLFSPSILKSANNQDYFKNNSSTATQPAPSTNYNI…
ZtritIPO323_04g00472	No	Atr1	Mol. Plant-Microbe Interact., 16 (2003) pp. 689	Mycgr3P65305	ABC transporter	1562	AAA+ ATPase domain;CDR ABC transporter;ABC transporter-like;ABC-transporter N-terminal domain;ABC-transporter N-terminal domain;ABC-2 type transporter;ABC-2 type transporter;ABC-2 type transporter;ABC-2 type transporter;ABC-2 type transporter;ABC transporter, conserved site;ABC transporter, conserved site;ABC transporter, conserved site;ABC transporter, conserved site;ABC transporter, conserved s…	#N/A	yes	Zt-IPO323-contig1	1360003	34	1562	0.021767	MWGYSVDERKLQREDTNGPPTNQWHNAQRTGGTHPTEEVEGEGEGTWGENDVGGFTTRQAMEDYEALRKDLTQLSKTRSRDTQHSLKRTTTGQTAKSGRKSLTSRQATHTSEAAEQDVEAGPQEEVEESKKDDDDEDDFELDRFMREGHFEKRSDGTSDKRVGVVYKDLTVKGIGSTTSFVRTLPDAIIGTFGPDLFKIICRFVPALAKRTGETRTLLNGFTGCVRDGEMMLVLGRPGSGCSTFLKAISNNRETYAEVTGDVSYGGIPADKQKKMYRGEVVYNQEDDVHFATLNVWQTFIFALMNKTKKKETGNIPVIAEALMKMFGIPHTKYTLVGDDFVRGVSGGERKRVSIAETLASKSTVVCWDNSTRGLDASTALDYARSLRVMTDVSNRTTLV…
ZtritIPO323_04g03817	No	Atr2	Mol. Plant-Microbe Interact., 16 (2003) pp. 689	Mycgr3P50464	ATP-binding cassette multidrug transporter	1495	AAA+ ATPase domain;CDR ABC transporter;ABC-transporter N-terminal domain;ABC-2 type transporter;ABC-2 type transporter;ABC-2 type transporter;ABC transporter-like;ABC transporter-like;ABC transporter-like;ABC transporter-like;ABC transporter-like;ABC transporter-like;ABC transporter, conserved site;ABC transporter, conserved site;ABC transporter, conserved site;ABC transporter, conserved site;ABC…	#N/A	yes	Zt-IPO323-contig12	711638	49	1495	0.0327759	MASESKIDDFGDEKSNRHSPSNDTLMKEKNESPGDVSSPSSTSINERNKEVNCLARRFSEISGWNEIPSNPLEAAKGTELDPLSPNFKARTWVKSMLKFSKQDGRTPMRTGGVAFRNLSAHGFGLATDYQKDVGNIWLDSISIVKKLFGMEKSRRIDILQDFEGLLESGEMLVVLGPPGSGCSTFLKTLTGETHGFQVDKNSYMNFQGIPAGEMHSVFRGEAIYTAEVDIHFPQLTVGETLTFAARARTPRFIPGDVERNVYAEHMRDVVMAMYGISHTINTRVGNDYLRGVSGGERKRVTIAEASLSGAALQAWDNSTRGLDSANAVEFCKSVRLGCELGGSAAMVAIYQAPRAAYEQFDKVIVLYEGRQIYFGNIHAGKTYFEDLGFQCPDRQTTPD…
ZtritIPO323_04g12279	No	Atr3	Mol. Plant-Microbe Interact., 16 (2003) pp. 689	Mycgr3P100851	ABC transporter	1321	AAA+ ATPase domain;ABC transporter-like;ABC transporter-like;ABC-2 type transporter;ABC-2 type transporter;CDR ABC transporter;CDR ABC transporter;CDR ABC transporter;ABC transporter, conserved site;ABC transporter, conserved site;ABC transporter, conserved site;ABC transporter, conserved site;ABC transporter, conserved site;ABC transporter, conserved site;ABC transporter, conserved site;ABC tran…	#N/A	yes	Zt-IPO323-contig7	2597608	556	1321	0.420893	MATDSSSRSASRSRFRDWDAIFLPDLSPTPTTVAFEGKLPKPNAMVPVPTVASAVLSTITLPWRVGQRLFRRTHETPRKPIFSLFVRPGEMVLVASAEPAECTQLLRAIVRHVSYPGVAVFCSADDVHPHVLTVEQLLRFRLRARAVRSPSAEDDAVELLLRLFRIESIRNTLIGNAVVRGISGGERRRLSVAEALLSGANVLCFDDLTRGLDAAIALHCVQCLRSVADAYRLTIFASLSAASDTIYATFDQLVAIRDGHQVFGGPPTAVRPCGDDAQTQPAPPLASYFDHLHARIAPRASSPTAHDMADAFRRSAHYADTAVCLATYLAEEQASSGSSNQSPRHHQKRHAMNRKVVALLQRQMLLAWKDRFALTVSWILFLVLGCTIGLACFQLQRTG…
ZtritIPO323_04g10225	No	Atr5	Mol. Plant-Microbe Interact., 16 (2003) pp. 689	Mycgr3P59385	ABC transporter	1426	AAA+ ATPase domain;ABC transporter-like;ABC-transporter N-terminal domain;ABC-transporter N-terminal domain;ABC-2 type transporter;ABC-2 type transporter;CDR ABC transporter;CDR ABC transporter;CDR ABC transporter;CDR ABC transporter;CDR ABC transporter;ABC transporter, conserved site;ABC transporter, conserved site;ABC transporter, conserved site;ABC transporter, conserved site;ABC transporter, …	#N/A	yes	Zt-IPO323-contig5	2165560	23	1426	0.016129	MTLQRSSSWGVQTGTGEEVYRTLSRTFSNRPKEETYPESTSSSDDSTKKAADWGLTEELKQTQQQNENDGAKDKKLGITWTDLDIKGIGADAAFAENVISQFNIPKKIKEGRQKPPLKTIVDKSHGCVKPGEMLLVLGRPGAGCTSLLKILANRRLGYAEIDGDVKYGSMDHKQAQQYRGQIVMNTEEELFFPTLTVGQTMDFATRMKVPYNVPSNFSSAKELQQAQRDFLLKSMGIEHTDDTKVGNEYVRGVSGGERKRVSILETMAARATVVCWDNSTRGLDASTALEYTRCVRAMTDVLGLSSIVTLYQAGNGIYELFDKVLVLDEGKEIFYGPMSQAKPFMEDLGFVCTDGANVADFLTGITVPTERRIRDEYEDRFPRNADEVRAAYQKSNIKA…
ZtritIPO323_04g11299	No	Mfs1	Fungal Genet Biol 44 (2007) pp. 378	Mycgr3P110044	major facilitator superfamily transporter	583	Major facilitator superfamily;Major facilitator superfamily;Major facilitator superfamily;Major facilitator superfamily;Major facilitator superfamily;Major facilitator superfamily;Major facilitator superfamily;Major facilitator superfamily;Major facilitator superfamily;Major facilitator superfamily;Major facilitator superfamily;Major facilitator superfamily;Major facilitator superfamily;Major fac…	#N/A	yes	Zt-IPO323-contig7	36172	66	583	0.113208	MRFFSKKSPAAVVDSTAPSSSHHLDSDAEHYNEKPEPVEDITTPVRNSSEVNNPAEAKVEAIENEALSRQFSKDYPTGLKLTLITLALCLSVLCMALDNTIISTAIPRITDQFNSIDDVGWYGSSYLLTTCALQLFFGKLYTFYSIKTIYLTALVIFEIGSAVCGAAPNSIALIIGRAIAGVGSAGIFSGAILIVANTVPLEKRPIYTGFIGGMYGIASVVGPLMGGAFTDHVSWRWCFYINLPLGAITIAFIVFFYHPTKSAAQTIATTWRSKLQQFDIFGTLVFLPMIVCLLLALQWGGSKYPWSDGKVIALFVVFGVLLLIFATIQVLKADHATVPPRLLRNRTVAGACWFVLCLGGAFFIFIYYLPLWFQAIKGAAPTKSGIMNIPLVLGLVLMS…
