# Supplementary material for: Combined pangenomics and transcriptomics reveals core and redundant virulence processes in a rapidly evolving fungal plant pathogen
Source: BMC Biol. 2023 Feb 6;21:24. doi: 10.1186/s12915-023-01520-6 (PMC9903594; doi:10.1186/s12915-023-01520-6)
Supplement: Supplementary file 7 — Additional file 7 Table S5. Zymoseptoria orthologues of validated essential genes from Aspergillus fumigatus. [file 12915_2023_1520_MOESM7_ESM.xlsx]

## Sheet: Af essentials
A. fumigatus genbank Id	Zt ortholgues Sequence Name	Current JGI annotation	Sequence Description	Protein Sequence Length	InterPro Name	signal peptide	transmembrane interpro	Chrom	position	KO mutation	All snps	cum HM snps	prot seq length	All snps/ prot length	High +Mod / prot length	protein fasta
XP_751532.1	ZtritIPO323_04g09857	Mycgr3P104491	Thioredoxin reductase	356	Pyridine nucleotide-disulphide oxidoreductase, class-II;Pyridine nucleotide-disulphide oxidoreductase, class-II;Pyridine nucleotide-disulphide oxidoreductase, class-II;Thioredoxin reductase;FAD/NAD(P)-binding domain;FAD/NAD(P)-binding domain;FAD/NAD(P)-binding domain;FAD/NAD(P)-binding domain;Pyridine nucleotide-disulphide oxidoreductase, class-II, active site;FAD/NAD(P)-binding domain superfamily	#N/A	#N/A	Zt-IPO323-contig5	1209365	#N/A	224	18	356	0.629213	0.0505618	MHSKVVIIGSGPAGHTAAIYAARADLKPVLYEGFMALGIAAGGQLTTTDEVENFPGFKMIKGTTLMDNMRAQSEECGTEIVSQTVGKVDLSSRPFKFWLNPMGDDDTLKEETHTADSIIIATGAKARRLDLPGEEKFWGNGVSACAVCDGSLPIFREKPLVVIGGGDSAVEESLYLTKKASKVTVLVRKDFLRASKTNARRLANHEKVEIRYNTQGVEIKGEAGDRGLMQSMVIKNNKTGETEEIPANGLFYAVGHDPATHLFNGQVKMDEDGYIITTPGTTETNIPGVFAAGDVQDKKYRQAVTSAGSGCMAALEAEKFLAENEDVPVENGVEADKGAKKGDSSEAPEYRSNPLL
XP_751118.1	ZtritIPO323_04g03474	Mycgr3P101655	glycosyltransferase family 48	1942	1,3-beta-glucan synthase subunit FKS1-like, domain-1;Nucleotide-diphospho-sugar transferases;1,3-beta-glucan synthase subunit FKS1-like, domain-1;Glycosyl transferase, family 48;Glycosyl transferase, family 48;Glycosyl transferase, family 48;Glycosyl transferase, family 48;Glycosyl transferase, family 48;Glycosyl transferase, family 48;Glycosyl transferase, family 48;Glycosyl transferase, family …	#N/A	yes	Zt-IPO323-contig11	1342358	#N/A	817	57	1942	0.4207	0.0293512	MAHPQGGYDDGYGQQRPPPHGGADPYYQDDQAYYDQQGYAQGGQGQQDGYYDDQGYYQAGHDSYQDGYYDAGQQGYQDEYYDNQYYDQGAPPAGQYQQPGQGGVPRRRGHDSEEDSETFSDFTMRSDMARAAEMDYYGRGDERYNSYGDGQGRGYRPPSSQVSYGGNRSSGASTPVYGMDYTSALPAGQRSREPYPAWTSDAQIPLSKEEIEDIFLDLTAKFGFQRDSMRNMFDHLMTLLDSRASRMSPNQALLSLHADYIGGENANYRKWYFAAHLDLDDAVGFANMKLGKANRATRKARKAAKKKNKDNEPQNEEATLESLEGDNSLEAAEYRWKTRMNRMSQHDRVRQIALYLLCWGEANQVRYMPEVLCFLYKCAEDYYQSPACQNRVEPVDEFT…
XP_754623.1	ZtritIPO323_04g10969	Mycgr3P109911	aureobasidin resistance aur1	447	Phosphatidic acid phosphatase type 2/haloperoxidase;Inositolphosphotransferase Aur1/Ipt1;Inositolphosphotransferase Aur1/Ipt1;Inositolphosphotransferase Aur1/Ipt1;Inositolphosphotransferase Aur1/Ipt1;Inositolphosphotransferase Aur1/Ipt1;Inositolphosphotransferase Aur1/Ipt1;Inositolphosphotransferase Aur1/Ipt1;Inositolphosphotransferase Aur1/Ipt1;Inositolphosphotransferase Aur1/Ipt1;Inositolphosph…	#N/A	yes	Zt-IPO323-contig6	1662238	#N/A	22	2	447	0.049217	0.00447427	MAAYPSSTGDGSATRFSLPRLPFSLPSIPLHVPHRIRRRFRATKSKISARSSPTSSIASLETSFNPINTIRALRTHHWTKYDAQYLFLAAIGLFALCMIEHPGPLKKGLVATALLTGLAIPITRQFLLPFLPIAGWLVLFFACQFIPPAYRPRIWVRVLPALENILYGANLSNILSAHKNSFLDVLAWLPYGITHFGAPFVCSGIMFIFGPPGTTPTFARAFGYMNITGVMIQIMFPCSAPWYENLYGLAPANYSIPGSPAGLAAIDKLFGIDLYTSTFTASPLVFGAFPSLHSGNATIEALFMSHTFPKLRPLFTFYVLWMWYATMYLSHHYAVDLVGGSVIAAIAYFIAKGSYLPRLQPGKMFRWDYDYVEHGELNESYAYGLTDLDDYELALRGDS…
XP_750449.1	ZtritIPO323_04g02555	Mycgr3P110994	phosphatidate cytidylyltransferase	479	Phosphatidate cytidylyltransferase, eukaryota;Phosphatidate cytidylyltransferase, eukaryota;Phosphatidate cytidylyltransferase, eukaryota;Phosphatidate cytidylyltransferase, eukaryota;Phosphatidate cytidylyltransferase;Phosphatidate cytidylyltransferase;Phosphatidate cytidylyltransferase;Phosphatidate cytidylyltransferase;Phosphatidate cytidylyltransferase;Phosphatidate cytidylyltransferase;Phosp…	#N/A	yes	Zt-IPO323-contig10	552146	#N/A	63	12	479	0.131524	0.0250522	MTRPKKDVKFQHREQRRMSKSSSMSDFNNDSPNEERSSSRSNGAKSPTRNGFVGKDERPKAERTDTTASGWATENEDEKYEKKKQSFITRAIWTFAMIGIFFGSMFAGHIYVIIIVTAVQIISFKEVIAISNVPSRARSLRFTKTLNWYFLGTTMYFLYGESVIYYFKHIVLIDRVLLPFATHHRFISFMLYVMGFVFFVGSLQKGHYKFQFTQFAWTHMALYLIVVQAHFIMNNIFEGMIWFFLPVSLVIINDIFAYICGITFGKTQLIKLSPKKTVEGFVGAWICTILMGFLFTNMLMRSKYFICPVNDLGANIFTGLQCTPNPVFVAQSYHIPFIPHAWTFLPTTVRISPMQFHILAMASFASLIAPFGGFFASGLKRTFNIKDFGDSIPGHGGMT…
XP_753861.1	ZtritIPO323_04g07371	Mycgr3P108472	ferrochelatase like	432	Ferrochelatase;Ferrochelatase;Ferrochelatase;Ferrochelatase;Ferrochelatase, active site;Ferrochelatase;Ferrochelatase, C-terminal;Ferrochelatase, N-terminal;Ferrochelatase, N-terminal	#N/A	#N/A	Zt-IPO323-contig3	724036	#N/A	206	35	432	0.476852	0.0810185	MMNVRQPLQTLTRRATAAQCQQLQHKPRTWQTSDRGMASVVPPVTQNSVSKKGPTAMVFMNMGGPQTTDEVGGFLSRLFADADLIPLGPLQNYLGPLISRRRTPKIQKQYAGIGGGSPIRKWSEYQAAEMCKILDKTNPESAPHKPYVAFRYANPLTEEMYAKLLEDGFGNGKGGRAVAFTQYPQYSCSTTGSSLNELWKWRQRLESPTRNAEAPKEGSIQWSVIDRWPTHPGLVKSFAENITKVLETYPEEVRDSVVILYSAHSLPMSVVNRGDPYPAEVAATVAAVQQELGHRNPYRLVWQSQVGPSAWLGMQTAEAVPSLIKRGQKDIVLVPIAFTSDHIETLFEIDQEVIHEANEMGADGRARRAESLNGSPTFINALADLAKSHLQSGIVCSRQ…
XP_754776.1	ZtritIPO323_04g09852	Mycgr3P72064	inorganic pyrophosphatase	291	Inorganic pyrophosphatase;Inorganic pyrophosphatase superfamily;Inorganic pyrophosphatase superfamily;Inorganic pyrophosphatase;Inorganic pyrophosphatase;Inorganic pyrophosphatase;Inorganic pyrophosphatase superfamily	#N/A	#N/A	Zt-IPO323-contig5	1198109	#N/A	29	0	291	0.0996564	0	MSRSSTYTTRKVAAPHTLEHRIYIEKDGVPVSPFHDIPLYANEQQTVLNMVVEIPRWTNAKQEISKDEELNPIKQDTKKGKLRFVRNCFPHKGYLWNYGAFPQTWEDPNVTHPETKQKGDNDPLDVCEIGELVAKPGEVKQVKVLGVMALLDEGETDWKIIVIDVNDPLAPRLNDIEDVERHLPGLLRASNEWFRIYKIPDGKPENQFAFSGECKNRKYAMDVVRECAEAWEKLITGKTQKGEINLTNVSVQHSADRVDPSKLNIPAHEDKAPAPIDPSIDKWFYISGASA
XP_748918	ZtritIPO323_04g09289	Mycgr3P80591	acyl- desaturase like	485	Acyl-CoA desaturase;Cytochrome b5-like heme/steroid binding domain;Cytochrome b5-like heme/steroid binding domain;Acyl-CoA desaturase, haem/steroid binding domain-containing;Cytochrome b5-like heme/steroid binding domain;Cytochrome b5-like heme/steroid binding domain superfamily;Fatty acid desaturase domain;Fatty acid desaturase domain;Acyl-CoA desaturase;Acyl-CoA desaturase;Fatty acid desaturase…	#N/A	yes	Zt-IPO323-contig4	2472582	#N/A	678	28	485	1.39794	0.057732	MPSHQPVEYNNASKPEFESEQPKGAAMSKPAPQEPVRNKSYDPKKPHITETPLTRYNWYKHVNWLSTTFIIGLPLAGLVAACYTPLRLSTALFAIAYYFATGLGITAGYHRLWAHTSYSASTPLKIFLAAVGGGAVEGSIRWWSRDHRAHHRYTDTDKDPYSVRKGLLYSHLGWMVMKQNPKRIGRTDISDLNDDVVVVWQHKNYLKVVLFMGIIFPCLVAGIGWGDWVGGIVYGGILRIFFVQQATFCVNSLAHWLGDQPFDDRNSPRDHVFTALVTLGEGYHNFHHEFPSDYRNAIEWHQYDPTKWFIWTMKQVGLAYDLKQFRSNEIEKGRIQQQQKKIDQKRAKLDWGVPLEQLPVMEWDDYVDQTKNGRALVAVAGVVHDVTDFIADHPGGKAM…
XP_747977	ZtritIPO323_04g13121	Mycgr3P110636	S-adenosylmethionine decarboxylase proenzyme like	523	S-adenosylmethionine decarboxylase;S-adenosylmethionine decarboxylase, core;S-adenosylmethionine decarboxylase, core;S-adenosylmethionine decarboxylase;S-adenosylmethionine decarboxylase;S-adenosylmethionine decarboxylase, conserved site;S-adenosylmethionine decarboxylase, core	#N/A	#N/A	Zt-IPO323-contig8	2247445	#N/A	0	0	523	0	0	MVNIDIPQHYTGSPSSLSGTPHLTINRDITALDLDSSNAFEGPEKLLEVWFSASEKTLPASASPLGLKAVSQDSWKEMLDLVNCKVLSVIESRNVDAYLLSESSMFVFPHKLVLKTCGTTTLLCGLPRMLEIAALEGGFPHVKTNLLDGTSAAATPHRVFYSRKNFLFPTQQRGPHRSWREEVRYLDKMFLGGSAYMIGKMNGEHWYLYITGPNTQLTPPATPEDDHFQTPTQYVALPEQVKEISDKPEDETLEILMTDLEESNARQFYLEDASEIAQDNVRRAHLARKDAIHHLGVIPEGNGSSTSISGNTLVSGCSSQADDSNFDVFAQTSTDHSGSSSDTEDEPLTFGEELSTEGHTLGTVVTESCGLADLYPTSKYPDARIDSYLFTPCGYSANG…
XP_750005	ZtritIPO323_04g02411	Mycgr3P76039	Tubulin alpha chain	450	Alpha tubulin;Tubulin;Tubulin/FtsZ, 2-layer sandwich domain;Tubulin/FtsZ, GTPase domain;Tubulin/FtsZ, GTPase domain;Tubulin/FtsZ, C-terminal domain superfamily;Tubulin/FtsZ, GTPase domain superfamily;Tubulin/FtsZ, 2-layer sandwich domain;Tubulin/FtsZ, 2-layer sandwich domain;Tubulin;Tubulin;Tubulin, conserved site;Tubulin, conserved site;Tubulin/FtsZ, C-terminal;Tubulin/FtsZ, GTPase domain superf…	#N/A	#N/A	Zt-IPO323-contig10	206068	#N/A	115	0	450	0.255556	0	MREVISLNVGQAGCQIANSCWELYCLEHGIQPDGYLTEERKAAEDDHGFSTFFSETGNGKYVPRTIYADLEPNVVDEVRTGTYRSLFHPELMITGKEDASNNYARGHYTVGKELIDQVLDKVRHVADNCSGLQGFLVFHSFGGGTGSGFGALLMERLSVDYGKKCKLEFCVYPAPQVATSVVEPYNSILTTHTTLEHSDCSFMVDNEAIYDICRRNLGIERPNYENLNRLIAQVVSSITASLRFDGSLNVDLNEFQTNLVPYPRIHFPLVAYAPIVSAAKAAHEANSVQEISMSCFEPNSQMVKCDPRNGKYMATCLLYRGDVVPKDVHQAVATLKTKRTIQFVDWCPTGFKIGICYQPPQNVPNGDLAKVNRAVCMLSNTTAIAEAWSALSHKFDLMY…
XP_754716.1	ZtritIPO323_04g10867	Mycgr3P44260	DNA primase small subunit	494	DNA primase, small subunit;DNA primase, small subunit, eukaryotic/archaeal;DNA primase, small subunit, eukaryotic/archaeal;DNA primase, small subunit, eukaryotic/archaeal;DNA primase, small subunit, eukaryotic/archaeal;DNA primase, small subunit, eukaryotic/archaeal	#N/A	#N/A	Zt-IPO323-contig6	1352148	#N/A	64	8	494	0.129555	0.0161943	MPHALSPEHAPESSPVDTILPDASESQDVDMSDSPNDTARSATKGLEDMFDDEDPNDPYSSSAATRESNSSQGKPDSAPKGNFSEPETLRQFYQRLCPFRHLFQWLNHSATPQPDFQNREFSFWLPGSTVIRYLSFPSADLLRKQCVQMTPERFEIGPQYSINPKDRKTLKKASAFKPIMKELVFDIDMTDYDSIRTCCSGAKICIKCWQFIVMAIKVVDKALREDFGFQHIMWVYSGRRGAHAWISDKRAREMDDTKRRAVANYMEALRGNENGKRNAFRRPLHPHIERSLKILTPYFQTDVLAEQDPWRSNEQAEKLLALIPDKSLTDALRKKWESADRSSTQKWADIDAVAEAGNLSTLSTKQLVETKQDIRLEYTYPRLDAEVSKKLNHLLKSPF…
XP_747207	ZtritIPO323_04g09880	Mycgr3P104498	Acetyl- acetyltransferase IB	397	Thiolase;Thiolase, N-terminal;Thiolase;Thiolase, C-terminal;Thiolase-like;Thiolase-like;Thiolase-like;Thiolase-like;Thiolase, conserved site;Thiolase, acyl-enzyme intermediate active site;Thiolase;Thiolase-like;Thiolase-like	#N/A	#N/A	Zt-IPO323-contig5	1260274	#N/A	32	1	397	0.0806045	0.00251889	MAPQPVYILSATRTPVGMFQGSLSSQTAIQLGAHAIKSAVERAGIKPEEVEEVFFGNVISANLGQNPARQCVINAGLPEATVATTINKVCASSIKAMALGAATILTGEAEVVVAGGTESMSNAPHYLPNMRVGAKFGDQKLVDALLKDGLTDAYKNEHMGLQGEECASDHGFGREEQDEYAIRSYKKAIAAVENGWFAEEISPVTIKGSRGKPDTTVEKDDEPGKFNEAATRKLRPAFKPEGGTVTAANASPLSDGAAAVVLASEAYVKQHNLKPIAKILGWGDAAQNPSKFTTAPALAIPKALKHAGIKQEDVDAFEINEAFSVVALSNMKLLGITEDKVNLHGGAVALGHPLGASGARIVTTLLGVLREKKTKIGCAGICNGGGGASAIVIERLD
XP_752047	ZtritIPO323_04g11504	Mycgr3P73816	mevalonate kinase	457	Ribosomal protein S5 domain 2-type fold, subgroup;Mevalonate kinase;GHMP kinase N-terminal domain;GHMP kinase, C-terminal domain;GHMP kinase, C-terminal domain superfamily;GHMP kinase, C-terminal domain superfamily;GHMP kinase, C-terminal domain superfamily;GHMP kinase, ATP-binding, conserved site;Ribosomal protein S5 domain 2-type fold;GHMP kinase, C-terminal domain superfamily	#N/A	#N/A	Zt-IPO323-contig7	629491	#N/A	308	101	457	0.673961	0.221007	MATLDSANGTSATLAPAFIVSAPGKTIVYGEHAVVHGKAAIAAAISLRSYLLVTTLPSSSRTITLRFSDIGLDHTWDIADLPWKVFEQKRKGDNDLITALDPELVEAMQPHIEAVGKGEEEGEKKKIHQAAASAFLYLFLSLGSPSHPGTIYALRSTIPIGAGLGSSASVSVCIATALLIQSHTLSGPHPDQQSQEAEAQLQRINRWAFVGEMLIHGNPSGVDNTVATNGHAVLFQRTDPKSPPKVEILREFPELPLLLIDTCQAKSTAAEVAKVGALKKRHPAVVEGVLSSIDAITRSVYEKISEAGFDATEESGIAHLGELMEVNHALLASLGVSHPRLERLRTLVGGSGVGWTKLTGAGGGGCAITLLKPGVLAGKGGSGDALKELDVMLEEEGFV…
XP_755457	ZtritIPO323_04g10128	Mycgr3P72420	UDP-N-acetylglucosamine--dolichyl-phosphate N-acetylglucosaminephosphotransferase	470	Glycosyl transferase, family 4;UDP-GlcNAc-dolichyl-phosphate GlcNAc phosphotransferase;UDP-GlcNAc-dolichyl-phosphate GlcNAc phosphotransferase;UDP-GlcNAc-dolichyl-phosphate GlcNAc phosphotransferase;UDP-GlcNAc-dolichyl-phosphate GlcNAc phosphotransferase;UDP-GlcNAc-dolichyl-phosphate GlcNAc phosphotransferase;UDP-GlcNAc-dolichyl-phosphate GlcNAc phosphotransferase;UDP-GlcNAc-dolichyl-phosphate Gl…	#N/A	yes	Zt-IPO323-contig5	1914638	#N/A	86	2	470	0.182979	0.00425532	MQPLSGTEVYSLGILSVACIAILINAWQSDGEPLYASLAISGLAFAFSYAVIRWTGDVFLKRGYKGKDLSKKNPIELPELMGLISALVYLLAIINFLPFAFKRDMIQVTSAAGNMDAILEAQQLETGRFLHRFPLRKARRLTRILPCHLASYGFAYGTLASTIILGFLDDSFDMRWRHKFFIPAFAVLPMLGLYYVDFGITHVVVPLPLRGYLGELIDLGGLYYAYMAAIAIFCPNSINILAGVNGIEVGQSLVIASLIALNDALYLLPTVQQPHPAAESHLFSIYLLLPFIGVSLALLRHNWFPAQVFVGDTYCYFAGMLFAVVGILGHFSKTLLLLLIPQIFNFVYSAPQLFALVPCPRHRMPRFNARTGLLEASVATFDTKPLRPIVGEVLKILHT…
XP_751131	ZtritIPO323_04g11155	Mycgr3P73474	related to translation initiation factor epsilon subunit (eIF-2Bepsilon GCD6)	712	Nucleotide-diphospho-sugar transferases;Nucleotide-diphospho-sugar transferases;Nucleotide-diphospho-sugar transferases;Nucleotide-diphospho-sugar transferases;Nucleotide-diphospho-sugar transferases;Nucleotide-diphospho-sugar transferases;Nucleotide-diphospho-sugar transferases;Nucleotide-diphospho-sugar transferases;Nucleotide-diphospho-sugar transferases;Hexapeptide transferase, conserved site…	#N/A	#N/A	Zt-IPO323-contig6	2294904	#N/A	903	140	712	1.26826	0.196629	MPPKSKKTGGKDSKSNDTAEREEPLQAVVFADSFETRFLPFTLETPRCLLPLAGTPLIEYTLEFLGGQGVEEVYLYCGNGTERVEAYLKDSKWMQATSPFSLDIIRSNSRSVGDCMRDLHAKELIVGDFICVYGDVVANISLESAMSAHKARVAKDKKCIMTMVLREAGEAHRTKPAHLRPTFVIDPVKLRCVHYEQVRPGETRALEIAPEALKEHVELDVREDLIDCGIDICTTEVLAQYTDNFDWQLPRRGFLNGVLKDYETFQLTAHVHVAEEGYAARVKNLQAYDAISKDVVSRWTYPLTPDTNLVGGQTFRLEKGNVYREDGVVLARSSVVGRKCVLGEGTSVGEGSAVANSVVGRRCVIGQRVKIEGAYIWDDTRIEDDSVVEAAIVGEKVRI…
XP_747988	ZtritIPO323_04g12678	Mycgr3P110450	glutamyl-tRNA synthetase like	632	Glutamyl/glutaminyl-tRNA synthetase;Ribosomal protein L25/Gln-tRNA synthetase, N-terminal;Glutamyl/glutaminyl-tRNA synthetase, class Ib, anti-codon binding domain;Glutamyl/glutaminyl-tRNA synthetase, class Ib, catalytic domain;Ribosomal protein L25/Gln-tRNA synthetase, N-terminal;Glutamyl-tRNA synthetase, archaeal/eukaryotic cytosolic;Glutamyl/glutaminyl-tRNA synthetase, class Ib, alpha-bundle do…	#N/A	#N/A	Zt-IPO323-contig8	1122477	#N/A	499	36	632	0.789557	0.056962	MAEAQIKEWQERAEALKPLNLKQIEGPLGELDAHLTLRSYIIGYSLSDADTTVWKTLRANRVAHAYIKQSLMVNLSRWFFFIEATAQPSIDLPTRPAKEAADEGASYDIGLQDTEKGVVTRFPPEPSGYLHIGHAKAALLNDYFAHKKYKGTMILRFDDTNPSKEKQEFQDSILKDCELLGVKPDRITYTSDYFEDLHKVAVQMIKDGNAYADNTPQEQLQKERMEKIESVHRNDSIEDNLAHFEEMKTGSEEGTKWFIRAKLDMSSNNGAMRDPVIYRCNPEAHHRTGTTWKIYPTYDFACPVVDSVEGITHALRTTEYNDRDPQYQWFLKTLNLRHVYNWNFSRMNFIKTFLSKRKLNKVVDDGKVWGWDDPRMPTVRGIRRRGMTIPALQEFILKT…
XP_750167	ZtritIPO323_04g07476	Mycgr3P56466	polyadenylate binding	763	RNA recognition motif domain, eukaryote;RNA recognition motif domain;Polyadenylate-binding protein/Hyperplastic disc protein;Polyadenylate-binding protein/Hyperplastic disc protein;Polyadenylate-binding protein/Hyperplastic disc protein;Polyadenylate-binding protein/Hyperplastic disc protein;Polyadenylate-binding protein/Hyperplastic disc protein;RNA recognition motif domain;RNA recognition motif…	#N/A	#N/A	Zt-IPO323-contig3	1122012	#N/A	53	6	763	0.0694626	0.0078637	MSDVQNATSPDAASAPADATAQNGANQINTNVPATGEEAPASAAPANANPNSASLYVGELDPSVTEAMLFELFSSIGQVASIRVCRDAVTRRSLGYAYVNYNVAGDGERALEELNYTLIKGRPCRIMWSQRDPLLRKTGQGNVFIKNLDAAIDNKALHDTFAAFGNILSCKVAQDENANSKGYGFVHYETAEAANQAIKNVNGMLLNEKKVFVGHHIPKKDRMSKVEEMKANFTNIYVKNIDSETTDNEFRELFEKYGDITSASLAHDNESGKNRGFGFVNYIRHEDAYKAVEELNDSDFKGQKLYVGRAQKKHEREEELRKQYEAARQEKSAKYTGVNLYVKNLADEIDDDELRKVFEPYGAITSAKVMRDTLPADGSETPAKKEGDAEEKEAEPEKD…
XP_755320	ZtritIPO323_04g09895	Mycgr3P100220	Eukaryotic translation initiation factor 3 subunit G	292	RNA recognition motif domain;RNA recognition motif domain;RNA recognition motif domain;RNA recognition motif domain;Eukaryotic translation initiation factor 3 subunit G, N-terminal;Eukaryotic translation initiation factor 3 subunit G, N-terminal;Eukaryotic translation initiation factor 3 subunit G, N-terminal;Eukaryotic translation initiation factor 3 subunit G, N-terminal;Eukaryotic translation …	#N/A	#N/A	Zt-IPO323-contig5	1298634	#N/A	0	0	292	0	0	MAAVQNPGRTDWADDGDEPDLATAIPAPQITKNKDGTETVITIFINEDGKRVKRTQRIRRTVVKKRENPRVAERRGWAKIGGEAGKPPGPRPDTTTLGENIIFKPQAGYKSGQQQEEKPDEAKKNDKLRTMQIKCRICSGDHFTTKCPFKDTMAPEGEAAGAPADMESVNGTAEGGLGLGGGGYVPPHLRKGGAAREGERMGGKFERDDLATLRVTNVSEFAEEGDLREIFERHGRVTRVFLAKDRETGRAKGFAFVSYADRADAARAAERVDGYGFGHLILRVEFAKKATT
XP_755629	ZtritIPO323_04g01591	Mycgr3P66801	transport SEC31	1274	WD40 repeat;WD40/YVTN repeat-like-containing domain superfamily;Steroid receptor RNA activator-protein/coat protein complex II, Sec31;Steroid receptor RNA activator-protein/coat protein complex II, Sec31;Steroid receptor RNA activator-protein/coat protein complex II, Sec31;Steroid receptor RNA activator-protein/coat protein complex II, Sec31;WD40 repeat;WD40-repeat-containing domain;WD40-repeat-c…	#N/A	#N/A	Zt-IPO323-contig1	4122713	#N/A	227	40	1274	0.178179	0.0313972	MVRLREIQRTAVFTWSPGAGAPLVATGTRTGAVNDDFSDEVKLELWDLALEQLNHDTELKPAGSITTDAGFNDIAWSEPTKEYPLGVIAGALENGSVDLWDAQKLRDGASDAFISRTTKHTGSVKALQWNPYRHNLLASAGAKGEIYIYDLGNMANPYRLGASVARADDIECLDWNKQEKTAHILATGSSGGFVTVWDVKQKRDILTLNNQGRKAVSAVAWDPEESTKLATATSNDQEPLIYLWSLRNSSAPELTLKGHELGVLSLSWCIQDTGLLLSCAKDNRTICWNPKTGEQYSDFAGGSNWAFQTRWNPHNPSLVASASFDGKIVVATIQSTNSKAEDQAAANNNLDGEDFFAKAQTQPQSITFNIPRAPKWAARPASVAFGFGGKLIKVSSDAS…
XP_754194	ZtritIPO323_04g00528	Mycgr3P102151	probable Golgi transport Sly1	697	Sec1-like protein;Sec1-like protein;Sec1-like protein;Sec1-like protein;Sec1-like protein;Sec1-like protein;Sec1-like protein;Sec1-like superfamily	#N/A	#N/A	Zt-IPO323-contig1	1511003	#N/A	121	10	697	0.173601	0.0143472	MSSYQSLRDRQVASIERILNLNQVPADTSDLTNDSSNANGLSSNSTPILNADGEPIWKVLVFDNLGRDVISSVLRVNDLRSWGVTIHLNINGQRHAIPDVPVLYLVEPTAANLQHITQDLQKGLYSPAYINFLSSIPRPLLEDFATQTAQSGTAEHISQVFDQYLNFIVSEPNLFSLGMGKETYWTMNSAQTSDEDIDTNVDRIVSGLFSVAVTMGTIPIIRCPKSGAAEMIAAKLDRKLRDHILNAKDNLFSGARAAAGNPSSRPILIIVDRNVDLVPMLSHSWTYQSLIHDVLSMHLNRITVETPADESTPGKGSIKKSYDLNQNDFFWGKNAGVPFPQVAEDIDTELTRYKDDAAEITKKTGANSIEDLQNDTSASAQHLKAAITLLPELRERKAL…
XP_747566	ZtritIPO323_04g02724	Mycgr3P111073	translocase of outer mitochondrial membrane subunit TOM41	375	Eukaryotic porin/Tom40;Eukaryotic porin/Tom40;Eukaryotic porin/Tom40;Eukaryotic porin/Tom40	#N/A	#N/A	Zt-IPO323-contig10	951436	#N/A	126	2	375	0.336	0.00533333	MATTVPLEKTAVPVPVEVEFPPQDVTLPSVRTGGFLDTVLDTYQSFQARRDALGLSNPGTVDQIAKEVQRDVFLTNQIFSGLRAELNKTFSILPLFQISHAFSSGSQMLSPYTFLALYGTNNMLCQAQLDSDGSLNARFNGRITSRLINKLAVQIQPGSMAGPGGAQVSLEQDYTGDDFTASLKSINPSVLEGGLTGMFIGSYLQSVTPRLSLGIEGVLQKPGGGMGPEVAMSYAGRYKGDDWIASAQLLTQGGMQVSYWRRLMDKVETGVDVNLQFAGLSGGNPMMGAARAEGVATLGAKYEFSRSIFRAQVDSQGKLGCLLEKVVAPPVRITFAGELDHVKNSAKLGLAVSIEASSEELMEQQERISGAIPPF
XP_749971	ZtritIPO323_04g12399	Mycgr3P87034	ribosome biogenesis brx1	318	Brix domain;Brix domain;Brix domain;Brix domain;Ribosome biogenesis protein BRX1;Brix domain;Anticodon-binding domain superfamily	#N/A	#N/A	Zt-IPO323-contig8	370968	#N/A	219	38	318	0.688679	0.119497	MASVYKSLGKGKATSKSHDEDGDSSKPKNRQRVLILTSRGVTYRHRHLLNDLHALLPHSRKDAKLDTKTQLHQLNELADLYNCNNVLFFEARKGKDLYIWLSKPPNGPTVKLHCQNVHTMEELNFTGNCLKGSRPVLSFDANFDKMAHTRVLKELLTHTFGVPQSSRKVKPFVDHVMGFTLADGKIWIRCYQISETEVAKSQKVAEGETDTAAPAKAITKATGGKPETHITLVEIGPRLVLTPIVILEGSFGGPVIYENKEFVSPNQIRSDLRKSKAGRYNRRAESEMGRKARHRDLGLRTGEGTREVDELDERVLFA
XP_749672	ZtritIPO323_04g13153	Mycgr3P62083	pre-rRNA-processing ESF1	723	NUC153;NUC153;NUC153;NUC153;NUC153;NUC153;NUC153	#N/A	#N/A	Zt-IPO323-contig9	39701	#N/A	1058	202	723	1.46335	0.279391	MADNRFSALNSDPRYRLPNKKESRTAVDPRFKTLFTDQEFRKKATVDRYGRKIKSDSNKKDLEKLYRLDAADQPKAKAKPGKKQDREVVGSSEEESGSEDDVDDVDVEEDDSEEELVEKRDPMRDGFSESESEEESEEESDSEAELLDDTAGVEQTEDVPMGEVSRRIAAVNLDWDNIRAADLMAVAASFAPTGGKIENVTIYPSEFGREKLQREETEGPPREIFASSQKVTAEAQDDDDDESSEDDEKIKKKLLETQASAGDEFDTAALRAYQLERLKYYYAVISCSDGSTAKALYDAMDGREYLSTANFFDLRFVPDETSFEDDTPHDECNQLPSGYRPNEFRTEALTHSKVRLTWDDDDATRKEVQKRAFSRAEMEENDLQAYIGSDDSDADSISS…
XP_755471	ZtritIPO323_04g09964	Mycgr3P109531	KRR1 small subunit processome component	340	K Homology domain;K Homology domain, type 1 superfamily;Ribosomal RNA assembly KRR1;Ribosomal RNA assembly KRR1;Ribosomal RNA assembly KRR1;Ribosomal RNA assembly KRR1;K Homology domain, type 1 superfamily	#N/A	#N/A	Zt-IPO323-contig5	1469567	#N/A	11	0	340	0.0323529	0	MPSTYKKDKPWDTDDIDKWKEEAFTPEQNAGGTFSEESSFSTLFPKYREAYLKASWPMITRQLEKYGIACTLDLVEGSMTVKTTRKTYDPASILNARDLIKLLARSVPAPQAVKILEDGMACDVIKIRGMVRNKERFVKRRQRILGPNGSTLKALELLTQTYILVQGNTVSVMGGYKSLKEVRRVVEDCMDNIHPIYHVKELMIKRELAKDPELKNENWDRFLPHFKKRNLSKRRVPRNVSDKSKKVYTPFPPPQEKSKVDLQIESGEYFLNNAAKERVAKERREDAMKEKMEERKRKREEAFEAPKEEAEVKKKKKRKSEDGEKKSKKRKSSEDVEMAA
XP_750779	ZtritIPO323_04g09094	Mycgr3P41129	ATP-dependent rna helicase mak5 like	819	Helicase superfamily 1/2, ATP-binding domain;Helicase, C-terminal;DEAD/DEAH box helicase domain;DEAD/DEAH box helicase domain;Helicase, C-terminal;Helicase, C-terminal;Helicase, C-terminal;Helicase, C-terminal;Helicase, C-terminal;Helicase, C-terminal;Helicase, C-terminal;Helicase, C-terminal;ATP-dependent RNA helicase DEAD-box, conserved site;Helicase superfamily 1/2, ATP-binding domain;Helicase…	#N/A	#N/A	Zt-IPO323-contig4	1995140	#N/A	6	5	819	0.00732601	0.00610501	MATEGKNALPTKVAAMKARKRQKVETNSSAAQSETDDQRTSKKRASPSGSAAKPKRRKLATTAPSRTVDPNSLEWRKVDLPDRMEDAEGLLMFDEIEDVDVVREGEKITFRTTKAAPSQATHDDGKDNENDNDDAESWNGFGDEPTEALSSVPPAKESGNDQETSATAKKNAKLKAKEKAKAKEKAKAKSSKRTTADEVDSNPMPSAHGVFESLAEDANDSAADVSAWRPLKLCPDTMAALAALKFSKPTAIQKFVIPEVLAGHDVIGKASTGSGKTLAFGIPILERFLESAVGADGKRAKRAPLALILSPTRELAVQLDQHLTSLCSSGLSRRPWIATLTGGMSIQKQQRQLKDADIVVATPGRLWEIIESGRGTAAMLKQIEFLVIDEADRLLSEGQ…
XP_747944	ZtritIPO323_04g12956	Mycgr3P46438	20S-pre-rRNA D-site endonuclease nob1	446	PIN-like domain superfamily;Ribonuclease Nob1, eukaryote;Ribonuclease, PIN domain;Nin one binding (NOB1) Zn-ribbon-like;Nin one binding (NOB1) Zn-ribbon-like;Nin one binding (NOB1) Zn-ribbon-like;Nin one binding (NOB1) Zn-ribbon-like;Nin one binding (NOB1) Zn-ribbon-like;NOB1 zinc finger-like superfamily	#N/A	#N/A	Zt-IPO323-contig8	1750022	#N/A	569	125	446	1.27578	0.280269	MATTKPIHTLILDTGALIKNEPPVSTLLSHTEKLITVPAIITEIKDAATRARVETTLKPFLELRSPNPASVKIVTDFARKTGDLSVLSRPDVLICALAYEVECERNGGDWRLRRVPGQKGLNGSPPKRDENGEIVKEGEMKEGEVAMNGTEVAEPESNGLPLTEEVKVEANERTSAASEPSVQPEEIKDEESSATPAASQEPDSADQIASQLQSASLDQQSLPITTTQPDSTEDSDNDSDGWITPSNLKKKQAEDASLSTKDILEPATMQVATLTSDFAMQNVLLQMNLNLLSPTLTRIRHLKTYILRCHACFTTTRDLSKQFCARCGQPALTRVSCSTSANGEFKLHLKKNMQWNHRGDRYSIPKPVHGSSNGRIRGGGKGGWGHELILAEDQKEYAM…
XP_756039	ZtritIPO323_04g07822	Mycgr3P69939	nucleolar complex-associated 3	688	CCAAT-binding factor;Nucleolar complex-associated protein 3;Nucleolar complex-associated protein 3, N-terminal;Nucleolar complex-associated protein 3, N-terminal;Nucleolar complex-associated protein 3, N-terminal	#N/A	#N/A	Zt-IPO323-contig3	1965045	#N/A	14	14	688	0.0203488	0.0203488	MSVGSRMAEPASKKRRLSPPEEEGRSMPGFAKWDLEQDYENRSRKKKKEKDGKEDRLMIKTSDGRITENPRVDVVYQKPEEKDDDKDSFLASGDEDEDSAVADFHSSKPKKPTVPPKEQIRLAKEELARLAGSLSEDPEEHIGQLGALADIASSHNVTVKKLALATQLAVFKDIIPGYRIRPLGEQDMNAKVSKDVKRLRSFEQGLLSGYKHYVTNLGRLSVYNEKSKLDAQSAAGLATVAISCACALLTSVSHFNFRPELVGILVKKLASRHVDADFVKCREAIEQLFQEDEGGHASLDVVGQLTRMMKGKKYYFHESVLNTFLHLRLLSEFAHKASTNSIDKAAPDDAMVLKKPKQKREFRTKRERKVMRERKEVEKEMKEADAAVSYEERDKNQSE…
XP_752199	ZtritIPO323_04g01499	Mycgr3P31414	ribosome biogenesis Nop4	764	RNA recognition motif domain;RNA recognition motif domain;RNA recognition motif domain;RNA recognition motif domain;RNA recognition motif domain;RNA recognition motif domain;RNA recognition motif domain;RNA recognition motif domain;RNA recognition motif domain;RNA recognition motif domain;RNA recognition motif domain;RNA recognition motif domain;RNA recognition motif domain;RNA-binding domain sup…	#N/A	#N/A	Zt-IPO323-contig1	3907116	#N/A	34	15	764	0.0445026	0.0196335	MGPAKKKQRLSNGAAAAVDSAPEDRAEQLLPTKENLTTAAVDAPADEKEAAVQQRRSLFVRQLPSNTTSESLTELFSETFPVKHATAVTDPATKECRGYGFVTFADAEDAAQAKSQFHGHIIDGKKLRVEIAEPRKRVADADGEMPKKVEHNASKKPDEPVQPTKLIVRNLPWSIKRGDQLEKLFLSFGKVKKAYIPKKGPGLMAGFGFVLMRGKKNAEKAIEGVNGKEIDGRTLAVDWAVEKDTYEDLVKGEKAEEEVSNEEDIDIDAAEEEMIDNDEEIESDDASSDGGAELDSEGDEDEDESNLRKPDDRSSTLFIRNLPFTCTDEDLEDHFAQFGNTRYARVVMDYGTERSKGTGFVCFYNKDDADACVREAPARQLPQAQEKGKDGKPVLNPHS…
XP_750789	ZtritIPO323_04g00867	Mycgr3P98404	U1 snRNP-associated	303	Luc7-related;Luc7-related;Luc7-related;Luc7-related	#N/A	#N/A	Zt-IPO323-contig1	2287949	#N/A	31	2	303	0.10231	0.00660066	MAAEQRKLLEQLMGEQLLAAPGTLRQPALAITDPKVCRSYLCGGCPHDLFTNTKQDLGSCDRMHLPNLREEYLAATDDQRRDWGFEFDYQRDIGKYVSECDRRIEGAQRRLEKTPEEIRQTNALLKQISDLGRTIEAGLIEVEIMCELGAVNLGVQEFHNLKLKKVQKDERERELKALSDTSGPSGHQKLQVCDVCGAYLSRLDNDRRLADHFFGKMHLGYAQMRKEYDRLAKELKGRPPPRRDEPVEERGGYDDGGYGGGYGGRNGGGYGGGRGGGGGGGYGRRGGDGGGFGGGGGRGRPRW
