# Supplementary material for: Combined pangenomics and transcriptomics reveals core and redundant virulence processes in a rapidly evolving fungal plant pathogen
Source: BMC Biol. 2023 Feb 6;21:24. doi: 10.1186/s12915-023-01520-6 (PMC9903594; doi:10.1186/s12915-023-01520-6)
Supplement: Supplementary file 8 — Additional file 8: Data S2. Complete genomic sequence for the pangenome. [file 12915_2023_1520_MOESM8_ESM.fasta]

>Zt_IPO323_contig1
CCCTAACCCTAACCCTAACCCTAACCCTAACCCTAACCCTAACCCTAACCCTAACCCTAACCCTAACCCTAACCCTAACCCTAACCCTAACCCTAACCCTAACCCTAACCCTAACCCTAACCCTCACCCTCACCCTCGGTCGTACGGCGTGACAATGTCTCCAGAATCGATTTGGTCTTGACGAAAGCAGCGCACATAGCACTTCCGGATGATTTTGTCGCATGCTTTGTCAAACACGACGTCCGTAAGTACTAGCTCGTTCGGCCTAGCTTTCGCGCCCGTCTGCTGCTCGCTCTTCCGCAAGAATTGACGCAGAACGACGCGCCGCTTCTGGGTATCGAACTCGATAATTTGGGCTGGCTGGAGCCGGTCCTCGTCAAGGTCGTCATTCCATTCGCGGACGAGGACGGTGTCACCAATTGCATATTTGCTCCGGCACTCGTCGAATATAGGAACGTCATGCTTGCACTGGCACCTAAAGTCGCTTGCTTGAATTGCAACGAAGTCGTATGTGTCTTGCTCGTAAACTGTGCGGAACTTCTGGCGCACAAAGTGTCCTCCCTGCTAATATGGATCCTTGGCATACTAACATACGTCTGCCTTAAAGCGCGCCTTCGGATACGCGAGAAGTCCAACACGAGGACTCGAGAGAGATACTTCCGCAAAAACGACAGAGAACACAGATACAACTACTCTGTTATCGACTCCGACAATACAAGCATTTCGTAGAACACGAGAGGGCTAACTACGCAAAAGACGATCTCTTTAGCGTCTGGAAAACCCGATACGAAATAGCAAGACAACGGGAGATCAATAAGGTACCTAGGAATACAAATAGCTACCTTAGTCGATTTCCATGGAGCTCGCCAGGAAAACACAGAATAGGAGGAAGACGCGCTTTAACTAGTGCCTTCTATACTATCCTATTAGGACACGGATACCTAAAGTCCTATCTCTATCGCTTTGGACACGTAACGACGCCAGACTGCCCTTGCGGACGACGAGAAACAGCAGAACACCTCGTATGTAGCTGCCCTATCTACGATGTATTTAGGCCACTACCGCTACGACAAGCACAATCTCTACTAGAAATAGTAGAAGATAAGGAACTCCGGAAACACCTCACTACCTTTCTCTCGGACACAAAGATTGCTTCTAGGTCCTGGCACCTAGCAAGAGGCGAAGACGAGACCGTCTAGCCTACACTCCTTTTACTTTTCCTTATTTGTCTTTCTTTAAAGTCCTTCGATACTAGCTGGCTACTATCCTAGGCACGGGTCTTTCCCTAAGGTCAAGAGATACGAGAGAACAACGATTGTACATAGATAGACTGCTGTCGCGAGACAGCCGTCCTACATAGTCATAGACTCCTACAGGACGTAAATGGAACAAACAAACAAACAAACAAATACGTCTGCCTTATCTAAGACGCAATCTAGGTCGAGAGCCGATGTGCCGCAGCTGCAGTTGTCGGACAAGAAGAGCTCATTCGCAAAAGGGTAATAGGCTTTGCCAAGTGTAGTGTCCTTTGGCTCGTACAGCCAGAGAACATCGAGCGAAGTACAATCTTTGCGAGTGTGCACGTTCTAAACATAGGCATACCATGCGTGCGCTTTGATCCCCTATTTGGTACTGACATCCGGCGCGACGCATACGACATCCCCTGTGTTCACCGTGACTGCTTTGTTCCCCTCTTGAGATTCGCTTCGGCTCATACTCCTAGGCGTTAAGGTTTGCATTGGCGGTGCACTCGGAGATGCTCGTCGCGGCGTCAGTCTGAGCCTTACTTTTAGCTCATCCGACTTCTTCAGCACATTTCGGTCCGTGATCGTCCGCTCTTCCAGCTGGTTACCGAAGTACATATGTCGAAAGCACTGGTAGACAAAAGGCGTGACGATCGTTCGCAACTCCTTGTTTGGCTGCGCTGGGATAGCTGTAAGATTATAGGGATCGACTTCACCCTAGATCGGTTGTCGGCACAATCCAGACTCTTTGTCATCGATATCCCAGCATTCTTTCCAAAGGAAGCCGACATTTGCGGCAATGGTCGTGCGGAAGTCTTTGAGTTTGCATTCAGCTAGCCATTAGTTAAAGCTAGTATTATCGCCGTAGAGTCTAGTTAGCTATTGGTAAAATCGTCTGCGGAAATGTCCAAGGGTAACCTGCTGGTTGCTGAGGAGGTAGTCGACGAAGTGCTTCCCGAACTGTGCTAGCTAAAGGAACGGCTCGTAGAATCGACGATATTCCGGTGCAGGCGTTCCCAGCTCGTACCAATGACTAAACAGAGCGGACGCTTTCGACTACAGCTTCGATTAAATGCAGATGCTACTGGCAAAATCTGTAAAGTCCAGGTCGCCGTACCTACTGATAGCCAAGATCTCGAACTGCACGCCCTACATGTAGCGCTTTTCGTTGCCTGCCGATAGAATGCCATCGAAACAGAACTCTGCATAGTTTGATTGCCGCAGTTTCTCAAGAGTGACGAGGTCCGATGCGCGTCGTCCGTCCGCTATGTATACCGAGAATTGATCGAGTTTGAAAGTAGCACATTCCGGAGTTTCGGTGCTAGCAGACTTCGCAGCTGCGAAGAAGCCTGCACTCAAGTCTAGGCTTGCTTCGACCTCGTTTACAGGTTGCAAAGGAGGTTTGTATCCGTAGTAAGCGCTTCTCGGAAATGCTGGTCCTACAATGGAGATGTGGCTTAAGTAGCGAAGCTGCCGTCGTTTCCCGGAACGAGCTGTGGCCCCAGGCTCTGCTCTAGTAGCAGGCTCGTCCCCTAGTTCTGTTTCGGTCGCTGGAGGAGTGAGTGCAGTCCTGAGCCTTCGTTGTCTGGGCGTGCGTAGTGGGCCCTAGTCCTTAACTTCCCGATCTCCGACTGTTTGGCTTGTCTGCTCCTCGCCCAATTCTATCTTATACTAAACCGCTCTCTGCACTCCATCTTCTTCTTGTTGTTTCGACTCGCCTCGGTCCTGCTCAGAAGCCGCAGGACTGATTACAATCGCATTGCTTAGGGAAGCTCTAGTGCGCAAAATGTCTATCTACAATTGTCCATTCTGAAGCCGCGGCTTCTTGGAAGGCCTCGAAGTAGGTCCTACCACAATGTTGTCCTCGTCATCCTGAATGACAATCGTGTCGCCGCTGATCCGTCTCTTCATGGTTGCCGTGCTACTTAATGCCGTCGTGTGCGAGGTAGTAATAGGGTTAAGAATGCCGCTGTCTTGCTACAAAGGCGCCATGTTCTTTTCGTTGCTCGAAGCAGTCCGTCCGCGGTAAGTGTGCCAAATCGCACAATGCAAGTGCTAGAGCTGCAAGTGAAGTCCAAGAGTGAATGCACTAACTATTTACCTTGCAAGCCGTGCACGCAGTGTAATGATCTGCCGAAGCAAAGAAGAAATAGCAGACCAAGATATCCGCAAAACAAATATCCGTAGAGGTAAAAAGGAATGCGCGCAACTTGCCAGTAAAACGTTGCTTCGTGAGGTAGTTAATGAAGTGTAGTCTGGAAGCTTTGAAGTGCGACCAAGGATGTTCTAGCCATTGACTTTTGACCGCGCCTGCACCTCAATGCCCGTAATGGCCGCCATCGCGAATGGCATATGTTAGCGCTGTTAAATTCAAATAGTAGAAGTGAGATGGATTATATTCGAGATTACTTATGTACGCCTACTTGAGGGCGGTGGCATGTAACCCGAGTCTTCGCTTAAGTGTTGTTACGAACGCTTGAGGTCCTCCTCGACTGTTCCTTGTCCGGCTACGGCATCGCGCTGGGCCCAGGCCTCTCGTATTCGGGGTTTGGCGTCCCTCGCTCTTTTGTATGCTCGGAGAGGGCGGCTCAAAAGTCCTTGCTCTCGCGGATGGTTCTCTACGGCGGTTCTCGCCGCTAGGGGCGTAGCTTTCGAAGTGGAGGGCTAGACAGCACGGAGGGTTATCCGTGCCTGAGAGAACTGAGGCACCTCCAGGAACCGTGTCTGGTTAGGCTTTGTTACCCTACCCTAGGCCTAGCTTAGGGTTTCTGCCGAACCCAGCGGAGAGGGATGATCCCTGCGAGTTTACGCCGTCGTTGCCTCTGCCGTGCACTCTCTCCTCCTCTTCGTAATCTTCCTCCTTGGAGTTCTCTTCTCTATAACCATTCTGTTTCTAACGAGTTACGAACCGAATCGCAATTCTCCTCCCTACAGCCTTCTTCCTCCTTACCTCTTCTCTCGCATTGTAGCCGCCTTGATTAACCCGATCCTCCGAAGAGCCTTTGTTGTTGTAATTGTAGCGCAGTCGCATCTAGCGCGATTGCCTCCTCCCTCCTCGAATCCTCCATAGTCGCATCTGTCGCAATCGTAGCGCAGTCGCATCTAGCGCGATCGCCTCCTTCCTCCTCAAATCCTCCGTAGTCGCATCTGTCGTAATCGTAGCGCAGTCGCATCTAGTGCAATCGCCTCCTTCCTCCTCGAATCCTCTGCGGTCGCATCTGTCGCATTCGCAGCGCAGTCGCATCCACCGTAATCGCCTCCTCCCCCATCGAATTCTCCGCAGTCCTATCTGTCGCAGTCGCCTCCTCCCGTAACCTTCCTAACTGCCTGCTTGCCAACAATGCTCGACGAAGTAGACGGAGTGGTCCGAATTCCCTTGGACATCCTGGACGCGCTCTTCCGGGCGACCGAACAGCAAGCCGGCGATGCAAACGACTTCGTCATCGTTCGCGCTGACGAGGCCTAGGACCGCCGCGAGGTCTGCTGTCTCTCTCGAGGATCCCAACGCCTTCGGGAACCGTTTGCCGTCTCCGAGGCTTAGGCTAAGGAGCGACTAAGGCCGCATACGGAGAAAGAGATAGAGACTCGTATAAATAAGGAGGTCCGCCAGCGCATGTCGCGATATTTCGAAGAGAAGGCCTGCCGACGGATCTCGTCGGTAGTAGGAGCGGAAAGGCGGGGACAACAACGCCTACGCGCGACCTCCTCGCCTCCGCCGGCGTATACGGAGTATCCCTCCTCTGCGCAGCCGGCACTAGGCAGAGCGGGTGGTGAGGAGACAGCTCCTACGTCAGGAAGAAAGCGAAAGCGGGACGACTGCCGCGCACGGAGCTGCCCAGCGACGTCACCCCTTCGACGCTCTCCTCGTCGAGAGAAGTACTCCAAACCTACTGTAGAAGATGGGGTAGAGGAAGACCAGCCGGCGGAGAGCGACGGGGAAGAAAACGAGCCGGAAGACGAGCAGCTGTTGAAGAAGCGTCGGAAGCCTATTTCGCCGCGGTAGGTAGTAGAAAGCGACGCTAACGAAGACGCCGTCGACAACGGCAGCGACGACGGCAACGGGGAGCCCGAGGAGATCGTGGTCGCTAAGGTAAGGGCCGCCTCCTTATTCTGTCGCCCAAAAAGGTATCCGAAGTAGAGGCCGATGTAGCTCAAGGTACTAAAGGACCTACTGCCATAGAAGCGCAAGTCTGGCAAGGGGACCCTAAGATCGACCATTTCCCGTGAGACTGTAGACGAGATAACAGGTCGAGAACCGGGAGCAGCGGCGGAAGCGAGAGAGTAGGACCCTGCGGATCCGAAGGGGAATAGCGGACTGGAGAACGCTAGAGGAGGGCCAGACCCACCTGGAAGCAACAGAGAAGGGTCAGACCCGCCTGGAGGCAATGGAGGAGGGCCAGATCCTCCCGGAAGTACTGGAGGGACGTCGGATGTTCTGGAGAACACTAGGGAAAGACCAGACCCTCCTAGAAGCGATAGAGGAGGGCCAGATCCTCCTATAAGCACTAGAGGGACGTCGGATGTTCCGGAGAACACTAGGGAAAGACCAGACCCTCCTAGAAGCGATGGAGGAGGACCAGATCCTCCTGTAAGCACTAGAGGGACGTCGGATGTTCCGGAGAATACTAGGGAAAGACCAGACCCTCCTAGAAGCGATAGAGGAGGACTAGATCCTCCTATAAGCACTGGAGGGACGCCGGATTCTTGGGAAGATACCCTAACCCAGCCGCCCTGTAGTACGTTGAAACCCTCCGCCCTGCACTATCCGCCGCTAACTATCCGAAGCCGGCGCTAAGGCCCGATGTGCGGAGGGCCTCCTACAGCTCCGCCAGCATCCTGTGGCGGCGGGCGCCGTGTCTAGTGTGGAGGGAGTGGGAGGCATTTCCCCTACCTACCCGGATTACCGCCTCTGGTGTGACTTTGTTCAGGACGTCGCCGACAACGCCGGCAGCGCTGAGGACCATTACGTGAGCGCGTAAAGCCTGCGGAAAACACGGGAGGTCGACCTAGGTCTCTAGAAGCACTTCGAGAAATGCCTCGCCATTGCTCGTAGGACTATAGGAACGACCGTGATCGACGAGTAGCGAGGCTTTTTGCAAAAGAGTCGAGACCTATGCCGGCGGGATAGGGACGAGGGGGAGACGGCGTTCGTCGAGGACGAGAGGCAGGAGGAGAGGCGGGAGGTGGTCGCTGCGGCATATTAGGAGTACCGTACGGCCGTGGATTGCGAGGTGGGGATCTGGCAGTCGAACTTTAAGTTTCGCCGCGCGACGGTGCGCCTAGCGGACTAGCTGGACCTCTACAAGAAGCTCCCGCCGCGAGGATCGTCGCAGACGACGGCGACGGTACTTCCGGACAAAACGCCCTCCGCGAGGGGGGCCCTCTTCCGGGAGATGCGTCCGGACTGGACCAACAGACTCCCCGCCGGCTTTACGAAAGAGGACATAGTGCGGGAGGGCCTGGGGACGGAATGGAACGCCTTTAAGCGTGCGATCAAGGTGGGGAGGCGCTGGAGGAGGTTCGTGAGGGTTCTAAACCTTGACGCCCTGCTCCTTATCGACCTTGGGAGGGATCTGTCCTATATCCAGCACACCATCCCGCTTCCCGTCTTTGTCGCCTAGGTCTATCTCATCCGTCGAGTGCGGCCAGAGATTGCGCCGACGGCCGAGCGACTCCAGAGGTGGAGGTACTACGACCGCGCGCGAACTGCCGCGAAACTGTACGTGGCGAACCTACGGCTCGAGATGCGCAGGTATCGCGAGCTATCGCCAACGCAGCAGTTTAAATTCTCGGGCAGCGAGGACGGCGGGCCGCGGACGTGCGATCCGAGTGTCCTGTCGCAGCCCAGCGATGCGGTGACCGACATCGACTGGGGTTCGTCGTTTTCGACCTTTCTGAACGACGAGGACGTAGGCGGAAGGGCTACGGAGGGACAGGATAGTTAAGAGGAAGCGCGGAGGAGATAAAGTCCAGCGAGTTATCCAAGTATAGATTTGATCCGGACCGGTCCGGCTCCTCTGATTCGTCGACTGCAAACTCTGAGCCCTACGTCTTGGTCAATTGACCAAGGTGGGTCCGTGCCCGGTCACGTGGGCCCAGAAGCGCACTGCTGAACTGTCCTACCCGGACTCCTCCCTCCCTTCTACAACCTCCTCCGCGGTAATTGCCTCTATCTCCTACACGGCGAACTCCTCCGTCTCGTCCGCCTCGACGCGGATTTCGTTAAATCCGAGTCTGCTCGAGGATAAAACAAGCTCTTATAGATACGACATAGAAGATTTTTAATAGACAGTTCTTCTCGTAATTGCCCGGTCTCGGAGCCCGTCTTTGTTACGAAAGAAACTGTTACAAGGTTCAGAAGTGAGGTTTTCTAAGTATGCGACGAGCATTGGATTCGTCTTGCTGCCCCGACTTGCCGGCAGACCCTTTACGAAGGATTTTCGGGTTTCGACTACAACTAATAACACCCGAGCAAGACATAGTACTGCCGCGGAAGAGGATAGTGAAGAGGAAGCGCAGAGGAGATGAGGTCTAGCGAGTTATCCAAGTATAGATTCGATCCAGACCTGTCCGGCTCCTCTGATTCGTCGACTGCAAACTCTGAGCCCCACGTCTTGGTCAATTGACCAAGGTGGGTCCGTGTCCGGTCGCGTGGACGAATCGGCCGCGACGGGAGGGCCGCTGCGTCCTCCCCTGCCTATTAGCTGGTCGCAAACTCTAAGCCCTACGTCTTGGTCAATTGACTAAGGTGGGTCCGTGCCCGGTTACGTGGGCCCAGAAGCGCACTGCTGAACTGTCCCACCCGGACTCCTCCCTCCCTTCTACGACCTCCTCCGCGGTAATTGCCTCTATCTCCTGTACGGCGAACTCCTCCGTCTCGTCCGCCTCGACGCGGATTTCGTTGAATCCGAGTCTGCTCGAGGGTAAAACAAGCTCTTATAGATACGACATAGAAGATTTTTAATAGATAGTTCTTCTTGTAATTGCCCGGTCTCGGAGCCCGTCTTTGTTACGAAAGAAACCGTCACAAGGTTCAGAAGTAAGGTTTTCCAAGTATGCGACGAGCGTCGGATTCGTCTTGCTGCCCCGACTTGCCGGCAGTGAGCTTGTTGTATTGGATTGTATTGTATATAAGGGTGGTGACAATACAATACAACGTGTATCTTAGCAACATATAGTGGATATCTACTGTATACAACACTCTCAGACCTTATCGTCCACCACTGTTGCTTGTGAGTCTCCTTGAGTAGTGTAGAAGGTTGTGAAGCCGGCTGTTATATCGCTTATGAATGAGCTTGTTGTCTGACCATCTATAGACTTCTTAATGTCCTCGTCGTCGTCAAATGCTAGTGTTGTTGCTCCGGCTCTTGTTGTCTTAATTGGAGGTCTATATGCACTGCGAAGGAACGTATAAGCCTCGATAATGTCGCTATGGAGCTGTGAACGGCGGTAGTTAATCATATCTCTGCCGGAGCTGAATGAGCGCTTAGGGTTGTCGCTTATAAGGGGGACTAAAAGGCAGTCGAGTGCCATTCGTAAGAGGCATAGCTACTAACGGCGACGAGCTATCTACCAAGCAATAGCGTTGAATAGTGGTGTGCGTTCGCACAACGAGTGTATTCAGTGCCCTTGATCTTAAAGGAGTCCGGCTGAAGGGCCTTGTCGAATACAGCGCTGCTCTCACAGAGCGTAACATCGTCGGAGGTACGATCCTTGCGTGGTGGCAGTTGCCAGCCTGCTGTCGAGGGTGTTGAGGCTGAAGATGAGGCTATGTTGATGGCAATAGTGTTGTTACAATGGTTACAAGAGCGGTAGATTAATGGCTAACTTCTCAGGTGCAGACTCTGTTCATACAGTGTAACAACACCGGCGCAGACTCCGAATACACCTCTGAAAACACCACCTCCTAATACACTACTATAAACATGGCCCTTAAAACTATGCCTACTATCACCGGATATAGCTATATTGTATCTAGCCGTACAGCACGACAATACAATACACCAGCCTTAAGGTGAGGATCTACGATAGCTGTATATACGACAATACAATACAATACAACAAGGATACAATACAACAAGCTCACTGCTTGCCGGCAGACCCTTTACGAAGGATTTTCGGGTTTCGACTACAACTAACAACACCCGAGCAAGACATAGTACTACCGCGGAAGAGGATGGTGAAGAGGAAGCGCGGAGGAGATGAGGTCCAGCGAGTTATCCAAGTATAGATTCGATCCAGACCTGTCCGGCTCCTCTGATTCGTCGACTGCAAACTCTGAGCCCCACGTCTTAGTCAATTGACCAAGGTAGGTCCGTGTCCGGTCGCGTAGACGAATCGGCCGCGACGGGAGGGCCGCTACGTCCTCCCCTGCCCATTGGCTGGCCGCAAACTCTGAGCCCCACGTCTTGGTCAATTGACCAAGGTAGGTCCGTGCCCGGTCATGTGGACATAGAAGCGCACTACTGAACTTTCCTACCCGGACTCCTCCCTCTCTGCTACGACCTTGCCGTCTCCTCCGCTCCGAACTCCTCCATCTCCTGGACTCCGACGTGGATTTCGTGTAATCCAAATCTGCTAGCGGGCGAATGAAGATCTGATATATACGATATCGAAGATTGAAAACAGACAATTCTTCTTGTTATGAGCCGCACTCGGAGCTTGTATTAGTTTCGAAAGAACCCGTCGTGAGGTTAAGAAGTTGGGTTCTAAAAGTATACGTCGAGCCTCGAATTCGTCTGTTCGCCCCGACTGGTCGGCAGACCCTTAAGAAGGATTTTCGATAGTTAAGAGGAAGCGCGAAGGAGACGAGGTCTAGCGAGTTGTCGAAAGAGCCCTGCTCCAGACCCGTCCGGCTCCTCTGATTGGTCGACCGCAAACTCTGAGCCCTACGCCTTGGTCAATTAACCAAGGAGGGTCCGTGTCCGGTCGCTAGGACCAATTAGCGTACTGCTGAACTTCCCGCTGAGACTCCTCCCTCTCTGCTATAACCTCGCCGTCTCCTCCGCTGGGATTGCCTCTATGGCCTGTACTGCGAACTGCTCTACCTCCTCCGCCTAAATGCGGATTGTATCGCTTTCCGGAGCCATGGCTGAAGTCTACCCTTCTCACGATATAGACGATGCTAGGGCAGGCCGGCTACGGATTACGGGTGTGGGCGGATTTCTCGCCCAATGCCGGGATGGGCGGATTCCCAGCCTACCTTGCCGCTGGGCGGATTTCTCGCCTAATGCTAGGATGGGTGGATTTCTAGCCTACCTTGCTGCTGGGCGGATTTCTCGCCTAATGCCGGGATGGGCGGATTCCCAGCCCACCTTGCCGCTGGGCGGATTTCTCGCCTAATGCTGGGATGGGTGGATTTCTAGCCCACCTTGCTGCTGGGCGGATTTCTCGCCTAATGCCGGGATAGGCGGATTTCTAGCCTACCTTGCCGCTAGGCGGATTTCTCGCCCAATGCTAGGATGGGTGGATTTCTAGCCCACCTTGCTGCTAGGCGGATTTCTCGCCTAATGCCGGGATGGGCGGATTTCCAGCCTACCTTGCCGCTAGGCGGATTTCTCGCCCAATGCCGGGATAGGCGGATTTCTAGCCTACCTTGCCGCTGGGCGGATTTTCCGCCTAATGCCGGGATAGGCGGCCTCCGCCTGAAAGCAAAACGGAAACTTCTAAGAATTATGGCTTTCTACTTTCACCTCTCGTATCTCGCGCACATAGCTAATTTCAAAGATTCTAAGAATACGGAGAGTAACTCTAGTATAAGAAGTTCCTTTCTATGTGTCTATATTTAATTTGAGATCGTTGTTGTAGTGTCAAAAAAGGTCGAGAAACTTGAGGTGTCGCTGCTAGACTGTGTGTCGGAATTTCCGTTTTGGCTTCCACACCTTAGGCGGATTTCCAGCCCACCTTACTGCTAGGCGGATTTCTCGCCTAATGCCGGGATAGGCGGATTTCCAGCCTACCTTGCCGCTGGGCGGATTTCTCGCCCAATGCTAGGATGGGCGGAGAGCTGACCTAGCAGCCGAACACGTAAGCGGCCTACACCTCCTGCTCGACGCTTAAGAACAGCCACCGCAGAAACCTCTACGGACATAGAAGTCCCACGATATAAGAGCCTGCGACGCTAGCGCTACTACGTGCAGCTTTGTTACGCTTTCTACCGGGTGCCTGATGAGGAGGGGGTGGTGCTGAATGTAGGCAGGAATTACTACGACGGGAGAGCACTACACTACGTCGTCGAGCTCCTCGTTGGCAAAAATACGCGGATAGCGAGTCTAACGTGGATTCAACGGCCTACAGAGGACGGCTCGGGCACGAGAACGGTACGAGGGAGAACAGATTAACGAGAGTAGGGCGGAGGAGGAGGAGGGAGAAGACGTGGACACAGGAGATTCGAAAGCGAGACGGTAAGGCAACAGACGAGACCGGAGACGAGCTAGGCGAAGGGAGAGGAAGACGGGAGGATAAAGAGGATATAGGCCTAGTAGGACGGGATGGCATCGAGATGAGGACGATGTAACGATGCCTGGAGAGGACGATATAACGATGCCGGGGACAGCCCATTCTTAGACTAGGGAGTGGAGGAAGAGACGACGAGCAGGACGAGTAAGTACGGAGGGGAGGGTGGCCCTTTATACCACCACCTTGTCGAGTGTAACGATTCTAATCAAGCCGTGGACCCCGGTAGACAGCGAGATGAGAGGATGGCCATCGACGATGACCATCGACGATCGTGAGGCTGACCCTGCTCGTGATTGTAAGAAGGACGACCACACCCCGGCCCTATAAGAGCCGGATGTGTTCCCTCCTCTCTAGAGCCTCGCTACTATCCGTTTACGCTCTTAGCCTCGGTTTTCCTCTACGGTAGAGACTTCGAACCATCCGTGAGCACTCTCTGCCTAGGTTGCCCTCTCCTTCGAGTGCCTCCTACTACCGATCCCGACTCGTTACTTCGCCGACCTCTCCCTCGACATTCCTCGTAGCTTCCTCCTCCCCTCTACCCTCAGCGTCGCCCTCTCTGCCCTCTAACCCTCGGATGTTATCCAAACCGTCGACAAGCGCGGTACGGCCCTAGGAAGGTCTGACGGCCTTTGCGGACGCCCTCTAGGAGCTCTACAAGGGCATCATCCCGTGCGGCGGCGAGATCGACCACTTTGGCGTCCTGAGGAACAAGACCGGACATCCCGACACGGAAGGACGATACTACCGCACCTTCAAGTGCAAGAAGTGTCGTACAAACAAAAGGCGTACCGTCAAGGCGTGGATTAAGAGCGTCACCGCGGAAATCGGCCGGTCGAGACTTACACTTATAGCGCAAACGATCCTGGACCAGCTTCGTAACTGTGGTGAGGATACGGCCCAGCTCGTTGCCTAGATTGAAGATCGACTAGAGGAGCCGGTAACCGCGCCGGCGAAGCAAGCACTCGAGTCCGAGTCTTCGATCGAGACCGCGTCCGCGGATTGTCGGTTAAGGAAGACGATCTGGCGTAAGGAGGACGTGTTCCTAGATATTGTCTCTACGGATCTTCCTTCTACGAGCATCCCTTCGACGAAGATTCCGTCGACGAATCTTCCTTCTACAGACATTCCTTCCACGGATATTCCTTCTACGAGGCTCCCTACCGACATCCCTTTGACCAGGCTGCCTTCCATCGACATCCCCTTAACGATCCCTACTGTCCTCGTCCCGGAGACCGACCCTACCGCGATTCCAGTCGACCCTGTACCGAAGCCTATCGTATAGATACCCTTCTTTTAGAAATACGCCGAGGCCTGCCTAATCTGCGCGGCGAAGGAGACGAAGCGATCGGTTGACCGCCTCCTGTACACCCTGGGCGAAGGTCCTCCTTATCGCTCGGACGAAGGTCCTCCTTATTGCTCGAGTAAAGATCCTCCGGACCCTCCTGGACCTAAAGACGGCGCGAGCGAGTACTAGAAGGAATTGAGACCCGCTACGAACGGAGCCCCACCGCCTGGCCGGAACGACGCGCGAGCAGAGTCGATTGAGGAGAGACGGCGGAGGAAGAGTCTTCCGCACTGTTCCGTCGAGGAGAAGCGCGGAGGGAAGAGTGTTCCTCCCGAGGTGCGACCCTACGACCTCTTTCCTAGTAAGGACTACGACCTTCTCTCGCCCTTTTCTACGGCATCCGTCCCTCCTCCCCTTGTGCCCTCTCCGGATACGCCCTCTCCTGCAAAGGCGAAGGAGCTTACTCCCTTTCCGTTCTCTTCGTCGGGATGGTGGAGGCCGTGGATCGCGGACTTAGCCGCGCGTGCCGAACTGGTGACGCCCTCCCCGAAAGCGAAGACCTTCCGGATTCTCTCCGCGGAGCCGAAGCTACGAACGAAACCGACCTCTCCTTTAGCGGACCGTAAGCGGAAACTACTCTAACCCCGCTCCGTAAACCTTCCCAGGAGATCGTCTGCGGATTAGGTCCGCGAGTTCGTCGATCGCTATCAAGAAGCCAATAACAAATTCAAAAGGCGAGTAGTGCGGCAGAAGGCGAAGAGTACTAGCGTCTTCGACGAGTTTAAAGCCGAGCTGATACGGCAGGGGCTGGAAGAGGAGCCGGCAGGACGGGAGGATGGCCTAGGCTCGAAGAGAGAGACTCGAGGAGCATCCTCTAAGAGAGAGAGTCGAGAGGCATCCGGGGGAGGCGAGTCCTCTCGCGGGTCGCGAGACCAGGAGGAATGCTAGGATTGGATGTATTAACATCCGGGGCTTGGGGGATAATAGGTGGCCGATCTTGGCGGCGCTGATTAACGACGACATCCTCGACTACCTCTTTATTGTCGAGACCTGGTTCGTTAAGTATAAGAAGCGCCGAGCGGATCACCGCGTGATTGCGACTACGGTGAAGCCCGATATAGTGCCGAGAAAGGGTCGCTTGGGCTGTGGGATTCTAGTGATGGGGACGGTACGCGCGCGAAGTTAGCTCACCAGCGAGGCGCAGATCATTGGGACGGACGCTATAACCCTGCCGACGGACCGGGGAACGATTAGCGGAGTCTACTTTCCCCCCAAGCGGAAGCCGGATAAGGTCCAGTCTACGCTCGAGGCGGTTGCCGGCTCGGATGTCGTTCTCGGAGATATTAACGTCCGCTTTAGTAAGATGTCTCTCCAGAGCGGGAAGGCGTCGCCGCTTCCGAGACGGAAGGTCGTCTCGCGATGGATCGAGGACTCCGCGATGACCCATCTAATGCCGATCTAGGAGCCGATTACAATTGCGGACGCCGTGTGCGAGAAACAACTAACGACTGACTACTGCTTTGTCCGCCGGACGCTGCCGCATACGACGCTGGCTCTACCGCGACCGACGGAGAAGATGAATACCGACTATGTCTACTAGCTCTACCTCCAGCTAGACCCGACTACGGGTACTCCGGGTAGATTAGCCGTACTATATCAACTTCGACGCTATGCAATAAGCCGGCTAAACGACGACGATACGGCGCAGGCGCTCTGCTATAGCTGGGAGAGAAGGGCGCGGCATCGACGGCATCTATACCATATGAGCGCCGATGTGGACAAGCGGAATGCGGAAATCGTGTCGCTCTGCCAGTAGGTAAGCGAAGCCGTGCTGGGACTCGCCTCTGCGCGTCGTCGAAATCGTCCTCCGGGTAGACGAAAGGCGGAGGATATAAGTCACAGAGGCGGAGAGAAGAAGAATAGAGACGGAGAGAAGAAGAATGGAGGTGGAGAGAAGAACGATAGGCCTCGAAAGGCGATAACAGACCTGAAGCGAAAGCGAGCCGAGGATGATAACAACGCTACTCGCAAGCCAAAGCGGCTACGCCGCCGTGGCAAGAAGAAGAAGGACTGGCGTCTTAAGGCGATAGCGAAGCCGAATCCGGACGCCGATAGCAGGACGCTCGAGACGGTCTGTCTCTATAAGAGAGCGTAGCGCTGCGCGAACGAGAACACACCGCTAGTGCCGACCCCGGCGGGGAAGGCGAGAGGGATGATAGCAATCGACGAGGTGACGGAGGGATTTGCCGGTCGATTCGTCTCGACGGCGACCCTCCCAGTACGGGAGATGTTTCCTGTCGACGATCGATCCGCCTCGCTCTCCTTCTCGATCGACGAGATAATGTAGGAGCTTACCTACCAGGATGCTACGAAGGCCTGCGGAAACGATGGGGTACACATCCGTCTCATAAAAACCCTCGCGACGACGAGCTTCCTCCGGATCCTGGCCGCCCTCTACAATTCCTATCTCCGGAATGGTAAGACGCCGCGGAGCTGGAACGAAACTGTCGTCTGTCTGGTCGTCAAGGACAAGACCCGACGGGAGGATAGTACGATGCCGGCGAAGGACGCTAACAATGTTCGTCCGATCTCGCTGGTGACGATGTTTCGAAAGGTCTTCGAGCGCCTGCTCCTCCGGCGCTTTGATAGTAGGACATAGGCGAGGATGCATCCTAACTAGGCGGGATTTCGAAGTCACTACTCTACTATGACGAACGCCGCGGTCGTCCACGCCCTCCTCGAATCGAGCCGGATTACACACGCCGTGTTCCTCGATTTTCAAGCCGCCTTTGACGTCGTGGATCATGTACTGCTCGCGGACGTTCTACGCCGGCGGAGATGTCCAGAGAACATGCTAGCTCTGATTGCGAGCCTCTACTTTTTCGACGTCTGGTCCTTTGTCGTTTCGGATGGTACGGCTTCTTGGTGGTTTCCGCAGACGAGGGGAGTTCTGCAGGGCTTACCCCTCTCGCCCTATCTGTTTAACATCTTTATCGATAGCTTGCTCGAGGACTTGAATCGACCTGGGACACTCGCCCTGGCCGGCTCTTCCGACGTGATGCCCGCGGCGCCGCCGATTCCTTGCGCGCTGTTCTTCGCCGATAATGGTGTTCTCCTCGCTACCGACTTGGACGAGGTGCGTGTACTGATCTAGATCCTCGAGCGCTGGTCCTCCGCCAACCGTATCGCCCTGAACATTAAAAAATGCGCCTATCTGGCGCCGGCGTCTTCGTAGGAGGCAATCTACCTCTTTGGTGCGGAGGTACCGAGGAGAGAGGTATATACCTACCTCGGATTTCCCGTGACGGCGCGAGGGATTGACTTGAGGAGGCACCTTAAGAGCCGGCTCGAATAGGCCGGGAAACGAAGCGACTTCCTGACCCTCGACGCGGACGGTTAGGGCTTCGCGCATCGCCTACGAGTCTATCAGCAGTATCTCGCACCGATGTTCGAGTATGGCGCGCCTCTCCTCGCGGCGTTTGCTAAGGACTCTCCTAAGTTCTGGGACGAGACGACTAAGGACGTTGCGAAGCTGACGAAGTAGATCTCGGGTTATACTTCTAACCCTCACTTTACTCGCAATCTCCTGGGAATCTCCGCCCTACCCTCGCGATTTAAGGCACTAAAAACTGGCTTTTAGGTCGTAAAGAAGCACGCTCCAGAAGAAAGTCCGCTGCAGAAGTTAGGATTACTAATCTGGAAACCCAAAGCGTTCTTCCGGCGCTTAACGGAGGACAAGCTCTACGAGAAGTACCGCAAGACACCCGAGTCCTGGCCTCGCGACCGAAGCCTTAGCGAAGACCGCCGTTCTGTCTAGCGGTTCCTGCGCCAGGAGAGAGAGGAAGATATGGCCAAAGAGGCCAAGAAGTGGAGCCTGACCCGGATTATACCGGGAGAAAGCCGCCTAAAGCGGGACTTACGAGGAGCCGATTACTTTTTAAAGGCGCCGCGGTCCTTCTAGAAGCGCTTCCTCTAGTATCGGCGTAGAACCTTCCATACCTATGGTTTCTGCGTCTGTATGAGCAAATTCATCCGAGGACACGAGACTTGCTACCAGGAAAACAGGACGAGCTGGCTCTCGAGGAAGGAACGACGGGCGAAGCAGAAGATGCATAAGAAAATAGGCACTACGAACACGAAGTTTACCGAGGTAGACTTCCTTCTAAATACAGGATGCTGGGAGCGAGCCAACGAGATCCTCGAGCGAATCTCGACGAAGATTACGAAGGAGGAAGCTACGAAGGAGGAAGCGGAGGAAGCGGCGGCACAGACCTAGTGCACACTGTCCTGAGTAGGACGTTAAAAGGCTCCGTCCGATGAGTAGGACGTAAAGTGACTCCGTCCGATGGGTAGGACGTAAAGTGGCTCCGTCCGATGGGTAGGACGTAAAGTGGCTCCGTCCGATGAGTAGGACGTAAAGTGGCTCCGTCCGATGAGTAGGACGTAAAGTGGCTCCGTCCGATGGGTAGGACGTAAAGTAGCTCCGTCGACCCGGGACGTAAAAGCGGAGATTATCCCTCGAGGATAAATTAGGCGTTTACCCTATTGAAAAGGAGTCTCTTCCCTCGAGATGAAAGTAGGCGTCCGATCGGTAGGACGTTAAAAGGCTGCGCTGCGACGTGGGAGACGTGGGCGACTAGCGAGGCCCGGACTGGCTCCGCACCGGACGATTAACTCTATCCGGAAGGCCTAGTAGTAGATGTGAGGCGTATACCCTAGATCTGCGGCTGCTTCCTCTTAAAGCCGGGGAGCGGGAGGGAGAAAACTAGTACCTCTGCAGAGCAGTGGGAGGCTTGGAGGAAAGCGAAGGCGACGGCGTAGTAGGGGAGAGGAGTAGACGACGACGATCGCTAGAGGAGGAATTCTAGCCGAAGGGAAGACGGCTCTCCCCAAACCGTTCGGGAAGCACTTATAGACTGGTGTACAAGCGGCTCGATCGGAATCGAATGTCTCCGACAGTGGATACGCCGGACGGAAGGAGGACAGAGCTCTACCGAACGGTCTTAAAGCGGGATGTTCCCCCTTAACGAGACGGGGTTACAGTTTCGGGCGGATGAGGAGACGCACACCTCGTCCGTTACCTGGGAGGTTTAGAAACCCAAGGTACGATAGACGGTAAGCGATTACCGGAGCGATATTTTGCGTTAGGATACAGACTAGCCTATCGGTAGTCTCTCTTTTTGGCGGTTTGGTCAACTCGGGAGATGGTGAAAAGGACACCGTAAAACGTAGTTGGGCTGGGAGTAGCTGCGGTGCCGTGCATCGCGAGGCGCTTTACGTGGGAGCGTGGGTCTGTTTCCTCCCCTCTGAAGACGGCCAAAAGAGCCGGGAGCAAGGGCTTGGATGGGGCTTCAGTTCAGATCAGGTGCAAAGGTAGACTAGCCTATATAAACAAGTACAATGAACCCCCTAACCCTAAGCGGGAAGCACTTATAGACTAGTATGCAAGCAGCTCGATCGGAATCGAATGTCTCCGATAGTAGATACGCTAGACGGAGGGAGGACAGAGCTCCACCGGACAGTCTTAAAGCGGGATGTTCCCCCTTAACGAGACGGGGTTACAGTTTCGGGCGGATAAGGAGACGCACACCTTGTCCGTCACCTAGGAGGTTTAGAAACCTAAGGTACGATAGACGGTAAGCGATTACTAGAGCGATATTGTGCGTTAGGATGCGGACTAGCCTATTAGTAGTCTCTCTTTTTGGCGGTTTGGTCAACTCGGGAGATGGTAAAAAGGACACCGTAAAACGTAGTTGGGCTAGGAGTAGCTGCGGTGCCGTGCATCGCGAGGCGCTTTACGTGGGAGCGTGGGTCTGTTTCCTCCCCTCTGAAGACGGCCAAAAGAGCCGGGAGCAAGGGCTTAGATGGGGCTTCAGTTCAGATCAGGTGCAAAGGTAGACTAGCCTATATAAACAAGTACAATGAACCCCTAACCCTAAGCCTGCACTGCGAACTGCTCTACCTCCTCCGCCTAAACGCGGATTGTATCGCTTTCCGGAGCTATGGCTGAAGTCTACCCTTCTCACGATATAGACGATGCTAGGGCAGGCCGGCTACGGATTACGGGTGTAGGCGGATTTCTCGCCTAATGCCGGGATGGGCGGATTTCCAGCCTACCTTGCCGCTAGGCGGATTTCTCGCCTAATGCTAGGATGGGTGGATTTCTAGCCCACCTTGCTGCTAGGCGGATTTCTCGCCTAATGCCGGGATGGGCGGATTTCTAGCCCACCTTGCCGCTAGGCGGATTTCTCGCCTAATGCTAGGATGGGTGGATTTCTAGCCCACCTTGCTACTAGGCGGATTTCTCGCCTAATGCCGGGATGGGCGGATTTCTAGCCCACCTTGCCGCTGGGCGGATTTCTCGCTTAATGCCGGGATGGGCGGATTTCTAGCCTACCTTGCCGCTAGGCAGATTTCTCGCCTAATGCCGGGATAGGCGGATTTCTAGCCTACCTTGCCGCTAGGCGGATTTTCCGCCTAATGCCGGGATGGGCGGCCTCCGCCTAAAAGCAAAACGGAAACTTCTAAGAATTATAGCTTTCTGCTTTCACCTCTCGTATCTCGCGCACATAGCTAATTTCAAAGATTCTAAGAACACGGAGAGTAACTCCAGTATAAGAAGTTCCTTTCTATATGTCTATATTTAATTTAAGATCGTTGTTGTAGTGTCAAAAAAGGTCAAGAAACTTAAGGTGTCGCTGCTAGACTATGTGTCGGAATTTCCGTTTTGGCTTCCACACCTTGGGCGGATTTCCAGCCCACCTTGCCGCTGGGCGGATTTCTCGCCCAATGCTAGGATAGGCGGAGAGCTGACCCAGCAGCCGAACACGTAAGCGGCCTACACCTCCTACTCGACGCTTAAGAACAGCCACCGCAGAAACCTCTACGGACATAGAAGTCCTACGATATAAGAGCCTGCGACGCTAGCGCTACTACGTGCAGCTTTGTTACGCTTTCCACCGGGTGCCCGATAAGGAGGGGGTAGTGCTAAATGTAGGCAGGAATTACTACGACGGGAGAGCACTACACTACGTCGTCGAGCTCCTCGTTGGTAAAAATACGCGGATAGCGAGTCCAATGTGGATTTAACAGCCTACAGAGGACGGCTCGGGCACGAGAACGGTACGAGGGAGAACAGATTAACGAGAGTAGGGCGGAGGAGGAGGAGGGAGAAGACGTGGACACAGGAGATTCGAAAGCGAGACGGTAAGGCAACAGATAAGACCGGAGACGAGCTAGGCGAAGGGAGAGGAAGACGGGAGGATGAAGAGGATATAGGCCTAGCAGGACGGGATGGCATCGAGATAAGGACGATGTAACGATGCCTAGAGAGGACGATATAACGATGCCGGGGACAGCCTATTCTCAGACTGGGGAGTGGAGGAAGAGACGACGAGCAGGACGAGTAAGTACGGAGGGGAGGGTGGCCCTTTATACTACTACCTCGTCGAGTGCGACGATTCTAATCAAGCCGTGGACCCTAGTAGACGGCGAGATAAGAGGATAGCTATCGACGATAACTATCGACGATCGTGAGGCTAACCCTGCTCGTAATTGTGAGAAGGACGACCACACCCCAGCCCTATAAGAGCCGGATGTATTCCCTCCTCTCTAGAGCCTCGCTACCATCCGTTTACGCTCTTAGCCTCGGTTTTCCTCTGCAGTAGAGACTTCGAACTATCTGTAAGCACTCTCTGCCTAGGTTGCCTTCTCCTTCGAGTGCCTCCTACTACCGATCCCGACTCGTTACTTCGCCGACCTCTCCCTCGACGTTCCTCGTAGCTTCCTCCTCCCCTCTATCCTCGGCGTTGCCCTCTCTGCCCTCTAACCCTTAGATGTTATCTAAACTATCGACGAGCGCGGTACGGCCCTAGGAAGGTCTAACGGCCTTTGCGGACGCCCTCTAGGAGCTCTATAAGGGCATTATCCCGTACGGCAGCGAGATCGACTACTTTGGCGTCCTAAGGAATAAGACCAGACATCCCGACACGGAAGGACGATACTACCGCACCTTCGAGTGCAAGAAGTGTTGTACAAACAAAAGGCGTACTGTTAAGGCGTAGATTAAGAGCGTTACCGCGGAAATCGGCCGGTCGAGACTTACACTTGTAGCGCAAACGATCCTGGACTAGCTTCGTGACTGTAGTAAGGATATAGCCTAGCTCGTTGCCTAGATTGAAGATCGACTAGAGGAGCCGGTAACCGCGCTGGCGAAGCGAGCACTTAAGTCCGAGTCTTCGATCGAGACCGCGTCCGTAGATTGTCGGTTAAGGAAGACGATCCGGCGTAAGGAGGACGTGTTCCTAGATATTGTCTCTACGGATCTTCCTTCTATGAGCATCCCTTCGACGAAGATTCCGTCGACGAATCTTCCTTCTACAGACATTCCTTCTACGGACATTCCTTCTACGAGGCTCCCTACCGATATCCCTTTAACCGGGCTGCCTTCTATCGACATCCCCTTAACGATCCCTACTGTCCTCGTCCTGGAGACCGACCCTGCTGCGATTCTAGTCGACCCTGTACCGAAGCCTATCGTATAGATACCCTTCTTTTAGAAATACGCCGAGGCCTGCCTAATCTGCGCGGCGAAGGAGACGAAGCGATCGGTTGACCGCCTCCTGTACACCCTGGGCGAAGGTCCTCCTTATCGCTCGGACGAAGGTCCTCCTTATTGCTCGAGTAAAGATCCTCTAGACCCTCCTAGACCTAAAGACGGCGTAAGCGAGCACCAGAAGGAATCGAGACCCGCTACGAACGGAGCCCTACCGCCTGGCCGGAACAACGCGCGAGCGGAGTCGATCGAGGAGAGACGGTGGAGGAAGAGTCTTCCGCACTATTCTGTCGAGGAGAAGCGTAGAGGGAAGAGTGTTCCTCCCGAGGTGCGACCCTACAACCTCTTTCCTAGTAAGGACTACGACCTTCTCTCGCCCTTTTCTACGGCATCCGTCCCTCCTCCCCTCGTGCCCTCTCCGGACACGCCCTCTCCTACAAAGGCGAAGGAGCTTACTCCCTTTCTGTTCTCTTCGTCGGGACGGTAGAGGCTGTAGATCGCGGACCTAGCTACGCGTGCCGAACTGGTAACGCCCTCCCTAAAAGCGAAGACCTTCCGGATTCTCTCCGCGGAGCCGAAGCCACAAACAAAACCGACCTCTCCTTTAGCGGACTGTAAGCGGAAACTACTCTAACCCCGCTTTGTAAACCTTCTTAGGAGATCGTCTGCGGATTAGGTCCGCGAGTTTGTTAATTGCTATCAAGAAGCCGATAACAAATTCAAAAGGCGAGTAGTGCGGTAGAAGGCAAAGAGTGCTGGCGTCTTCGACGAGTTTAAAGCCGAGCTAATACAGCAGGGGCTAGAAGAGGAGCCGGCAGGACGGGAGGATAGCCTAGGCTCGAAGAGAGAGACTCGAGGAGCATCCTCTAAGAGAGAGAGTCGAGAGGCATCTAGGGGAGGCGAGTCCTCTCGCGGGTCGCGAGACTAGGAGGAATGCTAGGATTGGATGTATTAATATCCGGGGCTTAGGGGATGATAGGTAGCCGATCCTAGTAGCGCTAATTAACAACGACGTCCTCGACTACCTCTTTATCGTCGAGACCTAGTTCGTCGAGCATAAGAAGCGCTAAGCGGATTACTGCGTAATTGCGACCACGGTAAAGCCCGATATAGTGCCAAGAAAGGGTCGCTTGGGCTATAGGATTCTAGTTATAGGGACAGTACGCGCGCGAAGTTAGCTTACCGGCGAGGCGCAGATTATTAGGACGGACGCTATAACCCTGCCGACGGACCAGGGAACGATTAGCGGAGTCTACTTTCCCCCCAAGCGGAAGCCGGATGAGGTCCAGTCTATACTCGAGGCAGTTGCCGGCTCGGATGTCGTTCTCGGAGATATTAACGTCCGCTTTAGTAAGATGTCTCTCTAGAGCGGGAAGGCGTTGCTGCTTCCGAGACGGAAGGTCGTCTCGCAATAGATTAAGGACTCCGCAATAACCTATCTAATGCCGATCTAGGAGCCGATTACAATTGCGGACGCCGTGTGCGAGAAACAACTAATGACTGACTACTGCTTTGTCCGCCGGACGCTGCCGTATGCGACGCTAGCTCTACCGCGACCAACGGAGAAGATGAATACCGACTATGTCTACTAGCTCTATCTCTAGCTAGACCCGACTGCGGGTACTCCGGGTAGATCAGCTGTGCTATATTAACTTCGACGCTATGCGATAAGCTAGCTAAACGACGACGATACGGCGTAGGCGCTCTGCTATAGCTGGGAGAGAAGGGCGCGGCATCGACGGCATCTGTACTATATGAGCGCCGATATAGACAAGCGGAATGCGGAAATCGTGTCGCTCTGCCAGTAGGTAAGCGAAGCTGTGCTAGGACTCGCCTCTACGCGTCGTCGAAATCGTCCTCCAGGTAGACGAAAGGCGGAGGATATAAGTAACGGAGGTAGAGAGAAGAAGAATAGAGACGGAGAGAAGAAGGATAGAGGCGGAGAGAAGAAGAATAGAGGTAGAGAGAAGAACGACGGGCCTCGAAAGGCAATAATAGACCTAAAGCGAAAGCGAGCCGAGGATAATAACGACACTACTCGCAAGCTAAAGCGGCTACGCTGCCGTAGCAAGAAGAAGAAGGACTAGTGTCTTAAGGCGATAGCGAAGCCGAATCCGGACGCCGATAGCGGGACGCTCGAGACAGTCCGTCTCTATAAGAGAGCGCAGCGCCGCGCGAACGAGAATACACCGCTAGTGCCGACCCCGGCGGGGAAGGCGAGAGGGATAACAGCAATTAACGAGGTAACGGAGGGATTTGCTAGTCGATTCGTCTCGACAGCGACCCTCCCAGTATAGGAGATGTTTCCTGTCGACGATCGATCTGCCTTGCTCTCCTTCTCGATCGACGAGATAATGCAGGAGCTTACCTACTAGGATGCTACGAAGGCCTGCGGAAACGATAGGGTACACATCTGTCTAATAAAAACCCTCGCGACGACGAGCTTCCTCCGGATCCTGGCCGCCCTCTACAATTCCTGTCTCCGGAATAGTAAGACGCCGCGGAGCTAGAACGAAACTGTCGTCTGTCTGGTCGTCAAGGACAAGACCTAACGGGAGGATAGTACGATGCCGGCGAAGGACGCTAACAACGTTCGTCCGATCTCGCTCGTAACGATGTTTCGAAAGGTCTTCGAGCGCCTGCTCCTCTGGCGCTTTAATAGCAGGACATAGGCGAGGATGCATCCTAACTAGGCGGGATTTCGAAGTTACTACTCCACTATAACGAACGCCGCGGTCGTCCACGCCCTCCTTGAATTGAGCCGGATTACACACGCCGTGTTCCTCGATTTTTAAGCCGCCTTTAACGTTATGGATCATATACTGCTCGCGGACGTTCTACGCCGGCGGAGATGTCCGGAGAACATGCTAGCTCTGATTGCGAGCCTCTGCTTTTTCGACGTCTAGTCCTTTGTCGTTTTAGATTATATAGCTTCTCGGTGGTTTCCGCGGACGAGGGGAGTTCTGCAGGGCTCACCCCTCTCGCCCTATCTGTTTAACATCTTCATCGATAGCTTGCTTAAGGACTTAAATCGACCTAGGACACTTGCCCTAGCCGGCTCTTCCGACGTAATGCCCGCGGCGCCGCTGATTCCTTGCGCGCTATTCTTCGCCGATAATAGTGTTCTCCTCGCTAGCGACTTAGATAAGGTGCATATACTAATCCAGATCCTCGAGCGCTGGTCCTCCGCCAACCGCATCGCCCTGAACATTAAAAAATGCGCCTATCTGGCACCGGCGTCTTCGCAGGAGGCGATCTACCTCTTTGGTGCGGAGGTACCTAGGAGAGAGGTATATACCTACCTCGGATTTCCCGTGACGGCGCGAGGGATTGACTTAAGGAGGCACCTTAAGAGCCGGCTCGAACAGGCCGGGAAACGAAGCGACTTCCTAACCCTCGACGCGGACGGTTGGGGCTTCGCGCATTGCCTACGAGTCTATCGGCAGTATCTCGCACCGATGTTCGAGTATAGCGCGCCTCTCCTCGCGGCGTTTGCCGAGGACTCTCCTAAGTTCTAGGACGAGACGACTAAGGACGTTGCGAAGCTAATAAAGTGGATCTCGGGTTATGCTTCTAACCCTTACTTTACTCGTAATCTCCTAGGAATCTCCGCCCTACCCTCGCGATTTAAGGCACTAAAAACTAGCTTTCAGGTCGTAAAGAAGCACGCTCCGGAAGAAAGTCCGCTGCGGAAGTTAGGATTACTAATCTGGAAACCTAAAGCGTTCTTCCGGCGCTTAACGGAGGACAAGCTCTACAAGAAGTACCGCAAGACACCCGAGTCCTGGCCTCGCGACCGAAGCCTTAGCGAAGACCGCCGTTCTATCTAGCAGTTCCTACGCTAGGAGAGAGAGGAAGATATGGCCGAAGAGGCTAAGAAGTAGAGCCTAACCCGGATTATACCGGAAGAAAGCCGCCTAAAGCGGGACTTACGAGGAGCCGATTACTTTTTAAAGGCGCCGCGGTCCTTCTAGAAGCGCTTCCTCTAGTATCGGCGTAGAACCTTCTATACCTATAGTTTCTGCGTCTGTACAAGCAAATTTATCCGAGGATACGAGACTTGCTACTGGGAAAACAGGACGAGCTGGCTCTCGAGGAAGGAACGACAGGCGAAGCAGAAGATGCATAAGAAAATGGGCACTACGAACACGAAGTTTACCGAGGTAGACTTCCTTCTAAATACAGGATGCTAGGAGCGAGCTAACGAGATCCTCGAGCGAATCTCGACGAAGATTACGAAGGAGGAAGCTGCAAAGGAGGAAGCGGAGGAAGCGGCGGCACAGACCTAGTACATACTGTCCTAAGTAGGATGTTAAAAGGCTCCGTCCGATGAGTAGGATATAAAGTAGCTCCGTCTGATAAGTAGGATATAAAGTGGCTCCGTCCGATAAGTAGGACGTAAAGTAGCTCCGTCCGATAAGTAGGACGTAAAGTAGCTCCGTCGACCCAGGACGTAAAAGCAGAGATCATCCCTCGAGGATAAATTAGGCGTTTACCCTATCGAAAAGGAGTCTCTTCCCTCGAGATGAAAGTAGGCGTCCGATTGGTAGGACGTTAAAAGGCTGCGCTACAATGTGGGAGACGTAGGCGACTAGCGAGGCCCGGACTGGCTCCGCACCGGACGATTAACTCTATCCGGAAGGCCCAGCGGTAGATGTAAGGCGTGTACCCTAGATCTGCGGCTGCTTCCTCTCAAAGCCGGGGAGCGGGAGGAAGAAAACTGGTACCTCTGTAGAGCAGTAGGAGGCTTAGAGGAATGCGAAGGTGACGGCGTAGTAGGGGAGAGGAGTGGACGACGACGATCGCTAGAGGAGGAATTCTAGCCGAAGGGAAGATAGCACTCCCTAAACCGTTCGGGAAGCACTTGTGGACTAGTGTACAAGCGGCTCGATCGGAATTAAATGTCTCCGATAGTAGATACGCTAGACGGAGGGAGGACAGAGCTCTACCGGACAGTCTTAAAGCGGGATGTTCCCCCTTAACGAGACGGGGTTACAGTTTCGGGCGGATGAGGAGACGCACACCTCGTCCGTCACCTAGGAGGTTTGGAAACCTAAGGTACGATAGATAGTAAGCGATTACTAGAGCGATATTGTGCGTTAGGATGCGGATTAGCCTATCGGTAGTCTCTCTTTTTTAGCGGTTTGGTCAACTCGGGAGATGGTAAAAAGGACACTATAAAACGTAGTTGGGCTAGGAGTAGCTGCGGTGCCGTGCATCGCGAGGCGCTTTACGTAGGAGCGTAGGTCTATTTCCTCCCCTCTGAAGATAGCTAAAAGAGCCGGGAGCAAGGGCTTGGATGGGGCTTTAGTTCAGATCAGGTGCAAAGGTAGACTAGCCTATATAAATAAGTATAATGAACCCCTAACCCTAACCCCTAACCCTAACCCTAACCCTAAGCTTTGGAAACCTAAGGTACGATAGACGGTAAGCGATTACTAGAGCGATATTGTGCGTTAGGATGCGGACTAGCCTATCGGTAGTCTCTCTTTTTGGCGGTTTGGTCAACTCGGGAGATGATGAAAAGGACACTGTAAAACGTGGTTGGGCTAGGAGTAGCTGCGGTGCCGTGCATCGCGAGGCGCTTTACGTAGGAGCGTAGGTCTGTTTCCTCCCCTCTGAAGACGGCCAAAAGAGCCGGGAGTAAGGGCTTAGATAGGGCTTTAGTTCAGATTAGGTGCAAAGGTAGACTAGCCTATATAAACAAGTACAATAAACCCCTAACCCTAATCCTCCTCGGATCTTGCGCCCTTTCCCCTGTTCCGGAGGAAGACTTCTCCCTTTTACGGCTGCGGGACGAGGTTAGGTCGGCGTTGCGTAGAGGACGGGGGGAGTGCGTACTATTACAATGTGAGCCTAGGCCAGTCCCTGGTCGTAGAGATCTATCCTCTACTTATGCACCGCTCTCCGGATAAGATTGTCGCGCGCCCTACCTAGGTAACTAGCCGCCACCCCCTACTCCGCGGGAGTAAGGGCTATATAGCTAGGCCGAAACACGAAGCGGGAGATGTCCCGCTCTACTTGAGCCCGAGTCTTTCCCTGCACCTAGGGAGTCCGGCAGAGGTTGGAGAAATCTAGCTAGTTTATGTACTCCACCGCAGCCCTCTTATAATCCCAAGTCTCCTCGTAGACTAGGGCCCTACATAGCCGAAGAGCACTAGGAAGTAGCACTAAGTTGTCCTTATTTTCCTCCGACCTAAAGAGTAGGAATCTAGTCTAGGTGTTACATGCTCCGCCCGGCATACCGGTTATTCCGGGAATAATAGGTTTGTCCCGGGCGGTAGTCTCGTAGACCTACTATAGGAGATCTCTCTTAAATTTAGTTAGACTGGCGGGAGCATAGTTGGGGAAGTTCTGCTCTATTTGGCGCTTGTCCAGAGTTTGGTTTAGGGCATATATATTAGGGAAGACCGGAGCAGCTATGTCGATAATAGTGTGGACGATTGTCGATGTAGGAGTGCAGTCGTAGTAGAAGGTGTGGGTATGTAGTTGCTAGAGGTAAGGGGTAGTGTGTTGTCGTAAGAGGTGGTAATCGTAGACTGTGTAAAGGTCTAAGGAAAAGGGGAGGAAAGGATTGCGGAAGTTAATAAAAGAGAGAGGGTTTGAAAAGAAGAATGTAGTCGCTTTTGTGCCCTTAGAGGGGCGACCTGCTAGTGAATTCGACCACGTGCTAGCAGTCACTAGCTTAAAGCTTGTGATAGTACGTGAATTCGATTATTCACCTGCTGGAATCAGCTAGACGATTATAATACTTTAGCTACGCTATTGCACTTACTTCGACCTCGAATTTGTATATCTGCTCTATATATGCGAGCTTTTATTCTTAGAGCAATTTAAGGCTCTCCTAGAACTCTCCGCCTTCGAGGCTATTAACGTCGCCGACCTCTTCCGGCATAAATAACAGCATTTTGGCGGTACGATTATCTAATTCTTTAATGTTTAGGCGAGCGCTAGGACTAACTTAAGATGTCGATGGTGCTATTAGGGCTCGTAACTGCTCTTCTTCTTTAAGCGTACCTCTAGTAGCGACCGAGCTTGAATCTCCTTCGATCTCGACGTCTTCGTCCTTAGTCGGCGTTGCAGGTTGCGAAGCCTCTATAGTAATATCGGTTCCTATCTCTTCTTCGACATGCTCGTTACGGATCTCACTTGCTCTTAGAAATAATAACTACGATCGAGCTTGCTCCTACGACTCTCGTAAAGACAGACCTAGCACGAGCGCTACTTTCCTATTAACGCTATTGCCGACGATCTTATGTTACTAAGTAGGGCTACCTATTAGAACCTCCTAGTCTTAATAGCCCTAAGCTCGCCTCGCTTCTATAACAGTCTAGATCCGATTCTAAGACTAGTATATAAAACGTCTATTAATGCTATCTCCGATAGCGGTCTTAGTAACGATAGTTGGAAAGAGGCTATTTAGGAACATTCGCGAAAACATTCTCGAGTTCTCCTGCCGACGGGTTGCGTTAACGTTGTCGCAGAATGTTAAGGGTTCTCCGCGTAGAAGCCCGAGCAATTTAGCCTATATAAGACCTATCCTGTACAGTCGAGTAGGCACAGCCGCCATCCGTATTCGGTTTGTTGCCGACTCTAGCGACATAGTCCGATAGTCTGGGAATTACAGGCAAAGCTGCGGTTGCGCATCTCTAATGTCTAGTAAGTCGGCGTAAGCCTACGCCGGAGTAATATATAGGAACGTAGTAAACTCGTCTTTGCGACTGCCGAAAGGCAGGCCGTTGCTCGAGAGGCCAAGTGCACAACTTCTAAAGCTTATATTTAGATAACTGTAGCTATAAGGAATTAGCGACAGTAGTAGTAGACTAGGAGCGGAAGCAGAGATAAACACTCGTAATCGTTGCTATAGACTACTGTGCGACCAGGCATCGCCCAGGAATTGCTAAACTTAATAACTAAGTGCGACTAAGGCCGTAACGATTTGTAATAAAAACACATTCTAATCTTTATTCGGTCCCATCCCGGCCGTTATTGTAATAACGTTCTTAAGGAGGAAGTACCGCAGGACGTAGAAGTCTACAAATAATACGATCGACGCTACTAGCGAAGCGTTCTACTTAGACTGCTCGCTAAGCTTAAAGAGCTGTAGCATCGAAAATCCGGGGCATGGACTTCCGCCTATAAGAATGTAAATATCTCCTGGCTACGCGATGTTCGACTTTGGGTCGCCCGCTATAGCTCTAGCAAGCAAGTCGTTAACTAAGCCTAGGAAATACTCCATTCTATCCGGCCGTCGAACGTTTGCCTAGTAGCTGTGCAACGTATATTTATTCTAGTCGGCGGTATACTTGAATCTAGCGATACCGGCTTCTTCCAAGCTACGGTTAAAGGTTCTACTACCGTAGAAGAGACTTATCCCGACTATTTTCTCGCTATAGTACATATTAGGATTCTATCCTTCTTTCATCGGTGGGAAACTATCTCGTGCTACTAAAAGGTCTTCGGCGAGGTAAAAGAAATCGCCAGTCCCGTCTCGGTCGTACAGCGTAATAATGTCTCTAGAATCGATTTGGTCTTAACGAAAGTAGCGCACATAGCACTTCCGGATGATTTTGTCGCATGCTTTGTCAAATACGACGTCCGTAAGTACTAGCTCGTTCGGCCTAGCTTTCGCGCCTGTCTACTGCTCGCTCTTCCGCAAGAATTGACGCAGAACGACGCGCCGCTTCTAGGTATCGAACTTAATGATTTAGGCAGGCTAGAGCCGGTCCTCGTTAAGGTTGTTATTCCATTTGCGGACGAGGACAGTGTTACTAATTGCATATTTGCTCTAGCACTCGTCGAATATAGGAACGTTATGCTTGTACTAGCACCTGAAGTCGCTTGCTTAAATTGCAACGAAGTCGTATGTGTCTTGCTCGTGAACTGTGCGGAACTTCTGGCGTACGAAGTGTCCTCCCTGCTAATATAGATCCTTAGTATACTAACATACCTCTGCCTTATCTAAGACGTAATCTAGGTCGAGAGCCGATGTGCCGTAGCTACAGTTGTTAGACAAGAAGAGCTTATTCGCAAAAGGGTAATAGGCTTTGCTAAGTGTAGTGTCCTTTAGCTCGTATAGCTAGAGAACATCAAGCGAAGTACGATCTTTGCGAGTATATACGTTCTAAACATAGGCATACTATGCGTGCGCTTTAATCCCCTATTTAGTACTAACATCCGGCGCGACGCATACAACATCCCCTGTGTTTACCGTGACTGCTTTGTTCCCCTCTTAAGATTCGCTTCGGCTTATACTCCTAGGCGTTAAGGTTTGTATTAGCGGTGCACTCGGAGATGCTCGTCGCAGCGTTAGTCTAAGCCTTGCTTTTAGCTTATCCGACTTCTTTAGTACATTTCGGTCCGTGATCGTCCGCTCTTCTAGCTAGTTACCGAAGTACATATGTTAAAAGCACTAGTAGACAAAAGGCGTAACGATCGTTCGCAACTCCTTGTTTAGCTACGCTAGGATAGCTGTAAGATTATAGGGATCGACTTTACCCTAGATCGGTTGTTAGCACAATCCGGACTCTTTGTTATCGATATCCTAGCATTCTTTCTAAAGGAAGCCGACATTTGCGGCAATAGTCGTGCGGAAGTCTTTAAGTTTGCATTCAGCTAGCTATTAGTTAAAGCTAGTGTCATCGCCGTAGAGTCTAGTTAGCTATTAGTAAAATCGTCTGCGGAAATGTCTAAGGGTAACCTGCTAGTTGCTAAGGAGGTAGTCGACGAAGTGCTTCCCGAACCGTGCTAGCTAAAGGAACGGCTCGTAGAATCGACGATATTCCGGTGTAGGCGTTCCTAGCTCGTACCAATAACTAAACAGAGCGGACGCTTTCGACTATAGCTTCGATTAAATGTAGATGCTACCGGCAAAATCTATAAAGTCTAGGTCGCCGTACCTACTAATAGCTAAGATCTCGAACCGTATACCCTACACGTAGCGCTTTTCGTTGCCTGCTAACAGAATGCTATCGAAACAGAACTCTACATAGTTTAATTGCCGCAGTTTCTTAAGAGTAACGAGGTCCGATGCGCGTTGTCTGTCCGCCATGTATACCGAGAATTGATCGAGTTTGAAAGTAGCACATTCCGGAGTTTCGGTACTAGCAGACTTCGCAGCTGCGAAGAAGCCTACACTTAAGTCTAGGCTTACTTCGACCTCGTTCACAGGTTGCAAAGGAGGTTTGTATCCGTAGTAAGCGCTTCTTAGAAATGCTAGTCCTATAATAGAGATGTAGCTTAAGTAGCAAAGCTGCCGTCGTTTCCCGGAACGAGCTATAGCCCCAGGCTCTGCTCTAGCAGTAGGCTCGTCCCCTAGTTCTGTTTCGGTCGCTAGAGGAGTAAGTGTAGTCCTAAGCCTTCGTTATCTGGGCGTGCGTAGTAGGCCCTAGTCCTTAACTTCCCGATCTCCGACTGTTTAGCTTGTCTACTCCTCGCCTGATTCTATCTTATACTAAACTGCTCTCTACACTCTATCTTCTTCTTATTGTTTTAACTCGCCTCGGTCCTGCTTAGAAGCCGTAGGACTAATTACAATCGCATTGCTTAGGGAAGCTCTAGCGCGCAAAATGTCTATCTACAATTGTCCATTCTAAAGCCGCGGCTTCTTAGAAGGCCTCGAAGTAGGTCCTACTATAATGTTGTCCTCGTCATCCTTAATAACAATCGTGTCGCTGCTAATCCGTCTCTTTATAATTGCCGTACTACTTAATGCCGTTATGTACGAGGTAGTAATAGGGTTAAGAATGCCGCTGTCTTACTACAAAGGCGCTATGTTCTTTTCGTTGCTCGAAGCAGTCCGTCCGCGGTAAGTGTGCTAAATCGTATATAGTGGGGAATATCGCACTGTTACGTGTGGTCTGTATCTAGCTTCAGCTTCGTGTGTAGGTCGGGGGATTATTAAGACATCGACCTCCGGAAGGACCTTAGACACGCACACGAGGCCTAATAGTACAGAGCTCTTAATACTACCTCCTTTGCCCCCCTACCTTTTACTCTAATTGTACAGTTTACCGCCCTTTTTGCCCCCTATGCTACTCTATACGTCCGTACTGCTACTATCCGCGGGAGATCGGAACCTTTGGAAGTTCCCCCCTTACATTTTGGTGGACGATGTAAGACTCCTTCCTTCGCGAAAGCGGAGAAGGAGGATATACAAAGGGTAGGCAGCAGTGCGGAAGTGCGGAGTAGCTACGACCTCGACAACAGCGCCGGTCGCCTTTCGAGTACTTACGACGCATACGACGAATACCCTCCCTCGAAGAAAGGATTACGATATACCTCTGCCCCTTAGCTAGGGCAGTAGGCTTAAGTACCTAAGTTTAAAGTCCAAGTTCAAAATACAAAGTACCTTAATGCACAAATCGCTATGTGTACATTGCTGGATCTACTACCGAATACACCCTAAATACACGAACACACGAACACACACATACATTCCCTATACCCTACCGAGCTACACACCCTACGCCGAGCAGCTCGTCGATATAGCCTAAGAAGGAGAAGGAAGAAATAGAGGGAGCAAAAGAGTATATAAAAAAGGGATACTAACATCGCATAGAGGCTCGGTATAAAGCGCTCTCGCACTAATGCATGCAACCGCGCTACCGGACTCGGATGTACGCCCTTAAAGCGCGACGCTATAGCGGAGAGCATATCGACTATAATAGGCGCGATTTAGGGTAAAAAGAAGCCTCCTAGGCCCAAAATCGTACTACTATAGCTTTTCCTACACCCGACTACCTACCGGTGAAGGTAAGCGAGACGAGCGGCGACCGCACCTGCCGAGGCAGGTACGCTAGGCATACGGTAAACCCTATTCGTGAAGAAAAGAAAGAGAAACAGGGTGGAAAAAGAGCCCTTAAGTACCTAGAAAACTTCACCGGTCGCGGTAAAAGTTATAATAGATATAATAGACATCGGAGATTATCGCTCCTACACCTGCACGAGCGACTACGCTACCGAGCTTAGCTACACGCCTTTAAAACGCGACACTACTACGGAGATAATATCGACTCTAGCGGATGCAAAATAGGGTAAAAACAAGCCTCCTAGGGCCAAAATCGTACTGCTATAGCTTTTCCTATACCCGACTACCTACCAAGGCAGGTAGGCCAGGCGTGCAGCACAGCCTATACGTGGCGTTCGTAAAGAAAAGAAAGAGAAACAGGGTGGAAAAAGAGCCCTTAAGTACCTAGAAAACTTTACCGACTGCCGTAGTAGCTATAATAGACATACTGGACATTAGAGAATACTCGGTTACGTAAGCCGTCCCGTGCTCTTGATAGAATGGCCATAAGAAACGAGACTGACTAGCTATCATAGCGTAGGCGTCGCGAATACCCTAAGAAACGTCGCCCTATCGCACTGATTGCCTAACTGCTCCTCGGTGTTGCTTTCCGAGGCAATAGCAGATGATATCGCTACGAACCCGGCACTGGAACTAGGGAGCACATACGCCCTGCCTAGATCTACCGACACCAGGTTCTCGGTACGAGAATGCAATATATAGTTCTCGGCTCCAGCTGGCTGGAATAGTCTAAGAGGTGCGACCTTTTGAGGATGCGATGTTTCCTAGACCAAATTAGGAAGAGGGTCTAGTAAACAAATAATACCGAGCTACAGACCCTAGACGCATCCCTAGTCCTTATTTCCCTACCCTAGACTCTTCTACACTGCACGAGAAGCGATCCCGCCTTATTCTCGAGTTTCTAGATACTTAGCCGTCCCACGTGCCCAGAGCGTACGATTATACCCTGCCCGCACTAAGGAGACTATCGAATATAGCCCTAGACTATGTATGAACAGCATAATCAGCTGTAGTGCACTACCAGCAGCAACAATGTTTCCCAGACCAATAGTTTAGCAAACCCTTAAGAGCTTTAAATGTCCTACTCCCGCAGCCCTAGTATCGACGACAACTTGCTAACCTTTTCCTATACTCCTTCCGAACATATATCTGCACTCCTTACTTCCTATTTCCCTATTTGCGACACTAAGCTGCACATCGCTATTACAATATCTCCTAATAACACTCCTAACAACGGCCCGGACGGACCCTCCCGTCGTAGCTATCTTAATACTCCCTCGGAGATTCTCCGCAACACCCTAAGCACTAGCGAGGCTTCCGGAACTAATAGCCCTATCTAGGCACCTTCCGATGCTCGCGCCTTCCGCGATGGCAATAGGATTCTATTAGCTCGCTTTACAACTAATTCGACTAAAGGGTCGACTAATGAGGCTCTCCCTTAAGCCGAAGGGATTGCTACTACAGCGACCTATAGTACAGTTCCCGCTCCCTAGCCTGCTAACATAAATATCGCAGATCTTGTTACTGCCCTTACCGCGGCTACTCGCAATAACAGAGCCCCTGCTTACCGTAGTCGCGTACCCTTCCCTAGAGAGCCTAGTACTCTATCCTTCGACGGCAAGGATGCCTCGACTTTCTTCTAGACTATAGCCGACTTCTTCGATTCGTACTTTAAAGGATTACGTACTCCTAATAGGGAAAGGATCCGACTTGCTGCTCGACACTCGGTACTAGATGTTCGAGCTCAGCTCGAGAGTCTTTTAGGCTTTAATAGCGAAAACTACGAAGCTTTTAAGGAAGAGGCTCTTTCCTACTATTAGTGCTATAATAGCCAGGTGTATAAGTACAGCCTCCCTTTCCTCGAGGAGCTGTGCGCAAAGGAAAGAGTCTAGGATATCTCCAGACAGAAGGATAACCTGCGTTAGTACGTTATAACGTTTAAAGCGGTCTCGAAAAGGATACCTCTTAAACAGTATAACGAAGTCGCTCGATACTACCTCTTCCTTAAAGGCTTGCCCTCCGAGGTAGGACAGGAAATTATAAACAAGCTCGAAGTAGACGTCTCGAACCTAGCCTCCTATACTTAGCTTCCTCTATTGTACGATGCGACACTTAAGTACGTTACAAGCCGCATAGCTTACTAGGAGTTGTACAGCAAGGGCAAGAGCCAGGTTACTAGCTAGCTTGTTAACCAGACTAAGAAGAGGTATCCGAAGCTGGATGCATCGAACGATAGAGTCTAGTTGTTACGCGTACCAAAAGAGAAGCTGCCGGACATAGAGGACCTGTCTAAAAAGCTTTCTAAGATAACTATTACTAAGATTAAGCATACGAGAGCTAAGAGAAGTGCACGTGTAGCTGTTAATCTACCTAGAGACTTTCCGAAGTCTTACATAGCTACGCTGCATACTGATAACACCCCTAATTCTCCCGAGTACTACTTGTATAATGTCGCTAGACCTGGACTAGTGCCCTATTAGCCGTCTAGCAGCTCGAACCCCTTCTACTAGGAAGCTTCTAAGTATACATGCTTTTATTGCTTTAAACCCGGTTATAGTGTTTACGAATGCAAGTATATAAACTACCTCCTAAGTGCGGGCTGGACATACCGCGACAGTAAAAAGAAGTAGTATATCGGACGAGAAGGTAATGTTAACAGACGAAAGGTGCAGTTTAGGAACTAGCCGGATTAGCCTAAGCTCCGGATAATAGCTCCCGCTATCGAGAAAGTATAGGGAAGGGCTATTACCTAGCCTGCCGATGCGAATATCGAGGATGCTAAGAAGTACTAGCTAGCTTATAAACTACCTGCAGCTGCCTTTGCTCCTCGGACATATATACCGAGTACACCTCTTAACCCGGCACTTGTTCCTAGCCCTGTTCTACCGACCTTAAAACCTGCACCCTCGTTACTAGCTTAACCTAGTTACCTAGGCTAAGGCTTAGGTTCCCCTATAGGACCCGCACTAGCAACGAACATAAATAGAAACTAGTGTAACATCGTCGCTAGAAGTACGGTTCCTAATGATCTAGTGTACATTAATAAGCGAGACCCTCGTGCCCCCTATGTAAATTAGATCTGTACTAACTCTCTGTCTACGAACGCTGCGACTAGGCTAACGAGCACGGCTAAGGGAAAGGAGACAGCCGCTAAGCCGAGCAATAATACTAGTCGTGTTATGAAGCTAAAGAAGATAGTATCTATTAAGATCGATGCCCGCAAGATCCCTAACATAGAAGAGTATATAAAGGTAGTCGAAGAAGGCTCGCAGTCGACATAGGGCACTCTTACTAGTAATAGTGCATTTGACACCGGTGACCAGCCGCAGTCCGCAAACGACAGCTAGACCTAGGACCCTACTAGAAGCATAGATCTAGATCCTACCCCTCCTTCTTAGGGCTTCGTTAACCCCCTGCTGCTGAAGAAAAAGAAGAACTAGAAGCCTGCTGCGACTGGAAAAGGGGCGCAGAGAAGGGACATTTACCTTCGAGAGCGGCTTAATATAGAAAAAGTGCTGCTCGACAGGATACTAGCGCAACCGTCTAATATCCCTGTTAGGGAGCTTCTCGCTGCCTCGCCTGTAGTAGCTAGGGGACTTCTTAAGCGCTATGCTCGGAACTAAGAAGACTTCGCAATAGCTGCTAAGGAAGCCGGGCTGTCGATTATCGTTAAGGAGGACAACATTGCGGCTACTGCAGCATACTAGTACGATATAGACGAGCCGCTTCGTTCTTACGGGGTGCGAGTCGAGTTTAAACTTAGCAGTGCTACCGCTAAGTACATCCTGCCCTCTAGATTTTATGCACGCAATAGGTTCGTAGAAGAGATAGAAGACGATAACCCTGCTTTCCTCGGTCCCATAGTTAAGGAGCTATATGTTACGATGCCCCCGAGACTGATGTAGGACCTGTACGAGGACCCTAAGGACGCGAGGTTGTCCTTTAACGACCGAGACTATATTATTGTACCCTCGCCTGTTGTAGAATGCATTATCGGTCCAAAACGACACAGGGAGCGTCGTGCCATAATCGACGAGGGATCTAAAGGGAACATTATAAGCTAGTCTGCGGTAAAGCGAGCGGGTGTTAGCATACGCACCTGCCGGCCAATACAGATGAATACAGTTAGTAGCTGTGCGGATTTCCTAGGTATTGCAGAGCGGGTACCTATCGAGGTTATAGGAGTTCTTACCTACTCGTTATTTCTTGTTGCACGGACTGCACCTTTCCTTCTCGGCCGACTATAGACTAGACAGGTGCGGCTCAGATCTATAAACTGCGACGACGGGTCCCTCGAGTGCATAATCGCGACACCGGATAGAACAACGATTACCTTTACTAGAGTTAAGGGATACGGAGACAGGTACAGTCCGACCGAGGCATTTTATACAACTAAGCCCGAGGAGTCGGGAAACGAGTAAGCTGCCGACACCCCGGTAACGCGGTAGCATTATTCAACTATCCGGAGGATCACTTACAGTCGTCCGGAACGAGACTGCTAGTCGAAGTCGACCCGAAACCTTTCCCAGACCCCGGGTCTAGCAAACATTTCCTTAGCACCTAGGATAAAGTAAGGGCTTAGGATAAGTTCCAGACCGTTACCTCGACAAAATACACTATTAATCCCTCGGATACAGTCTGGGAAACTACCTCACAAGCTTAAGTAGCGTCGCTAATTATTAAGTAGGCGGATATTCTCTAGTCAGATTACCTCTAGCGAAAAACGGAATAGGAGGCAGGATCCGCTCCGAATGCATACACTATGTACAAACGCAAGGCGGACAAGATCAGACCCGTTAATAGTAGTATTTACGACACTAGCAGCAAGCCCCCTAGTAGTACTTTCAACTAGCGGCAGAGATGTCTTAAAAATAAGGCCAAACTTATACCGAGCACGCACCCCTAGGACAACAAGTACCTTATCCCCAAGTTTTCCGACATTGAGAAGGATTCGAGACTTACCCCTAAACGAATAAACAGCTTTAAGACCACAATCGAACTAAAGCCGAAAGAACTTAAGCTTTTTTATGCCTATCTCTTCCGACGAGAGAAGTCTCTTGCTTAGGATTTCTCACATGTCGGTCGCCTAAACGAGGATGTTTCCCTACTAGTAGAGATCCGCACGATTCCGCACAAGGCCTAGCAGTATAAGAACTTCCCTATCCCCGCAGCCCTCGAGAAGGTAGTAATACAGATGGTTAGTAAGCGAGCCCGCAATAGAGTAATCGAGCCATCCTGTAGTGCATACCGGAACCCCTAGTTTATCGTGCAAAAGAAGCCAGACAACCTAAAGCTACTAAAAGCCAAGGACCCTATACTAGAAGGGGAGCGTGTCCAGGAAAAGAAGGAGGAGAAGAAGTACCGACTTATTAACTTAGCTACAGAAGTGAACTGTGTTACGCTAAGGGATGCCAACATACCACCGGACGCAGACTCCTTTTCCGCAGACTTCGCAGGGTGCACTACTACCTCGCTTATAGACCTCTTCTCTAGATACGACCAAATACCCCTAGCCGAGTACTGTCGGGACCTTACCTCCTTTTACACACCGCTCGGGCTGTTTAGGCACACAGGGATTCCCATAGGCGGAACGAATTCGGTCGCTTAGTTCTAAAGGATTATAACTACTATCCTTTAGGAGCACATGAATTACCGAGCTCGCCCCTTTCTAGACGACATTAGAGTTAAAGGTCCACGCACTACGTACGATGACGAGGAAACCGAGCCCGGCATCCGACGTTAGGTTGCTAAACATGTTACGAACCTTAACGTAGTCCTTGCCGACATTAAGAGAGCCGGACTTACTATATCAGCTCTTAAGTCGCGATAGTTCTCGACAGGGGTACTAATTGTCGGGTACGTTTGTAATATGCATAGCCGTTACCCTAATGAAGCACGAGTCGTTAAGATTACTAAGTAGCCTGCTCCAGACAACCCTAAGGAGGTTCGAGTATTCCTAGGTGTGGTCGTGTACTTCCGCATCTAGATTAAGAAGTATGCACAGGTATTAGCTCCGCTGTACAATCTACTAAAGCCTAATGTGTGCTAGTATTAGACTACCGAGCATAACGCATCGATAGAGAAACTAAAGAAGGCTCTCGTTACTACACCGGCTCTTAAGACTATAGACTACGTTTCGGGAGGATAGATCATCCTTGCTATTAATGCATCCGGGGATAGGTTCGGAGCAGTCCTTATGCAACGAGATGTCGACAACTACAAGACAAGACACCTATCTCGGTATAAAAGCAGCATCTAGAAGCCGAACGAGCGAAAGTTCGATGCTGGGAAACTTAAGTGTCTCGGTGTTTTAAAGGCATTAAAAAAGCTAAAGCACCATCTCTACGGTGTTCACTTCCTGCTTAAGCTAGATACGAATACTCTAGTCTATTAGCTAAACCGACTACCGACCGACTTGCCTAACGTAGTAATAACAAGGTAGCTTTTATAGATACGACTGTTTGATTTCGATGTAAAGCATGTTCCCGGCCGACTGCACAGTGCTGCAGATGCGCTGTCTCGACGACCGCGTACTTAGTCCGATAACATCGACGAGGAGCATAAGTAGGACTACGAAGAAATGATTAATAGCACGCTGTATATAGTATACGCGAATCGTGTCGAGGCCGAAGAGATTACCCCTAATCTAGAAGAGGAACTTGTTTGGAACAGCATTAACAGCTTCCTCTCGGACTTCTACCGCGATATAACATACTACCTCCTAACCCTTCGACGACCGGTAGGAGTAAATAGGAACAGCTAGTATGCCTTTAAGAAACGGGCATCTCGCTACCTAGTTAGGGAGCGCTGCCTATAGTATCAGAAAAGAATTAACAAGCCGCTATACAGAGTTATCGACAAGGAGACTAAGCAGAAGTCGATCATCCGTACCCTCTATAAGGACCCTACCTCCGGCTACCGAGGGCGTAAAGGGACCTACATAAAGATCGCTTGTCGGTATTACTAGCAGGGCCTGTATAAGTAGGTCCGAGATTTCGTCGGAAAGTGCCCTAAGTGTCTTCTTTGATCGTCCGGACTAGCGAGTATGTCGGAACTACACCTAAGATACAACAGCTATGTTGGCGAGTCGTAGCATGTGGACGTCGTTTATGTCGATAGCTCCGGAAGCATTATTATAGCTAGGGAGTCTCTCTCTGGATAGCCGGAAGGAAGGATCGTAAACAAGGGGCAGAATTAAGGTGTAAGCTCAAGGCAGGTCGCGAAGTTTCTTTTTAAAGACGTCTTTTTACGCACTAGAGCTTGTAACCGGATCTTCTTTAATAGAGGGCCTAAGAACTACGGCGATGTGCCTTAACTGCTAGCTTAAATAGATACAAACCTTAGTCGTGTGTCCGCCTACTACCCTGAAGCGAACGGTCTAGTCGAGCGTGGATATCCCAACATCCTGGACGTCCTCTTAAAGTGCACGTAGGGCAAGCTAAAGGGCTGGAGATCCTTTTTCCACGCAGCACTATAGGCAGACCGCACTACTGTTCGCAGGTCTACGGGATGTACGCCGGCAAGTCTTTTCTATGCATTTAATGTCGTCCTTCCTATTAAGCTGCGGTACGACACTTGGAAAACGATTAACTAGAAGATGGTGCGTACGACCGAAGACTTGCTAGCCGCTCGAGTAAGGTAGATCTTCTGCTCTAAGAAGGATGTTAGAGAAGTTACCGCCCTGTAGCGAAGGCTACGAGATGCCTAGAAGGAATACTAGGATATAAACTATAATGTCGACAACAAGCCGCTTAAGAAGGGGTAGCTCGTGCTATTAAAAAGAGGCGAGCGAAAGTCTACCTACGAGAAGCTGTCCTTTCGATAGAAGGGGCCCTACCGAGTAACAAGTATAAGCCTGGACACCGGTACCTACAAGATTGCAGAACTAGACGAGGCAGAGCTCTAAGGCACATAGTCTAGGGACATGCTTCGGGTGGTCCCTGTAGACTACCTCGAGCATGTTAATAAGCTCGAAGAGCTAACACGCGGCGACTTAAACCCTAAATAGCTTGCAAGTGTTAAGAGTGAGGATAAAGAGCCGGCATTACCTTACGGCGACGACCCTGCCGCTAAACAGTACAGAGAACCGGCTCCCGGACCTCCGAACATCGTGTAGGGGGTAAGGGAATCCTCGCTGTCCCTGGAAGAACGATCACAGTACCTAAGAATCTAAGTGCGGCTATAATTCGCATTAAAATGTTTCCTAGACTAAGGGTCTAGCAAACATAGCGACGAATGCCCTCGGCTCACTATAGTTGTTTCCCAGACTAGTAGTCTGGCAAAGGCTCCGCTCGCTCTCTCGGGCAAACATTATTATTACCTAAAGAGACACACACATTTCTTTATGTTAAAGTGAGCTCTTTCGCTTACAACAAGACCCCCGGCACGACCTCATCTCCGTCCTCGCCGCCATCTATCTAATAGACCGACACCGCCAAACTCTTCCGCACCACAATTACTGGCGCATTTACGAAGAACAATCACGAGCAAATTTACGCACACAATCACGAGCGAGCAGCTGTTGTTGTTGCCTCCTGCCGGCGGACATCTTTTAAAGGCTAGTGCTGCCGGATAGGCCTAGTTGTTTGCTAGACTATTTAGGGAAAGGGGTCTGGTAAACATTTGCGAAGGATAGGACATTGCCTAGGTGTCTCTGCTGGCTACGACTAATCTACTATTGTTCAGAGCGTACTAAACACACGTTCTCTACCCTAAAGGGGAGGGAGTTACAATTTACGAAGCCTAGTTACCCTTTCGGACATTTAGGGGCTAGGCTGCCTTTTTCTGGACAATTATGCACATTCTGCCACAATTACGAGACTGCTAATGCGAAACATTCACTGACACAACAATTACCGACACAACAATTACAGGCCTTTCCTAAGGCCTTTCCTAACAATTACGAGCTCTTCCAACAATTACGAGCACAAGTACGCACACAATTCACGAACTAACAATTACTAACACAGCAATTACCGACATAACAATCACAGGCCTTTCCTAACAATTACGAGCTCTTCTAACAATTACGAGCACAAGTACGCACACAATTTACGAACAAGCAAGGGACCCGCTTTCTGCCTGCTCGCCCTACTTAAAAGCCTTAATCTTCTCTACACCTCCGACTTCCCTATAACATCTACTATATCTTCTTTCTTTCCTATCTCCTTGCACCTCCCCTAACGACTCCTTTTCCTCCTGGACGAACCTTATCTGCGTCCTCGCAGACCTTCGACCTAATTAAACACCCTCTACGAGCCCCCCTCGACACACATACTAACCGAGCGCATTAGCGCAAAACAACACATATACCAACCGAGCGCATCAGCGCAAAACAACACATATACTACCCAAGCGTATTAGCGCAAGAACAGCTTCGAAACGATACGAGCGCACCGAGCGCATATAATATACCTTAACAACGAGCGCAACTGCGCATACTACTACCGACATAGACAACATCCTAGCTCGCCTCCGGAGCGCACCCTTAACAAATAATAAAGAAATGCATGTAGCCTTCTCGACTGCGTAGAACACTAGGGAGCTGGGAAAACTCGAGAGTCTCCTTAAGAGCATGCTAGACGCGGACCGCGAGCGAGTAGTGTCAGACATCGTTAATACCTTGGAATTGGGATTGGAAAAAGCAGCAGAGTTTGCAGCAGGCATGTGGGATTTCGTGCGGATGAACCGGGTCCCTATTACCTTAGGAACCGGGAGGATTACTAGATAGGACAGTATTGTAGCTGCTTATCCGAGGCTGGTAGCGGCAGCTACGGATAGTAGGAGGACCCGCAACCGCAAGAAGGGCATTTACGACGCCCTTACAAAAGAATAGGGATAGGACGTAATAGATGCAAACCCGGAACTAAGGCAATACGTATACAAATCCGAGAATATGGCAAAAGAGATTTAAAAGCTGGCTTCGAAGTACAAGACGTAGTCCGATAAGGGTACGACAGTAGCTATGCTTGTTTTACGAGAATACATTCGTCGGTACAGCTAGGGTGTAGGACAGGGTTATTCGGATCCGAGAGGGACTAAGTACACTACTAAGGACTTCTTTACAGTCGCCAAACTAGGAGGAATCGATCGCCCTACACAGGAGCAGATTAACATTGTGCGCAACACGTACAACCGGCATATAGATAGTCGTAGGTAGATAGTGCCCTACAAGCCTAAGGGAAAGGAGAAGGAAATTGCGTCTAGATCCAACACTTAGAAGCAGATCGAAGCACCTCCCGCTATAAGCACGAGGTCCAAAACTAAGGAAAAGCCAGCTAATCTCGTTAGTCTTCCTATGCGCGGTACCCCTTCCGAGAGTAGCTCCGGCCGCCCCCAAACACCCTACTCCGGCAGATCTATTTCCAGCCCTAGTCTCGGAGGGAGTATCTACGCGAGTCCTATTATTCGCACTACGGGAAGGGCTCGCTTAGTAAGTTAGGCAGTAACTGAAACACAGATCGCTCTCGGCATGCCTATTACGGAACCCACGAACACGACCTGTAATTGCAAGGACGCCTTACCTTAAATCATCGCTACGATTAATAGCCTAAGGAGGCTTCCGCTTTCGCAACGTCTTGCTACCCCGAACTAGCTATTTCGATGCCTGCAGCTGCTGTACCCGGACAGTACGAAGCTAAAGGAGGAGTGCACGTTCCTGTGCTACAATTATGCGAGGGACCTGCTTCGATACTTCGGAATTAAGGTAAAGACCGGGAATGTAATAGCAAAGAACAACACGCTCTTTAAACTTACTACCCTTAAGTACGATACGTACAAGCTTAGCTAGCTAAAGACAGGTTCCGAGACGTACAAGATGTAGTTTAAGGATGCTCGTCCGTCTCGACTATCGGACTTCCTTAGGCTGTACCGCTTCGACAATAACGTCCTACGCAGAGAACTCGGCCAGCTTAACTTTGACGGCTTCTTTAACAAGGCTCGCCAAGCGATGTACTTAACGGCCGGTTAGGAGAACAAGTTCAAGAGAAATAGCACGCTTAACATTCCCCTCTTCGCGTAGATCGGACAGGACAAGGCCCTTTGCAAGATCATTAATAAGGAAATAGACATGTACTTGTGGCATTAGCGCGAAATTAATAGCTAGCCTAACTACGGATAGCTTCGCACGATGTGCTACTCTTAGATCTAGCAGCTTATCCGCTAGGACATCTTATACTAGCTACTATATGTTCTTCTGCGAGGTAACTATAAGCACCGGCTAGTGTCGTACCTATACTACGCTAAAAGCACTAAGAAGGGCGACAACACTACCTTCAAGTACATCGACCTTACGGTCAGCCGCATGGTCGAGGAGAATCGCGGTATTAACTAGATTCAAGGTACGGTCTCCTTAACAGACGAGGGCAAGAAGGACTGTACGGTGCTCGTTAAGAGGATGCACGAGAAGGAGATCTTTTAGGAATGGTACTAGTAGATAAGGGCTAACAACTGCGCAGACGGAGCAGTACAGAAAATTAATAATACGGTGCTGCCGCAACACTTCCTAGATCGCTATAAGCTTAAGTGGGAACACGTTCCTTGCAAGGCATTTGATGTTCGCATTACGGTCCCGCATCTGCTACATAGTGTCGACACTAAGGCCGAGACCGAACGTCGAACGATTCTTCCCTAGTTCGTAGCTATGCATATAGATGGTTCTCTCGAATGTGCCGAAGCTAGTAACTAGGAGATGCTGCGCAAAGCTCACATAGACCTAACCGCCCCCGAGAAGACACCCTCCGGGCTTATTAACAAGTACGGCAAGATTCCTTACGCCTTCCCTGCGTCTATGTCTTTAACACCAAACAACTACATCGCTGCTGCACTTGTTGCTTATGAGAAGTAGGAGAGCCCTAGAGTCGTCGTCGAATTAGAGAAGCTTATACGCCTTAATGTTGTCGATCTAAGGGCATGGATTAAGAAGCAGCGAGATGCGACTGTAGCTCGAGTAAAGGCAAACTATAAGGACATTAAGTACGCGGAGAGGAATACGTTCGGTAGCCGATCGTACTACAACGCTAAGGATAAGCATCCGACCGACTTCTAGAAGTACTAACCTCCACTAGCTAAAGTCGCGCCTAACGATGTAGACGACAGGGAGCGTAAGCTGCTTAGGCAGGGAGATACGGACATCGCAGTACCCTAGGAAGTCCCCGACTCACTTATCGGCAAGGATAGCAAGCGCGTACCTAGACGCGACATGTAGTAGGAGGATGGTACTTAGCGATAGGTTTACAGCCTTTGCTAGACCCAAAATCCGTATCGGGTCTAGGAAACATTTAGTGCGAATAGGACATAAGGAGCGACTGTTTTCTGCACTAGCGCTTGTTTTAAGGTTCTTTTTTCTTTTTGTTGTTTCTTTTGTTTTGTTTCTTTTGTTTTAGCTGTAATGTATGCGATAGACATGCGTAGTAGGTGCAAAACCCGAGGATAGGGACAGTCTACGTTAGCAACAAGTTGAAAAGGACGACGCTAGTGCTAGATCTGGAGGGTTTTTACGCTTTGAGCGTGCACAATAGTATAGTTTAGGTTCTTACAGTGTCTGGGTCAGACACTACAGGAGGGGGACGGATGTAGTGGGGAATATCGCACTGTTACGTGTAGTCTGTATCTAGCTTCAGCTTCGTGTGCAGGTCGGGGGATTATCAAGACATCGACCTCCGGAAGGACCTTGGACACGCACACGAGGCCTAACAGTACAGAGCTCTTAATACTACCTCCTTTGCCCCCCTACCTTTCACTCTAATTGTACAGTTTACCGCCCTTTTTGCCCCCTATGCTACTCCATACGTCCGCACTGCTACTATCCGCGGGAGATCGGAACCTTTGGAAGTTCCCCCCTCACACGCATAATACGAGTACTAGAGCTGCAAGTAAAGTCCAAGAGTAAATGCACTAACTATTTACCTTACAAGCCGTGCACGTAGTGTAATAATCTGCCGAAGCAAAGAAGAAATAGTAGACCAAGATATCCGCAAAACGAATATCCGTAGAGGTAAAAAGGAATACGCGCAACTTGCCGGTAAAACGTTGCTTCGTAAGGTAGTTAATAAAGTATAGTCTAGAAGCTTTAAAGTGCGACTAAGGATGTTCCAGCTATTAACTTTTAACCGCGCCTACACCTTAATGCCTGTAATAGCCGCCATCGCGAATGGCATATGTTAGCGCTGTCAAATTCAAATAGTAGAAGTAAGACAGATTATATTCGAGATTACTTACGCACGCCTACTTAAGGGCGGTAGCATATAACCCGAGTCTTCGCTTAAGTGTTGTTACGAACGCTTAAGGTCCTCCTCGACTGTTCCTTGTCCAGCTACAGTATCGCGCTAGGCCCAGGCCTCTCGTATTCGGGGTTTAGCGTCCCTTGCTCTTTCGTATGCTCGGAGAGGGCAGCTTAAAAGTCCTTACTCTCGCGGATAGTTCTCTACAGCGGTTCTCGCTGCTAGGGGCGTAGCTTTCGAAGTGGAGGGCTAGACAGCACGGAGGGTTATCCGTGCCTAAGAGAACTAAGGCACCTCTAGGAACCGTGTCCGGTTAGGCTTTGTTACCCTACCCTAGGCCTAGCTTAGGGTTTCTGCCGAACCCAGCGGAGAGGGATAATCCCTACGAGTTTACGCCGTCGTTGCCTGTGCTGTGCACTCTCTCCTCCTCTTTGTAATCTTCCTCCTCGGAGTTCTCTTCTCTGTAACTATTCTGTTTCTAACAAGTTACGAACCGAATCGCAATTCTCCTCCCTACAGCCTTCTTCCTCCTTACCTCTTCTCTTGCATTATAGCCGCCTTAATTAACCCGATCCTCCGAAGAGCCTTTATTGTCGCAATCGTAGTATAGTTACATCTAGCGCGATTGCCTCCTCCCTCCTCGAATCCTCTGTAGTCGCATCTGTCGCAATTGCAGCGCAGTCGCATCTAGTACGATCGCCTCCTTCCTCCTCGAATCCTCCGTAGTCGCATCTGTCGCAATCGTAGCGCAGTCGCATCTAGCGTAATCGCCTCCTTCCTCCTCGAATCCTCCGCGGTCGTATCTGTCGTAATCGCAGCGTAGTCGTATCTACCGCAATCGCCTCCTCCCTAATCGAATTCTCCGCAGTCCTATCTGTCGCAGTTGCCTCCTCCTATAACCTTCCTAACTGCCTACTTGCTAACGATGCTCGACGAAGTAGACGGAGTAGTACGAATTCCCTTAGACATCCTGGACGCGCTCTTCCGGGCAACCGAATAGCGAGCCGGCGATGCGAACGACTTCGTTATCGTTCGCGCTAACGAGGCCTAGGACCGCCGCGAGGTCTGCTATCTCTCTCGAGGATCCTAACGCCTTCGGGAACTATTTGCCGTCTCCGAGGCTCAGGCTAAGGAGCGACTAAGGCTATATATAGAGAAAGAGATAGAGACTTGTGTAAACAAGGAGGTCCGCTAGCGTATATCGCGATATTTCGAAGAGAAGGCCTGCCGACGGATCTCGTCGGTAGTAGGAGCGGAAAGGCGGGAACAACAACGCCTACGCGCGACCTCCTTGCCTCTGCCGGCGTATACAGAGTATCCCTCCTCTACGCAGCCGGTACTAGGTAGAGCGGGTAGTAAGGAGACAGCTCCTACGTCAGGAAGAAAGCAAAAGCGGGACGACTACCGCGTATAGAGCTGCCTAGCGACGTTACCCCTTCGACACTCTCCTCGTCGAGAGAAGTACTCTAAACCTACTATAAAAGACGGGGTAGAGGAAGACTAGCTGGCGGAGAGCGACGGGGAAGAAAACGAGCCGGAAGATAAGCAGCTGTTAAAGAAGCGTCGGAAGCCTATTTCGCTACGGTAGGTAGTAGAAAGCGACGCCGACAAAGACGCTGTTAACAACGGCAGCGACGACGGCAACAGGGAGCCTAAGGAGATCGTAGTCGCTAAGGTAAGGGCCGCCTCCTTATTCTGTCGCCTAAAAAGGTATCCGAAGTAGAGGCCGATATAGCTTAAGGTACTAAAGGACCTACTGCTACAGAAGCGCAAGTCTAGCAAGGGGACCCTAAGATCGACTATTTCCCGTAAGACTGTAGACGAGATAATAGGTCGAGAACCGGGAGCAGCGGCGGAAGCGAGAGAGTAGGACCCTGCGGATCCGGAGGGGAATAGCGGACTAGAGAACGCTAGAGGAGGGCTAGACCTACCTGGAAGCGATAGAGAAGGGTTAGATCCTCCCGAGAACGCTAGAGGAGGGCTAGACCCACCTAGAAGCGACAGAGAAGGGTCAAATCCTCCCGAGAACGCTAGAGGAGGGCTAGACCTACCTAGAAGTACTAGAGGGACGTCGGATGTTCCGGAGAACACTAGGGAAAGACCAGACCCTCCTAGAAGCGATGGAGGAGGACTAGATCCTCCTGTAAGCACTAGAGGGACGTCGGATGTTCCGGAGAACACTAGGGAAAGACCAGACCCTCCTAGAAGCGATAGAGGAGGACTAGATCCTCCTATAAGCACTAGAGGGACGTCGGATGTTCCGGAGAACACTAGGGAAAGACCAGACCCTCCTAGAAGCGATAGAGGAGGACTAGATCCTCCTATAAGCACTAGAGGGACGTCGGATGTTCCGGAGAACACTAGGGAAAGACCAGACCCTCCTAGAAGCGATAGAGGAGGACCAGATCCTCCTGTAAGCACTAGAGGGACGCCGGATTCTTAGGAAGATACTTGCTAGCCGCCCTATAGTACGTTAAAACCCTCCGCCCTACACTATCCGCTGCTAACTATCCGAAGCCGGCGCTAAGGCCCGATATGCGGAGGGCCTCCTGCAGCTCTGCTAGCATCCTGCGGCGGCGGGCGCTATGTCTAGTGTAGAGGGAGTGGGAGGCATTTCCCCCACCTACCCGGATTACCGCCTCTAGTGTAACTTTGTTTAGGATGTCGCCGACAACGCCGGCAGCGCCGAGGACTATTACGTAAGCGCGCAAAGCCTGCGGAAAACACAGGAGGTCGACCTAGGTCTCTAGAAGCACTTCGAGAAATGCCTCGCTATCGCTTGTAGGACTATAGGAACAACCGTGATCGACGAGTAGTAAGGCTTTTTACAACAGAGTCGAGACCTATGCCGGCGGGATAGGGACGAGGGGGAGACAGCGTTCGTCGAGGACGAGAGGTAGGAGGAGAGGTAGGAGGTGGTCGCCGTAGCATATCGGGAGTACTATACAGCCGTAGATTGCGAGGTAGGGATCTGGCGGTCGAACTTTAAGTTTCGCTGCGCGACGGTGCGCCTAGCGGACTAGCTAGACCTCTACAAGAAGCTCCCGCCGCGAGGATCGTCGTAGACGACGGCAATAGTACTTCCGGACAAAACGCCCTCTACGAGGGGGGCCCTCTTCTAGGAGATGCGTCCGGACTAGACTAACAGACTCCCCGCCGGCTTTACGAAAGAGGACGTAGTGTAGGAGGGCCTAGGGACGGAATAGAACGCCTTTAAGCGTACGATCAAGGTAGGGAGGCGCTAGAGGAGGTTCGTAAGGGTTCTAAACCTTAACGCCCTACTCCTTATCGACCTCGGGAGGGATCTATCCTATATCCAGCACACTATCCTGCTTCCCGTCTTTGTCGCCTAGGTCTATCTTATCTGTCGAGTACGGCCGGAGATTGCGCTAACGGCCGAGCGACTCTAGAGGTGGAGGTACTACGACCGTACGCGAACCGCCGCGAAACTGTACATAGCGAACCTATAGCTCGAGATGCGCGGGTATCGCGAGCTGTCGCCAACGTAGCAGTTTGAATTCTCGGGCAGCGAGGACAGCGGGCCGCGGACGTACGATCCGAGTGTCCTGTCGTAGCCTAGCAATGCGGTCACCGACGTCGACTAGGGTTCGTCGTTTTCGACCTTTCTAAACGACGAGGACGTAGGCGGAAGGGCTACGGAGGGACAGGATAGTTAAGAGGAAGCGCGGAGGAGATAAGGTCCAGCGAGTTATCCAAGTATAGATTTGATCCGGACCGGTCCGGCTCCTCTAATTCGTCGACTGCAAACTCTAAGCCCTACGTCTTGGTTAATTAACCAAGGTAGGTCCGTGTCCGGTCGCGTGGACGAATCGGCCGCGACGGGAGGGCCGCTGCGTCCTCCCCTGCCTATTAGCTGGCCGCAAACTCTAAGCCCTACGTCTTAGTTAATTAACTAAGGTAGGTCCGTGCCCGGTCACGTAGGCCTAGAAGCGCACTACTAAACTATCCTACCCGGACTCCTCCCTCCCTTCTACGACCTCCTCCGCGGTAATTGCCTCTATCTCCTACATAGCAAACTCCTCCGTCTCGTCCGCCTCGACGCGGATTTCGTTAAATCCGAGTCTGCTCGAGGGTAAAACAAGCTCTTATAGATACGACATCGAAGATTTTTAATAGATAGTTCTTCTCGTAATTGCCCGGTCTCGGAGCCCGTCTTTGTTGCGAAAGAAACTGTCACAAGGTTCAGAAGTGAGGTTTTCCAAGTATGCGACGAGCGTCGGATTCGTCTTGCTGCCCCGACTTGCCGGCAGACCCTTTACGAAGGATTTTCGGGTTTCGACCACAACTAACAACACCTGAGCAAGACATAGTACTGCCGCGGAAGAGGATAGTTAAGAGGAAGCGCGGAGGAGATGAGGTCCAGCGAGTTATCCAAGTATAGATTCGATCCAGACCGGTCCGGCTCCTCTGATTCGTCGACCGCAAACTCTGAGCCCTACGTCTTGGTTAATTGACCAAGGTGGGTCCGTGCCCGGTCACGTGGGCCCAGAAGCGCACTGCTGAACTGTCCTACCTAGACTCCTCCCTCCCTTCTACGACCTCCTCCGCGGTAATTGCCTCTATCTCCTATATAGCGAACTCCTCCGTCTCGTCCGCCTCGACGCGGATTTCGTTAAATCCGAGTCTGCTCGAGGGTAAAACAAGCTCTTATAGATACGACATAGAAGATTTTTAATGGACAGTTCTTCTTGTAATTGCCCGGTCTCGGAGCCTGTCTTTGTTGCGAAAGAAACCGTTACAAGGTTCAGAAGTGAGGTTTTCCAAGTATGCGACAAGCGTCGGATTCGTCTTGCTGCCCCGACTTGCCGGCAGTGAGCTTGTTGTATTGGATTGTATTGTATATGAGGGTGGTGACAATACAATACGAGGGAGATACGTATTTTGGAATCCGAATAGGCTGTACGCAGTGCAAAGTTGTGGGTAGCGCGTTAACCACTCGGCTACTCGAGGCTGAAAAACCAAAGGTATATATACGAACAAATTTTCTCGACTCCTTACTCGCTGGCTGACCCCTTCACCCCGCTTATAGCCTAGTCTCGATTAGGTTTAATATAAGAGGCTCTGTTTGGTATTCAGGGAACCGCTATGCGGAAGCAGGGTTGTGCAGCTTCTTTGCGTAAGAGGTGGTAATGCCCCGGCCGGTCGATCTTTGTTAGGCATTGCGTACTTTACTTAGGAAAGTGCCTAATAAATCGTCCGGTCGAGGCATTTTTGTTTTAGGCTTTTTTTTTTATTAGTTCGTTAATTTATTAGTTTATTAGTCCGTTAGTTTATTAGTTTATTAGTCTATTAGTCTATTAGTCTATTAGTCTATTAGTCTATTAGTTTATTAGTCTATTAGTCTATTAGTTTATTAGTTTATTAGTTTATTAGTTCGTTAGTTTATTAGTTTATTAGTTTACTAGTCTATTAGTCTATTAGTCTATTAGTTTATTAGTTTATTAGTTCGTTAGTTCGTTAGTTTATTAGTTCGTTAGTTTATTAGTCTATTAGTCTATTAGTCTATTAGTCTGTTAGTCTATTAGTCTGTTAGTTTATTAGTTTATTAGTTTGTTAGTTTATTAGTTTATTAATCTGTTTATTTACTTGTTTATTAACTTTTATTATAAACTAAATGCTTTTATAGCGTATCTTTAGTCTCTTATAATATCGGCTACTAATCTAGATAGTATACTCTTACTTTAATACGTCTACGTCTAAGCGCTTTTATTACTTTTAACTATAGCTAAAGATTCTAAGTAGAACGTTAATATATCTAGAGGCTAGAATACGTCCGCTCTTATATACTAGACTATATACAACTATTATATATAGTCTATCTATCTAATTCGCCCGTTTCTTAGGGCTTTTAGGGGTTTTTAAGCTATATTAGCTACTATATAGGTAAATAGCTAGATTTTATAACATATTCCGAATACTACTACCGTATCGTATACTCTATATTAATATCGTTGTTATCGGATAAGTAAATACTAAGTTATCTAAGTAGAGAGAGGTAGCCGAAGCGAAGTCGACGTTCCGCGGGGAAAGCCGCCAAGCCACTTGTAAGTTTGAGCGACCAATCAGACGCGAGTAGCGGCCAAACCAGTTTTTTGCTGACCACCCACAACTTTATATTGCACTGCGTGCAACAACGTGTATCTTGGCAACATACAGTGGATATCCACTATATACAACACTCTTAGACCTTATCGTCCACCACTGTTGCTTGTGAGTCTCCTTAAGCAGTGCAGAAGGTTGTAAAGCCGGCTGTTGTATCGCTTATAAATGAGCTTGTTGTCTGACCATCTATAGACTTCTTAATGTCCTCGTCGTCGTTAAATGCTAGTGTTGTTGCTCCGGCTCTTGTTGTCTTAATTAGAGGTCTATATGCACTGCGAAGGAACGCATAAGCCTCGATAATGTCGCTATAGAGCTGTGAACGGCGGTAGTTAATTATATCTCTGCCGGAGCTAAATAAGCGCTTAGGGTTGTCGCTTATAAGGGGGACTAAAAGGCAGTCGAGTGCCATTCGTAAGAGGCATAGCTACTAACGGCGACGAGCCATCTACCAAGCAATAGCGTCGAATAGTAGTGTGTGTTCGCACAACGAGTGTATTCAGTGCCCTTGATCTTAAAGGAGTCCGGCTAAAGGGCCTTGTCGAATATAGCGCTGCTCTCACAGAGCGTAACATAGTCGAAGGTGCGATCCTTACGTGGTAGCAGTTGCTAGCCTACTGTCGAGGGTGTTAAGGCTAAAGATAAGGCTATGTTAATAGCAATAGTGTTGTTACGATAGTCACAAGAGCAGTGGATTAATAGCTAACTTCTTAGGTGTAGACTCTGTTTATGCAGTGCAACAATACCGGCGCAGACTCCGAATACACCTCTGAAAACACTACCTCCGAATACACTACTATAAACATAGCCCTTAAAACTATGCCTACTATTACCGGATACAGCTGTATTGTATCTAGCCGTACAGCACGACAATACAATACACTAGCCTTAAGGTAAGGATCTACGACAGCTATATATACGACAATATAATACAATACAACAAGGATACAATACAACAAGCTTACTGCTTGCCGGCAGACCCTTTACGAAGGATTTTCGGGTTTCGACTATAACTAACAACACCCGAGCAAGACATAGTACTGCTACGGAAGAGGATAGTTAAGAGGAAGCGCGGAGGAGATAAGGTCTAGCGAGTTATCTAAGTATAGATTCGATCTAGACCAGTCCGGCTCCTCTAATTCGTCGACCGCAAACTCTAAGCCCTACGTCTTAGTTAATTAACTAAGGTGGGTCCGTGTCCGGTCGCGTAGACGAATCGGCCGCGACGGGAGGGCCGCTACGTCCTCCCCTACCTATTAGCTGGCCGCAAACTCTAAGCCCTATGTCTTGGTTAATTAACCAAGGTGGGTCCGTGCCCGGTTACGTGGACATAGAAGTACACTACTAAACTTTCCTACCCGGACTCCTCCCTCTCTACTACGACCTCGCCGTCTCCTCCGCTCCGAACTCCTCTATCTCCTAGACTCCGACGTGGATTTCGTACAATCCAAATCTGCTTAGGGCGAAGGAAGATCTAATATATACGATATCGAAGATTGAAAACAGACAATTCTTCTTGTTATAACCCGCACTCGGAGCTTGTATTAGTTTCGAAAGAACCCGTCGTAAGGTTAAGAAGTTGGGTTCTAAAAGTATACAACGAGCCTCGAATTCGTCTGTTCGCCCCGACTAGTCGGCAGACCCTTAAGAAGGATTTTCGATAGTTAAGAGGAAGCGCGAAGGAGACGAGGTCCAGCGAGTTGTCGAAAGAGCCCTGCTCCAGACCCGTCCGGCTCCTCTAATTGGTCGACCGCAAACTCTAAGCCCTACGCCTTAGTTAATTAACTAAGGAGGGTCCGTGTCCGGTCGCTGGGACTAATTGGCGCACCGCTGAACTTCCCGCTAAGACTCCTCCCTCTCTACTACAACCTCGCCGTCTCCTCCGCTAGGATTGCCTCTATAGCCTGTACTACGAACTGCTCTACCTCCTCCGCCTAAACGCGGATTGTATCGCTTTCCAGAGCTATGGCTGAAGTCTACCCTTCTTACGATATAGACGATGCTAGGGCAGGCCGGCTACGGATTACAGGTGTAGGCGGATTTCTCGCCTAATGCCGGGATAGGCGGATTTCCAGCCTACCTTGCCGCTAGGCGGATTTCTCGCCCAATGCCGGGATAGGTAGATTTCTAGCCCACCTTGCTGCTAGGCGGATTTCTCGCCTAATGCCGGGATAGGCGGATTTCTAGCCCACCTTGCCGCTAGGCGGATTTCTCGCCTAATGCCGGGATGGGTGGATTTCTAGCCTACCTTGCTACTAGGCGGATTTTCCGCCTAATGCCGGGATGGGCGGCCTCCGCCTAAAAGCAAAACGGAAACTTCTAAGAATTATAGCTTTCTGCTTTCACCTCTCGTATCTCGCGCACATAGCTAATTTTAAAGATTCTAAGAACACGGAGAGTAACTCTAGTATAAGAAGTTCCTTTCTATATGTCTATATTTAATTTGAGATCGTTATTGTAGTATCAAAAAAGGTCGAGAAACTTAAGGTGTCGCTGCTAGACTATATGTCGGAATTTCTGTTTTAGCTTCTACACCTTGGGCGGATTTCTAGCCCACCTTGCCGCTAGGCGGATTTCTCGCTTAATGCCGGGATAGGTAGATTTCTAGCCCACCTTACCGCTGGGCGGATTTTCCGCCTAATGCCGGGATAGGCGGATTTCCAGCCTACCTTGCCGCTGGGCGGATTTCTCGCCTAATGCTAGGATAGGCGGAGAGCTGACCCAGCAGCCGAACACGTAAGCGGCATACACCTCCTACTCGACGCTTAAGAACAGCTACCGCAGAAACCTCTACGGACATAGAAGTCCTACGATATAAGAGCCTGCGACGCTAGCGCTACTACGTGCAGCTTTGTTACGCTTTCTACTAGGTGCCCGATAAGGAGGGGGTAGTACTAAATGTAGGTAGGAATTACTACGACGGGAGAGCACTGCACTACGTCGTCGAGCTCCTCGTTAGCAAAAATACATAGATAGCGAGTCTAATATAGATTTAACAGCCTACAGAGGACAGCTCGGGTACGAGAACGGCACAAGGGAGAACAGATTAACGAGAGTAGGGCGGAGGAGGAGGAGGGAGAAGACGTAGACATAGGAGATTCGAAAGCGAGACGGTAAGGCAACAGACGAGACCGGAGACGAGCTAGGCGAAGGGAGAGGAAGACGGGAGGATGAAGAGGATATAGGCCTAGTAGGACAGGATAGCATCGAGATAAGGACGATATAACGATGCCTAGAGAGGACGATATAACGATGCCGGGGACAGCCTATTCTCGGACTAGGGAGTGGAGGAAGAGACGACGAGCAGGACGAGTAAGTACGGAGGGGAGGGTAGCCCTTTATACTACTACCTCGTCGAGTGTAACGATTCTAATCAAGCCGTAGACCCCGGTAGACGGCGAGATAAGAGGATGGCTATCGACAATAACTATCGACGATCGTAAGGCTAACCCTACTCGTAATTGTAAGAAGGACGACTATACCCCGGCCCTATAAGAGCCGGATGTATTCCCTCCTCTCTAGAGCCTCGCTACTATCCGTTTACGCTCTTAGCCTCGGTTTTCCTCTACGGTAGAGACTTCGAACTATCCGTAAGTACTCTCTGCCTAGGTTGCCCTCTCCTTCGAGTGCCTCCTACTACCAATCCCGACTTGTTACTTCGCCGACCTCTCCCTCGACGTTCCTCGTAGCTTCCTCCTCCCCTCTACCCTCGGCGTCGCCCTCTCTGCCCTCTAACCTTCGGATGTTATCCAAACCGTCGACGAGCGCGGTACGGCCCTAGGAAGGTCTGACGGCCTTTGCGGACGCCCTCTGGGAGCTCTATAAGGGCATTATCCCGTACGGCGGCGAGATCGACTACTTTGGTGTCCTAAGGAACAAGACCGGACATCCCGACATAGAAGGACGATACTACCGCACCTTCGAGTACAAGAAGTGTCGTACAAACAAAAGGCGTACTGTTAAGGCGTAGATTAAGAGCGTTACTGCGGAAATCGGCTAGTCGAGACTTATACTTATAGCGCAAACGATCCTAGACTAGCTTCGTAACTGTAGTAAGGATACAGCCTAGCTCGTTGCCTAGATTAAAGATCGACTAGAGGAGCCGGTAACCGCGCTAGCAAAGCGAGCACTCGAGTCCGAGTCTTCGATCGAGACTGCGTCCGCGGATTGTCGGTTAAGGAAGACGATCCAGCGTAAGGAGGACGTATTCCTAGATATTGTCTCTACGGATCTTCCTTCTACGAGCATCCCTTCGACGAAGATTCCGTCGACGAATCTTCCTTCTACGGACATTCCTTCTACGGATATTCCTTCTACAAGGCTCCCTACCGATATCCCTTTAACTAGGCTGCCTTCTATCGACATCCCTTTAACAATCCCTACTGTCCTTGTCCCGGAGACCGACCCTGCCGCGATTCTAGTCGACCCTGTACTGAAGCCTATTATATAGATACCCTTCTTTTAGAAATACGCTGAGGCCTGCCTGATCTGCGTAGCGAAGGAGACGAAGCGATTAGTTAACCGCCTCCTGTATACCCTAGGCGAAGGTCCTTCTTATCGCTTAGACGAAGGTCCTCCTTATTACTTAAGTAAAAATCCTCCGGACCCTCCTAGACCTAAAGACAGCGCGAGCGAGCACTAGAAGGAATCGAGACCCGCTACGAACAGAGCCCTACCGCCTGGCCGGAACGACGCGCAAGCGGAGTCGATCGAGGAGAGACGGTAGAGGAAGAGTCTTCTATACTATTCCGTCGAGGAGAAGCGCGGAGGGAAGAGTGTTCCTCCCGAGGTACGACCCTACGACCTCTTTCCTAGTAAGGACTACAACCTTCTCTCGCCCTTTTCTACAGCATCCGTCCCTCCTCCCCTTATGCCCTCTCCGGACACGCCCTCTCCTACAAAGGCGAAGGAGCTTACTCCCTTTCCGTTCTCTTCGTCAGGACGGTAGAGGCTGTAGATCGCGGACCTAGCCGCGCGTGCCGAACTGGTAACGCCCTCCCTAAAAGCGAAGACCTTCCGGATTCTCTCCGCGGAGCCGAAGCTACAAACGAAACCGACCTCTCCTTTAGCGGACTGTAAGCGGAAACTACTCTAACCCCGCTTCGTAAACCTTCTTAGGAGATCGTCTACGGATTAGGTCCGCGAGTTCGTTAATCGCTATTAAGAAGCCGATAACAAATTCAAAAGGTAAGTAGTGCGGTAGAAGGCGAAGAGTGCCAGCGTCTTCGACGAGTTTAAAGCCGAGCTAATATAGTAGGGGCTAGAAGAGGAGCCGGCGGGACGGGAGGATAGCCTAGGCTCGAAGAGAGAGACTCGAGGAGCATCCTCTAAGAGAGAGAGTCGAGAGGCATCCGGGGGAGGCGAGTCCTCTCGCGGGTCGCGAGACTAGGAGGAATGCTAGGATTGGATATATTAACATCCGGGGCTTAGGGGATAATAGGTGGCCGATCCTAGCGGCGCTAATTAACAACGACGTCCTCGACTACCTCTTTATCGTCGAGACCTAGTTCGTCGAGCATAAGAAGCGCTAAGCGGATTACCGCGTAATTGCAACTACAGTAAAGCCCGATACGGTGCTAAGAAAGGGTCGCTTGGGCTGTAGGATTCTAGTAATAGGGACGGTACGCACGCGAAGTTAGCTTACCGGCGAAGCGCAGATTATTAGGACGGACGCTATAACCCTACCGACGGACTAGGGAACAATTAGTAGAGTCTACTTTCCCCCTAAGCGGAAGCCGGATGAGGTCCGGTCTACGCTCGAGGCGGTTGCCGGCTCGGATGTCGTTCTCGGAGATATTAACGTCCGCTTTAGTAAGATGTCTCTCTAGAGTAGGAAGGCGTTGCTGCTTCCGAGACGGAAGGTCGTCTTGCGATAGATCAAGGACTCCGCGATAACCTATCTAATGCCGATCTAGGAGCTGATTACGATTGCGGACGCCGTGTGCGAGAAACAACTAACGACTGACTACTACTTTGTCCGCCGGACGCTGCCGTATACGACGCTAGCTCTACTGCGACCGACGGAGAAGATAAATACCGACTATGTCTACTAGCTCTACCTCTAGCTAGACCCGACTACAGGTACTCCGGGTAGATTAGCCGTGCCGTATTAACTTCGATGCTATGCGATAAGCCGGCTAAACGACGACGATACGGCGTAGGCGCTCTGCTATAGCTGGGAGAGAAGGGCGCGGCATCGACGGCATCTGTACTATATGAGCGCCGATGTAGATAAGCAGAATGCGGAAATCGTGTTGCTCTGCTAGCAGGTAAGCGAAGCCGTACTAGGACTCGCCTCTACGCGTCGTCGAAATCGTCCTCTAGGTAGACGAAAGGCGGAGGATATAAGTAACGGAGGCGGAGAGAAGAAGAATAGAGACGGAGAGAAGAAGGATAGAGGCGGAGAGAAGAAGAATAGAGGTAGAGAGAAGAACGACAGGCCTCGAAAAGCGATAACAGACCCGAAGCGAAAGCAAGCCGAGGATAATAACAACGCTACTTGCAAGCTAAAGCGGCTACGCCGCTGTAGTAAGAAGAAGAAGGACTAGCGTCTTAAGGCGATAGCAAAGCCGAATCCGGACGCTGATAGCGGGACGCTCGAGACAGTCCGTCTCTATAAGAGAGCGTAGCGCCGCGCGAACGAGAATATACCGCTAGTGCCGACCCTGGCGGGGAAGGCGAAAGGGATAACGGCAATCGACGAGGTTACGGAGGGATTTGCCGGTCGATTCGTCTCGATGGTAACCCTCCCGGTATAGGAGATGTTTCCTGTCGACGATCGATCCGCCTCGCTCTCCTTCTTAATTAACGAGATAATGTAGGAGCTTACCTACTAGGATGCTACGAAGGCCTACGGAAACGATAGGGTACATATCCGTCTAATAAAAACCCTCGCGACGACGAGCTTCCTCCAGATCCTAGCCGCCCTCTACAATTCCTATCTCCGGAATAGTAAGACGCCGCGGAGCTGGAACGAAACTGTCGTCTGTCTGGTCGTCAAGGACAAGACCCGACGGGAGGATAGTACAATGCCGGCGAAGGACGCTAACAACGTTCATCCGATCTCGCTAGTAACGATGTTTCGAAAGGTCTTCGAGCGCCTACTCCTCCGGCGCTTTAATAGTAGGACATAGGCGAGGATGCATCCTAACTAGGCGGGATTTCGAAGTTACTACTCTACCGTAACGAACGCCGCGGTCGTCTACGCCCTTCTCGAATCGAGCCGGATTATATACACTATGTTCCTCGATTTTTAAGCCGCCTTTAACGTCGTAGATCATGTACTGCTCGCGGACGTTCTACGCCGGCGGAGATGTCCGGAGAACATACTAGCTCTAATTACGAGCCTCTACTTTTTCGACGTCTGGTCCTTTGTCGTTTCGGATTGTACGGCTTCTCGGTAGTTTCCGCAGACGAGGGGAGTTCTACAGGGCTTACCCCTCTTGCCCTATCTGTTTAATATCTTCATCGATAGCTTGCTCGAGGACTTAAATCGACCTAGGACACTTACCCTAGCCGGCTCTTCCGACGTAATGCCCGCGGCGCCGCCGATTCCTCGCGCGCTATTCTTCGCCGATAATAGTGTTCTCCTCGCTAGCGACTTAGACGAGGTACGTATACTAATCCAGATCCTCGAGCGCTAGTCCTCCGCTAACCACATCGCCCTAAACATTAAAAAATGCGCCTATCTAGCACTAGCGTCTTCGTAGGAGGCGATCTACCTCTTTAGTGCAGAGGTACCGAGGAGAGAGGTATATACCTACCTCGGATTTCCCGTAACGGCGCGAGGGATTGACTTAAGGAGGCACCTTAAGAGCCGGCTCGAATAGGCCGGGAAACGAAGCGACTTCCTGACCCTCGACGCGGACGGTTAGGGCTTCGCGCATTGCCTACGAGTCTATCGGTAGTATCTCGTACTAATGTTCGAGTATAGCGCGCCTCTCCTCGCAGCGTTTGCCGAGGACTCTCCTAAGTTCTGGGACGAGACGACTAAGGACGTTACGAAGCTAACGAAGTAGATCTCGGGTTATGCTTCTAACCCTTACTTTACTCGCAATCTCCTAGGAATCTCTGCCCTACCCTCGCGATTTAAGGCACTAAAAACTGGCTTTTAGGTCGTAAAGAAGCACGCTCCGGAAGAAAGTCCGCTGCGGAAGTTAGGATTACTAATCTGGAAACCTAAAGCGTTCTTCCGGCGCTTAATAGAGGACAAGCTCTACAAGAAGTACCGTAAGACACCCGAGTCCTAGCCTCGCGACCGAAGCCTTAGCGAAGACCGCCGTTCTGTCCAGCGGTTCCTGCGCTAGGAGAGAGAGGAAGATATAGCCGAAGAGGCTAAGAAGTAGAGCCTAACCCGGATTATACCGGAAGAAAGCTGCCTAAAGCGGGACTTACGAGGAGCCAATTACTTTTTAAAGGCGCCGCGGTCCTTCCAGAAGCGCTTCCTCTAGTATCGGCGTAGAACCTTCTATACCTATAGTTTCTGCGTCTGTACAAGCAAATTCATCCGAGGACACGAGACTTGCTACCGGGAAAACAGGACAAGCTGGCTCTCGAGGAAGGAACAACGGGCGAAGCAGAAGATGCATAAGAAAATGGGCACTACGAACACGAAGTTTACCGAGGTAGACTTCCTTCTAAATACAGGATGCTAGGAGCGAGCTAACAAGATCCTCGAGCGAATCTCGACGAAGATTACGAAGGAGGAAGCTGCAAAGGAGGAAGCGGAGGAAGCGGCGGCACAGACCTAGTGCACACTATCCTAAGTAGGATGTTAAAAGGCTCCGTCCGATAAGTAGGATGTAAAGTGGCTCTGTCCGATAAGTAGGATGTAAAGTGGCTCCGTCTAATAAGTAGGACGTAAAGTGGCTCCGTCCGATAAGTAGGACATAAAGTAGCTCCGTCGACCCGGGACGTAAAAGCAGAGATTATCCCTCGAGGATAAATTAGGCGTTTACCCTATCGAAAAGGAGTCTCTTCCCTCGAGATAAAAGTAGGCGTCCGATTGGTAGGACGTTAAAAGGCTGCGCTACGACGTGGGAGACGTGGGCGACTAGCGAGGCCCGGACTGGCTCCGCACCGGACGATCAACTCTATCCGGAAGGCCTAGCAGTAGATGTAAGGCGTGTACCCTAGATCTGCGGCTGCTTCCTCTTAAAGCCGGGGAGCGGGAGGAAGAAAACTAGTACCTCTGCAGAGCAGTAGGAGGCTTAGAGGAATGCGAAGGCGACAGCGTAGTAGGGGAGAGGAGTAGACGACGACGATTGCTAGAAGAGGAATTCTAGCCGAAGGGAAGACGGCACTCCCCAAACCGTTCGGGAAGCACTTATGGACTGGTGTACAAGCGGCTCGATCGGAATTAAATGTCTCCGATAGTAGATACGCCGGACGGAGGGAGGACAGAGCTCCACCGGACGGTCTTAAAGCGGGATGTTCCCCCTTAACGAGACGGGGTTACAGTTTCGGGCGGATGAGGAGACGCATACCTCGTCCGTCACCTGGGAGGTTTAGAAACCTAAGGTACGATAGATAGTAAGCGATTACCGGAGCGATATTGTGCGTTAGGATGCGGATTAGCCTATCGGTGGTCTCTCTTTTTTGGCGGTTTGGTCAACTCGGGAGATGGTAAAAAGGACACCGTAAAACGTAGTTAGGCTAGGAGTAGCTGCGGTGCCGTGCATCGCGAGGCGCTTTACGTAGGAGCGTAGGTCTATTTCCTCCCCTCTAAAGACGGCTAAAAGAGCCGGGAGCAAGGGCTTGGATAGGGCTTTAGTTCAGATTAGGTGCAAAGGTAGACTAGCCTATATAAACAAGTACAATAAACCCCTAACCCTAACCCCTAACCCTAACCCTAACCCTAAGCTTTGGAAACCTAAGGTACGATAGACGGTAAGCGATTGCTAGAGCGATATTGTGCGTTAGGATGCGGACTAGCCTATCGGTAGTCTCTCTTTTTAGCGGTTTGGTTAACTCGGGAGATGATAAAAAGGACACCGTAAAACGTAGTTAGGCTAGGAGTAGCTGCGGTGCCGTGCATCGCGAGGCGCTTTACGTAGGAGCGTGGGTCTGTTTCCTCCCCTCTAAAGACGGCTAAAAGAGCCGGGAGTAAGGGCTTAGATAGGGCTTCAGTTCAGATCAGGTGCAAAGGTAGACTAGCCTATATAAACAAGTACAATGAACCCCTAACCCTAATCCTCCTCGGATCTTGCGCCCTTTCCCCTGTTCCGGAGGAAGACTTCTCCCTTTTACGGCTGCGGGACGAGGTTAGGTCGGCGTTGCGTAGAGGACGGGGGGAGTGCGTACTATTACAATGTGAGCCTAGGCTAGTCCCTGGTTGTAGAGATCTATCCTCTACTTATGCACCGCTCTCCGGATAAGATTGTCGCGCGCCCTACCTAGGTAACTAGCCGCTACCCCCTACTCCGCGGGAGTAAGGGCTATATAGCTAGGCCGAAACACGAAGCGGGAGATGTCCCGCTCTACTTGAGCCCGAGTCTTTCCCTGCACCTAGGGAGTCCGGCAGAGGTTGGAGAAATCTAGCTAGTTTATGTACTCCACCGCAGCCCTCTTATAATCCCAAGTCTCCTCGTAGACTAGGGCCCTATATAGCCGAAGAGCACTAGGAAGTAGTACTAAGTTGTCCTTATTTTCCTCCGACCTAAAGAGTAGGAATCTAGTCTAGGTGTTACATGCTCCGCCCGGCATACCGGTTATTCCGGGAATAATAGGTTTGTCCCGGGCGGCAGTCTCGTAGACCTACTGTAGGAGATCTCTCTTAAATTTAGTTAGACTGGCGGGAGCATAGTTGGGGAAGTTCTGCTCTATTTGGCGCTTGTCTAGAGTTTGGTTTAGGGCATATATATTAGGGAAGACCGGAGCAGCTATGTCGATAATAGTGTGGACGATTGTCAATGTAGGAGTGCAGTCGTAGTAGAAGGTGTGGGTATGTAGTTGCTAGAGGTGAGGGGTAGTATGTTGTCGTAAGAGGTAGTAATCGTAGACTGTGTAAAGGTCTAAGGAAAAGGGGAAGAAAGGATTGCGGAAGTTAATAAAAGAGAGAGGGTTTAAAAAGAAGAATGCAGTCGCTTTTGTGCCCTTAGAGGGGCGACCTGCTAGTGAATTCGACCACGTGCTAGCAGTTACTAGCTTAAAGCTTGTGATAGTACGTGAATTCGATTATTCACCTGCTAGAATCAGCTAGACGATTATAATACTTTAGCTACGCTATTGTACTTACTTCGACCTCGAATTTGTACATCTGCTCTATATATGCGAGCTTTTATTCTTAGAGCAATTTAAGGCTCTCCTAGAACTCTCCGCCTTCGAGGCTATTAACGTCGCCGACCTCTTCTGGCATAAATAACAGCATTTTGGCGGTACGATTGTCCAATTCTTTAATGTTTAGGCGAGCGCTAGGACTAACTTAAGGTGTCGATGGTGCTATTAGGGCTCGTAACTGCTCTTCTTCTTTAAGCGTACCTCTAGTAGCGACCGAGCTTGAATCTCCTTCGATCTCGACGTCTTCGTCCTTAGTCGGCGTTGTAGGTTGCGAAGCCTCTATAGTAATATCGGTTCCTATCTCTTCTTCGACATGCTCGTTACGGATCTCACTTGCTCTTAGAAATAATAACTACGATCGAGCTTGCTCCTACGACTCTCGTAAAGACAGACCTAGCACGAGCGCTACTTTCCTATTAACGCTATTGCCGACGATCTTATGTTACTAAGTAGGGCTACCTATTAGAACCTCCTAGTCTTAATAGCCCTAAGCTCGCCTCGCTTCTATAACAGTCTAGATCCGATTCTAAGACTAGTATATAAAACGTCTATTAATGCTATCTCCGATAGCGGTCTTAGTAACGATAGTTAGAAAGAGGCTATTTAGGAACATTCGCGAAAACATTCTCGAGTTCTCCTGCCGACGGGTTGCGTTAACGTTGTCGCAGAATGTTAAGGGTTCTCCGCGTAGAAGCCCGAGCAATTTAGCCTACATAAGACCTATCCTGTACGGTCGAGTAGGCACAGCCGCTATCTGTATTTAGTTTGTTGCCGACTCTAGCGACATAGTCCGATAGTCTGGGAATTACAGGCAAAGCTGCGGTTGCGCATCTCTAATGTCTAGCAAGTCGGCGTAAGCCTACGCCGGAGTAACGTATAGGAACGTAGTAAACTCGTCTTTGCGACTGCCGAAAGGCAGGCCGTTGCTCGAGAGGCCAAGTGCACAACTTCTAAAGCTTATATTTAGATAACTGTAGCTATAAGGAATTAGCAACAGTAGTAGCAGACTAGGAGCGGAAGCAGAGATAAACACTCGTAATCGTTGCTATAGACTACCGTGCGACCAGGCATCGCCCAGGAATTGCTAAACTTAATAACTAAGTGCGACTAAGGCCGTAACGATTTGTAATGAAAACACATTCTAATCTTTATTCGGTCCTATCCCGGCCGTTATTGTAATAACGTTCTTAAGGAGGAAGTACCGCGGGACGTAGAAGTCCACAAATAATATGATCGACGCTACTAGCGAAGCATTCTACTTAGACTGCTCGCTAAGCTTAAAGAGCTGTAGCATCGAAAATCCGGGGCATGGACTTCCGCCTATAAGAATGTAAATATCTCCTGGCTACGCGATGTTCGACTTTGGGTCGCCCGCTATAGCTCTAGCAAGCAAGTCGTTAACTAAGCCTAGGAAATACTCCATTCTATCCGGCCGTCGAACGTTTGCCTAGTAGCTGTGCAACGTATGTTTATTCTAGTCGGCGGTATACTTGAATCTAGCGATACCGGCTTCTTCTAAGCTACGGTTAAAGGTTCTACTACCGTAGAAGAGACTTATCCCGACTATTTTCTCGCTATAGTACATATTAGGATTCTATCCTTCTTTCATCGGTGGGAAACTATCTCGTGCTACTAAAAGGTCTTCGGCGAGGTAAAAGAAATCGCCAGTCCCGTCTCGGTCGTATAGCGTAATAATGTCTCTAGAATCGATTTGGTCTTAACGAAAGTAGCGCATATGGCACTTCCGGATGATTTTGTCGCATGCTTTGTCAAACACGACGTCCGTAAGTACTAGCTCGTTCAGCCTAGCTTTCGCGCCTGTCTACTGCTCGCTCTTCCGCAAGAATTAACGCAGAACGACGCGCCGCTTCTAGGTATCAAACTTAATGATTTAGGCAGGCTAGAGCCGGTCCTCGTTAAGGTTGTTATTCTATTTGCGGACGAGGACAGTGTTACTAATTGCATATTTGCTCTAGCACTCGTCGAATATAGGAACGTTATGCTTGTACTAGCACCTGAAGTCGCTTGCTTAAATTGCAACGAAGTCGTATGTGTCTTGCTCGTGAACTGTGCGGAACTTCTGGCGTACGAAGTGTCCTCCCTGCTAATATAGATCCTTAGCATACTAACATACCTCTGCCTTATCTAAGACGTAATCTAGGTCGAGAGCCGATGTGCCGTAGCTACAGTTGTCGGATAAGAAGAGCTTATTCGCAAAAGGGTAATAGGCTTTGCTAAGTGTAGTGTCCTTTAGCTCGTATAGCTAGAGAACATCGAGCGAAGTACGATCTTTGCGAGTATACACGTTCTAAACATAGGCATACTATGCGTGCGCTTTAATCCCCTATTTGGTACTAACATCCGGCGCGACGCATACAACATCCCCTGTGTTTACCGTGACTGCTTTGTTCCCCTCTTAAGATTCGCTTCGGCTTATACTCCTAGGCGTTAAGGTTTGCATTGGCGGTGTACTCGGAGATGCTCGTCGCAGCGTTAGTCTAAGCCTTGCTTTTAGCTTATCCGACTTCTTTAGCACATTTCGGTCCGTAATCGTCCGCTCTTCTAGCTAGTTACCGAAGTACATATGTTAAAAGCACTAGTAGACAAAAGGCGTAACGATCGTTCGCAACTCCTTGTTTAGCTACGCTAGGATAGCTGTAAGATTATAGGGATCGACTTTACCCTAGATCGGTTGTTAGCACAATCCGGACTCTTTGTTATCGATATCCTAGCATTCTTTCTAAAGGAAGCCGACATTTGCGGCAATAGTCGTGCGGAAGTCTTTAAGTTTGCATTCAGCTAGCTATTAGTTAAAGCTAGTGTCATCGCCATAGAGTCTAGTTAGCTATTAGTAAAATCGTCTGCGGAAATGTCCAAGGGTAACCTGCTAGTTGCTAAGGAGGTAGTCGACGAAGTGCTTCCCGAACCGTGCTAGCTAAAGGAACGGCTCGTAGAATCGACGATATTCCGGTATAGGCGTTCCTAGCTCGTACCAATAACTAAACAGAGCGGACGCTTTCGACTATAGCTTCGATTAAATGTAGATGCTACTGGCAAAATCTATAAAGTCTAGGTCGCCGTACCTACTAATAGCTAAGATCTCGAACTGTATACCCTACACGTAGCGCTTTTCGTTACCTGCTAACAGAATGCTATCGAAACAGAACTCTATATAGTTTAATTGCCGCAGTTTCTTAAGAGTAACGAGGTCCGATGCGCGTTGTCTGTCCGCCATGTATACCGAGAATTGATCGAGTTTGAAAGTAGCACATTCCGGAGTTTCGGTACTAGCAGACTTCGCAGCTGCGAAGAAGCCTACACTTAAGTCTAGGCTTACTTCGACCTCGTTCACAGGTTGTAAAGGAGGTTTGTATCCGTAGTAAGCGCTTCTTAGAAATGCTAGTCCTATAATAGAGATGTAGCTTAAGTAGCGAAGCTGCCGTCGTTTCCCGGAACGAGCTATAGCCCTAGGCTCTGCTCTAGCAGTAGGCTCGTCCCCTAGTTCTGTTTCGGTCGCTAGAGGAGTAAGTGTAGTCCTAAGCCTTCGTTATCTGGGCGTGCGTAGTAGGCCCTAGTCCTTAACTTCCCGATCTCCGACTGTTTAGCTTGTCTACTCCTCGCCCGATTCTATCTTATACTAAACTGCTCTCTACACTCTATCTTCTTCTTATTGTTTTAACTCGCCTCGGTCCTGCTTAGAAGCCGCAGGACTAATTACAATCGCATTGCTTAGGGAAGCTCTAGCGCGCAAAATGTCTATCTACAATTGTCCATTCTAAAGCCGCGGCTTCTTAGAAGGCCTCGAAGTAGGTCCTACCACAATGTTGTCCTCGTCATCCTTAATAACAATCGTGTCGCTGCTAATCCGTCTCTTTATAGTTGCCGTACTACTTAATGCCGTTATGTATGAGGTAGTAATAGGGTTAAGAATGCCGCTGTCTTACTACAAAGGCGCTATGTTCTTTTCGTTGCTCGAAGCAGTCCGTCCGCGGTAAGTGTGCTAAATCGCATGTAGTGGGGAATATCGCACTGTCACGTGTGGTCTGTATCTAGCTTCAGCTTCGTATGCAGGTCGGGGGATCATCAAGACATCGACCTCCGGAAGGACCTTAGACACGCACACGAGGCCCAATAGTACAGAGCTCTTAATACTACCTCCTTTGCCCCCCTACCTTTTACTCTAATTGTACAGTTTACCGCCCTTTTTGCCCCCTATGCTACTCTATACGTCCGTACTGCTACTATCCGCGGGAGATCGGAACCTTTGGAAGTTCCCCCCTTACATTTTGGTAGACGATGTAAGACTCCTTCCTTCGCGAAAGCGGAGAAGGAGGATATACAAAGGGTAGGCAGCAGTGCGGAAGTGCGGAGCAGCTACGACCTCGACAACAGCGCCGGTCGCCTTTCGAGTACTTACGACGCATACGACGAATACCCTCCCTCGAAGAAAGGATCACGATATACCTCTGCCCCTTAGCTAGGGCAGTAGGCTTAAGTACCTAAGTTTAAAGTCCAAGTTCAAAATACAAAGTACCTTAATGCACAAATCGCTATGTGCACATTGCTGGATCTACTACCGAATACACCCCAAATATACGAACACACGAACACACACACACATTCCCTATACCCTACCGAGCTACATACCCTACGCCGAGCAGCTCGTTGATATAGCCTAAGAAGGAGAAGGAAGAAACAGAGGGAGCAAAAGAGTATATAAAAAAGGGATACTAACATCGTATAGAGGCTCGGTATAAAGCGCTCTCGCACTAATGCATGCAACCGCGCTACCGGACTCGGATGTACGCCCTTAAAGCGCGACGCTATAGCGGAGAGCATATCGACTATAATAGGCGCGATTTAGGGTAAAAAGAAGCCTCCTAGGCCCAAAATCGTACTACTATAGCTTTTCCTACACCCGACTACCTACCGGTGAAGGTAAGCGAGACGAGCGGCGACCGCACCTGCCGAGGCAGGTACGCTAGGCATACGGTAAACCCTATTTATGAAGAAAAGAAAGAGAAACAGGGTGGAAAAAGAGCCCTTAAGTACCTAGAAAACTTCACTGGTCGCGGTAAAAGTCATAATAGATATAATAGACATCGGAGATTATCGCTCCTACACCTGTACGAGCGACCACGCCACCGAGCTTAGCTACACGCCTTTAAAACGCGACACTACTACGGAGATAATATCGACTCTAGCGGATGCAAAATAGGGTAAAAACAAGCCTCCTAGGGCCAAAATCGTACTGCTATAGCTTTTCCTATACCCGACTACCTACCAAGGCAGGTAGGCCAGGCGTGCAGCACAGCCTATACGTGGCGTTCGTAAAGAAAAGAAAGAGAAACAGGGTGGAAAAAGAGCCCTTAAGTACCTAGAAAACTTTACCGACTGCCGTAGTAGCTATAATAGACATACTGGACATTAGAGAATACTCGGTTACGTAAGCCGTCCCGTGCTCTCGATGGAATGGCCATAAGAAACGAGACTGACTAGCTATCATAGCGTAGGCGTCGCGAATACCCTAAGAAACGTCGCCCTATCGCACCGATTGCCCGACTGCTCCTCGGTGTTGCTTTCCGAGGCAATAGCAGATGATATCGCTACGAACCCGGCACTGGAACTAGGGAGCACATACGCCCTGCCTAGATCTACCGACACCAGGTTCTCGGTACGAGAATGCAATATATAGTTCTCGGCTCCAGCTGGCTAGAATGGTCTAAGAGGTGCGACCTTTTGAGGATGCGATGTTTCCTAGACCAAATTAGGAAGAGGGTCTAGTAAACAAATAATACCGAGCCACAGACCCTAGACGCATCCCTAGTCCTTATTTCCCTACCCTAGACTCTTCTACACTGCACGAGAAGCGATCCCGCCTTATTCTCGAGTTTCTAGATACTTAGCTGTCCTACGTGCCCGGAGCGTACGATTATACCCTGCCCGCACTAAGGAGACTATCGAATATAGCCCTAGACTATGTATGAACGGCATAATCAGCTGTAGTGCACTACTAGCAGCAACAATGTTTCCCAGACTAATAGTTTAGCAAACCCTTAAGAGCTTTAAATGTCCTACTCCCGCAGCCCTAGTATCGACGACAACTTGCTAACCTTTTCCTATACTCCTTCCGAACATATATCTGCACTCCTTACTTCCTATTTCCCTATTTGCGACACTAAGCTGCACATCGCTATTACGATGTCTCCTAATAACACTCCTAACAACGGCCCGGACGGACCCTCCCGTCGTAGCTATCTTAATACTCCTTCGGAGATTCTCCGCAACACCCTAAGCACTAGCGAGGCTTCCGGAACTAATAGCCCTATCTGGGCACCTTCCGATGCTCGCGCCTTCCGCGATGGCAATAGGATTCTATTAGCTCGCTTTACGACTAATTCGACTAAAGGGTCGACTAATAAGGCTCTCCCTCAAGCCGAAGGGATTACTACTACAGCGACCTATAGTACAGTTCCCGCTCCCCAGCCTACTAACATAAACATCGCAGATCTTGTTACTGCCCTTACCGCGGCTACTCGCAACAACAGAGCCCCTGCTTACCATAGTCGCGTACCCTTCCCTAGAGAGCCTAGTGCTCTATCCTTCGACGGTAAGGATGCCTCGACTTTCTTCTAGACTATAGCCGACTTCTTCGATTCGTACTTTGAAGGATTACGTACTCCTAATAGGGAAAGGATCCGACTTGCTACTCGACACTCGGTACTAGATGTTCGAGCTTAGCTCGAGAGTCTTTTAGGCTTTAACAGCAAAAACTACGAAGCTTTTAAGGAAGAGGCTCTTTCCTACTATTAGTGCTATAATAGCTAGGTGTATAAGTACAGCCTCCCTTTCCTCGAGGAGCTGTGCGCAAAGGAAAGAGTCTGGGATATCTCCGGACAGAAGGATAACCTGCGTTAGTACGTTATAACGTTTAAAGCGGTCTCGAAAAGGATACCTCTTAAACAGTGCAACGAAGTCGCTCGATACTACCTCTTCCTTAAAGGCTTGCCCTCCGAGGTAGGACAGGAAATTATAAACAAGCTCGAAGTAGACGTCTCGAACCTAGCCTCCTATACTTAGCTTCCTCTATTATACGATGCGACACTCAAGTACGTCACAAGCCGCATAGCTTATTAGGAGTTGTACGGCAAGGGCAAGAGCCAGGTTACTAGCTAGCTTGTTAACCAGACTAAGAAGAGGTATCCGAAGCTGGATGCATCGAACGATAGAGTCTAGTTGTTACGCGTACCAAAAGAGAAGCTGCCGGACATAGAGGACCTGTCTAAAAAGCTTTCCAAGATAACCATTGCTAAGATTAAGCGTACGAGAGCTAAGAGAAGTGCACGTGTAGCTGTTAATCTACCTGGAGACTTTCCGAAGTCTTACATAGCTACGCTGCATACTGATAACACCCCTAATTCTCCCGAGTACTACTTGTATAATGTCGCTAGACCTGGACTAGTGCCCTATTAGCCGTCTAGCAGCTCGAACCCCTTCTACCAGGAAGCTTCCAAGTATACATGCTTTTATTGCTTTGAACCCGGTTATAGTGTTCACGAATGCAAGTACATAAACTACCTCCTAAGTGCGGGCTAGACATACCGCGACAGTGAAAAGAAGTGGTATATCGGACGAGAAGGTGATGTTAACAGACGAAAGGTGCAGTTTAGGAACTGGCCGGATTAGCCTAAGCTCCGGATAATAGCTCCCGCTATCGAGAAAGCATAGGGAAGGGCTATTACCTGGCCTGCCGATGCGAATATCGAGGATGCTAAGAAGTACTAGCCAGCTTATAAACTACCTACAGCTGCCTTTGCTCCTCGGACATATGTACCGAGTACACCTCTTAACCCGGCACTTGTTCCTAGCCCTGTTCTACCGACCTTAAAACCTGCACCCTCGTTACTAGCTCAACCTAGTTACCTAGGCTAAGGCTTAGGTTCCCCTACAGGACCCGCACTAGCAACGAACATAAATAGAAACTAGTGCAACATCGTTGCTAGAAGTACGGTTCCTAATGATCTAGTGTACATTAATAAGCGAGACCCTCGTGCCCCCTATGTAAATTAGATCCGTACTAACTCTCTGTCTGCGAACGCTGCGACTAGGCTAACGAGCACGGCTAAGGGAAAGGAGACAGCCGCTAAGCCGAGCAATAATACTAGTCGTGTTGTGAAGCTAAAGAAGATAGTATCTATTAAGATCGATGCCCGCAAGATCCCTAACACAGAAGAGTATATAAAGGTAGTCGAAGAAGGCTCGCAGTCGACATAGGGCACTCTTACTAGTGATAGTGCATTTGACACCGGTGACCAGCCGCAGTCCGCAAACGACAGCTAGACCTAGGACCCTACTAGAAGCATAGATCTAGATCCTACCCCTCCTTCTTAGGGCTTCGTTAACCCCCTGCTGCTAAAGAAAAAGAAGAACCAGAAGCCTGCTGCGACTAGAAAAGGGGCGCAGAGAAGGGACATTTACCTTCGAGAGCGGCTTGACATAGAAAAAGTGCTGCTCGACAGGATACTAGCGCAACCGTCTAATATCCCTGTTAGGGAGCTTCTCGCTGCCTCGCCTGCAGTAGCTAGGGGACTTCTTAAGCGCTGTGCTCGGAACTAAGAAGACTTCGCAATAGCTGCTAAGGAAGCCGGGCTGTCGATTATCGTTAAGGAGGACAACATTGCTGCTACTATAGTATACTAGTACGATATAGACGAGCCGCTTCGTTCTTACGGGGTGCGAGTCGAGTTTAAACTTAGCAGTGCTACCGCTAAGCACATCCTACCCTCTAGATTTTATATACGTAATAGGTTCGTAGAAGAGATAGAAGACGATAACCCTGCTTTCCTCGGTCCTATAGTTAAGGAGCTATATGTTACGATGCCCCCGAGACTAATGTAGGACCTATACGAAGACCCTAAGGACGCGAGGTTGTCCTTTAACGACCGAGACTATATTATTGTACCCTTGCCCGTTATAGAATGCATTGTTAGTCCAAAACGACATAGGGAGCGTTATGCTATAATTAACGAGGGATCTAAAGGGAACATTATAAGCTAGTCTGCGGTAAAGCGAGCGGGTGTTAGCATACGTACCTGCCGGCTAATATAGATAAATATAGTTAGTAGCTGTGCGGATTTCCTAGGCATTACAGAGCGGGTACCGATCGAGGTTATAGGAGTTTTTACCTACTTGTCGTTTCTTGTTGTACGGACTGCCCCTTTCCTTCTCGGCTGACTATAGACTAGACAGGTGCGGCTTAGATCTATAAACTACGACGACGGGTCCCTCGAGTGCACAATCGCGACACCGGATAGAACAACGATTACCTTTACTAGAGTTAAGGGATACGGAGATAGGTACGGTCCGACCGAAGCATTTTATACGACTAAGCCTAAGGAGTCGGGAAACGAGTAGGCTGCCGACACCCCGGTAACGCGGTAGCATTATTTAACTATCCGGAGGATTACTTACAGTCGTCCGGAACGAGACTGCTAGTCGAAGTCGACCCGAAACCTTTCCTAGACCCTAGGTCTAGCAAATATTTCCTTAGCACCTAGGATAAAGTAAGGGCTTAGGAGGAGTTCCGGACTATTACCTCGACAAAATACACCCTTAATCCCTCGGATATAGTCTAGGAAACTACCTTATAAGCTCGAGTAGCGTCGCTGCTTATTAAGTAGGCGGATATTCTCTAGTCAGATTATCTCTAGCGCAAAGTAGAATAGGAGGTAGGATCCGCTCCGAATGTATATACTATATACAAACGCAAGGCGGACAAGATCAGGCCCGTTAATAGCAGTATTTACGACACTAGTAGCAAGCCCCCTAGTAGTACTTTCAACTAGCGGCAGAGGTGTCTTAAAAATAAGGCTAAACTTATACCGAGCACGCACCCCTAGGACAACAAGTACCTTATCCCTAAGTTTTCCGATATCGAGAAGGGTTCGAGACTTACCCCTAAACGTATAAGCAGCTTTAAGACTACGATCGAACTAAAGCCGAAGGAACTCGAGCTTTTTTATGCCTATCTCTTCCGACGAGAGAAGTCTCTTGCTTAGGATTTCTTATATATCGGTCGCCTTAACGAAGATGTTTCCCTACTAGTAGAGATCCGTACGATTCCGCATAAGGCCTAGCAGTACAAGAACTTCCCTATCCCCGTAGCCCTCGAGAAGGTAGTAATACAGATAGTTAGTAAGCGAGCCCGTAATAGAGTAATCGAGCTATCCTATAGTGCATACCGGAACCCCTAGTTTATCGTACAAAAGAAGCTAGACAACCTAAAGCTACTAAAAGCTAAGGATCCTATGCCGGAAGGGGAGCGTATCTAGGAAAAGAAGGAGGAGAAGAAGTACCGACTTATTAACTTAGCTATAGAAGTAAACCGTGTTACGCTAAGGGATGCTAATATGCTACCGGACGTAGACTCCTTTTCCGTAGACTTCGTAGGGTGCACTACTACCTCGCTTATAGACCTCTTCTCTAGATACGACCAAATACTCCTAGCCGAGCACTATCGGGACCTTACCTCCTTTTATATACCGCTTAGGCTATTTAGGCATATAGGGATTCCTATAGGCGGAACGAATTCGGTCGCCTAGTTCCAAAGGATTATAACTACTATCCTCTAGGAGCATATAAATTACCGAGCTCGCCCCTTTCTAGACGATATTAGAGTTAAAGGTCTACGTACTACGTACGATAACGAGGAAACCGAGCCTAGCATCCGACGTTAGGTTACTAAACATATTACGAACCTTAACGTAGTCCTTGCCGACATTAAGAGAGCCGGACTTACTATATCAGCTCTTAAGTCGCGATAGTTCTTAATAGGGGTACTAATTGTCGGGTACGTTTATAATGTGCATAGCCGTTACCCTAATAAAGCACGAGTCGTTAAGATTACCGAGTAGCCTGCTCTAGACAACCCTAAGGAGGTTCGAGTATTCCTAGGCGTAGTCGTATACTTCCGCATCTAGATTAAGAAGTATGTATAGGTATTAGCTCCGCTATACAATCTACTAAAGCCTAATATGTGCTAGTGTTAGATTGCCGAGTATAACACATCGATAGAGAAATTAAAGAGGGCTCTCGTTACTATACCGGCTCTTAAGACTATAGACTACGTTTCGGGAGGACAGATTATCCTTGCTATTAATACATCCGGGGATGGGTTCGGAGTAGTCCTTATACAACGAGATGTCGACAACTATAAGATAAGACACCTATCTCGGTATAAAAGTAGCATCTAGAAGCCGAACAAGCAAAAGTTCGATGCTAGGAAACTTAAGTATCTCGGTGTTTTGAAGGCATTAAAAAAGCTAAAGCACTATCTCTATAGTGTTTACTTCCTGCTTAAGCTAGATGCGAATACTCTAGTCTATTAGTTAAACCGACTACCGACCGACTTGCCTAACGTAGTAATAACAAGGTAGCTTTTATAGATACGACTATTTAATTTCGATATAAAGTATATTCCCGGCCGACTATATAGTACTATAGATGCGCTGTCTCGACGACTGCGTACTTAGTCCGATAACATCGACGAGGAGCATAAGCAGGACTACGAAGAAATAATTAATAGTATACTATATATAGTGTACGCGAATCGTGTCGAGGCCGAAGAGATTACCCCTGCTCTAGAAGAGGAACTTGTTCGGAATAGCATTAACGGCTTCCTCTCGGACTTCTACCGCGATATAATATACTACCTCCTAACCCTTCGACGACCGGTAGGAGTAAATAGGAACAGCTGGTATGCCTTTAAGAAATAGGCATCTCGCTACCTAGTTAGGGAGCGCTGCCTGTAGTATTAGAAAAGAATTAATAAGCCGCTGTATAGAGTTATCGATAAGGAGTCTAAGCAGAAGTCGATTATCCGTACCCTCTATAGGGACCCTACCTCCGGCCACAGAGGGCGTAAAGGGACCTATATAAAGATCGCTTGTCGGTATTACTAGTAGGGACTATATAAGCAGGTCCGAGATTTCGTCGGAAAGTGCCCCGAGTGTCTTCTTTAGTCGTCCGGACTAGCGAGTATGTTAGAACTATACCTAAGATACAACAGCTATGTTAGCGAGTCGTAGTATGTAGACGTCGTTTATGTCGATAGCTCCGGAAGCATTATTATAGCTAGGGAGTCTCTCTCTAGATAGCCGGAAGGAAGGATTGTAAACAAGGGACAGAATTAAGGTATAAGCTTAAAGTAGGTCGCGAAGTTTCTTTTTAAGGACGTCTTCTTACGCACTAGAGCCTATAACCGGATCTTCTTTAATAGAGGGCCTGAGAACTACGGCGATGTGCCTAAACTACTAGCTTAAATAGATACAAACCTTAGTCGTATATCCGCCTACTACCCTAAAGCGAACGGTCTAGTCGAGCGTAGACATCCTAACATCCTAGACGTCCTCTTAAAGTGCACGTAGGGCAAGCTAAAGGGCTGGAGATCCTTTTTCTACGTAGCACTATAGGCAGACCGCACTACTGTTCGCAGGTCTACGGGATATACGCTAGCAAGTCTTTTCTATGCATTTAATGTCGTCCTACCTATTAAGCTACGGTACGACACTTGGAAAACGATTAACTAGAAGACGGTTCGTACGACCGAAGACTTGCTAGCTGCTCGAGTAAGGCAGATCTTCTGCTCTAAGAAGGATGTTAGAGAAGTTACTACCCTGTAGCGCAGGCTACGAGATGCCTAGAAGGAGTACTAGGATATAAACTATAATGTCGACAACAAGCCGCTTAAGAAGGGGCAGCTCGTGCTGTTAAAAAGAGGCGAGCGAAAGTCTACCTACGAGAAGCTGTCCTTTCGATAGAAGGGGCCCTACCGAGTAACAAGTATAAGCCTAGACACCGGTACCTATAAGATTATAGAGCTAGACGAGGTAGAGCTCTAAGGCACATAGTCTAGGGACATGCTTCGGGTAGTCCCTATAGACTACCTCGAGCATATTAATAAGCTCGAAGAGCTAACACGCGGGGACTTAAACCCTAAATAGCTTAGAAGTGTCAAGAGTAAGGATAAAGAGCCGGCATTACCTTAGGGCGACGACCCTGCCGCTAAACAGTACAGAGAACCGGCTCCCGGACCTCCGAGCATCGTGTAGGGGGTAAGGGAATCCTCGCTGTCCCCGGAAGAACGATTATAGTACCTAAGAATCTAAGTACGGCTATAATTCGCATTAAAATGTTTCCTAGACTAATAGTCTGGCAAACATAGCGACGTATGCTCTCGGCTTATTATAGTTGTTTTCTAGACCGGTAGTCTAGCAAAGGCTCTGCTCGCTCTCTCGGGCAAACATTATTATTACCTAAAGAGACATACACATTTCTTTGTATTAAAGGGAGCTCTTTTCGCCTACAACAAGACTCCCCTAGCACGACCTTATCTCCGTCCTCGCCGCCGCTAAGGCTAGTGCTGCCGGATAGGCCTAGTTATTTGCCAGACCATTTAGAAAAAGGGGTCTAGTAAACATTTGCGAAGGATAGGACATTGCCTAAGTGTCTCTGCTAGCTACGACTGATCTACTATTGTTCAGAGCGTACTAAATATACGTTCTCTACCCTAAAGGGGAGGGAGTTACAATTTACGAGGCTTAGTCGCCCTTTCGGACATTTAGGGGCTAGGCTGCCTTTTTCTAGACAATCATGCACATTCTGCTACAATTACGAGACTGCTAATGCGAGCACCTGCGTGCGCAACAATTACCGACGTAACAATTACCGACACAACAATTACCGACGTAACAATTACAGGCCTTTCCTAACAATCACGAGCTCTTTTACCGATACAACATTTACCGACGCAACAATTACAGGCCTTTCCTAACAATTACGACCTCTTCTAACAATTACGAGCATAAGTACGCACACAATTTACGAACAAGTAAGGGACCCGCTTTCTACCTGCTCGCCCTACTTAACAGCCTTAATCTTCTCTATACCTCCGACTTCCCTACAACATCTACTATATCTTCTTTCTTTCCTATCTCCTTACACCTCCCCTAACGACTCCTTTTCCTCCTAGACGAACCTTATCTACGTCCTCGCAGACCTTCGACCTAATTAAACATCCTCCACGAGCCCCCCCTCGACACACTTACTAACCGAGCGCATTAGCGCAAAACAACATATATACTAACCGAGCGCATTAGCGCAAAACAACATATATACCAACCGAGCGCATTCATCGACATCCGCACTTCCATTGCACACCCAATATTGACCCGATTATCACCAAACACGTACTATTCGAAAGCCCTTATTAAGGCCGTTCTAACGAACCCGCATTTACCCCGCTGCCCTTAAAACCTACGCCGCTACTAGAGTTTAAAGATTCACCTTGTTGCCCCCTTTAGGGTGCAAATTTGAACCTAAACTCCGGGATTTGGCCCCCACCTCCGAAACCTTATTCCGACCTTACCTCCCCTATACTCGAAATATTCCCTGTTTAGGGCATTGTATAAGGAAGGTTCACAACCTGTACTACAACACTTTAACACACTACAATACAACTAATACGCCGCCGATTCGGACGCCGTGTAGCCCGTTTAAAAGCCCTCGACGAGAGCTTTTATTCTAGCTATTAAACGCCTAATTTAGTCGAATTTTAAAAGAGCTAAAGGCTAAACAAGAGCAGTGTTCCTAGGATATACAAACATATATATACACTTAGTTCTCTCTACACTAGAGTTACCTGTTGTCCTACGCCGCCGAGAGAGGAAGCTAAAGGAGCAGTGTAGTTTAGTAAGGACGAATTTGCACCTCTAGGGATTAGAGTAGTAGTACTAGCTGTATAGCTAGATACTCTATATAGAGTATAGGCCTACCTTTCCCTAGAGACAAAGGTTGTCCCGAACCTACTACGGCTACCCGCAGAACGCCTCTAAAGCCTGCTATAAAGACGTACGTTGCTACAGGCTAGAGTACTTCCTAGAAGCAGAGGTATATTTATATATCTCTTCTCTCCTCTTTAAAGTATACCTTCTCCTATACTACTTTGTATAGTAGGGAGAAGAGTGCCCTAGTGTCGCAAGTAGGCTAGGACCCGAACGCGATTGGAAATAGAGACGAATAAGCAGCCCTCTCGGCGTAAGACTGCTAAGCCTCTTTTTAAATAACAAACAACAATAACAAGACAATGTCTACTGAGACGGAAATGACAGACGCAAGCTCAGCCCCTTAGACTCTAAAAGCTACGGCTAGAGGGGACGAGGAAGTTACGTTTAAGTCTCTTAAAACCCTGCCGTTGCCGAAGGAACTACTAAAAAGAACCGGCATTCCTTTCCTACCTAGGAAAAGGCAAAACCCCTTCGAATTTAGTAGCTCCCCGACTCGTAGCCCTTCTCTCGGAAAGAAATAAATACTCTCTTGTACGCCCGCGAACGAGAAGATCCTATAAGCCCGACAGCTACTAGTCGAAGCAGTAGGGGATCTAGGCGGGTTTCTAGAAGAACAAACCTAGGTTCTCGACCTTCTCGAAGTCTTTCGGCACTTTACCGAGCATACAGACTTTAGGATAACGTCCTAAATCCTTGTAAAGTAAGTCTCGAACCTAGAAACGACAACAAAGAAACTAGTAGCATAGGCGAAGAAGCCTACTTTCGTAGACGTTGTTAAGGGAGATAGCGGATCCGCTACCTCTACCTCTACCTCCTCGATAACAAAGACAATACAACAACAATAATAATAATAACAATAGTAGACGACCGTCTCCCGGAGGGCTAGTAAGCCGAAAGAACAAGTAGAACCGATGCCTCTTATCCTTGTACTAAAGGATAAAGAGAAGGAACTCGACTAGATCGCAACCCGGGACAAAATTAACGACGCTCTTAAAGGCGAAGACTAAGAGCTAGCTGTCCTTGCGATAAAGAAATTAGTTCGGGGTGACATTGTCCTAAACTTTGTAACAGAGAAAGCCCGCTAACGAACGATCGATAGCCTTACTAAGGTTACCGATATCGTAGGCAAGGCATAGGTAATAGAGGACTCTCTCTAGTATAAGGTCGTAGTCTACGGCGTCTCGACCGCGAACTTTAACACGCTAACGGGCCTATAGGATATTTAACGAGAAATTAAGACCTTTAATAGAGGTCTTAAACTCGTAGGCACCCCGATTTAGCTAACAAACGAAGAGAGAAGAAGGACTCTTACTAGGGCGACAGTTCTAGTAGGTTTTGCTACCGAGGAGGAGGCAAAAAGGGCTATTTAAAACCGTCTATACGTAGGCGCGGACAGCCTAAGAGTCGAGAAGGCGAAGGATCGTATACAACAGAAAGGGAGGCCCCTAGAACGTTCTATATGTTAGAACACTCTCTACGGATTTTCTACGTTAATCTTAACCGATCTATCGAGGCTATAGAGTCTACCTTAGACGTTGCGGTTAAGTAGAAAGCCGACCTTCTACTAGTCTAGGAACCGTGGACTATAGAAGACCCGATAATAGGCTACAAAGAGACAAGATCTATCGCATACCGGGATTATAACGAGCTATTCCTAACGACTACGGATTCGACGATCCGGCCAAGAACAATGCTATATATTAGCACAAGACTTAACGTTAATATCTCTCCGATTTTATTAGACGACAGCGACATACTTTCCTTTGTTATTTTAGACAAGAAGGGCAACAAGATCTAGATAGTTAATCTCTACAACGAGAAGGACCTTCGGGATACCGAGAACCCGCAAAACCGACGAACGATAGAGAGAAGCCTCTACTCTCTACGCAACACGTTCCTTCCAAACACTCTACTAGTAGGAGACTTTAACCTTAGACACCCGTCCTAGGATCCGAGGGGAAAGGATACTACTAGTGCCCGCGAATTTATAGAGTGGATAGAAGACTAGGGCTTTACTCTATATAATACGATAGGTGTCGGGACCTTCTATAGGCCGCACCTAGACGCAGAGTCGGTCCTAGACCTTACGTTTATAAGAGGATCCTTATCTACGAAAGAAATCGACTAGAGAACGATTCCGACAGGCTCAGACTATAAGGCTATATCTATAGACCTTATTAGCGCGCAAGATCGAGCCTAATAGAAGAGAGTAGTTCTAGATATAGCTTCCGCGGATTAGGAACTGTTTACAGATCTCCTAATAAGCAAGGCGACGTCTATTAACTATACGAACTCCCTCGACGACATCGTAGACTCCTTTACCTCGTATATTACCGAATCGATGCGGGGAGCAATCCTAGAGAAAGTAGTATACGCCTACGCAAAACCTTAGTGGAATAGAGAGCTACGTACGCTACGCTGTACAATGTCTAGAACATATAGATAGACCTTTACCTACGGACGTACGCCGACGCTAGACGAGAAAGAGGCGTATACGAAAGCGAGAAACGAGTACTTCCAAGCTATTAAAACAGCTAAGAAGAACTACTAGAACGCTTTCCTCAAAAAAGAAGACTCGAAATCTATCTTTAAAGCTATGTCCTATACTAGGAATAGCAGCCGAAGATAGATACCTACGATAAACAACGAAGATTCTTTTGAGGGGAAATGTAAGGCCTTCTCCGAAGCCTTATTTCCGCGCCCTCCTGCCAAGGAACCTCTACCTAGCTGTTAGGAAGCGTATACAGCCGGGGATTAGGGCTAGACTACGCTAACCGAAGAGGAACTCGCTGCCGCCTATAGTACGAAGATAGTAAAAGGAAAAACGCCGGGCCTAGACGGTATTACGTAAGCTATTATTAGTAAAGCGTACGGCGCTATTCCTATTACCTTTCTACGTATATATAGTAGGCTACTCGACGAAGGACACTACCCCCGATGCTAGAAAGTTGCGACAGGCGTAGTTCTAGCAAAGCCGGGAAAACCAGACTATTCGGTCCCTAAGGCCTACCAAGTTATCTCTCTTCTAAACTGTCTTAGTAAGATTAGCGAGAGAATACTCGCAAAACGCCTAGGGATTATCGTAGAGACGAAGCCCCTTCTACACGACTCGCAGTTAGGAGGGCGAAAGAAGAAATCGGCTATCGATACGGTGCTTCTCTTAACAAACGAAATCGAGGAGAATCGAAGAAAGAAAAAGAAGACTTCGGTTATCTTCCTTAACATAAGAGGAGCATACGACTACGTTACAAAGAACCGACTGTTAAGAATAATAATCTAGTTAAGGCTTCCGCATAGCCTTATACGTTAGGTTCAGTCGTTTATAAGTAATAGACGCCTACGAATAGCATTTAACGGACAGATATAGGAATTCTAGGACGTAGAGATTAGCATTCCGTAAGGCAGCCCGATATCTCCTATCCTCTTTCTTATCTATACGCGCGACATATTCTTCTCGCTATAAGGAGTTACTCTTAGTTCCTACGTCGACGACATTAGACTATCTACCTCGTCTACGTCCCTTAAGAAGAACTCTAAGGTACTAGAACGTAAGGCAAGAAGGCTAATAGACCTAGGAAAGAAGAACTCGATTGCTTTCGACCTAGCAAAGATAGACCTAGTATACTTCTTAAAAGGGAAAGGGTCCGATTGCCCGGTAATTCTTCTAAACGGCGATATTGTTCGCCCGGCAAAGAAAGCGATAAGGTAGCTTAGGATTTAGCTAGACGCCGGTCTTACCTTTAAGGAGCACATTGCAATAAGATCGGCACAAGCACAAGCGGCATTCTATCGATTAGAAAGACTAGCAAATACCGAACGCGGTCTATCTTCTATATCGTTAAGAAAGATCTACCTAGCCTGCGTTACTACAATAGCAGACTACGGGGCCCCGGTTTGGTAGCGGTCGAAAAAGAGCATAAAACCTCTAGTATCTCTACAAAGTAAAGCTTGTAGAAAGATCCTAGGCGTTTTCCGTACCGCCCTAAACGTCCTGTCCGAAGTAGAGTCAAATCTCTTCCCCCCGGATCTACGCCTAGAGAGATAGTTAATTTTATACTCTCTACGCGTAGCAAAGCTACCCGAAAACTACCCTGTAAGACTTGCTATCTAAAGCGCGCCTTCGGATACGCTATCGGCGGGGAACATCTTGTGTTCCTGTCGCGCCTTGTGCGAGTAGTAGTAGTGCGCAACGAGTGTGTATATACCGGATATACGTAGAAGTAGAGGCTGCAAAGGTTGTCTAGCTAAGGAAGAAGAAGGATAAGGAAAGGACGCCGCTATCTATATTGTCGGTTCCCGGGATATAGCCGTAGGTGCATGTTTCCCTACTACATCCCTCCCCCGCTTAGGTGTCTACTCCGTAGACGCCAAATAGTCGAAGGGCAAGTCGGTAGCGCGGCGGCGAAATGCGTCGAATCGAACTCGAACTCGGTGTGCGGGCATTTGGTATAGCGGTCGGTGCACCGGTAGAATGGTGCAGCGGTAGGGCGTCTAAATCCGGGGCAGAAGTAGAAGTAGGCACGACGGCGCAGATCTGAGACTTCTGCAAACGACTCGCACAGAAGCTGAAAGTGTAGAATCCGGTGTCAAACAGCCGGCCAATCAGAGCGCAGAGAATACCCTGAAGTTTTATGCAGTGCTGTGCGAAATGCGTGTGTGCGTGGTTTTCCAGACCCTTGGTCTGGCAAAGGGAAATGTGTGTGTGCGACGAGGATAACAGGTAGCCAGATGCTGCAAGTGGCCAGATGCTGCGACAGGTGGCCAGATGCGACAGGTGGCCAAATGCGATAGGTACAGTCACCTCCTGCAGCCGCTCGTTTCTCCACTTCCACCCTTGTCACGTGCAAGGGCCCTTGACTATCATTCACTGACACGGGCCGCAATACGAGGCTGTACGAGATTAAGCGAGCCAATGAGCGCGTGTTATTTGACCTCATCTATGATTACAAAGCAAATTCAGGAAAGACTGGACGGCTGAGAATTCAGCTCAACTTCGAACACTCACAACACTACAACCACTATTACTACTATCACGAAACCATTCCCATTCGAATCAGCGGCATCAATAGCCCGTGTGGCGACCCTCACGAGCGATCACCTTCTCGCAACGCGTTCTGAACGAGCCCGTCATTCGACTAATCTCAGCCGCAGTCACCGCATCCCACACCTCTTGAATCTGCTGTCTAAGCACCACAGTCGACGACGGCAATGGATAGTTGTGGTTGAGGCGCCATTTCAGCAAGGCCCACAGGTTCTTAATTGGATTAAGGTCTGGGGAGTTCGCTGGCCACATGTCAAGAGCATGAGGAATTCCGAGGATATCCAGCTAGCCACGGAACGCAGCTGCTTTGTGAACAGCCGCGCCATCAAGGCAGAGCATTGGCAATGGTGCAGCAGGCACTTGCGCTTCTTCAACGAGGTCGTCGACAGGTGTAGGAGTTCCAGGTGTTGTTTGACGAGGTGGTGAATAAGAGAAGCGTCCTTCGTCGACAAACCAGTCATTGCGGAAGCCAGCAGCTAATTCCTCAGCCTCCGAGTCCACGATCTCACGCCAGAAACGATGCAGCTCTGGCAACACATGCTCGGCCATGCCAGCGGCGGTGATGTTGCCCTATGCTAGCTCCCAGAAAACGATCCTTGACTTCTTGGTGCCGCTAATTAGTGCGAAGACGAACTGGCTCTTGATGCGGCGATATCGTGGTCTAAGGCAGTCTAGATCGAACGCCTTATTAGCACGACGAATGACGAGCACCTTGCTGCTGCCACCCTTGCTAAAGGCAGCTCCATCGCCAAACAAGAAGGTGCGGTTGTTGTCGAGATGATCTAGACACCACTGGCCAAACTGAGGTCTCAAGTCGAGGCCATTAGCGTTAAGGAACGGTGCTCGGCGAGCCACACGCTTCCAGTATCTACGCTCATTAAGTCTGCGTCGAATAGTGTTAACAGAGCATAGCAGCTGAAGCCTCTCTTTAATCTGCTGGTAGGTTGCTCGACGACCTTCCACACCGCTAGTGACGTAGTCCACGATCCTGTTGGCGATGGGGGTGCCGAACTGACGCAGTCCATGGAGTCCACGACGAGCTGGTATTGCTGCCTCGGCGGCAATAGTTTGAACAGTGCTATATGGCTCACCAAGAGCGGCAGCAATGCGATGCAACGTCCAGCCGGCAACGCGTTTGAGGGTCTTGATTCGAGTGCGAATGGCGTACGGAAGGAGTCCACGACCGCGCGGCTCGTCGTCGTCGTCTACCACCTCCGGCTCGAAGAACGAACGCTAAGGAGTTACTGGCTCTGTATCCGGAGCTGGCCATGGCAACGTGCGTGGACCAACCATGCCATTGGCAAGCACTGGACAATGACCAACACGACGAGGTGGAAGGGGGTGGACTGCCGGTGCGAAGGCGTCGGAGCTGCTAGAGCTTAAGAACGAGCGGTTTGGATTGACGTACGGCATAGTAACAACGAAGACAATGGAAGGGATGGATACACTGCTCTACACCAATTCTGCGCCCTATATATATGCTACCAGCCCAGTACCTGTCGCCCTTAGTGCAGCAGCGCAGTGGAGCTGAATCTCCGTGATCTCCGTGGAAGCGCTGTTAAAACGCTCTTAAAACTGACAGCTCTACAACAACACCAGCGAATTCGCCTTATATATAACAGATCACACACGCCATTGAACAGCGACATAAAGCTATTAAGCTAAACACCAGCTACTGCACACCAAGGTGAGGTAAATGCTATCGCTCTGCGCACTAACCTTCCGATATCTAGCATGTTGGTGATTACTGCAGAAGCGAGTGTTTAAGAGCCTTGCAACCGCTTAACCGAGCTATGGCACCATGTCGGTGACCATGGCACCATGTCGGTGACTATGGCACCATGCCGGCTGAGGCTGGCACTATGCCGGTCAATTACACCTCCCTTGTAGCCACTATGCACCGTGTTAACCGACAACATAACCACCAATCGATTCGACAACGAGCCCTTGCAACAGCGGCCAAAGGAGGTTAGTAACGAGCGGCTGTGGCAATGGACTGTAGTGCGATGCGACAGGTGGTGCGATGTAAGATTGCGACCGGTGCGATGCAAGGGTGTCGTCGACAAGGGCCAGTTTCTCGGGGTTTTTAGCATGCCCACGCTCGATTTTCAGTACTAACTGCGTTGTCTATGTGATTGTGAGATCCGGTGTGTTTCTGTCTTGTACTTGGGGAGCTATGCTGCGAGTGAACATGCGCTCAAATTGTTGCGAGCTATGCTACGTGTGAACATGCGCTCGGTGTGCTGTATTCCGCTCTTTGTGTGGACTCGTATCGGTAGACTTGGCGATAGACTTGAATATCGAGGTAGGCGTGCGTGCAAAGGTAAGAGGTATCGGTCGGTGTCGCTTGTTGTCGGTGTCGGTATCGCGCTGTTGTCGGTATCGCGCTGTTGTCGGTGTCGCGCTGTTGTCGGTGTCGCGCTGTCTTTAAGACTCGTCGCGCTGTTGTCGGTATCGCGCTGTCTTTAAGACTCGTCGCGCTGTTGTCGGTATCGCTGTTTTCGAGACTCGTCGCCGCCGCGCAGAAGGAAGGAAATCGTTGCGCAGAAGGGTTTTCCGTAAAAGATTGCGCACTACTACTACCGCTGCGATACCCGAAGGTTGTCGCGCTATTGCCCTGCGTGCGGTTACCAAATATCGGCGGGGAACATCTTGTGTTCCTGTCGCGCCTTGTGCGAGTAGTAGTAGTGCGCAACGAGTGTGTATATACCGGATATACGTAGAAGTAGAGGCTACAAAGGTTGTCTAGCTAAGGAAGAAGAAGGATAAGGAAAGGACGCCGCTATCTATATTGTCGGTTCCCGGGATATAGCCGTAGGTGCATGTTTCCCTACTACAACGCGAGAAGTCCGACACGAGGACTCGAGAGAGATACTTCCGCAAAAACGATAGAGAACACAGATACAACTACTCTGTTATCGACTCCGACAATATAAGCATTTCGTAGAACACGAGAGGGCTAACTACGTAAAAGACGATCTCTTTAGCGTCTGGAAAACCCGATACGAAATAGTAAGACAACGGGAGATTAATAAGGTACCTAGGAATACAAATAGCTACCTTAGTCGATTTCTATAGAGCTCGCTAGGAAAACATAGAATAGGAGGAAGACACGCTTTAACTAGTGCCTTCTATACTATCCTATTAGGACACGGATACCTAAAGTCCTATCTCTATCGCTTTAGACACGTAACGACGCTAGACTGCCCTTGCGGACGACAAGAAATAGCAGAACACCTCGTATGTAGCTGCCCTATCTACGATGTATTTAGGCTACTACCGCTACGACAAGCATAATCTCTACTAGAAATAGTAGAAGATAAGGAACTCCGGAAACACCTTACTACCTTTCTCTCGGATACAAAGATTGCTTCTAGGTCCTAGCACCTAGCAAGAGGCGAAGACGAGACCGTCTAGCCTACACTCCTTTTACTTTTCCTTATTTGTCTTTCTTTAAAGTCCTTCGATACTAGCTTGCTACTATCCTAGGCACGGGTCTTTCCCTAAGGTTAAGAGATACGAGAGAACAACGATTGTACATAGATAGACTGCTGTCGCGAGACAGCCGTCCTATATAGTTATAGACTCCTACAGGACGTAAATGGAACAAACAAACAAACAAACAAACAACCGAGCGCATTAGCGCAAAACAACACACATACTACCCGAGCGTACTAGCGCAAAAACAGCTTCGAAACGATACGAGCGCACCGAGCGTACATAACATACCTTAATAACGAGCGCAACTGCGCATACTACTACCGACATGGACAACATCCTAGCTCGCCTCCGGAGCGCACCCTTAACAAACAATAAAGAAATGCGTATAGCCTTCTCGACTGCGTAGAACACTAGAGAGCTAGGAAAACTCGAGAGTCTCCTTAAGAGCATACTAGACGCGGACCGCGAGCAAGTAGTGTTAGACATCGTTAATACCTTAGAATTAGGATTAGAAAAAGTAGTAGAGTTTGTAGTAGGTATGTAGGATTTTGTGCAGATAAACCGGGTCCCTATTACCTTAGGAACCGGGAGGATTACTAGATAGGACAGTATTGCAGCTACTTATCCGAGGCTGGTAGCGGTAGCTACGGATAGTAGGAGGACCCGCAACCGTAAGAAGGGCATTTACGATGCCCTTACAAAAGAATAGGGATAGGACGTAATAGATGCAAACCCGGAACTAAGGCAATACGTATACAAATCCGAGAATATAGCAAAAGAGATTCGAAAGCTGCCTTCGAAGTATAGTACGTAGTCCGATAAGGGTACGATAGTAGCTATGCTTGTTTTACGAGAATACATTCGTTAGTATAGTTAGGGCGTAGGATAGGGTTATTCGGATCCGAGAGGGACGGAGTATACTACTAAGGACTTCGTTATAGTCGCTAAACTAGGAGGAATCGATCGCCCTATATAGGAGCAGATTAACATCGTACGCAATACGTATAACCGGCATATAGATAGTCGTAGGTAGATAGTACCCTATAAGCCTAAGGGAAAGGAGAAGGAAATTACGTCTGGATCTAACACTTAGAAGCAGATCGAAGCACCTCCCGCTATAAGTACGCGGTCTAAAACCAAGGAAAAGCTAGCTAATCTCGGCAGTCTTCCTATACGCGGTACCCCTTCCGAGAGTAGCTCCGGCCGCCCCTAAACACTATACTCCGGCAGATCCATTTCTAGCCCTAGTCTCGGAGGGAGTATCTACGCGTCTCCTATTGTTCGTACTACGGGAAGGGCTCGCTCGGTAAGTTAGGTAGTAACTAAAATATAGATCGCTCTCGGTATGCCTATTACGGAACCTACAAATACGACCTGCGATTATAAGGACGCCTTACCTTAAATTATCGCTACGATTAATAGCCTTAGGAAGCTTCCGCTTTCGCAACGTCTTGCTACCCCGAACTAGCTGTTTCGATGCCTGTAGCTGCTATATCCGGATAGTACGAAGCTAAAGGATAAGTGCACGTTCCTATGCTATAATTATGCGAGGGACCTGCTTCGATACTTCGGAATTAAGCTAAAGACCGGGAATGTAATAGCAAAGAATAATACGCTCTTTAAACTTACTACCCTTAAGTACGATACGTATAAGCTTAGCTAGCTGAAGACAGGTTCCGAGACGTATAAGATATAGTTTAAGGATGCTCGTCCGTCTTAACTATCGGACTTCCTTAGGCCGTACTGCTTCGACAATAACGTCCTACGTAGAGAACTCGGCTAGCTTAACTTCGACGGCTTCTTTAATAAGGCTCGCTAGGCGATATACTTAACGCCCGGTTAGGAGCATAAGTTTAAGAGAAATAGCACGCTTAACATTCCCCTCTTCGCGTAGATCGGACAGGATAAGGCCCTTTGTAAGATTATTAATAAGGAAATAGACATGTACTTATGGCATTAGCGCGAAATTAATAGCTAGCCTAACTACGGATAGCTTCGCACGATGTGCTACTCCTAGATCTAGCAGCTTATCCGCTAGGACATTTTATACTAGCTGCTATATGTTCTTCTGCGAGGTAACTATAAGCACCGGCTAGTGTCGTACCTATACTACGCTAAGAGTACTAAGAAGGGCGACAATACTACCTTTAAGCATATCGACCTTACGGTTAGCCGTATAGTCGAGGAGAATCGCGGTATTAACCAGATTTAAGGTACGGTCTCCTTAATAGACGAGGGCAAGAAGGACTGTACGGTGCTCGTTAAGAGGATGTACGAGAAGGAGATCTTTTAGGAATAGTACTAGTAGATAAAGGCTAACAACTGCGCAGACGGAGTAGTGCAGAAGATTAATAATACGGTGCTGCCGTAATACTTCCTAGATCGCTATAAGCTTAAGTAGGAACACGTTCCTTGCAAGGCATTTGATGTTCGCATTACGGTTCCGCATCTACTATATAGTGTCGATACTAAGGCAGAGACCGAACGTCGAACGATTCTTCCCTAGTTCGTAGCTGTGCATGTAGATAGTTCTCTCGAATGTACCGAAGCTAGTAACTAGGAGATGCTGCGCAAAGCTTATATAGACCTAACCGCCCCCGACAAGACACCCTCCGGGCTTATTAACAAGTACGGCAAGATTCCTTACGCCTTCCCTGCGGCTGTGTCTTTAACACCTAACAACTATATCGCTACTACACTTATTACTTACGAGAAGTAGGAGAGCCCTAAAGTCGTCGTCGAATTAGAGAAGCTTATACGCCTTAATGTTGTTAATCTAAGGGCATAGGTTAAGAAGTAGCGAGATGCGACTATAGCTCGAGTAAAGGCAAACTATAAGGATATTAAGTACGCGGAGAGGAATACGTTCGGTAACCGATCGTACTATAACGCTAAGGATAAGCATCCGACCGACTTCTAGAAGCACTAGCCTCTACTAGCTAAAGTCGTACCTAACGATGTAGACGATAGGGAACGTAAGCTGCTTAGGTAGGGAGATATGGACATCGTAGTACCCTAGGAAGTCCCCGACTTACTTATCGGTAAGGATAGCAAGCGCGTACCTAGACGCGACATGTAGTAGGAGGATAGTACTTAGCGATAGGTTTATAGCCTTTGCTAGACCTAAATCCGTATCGGGTCTAGGAAACATTTAGTGCGAACAGGATATAAGGAGCGGCTGTTTTCTGCACTAGCGCTTGTTTTAAGGTTCTTTTTTCTTTTTTGTTGTTTCTTTTGTTTTGTTTCTTTTGTTTTAGCTATAATGCATGCGAGGGACATGCGTAGTAGGTGCAAAACCCGAGGATAGGGACAGTCTACGTTAGTAACAAGTTAAAAAGGACGACGCTAGTGCTAGATCTAGAGGGTTTTTACGCTTTGAGCGTGCACAATAGTATAGTTTAGGTTCTTGTAGTGTCTGGGTTAGACACTATAGGAGGGGGACAGATGTAGTAGGGAATATCGCACTGTTACGTGCGGTCTATATCTAGCCTTAGCTTCGTGTGCAGGTCGGAGGATTATAAAGACACCTACGGAGGAGATAGGAGAGACCGACCACTAGCACCTCCGTAAGGACCTTCGACACGCACACGAGGCCTAATAGTACAGAGCACTTAATACTACCTCTTTTGCCCCCCTACCTTTTACTCTAATTGTATAGTTTACCGCCCTTTTTGCCCCCTATGCTACCTCGTACGTCCGCACTGCTACTATCCGCGGGAGATCGGAACCTTTGGAAGTTCCCCCCTCACACCGCTACCGTAAGGGGAGTAAGGCTATCGTTCCTAATGCCCTCTCCCGCCGCCCGGACTTAATAGAAGGGACCCTAGCTAATATAGTAGGGGAGGGTTCTACGTAGCCTAGGGATTAATTACTTAAACCCGCGGACTTCTTAACCGCTCTACCTCGCTCCTTTAAGGAGAACGCTATAAGGGGGACAATTATACGAGGATTCTCCGAGCGTAAGGTAGTTAATAGAGTAATCTATTTTAAATCTATAGGGGAGATGCCCGAGGATAAGAAGCTAAGCCGCTTAATTAAAAAGAAGGTATTAGATCTTATCCTTAAGGACGACCTCCTATATTATCGCGAGGCTAATAGAAGCCTTATACCCTACGTAGATCTAGAATTCTAGTAGGACTTCCTTAAACGCTACTATAACGACTACGGGTACTTTATATTACCCGGCGTTTATAGCATTCTTTAAGTAAGGGGCTAGTAGTAGTTACTTAAATAGGATATTTATAACTACGTATCTACCTACCCCTAATATTAAGCTACGAAGAAGAAATCTCGGAGTCCCTTATAGGAACCGCGATTCTACTAGGCTAACTCTAAGCTTAAGCTATTCGAGCGCTAGGCGATTAATATTATTAGCCCGATACCTATTATACTTAATAGTAATAAGTACATTATTATAGCCGTAGATTATACTACTAGTTAGCCGGTTATAAGGGCTACCTCTAATTAAGAAACCGAGACGGTCGCTCGCTTTATTTAAGAAGAGATCTATACTAACTTTAGGCCCCTAAGGGAAGTCCTTAGTAATAATAGATCTAACTTTATAAGTAAGGCGTTTAATATCCTTATAGATACCCTTTAAGCTAACTATAGGCTAATAATACCCTACTATCCCCGTACGAATAGAAAGGTCGAAGCCTTAAACGGTATTCTTAGCCGAATCCTATCTAAAATGTACTATAGTAAAAGCGTTTACGCTTAGGACTTATACTTACTAGAGGCCCTATATTTAAGTAGAATTAGGGCTTAATCTAGTTATAGGTATAGTCCCTTTTTCCTCTTATTCGGCTAATAGCCCCGAATTCTTAAGGATTATCCGTACCTACGTCCGATATAGCTTAAACCCGAGGATCCCGAATCTAGGTATTAAGTTATATAAAACGCTAGGATAGTAGCCGTAGAGAAGCTACTTACGAAAGCGGTAAGGGCCGGCGCTATTAGTAGATATACCTTTAAGGAAACTAATAGTAAGTTTATCGAGGGAGACTTTATCCTTATCTTAAATAAGACTAAGACGAAGCTCTAACCGACCTTCGTAGGTCCCTTTAAGGTAATTAAGCGAAGCTAGCTTAGTACGTATACCTTAGAGTCCTACGACGGTTCTATAGTTAAGTACTAAGTATATAGTAATCGCCTAATCCGCGCTAACTATACTAGTTTTAGGGACTAGTAGAAGCGCTATAGATAGGAGATCTTACTTAAAGCCGCTAGCTAGGAGTTTAAGGATTCCTTACGTAATAATCTTATACTTAATCTACGCTTAAGTTTCTCTACTCTAGCGACTATCCCTAAGTATAAGTAGGATAAGTTGTCTTTATAGTAGCTTAAACGGTTAGGAGCCCTTCGATTCCTTTTAGGGGAGGGTAAACCTTTAGATTCTTTAAATACTAACGATTAGCTAAAGTTTTAATATAAGCTTAAACTCGCTACTAATAAGATCCGAAGAAAGTATAGAGACGTTTTACGCGCGAATCGAGATAATACTAAAGAAGTAGAGAAGCTTAAGGCTACTCTCGAAAAGAAACGTCTTAGGGAGCTAAAGAAGTTAGTACCCATAAGTTAGCCGGTTATATATCCGGTAAATATAGTAGTAATAGCGAGGGAAGACGCTTAAGTTAACCCTATTATAGTAACTGTTCCTATCCCTACGGAGCCTATTATAGAAGAAACGGAGGAGGAACTACTTATAATCCCCTCCGAGCTCTAGGAGACTCTACTTTAACCTTAAGGGGAGTCGGGTAATAACGAAGATACTATTATAGTTGTCCCCTATTAACGAGTACCCTAGAATATAAGGGAAGCCCCTCGTAATTCTACGGCGTAGCTACGAAGGAAGCTAACCTTTAAGTCTAAACGAAAGGTTAATGCGAGGGCCTAAGTTTAATAGATCCCCCGAAGGGTTTTTATTTTATATTTTTTATACTTAAGGCTAGTCCTTAAGTACTATTATATAGTTATTTTACGCTAGCTTTCTAGCGTCGTAATCGTATATATAGCCTAGTAGATAAGGGGGCTTAGAAAAAGAAAAGAAAAATAAGAAAAACAACGCTTTTAGTACTCCTACTTAAGCCTACGATTTCTCTACTAATCCTACTTAGACTCGAATTAACCCTTCTTACCCTACTACTACTAGGTATCTTATTCCTTCTTAATTATAAGCTAGGTCTTAAGAGCCGACATTACCGCCTATAAATATAGTATCTAAGGGGTAATGCTCTAATTAGCCTTAAGACGTACTTAAGCTCTAGAGAGAGCTATCTAAACTACTTAATATACGGACTAACGCTTATTAAAGCGGTTACGGTAGAGTTCCGTAATATATTCCGTATAGATCCTCGTACGTTAACTCCCTAGAGGAACCGTAGGACCCTTAGTAAAGTATCCTTAACACCTATTATTAGCCCTTAGAGCCGTACCGAAGAAAAGATTCCCTTAGGTAGCGAAACTACTTAAGGGGAGTACTAGCTCGTATACGAGCTAACTAGTAAAGGTTAGAATTAGATCGGAATCGTCGGTAGAGCCTATCCTCGCTAGTACTAGGGTTTAATCGATAGCGTATAATAGCCTCTTACCCTTATATATTAAGTCTATAAAATCCTCCGCCGTATTAATATACGGTAGGCTTAGGGATTAGATAGGCGGTCGGGGCGTAGGGGCTAGGATTAGCGATCCTTAGATAGGGCCTAGCGTAGGAGCTTAAGGGCTACGACGGTTACTAATCGTAAAAGGGGTAGGAAGAGTACCCCTAAATAGTTAGGTACCTTAAGCGTTAGCCGATATAAAGAGGTTAGAAGTTAAGCGAGGAGGAGCTTAAGAGGGGACCTAGGTCCCTATTCGGAAGAGTAGAGGTATATTAGCTAGACGAGTGTTCCGCCTAGCTTAAGGGTTATCGCGGCGATACCTATCGTCTATAGTTAAGGGCATTCCTTAAGTAAAGTCCGGAAGCCGGAAGGACGAGGGCCTCGCGCCTAGAGACCTACTAAATCCCCTTAAAGGGTCTAAGTAAGGACGCTCTAGCCGCGAAGGAGTAGTATCTATCTCCTTACGTATAGATAAGGGACCCCTTAAGTTAGGAGAACGAGTAGTAACTAAGTCGATATCGTCTATATCGGCGAGGTTCGTCTACCTAGTAAGGAGAGGGTTAAGTAGCTAAGTAACCCTACCTAAACCGGAGTTAAATAGTCTTAGGCTAGTAGGCGGCGGGCTTAAGGGCACTTAAATAGGCTCCTCTAGGAGCGGAATCGATACCTCCGACTTAAAGTCTACCTACTCGTCCTCCGCGTCGTCGTCGCCCTCCTTAGCCTTTAGGTTTCTCTTCTTAGTCCTAGTATTCTCCTAAAGATCGGAATTACCGGTAGAATACCGCCTATAGTAGTTAGTATAGCTATAGTTAGCGTAGTAGCTAAAACATCCTCTACTATTACGATATAACTTAAATAGGCCGGCCTTAAGTTTACCGGACTTATAACCGTAGTTTCTACCTTAAGGACTACTACCTAGGGCCTAAGTAAAGAGAGATACTAAGCGCTATTACTTATAGGCCCTAATAAGGTAACCGTCCGATTTACGCTAGTCTAAGCTACGAAAATTACTTAGCTTAAATCCTTAGAGCCCGTCGATTAGGGCATTAAGTTAAGAGATCGTAAAGGCCGCTAGGAATTAACGGAGATATATAATAGGAGTATTCGATACTATAATTAAGTAATATATAACCTCCTTTATCTATATACTCGTAACCGCGATATAGTTAGTAGCGGCGTTTAGAGTAAGAAGAACTTAGAGTCGAGCGCCGACGGAGGCGTATATAGCGGTACTATTAATATTTCCTTAAGAGTCGAAGCGATCTAGCTTAGGGTATAAGCTACGAAGATCGGGAGATCGATTAAGTACGTTACGAGGCATCGTAGGTGTTACGGGCATGCACGAACAGCAGGAGAACCAGGGTGCCCTCGGCCTTATTGGACGAGAGACCCTTCTCCTTAGTAATCCCTCTAATCTCCCGCTTAGTAAGAGATTATAAGAGAGCAGCTTAATCTCTCTACTCTCCCTAATCCCGAGAGAGCGCGGAGAGCATAGAGAGCAACGCTTACAGCGATAGGTATATAGACCTTAACGATGTTCCTTCTAAACATCGTATACAACTTATTGTTTAATCTTACTAATTGGAATTCCCGCCTTCACTCGCATCTATTATAAGAACACTTGTTTCTTAAACTAACGAGCACTAACCCGTGCCTTATACCTCTTCGGAAGTGTAAGACATAACAACTTTGTACACCCTTAAATAATAAGTTCCTTAAGTGTTCGGGGCACACCCGCGCCTAGTAAAGCCGGAAGGATCCGCTCCCTACCGTCTAACAAACCCGACCCGATAATTACCTCTAACAACGAAGATAACGACAACGATGCCGAGATTAACTTTAAAGTTGCTAAGCCGGACTTCTACTATAGAGACCGGGACAAACTCGACGACTAGCTTAACTAGATGGATATATATCTTATGTTTAACGAGAAGTTAGAGTGTAAGTAGTATACTCTGTTCGCTACTACCTTCCTCCGTAGACGTGCCTAGCACTAGATAAAGCCTTACCTCTGCAGCTACCTTAACAGCATACGTAAGGTCGACGACATCGGAATGTTTAAGAATTATATAGTATTTAAGAAAGAAGTTAAGAAGCTGTTCGGAATCTCTAACGAACAGAATACCGCTATTCGAGTTATTAGATAAATAAGATAGAAAACTTCGGCTGCCGAGTATACCGCCAAGTTTAAGGAATACTCTGTTATTATAGGATATAACGACAAGTCCTTAATAGACACGTTTAAAGAAGGGTTAAAAGACTTAGTTAAGGTAGAGCTTATGCGCTATAGTAGAGATGCCAGCTCTCTCGACAGCCTAATTTAAGCATCTATCTATTTGGATAATCAGCTATACGAACTCTACTAGGGCAAGAGGTTTAGAGGAAACCTAGGAGGGACCTTTAAGACCTATAATAACGATAAGGCTCGCTTCGGACGAAACTAGTTCGCTAACTAAGGGAAGCCTCGCTATAGCGACCCCTATAGACTAATGCTAATAGAACTAGATGTTACGACTAAAGGACGACGCTTCGCTTAGAAGAAGCAGGGAGGACGGAATAACAGAAGAAAGCAGGAAGGACTAACTTACTACGCCTATAGTAATAAAGGATATATAGTAAGGGACTGTCGCTAGAGGAACATAGTATTACGACGACAGTTTAACACAATGCAGCTAAAGGAAAGACGAACCTTTAGAATAGTCCTACGTACAGACTTAGGGTGCGGTGCCCTTTATTAGGACAACTGCTAAGACCGAGACTACGGCGAACATTAGAAAGATAAGTATCGCGCTAGATAGTGTAAGTATTAGGAGGAATTCCCCTATACCTACAACACTGCCTAAGGACTAGTATAGGAGCAACACCTCCGCTAAATCGACTGCCTAAACTAAGAAGTAGTAGAATCGAGCGAGGAAGAAATAGAGCTATACGAGGATAAGGAAAACGTACCTCCTATAGATAGGATTCCCGAGGAGATCGAGGAATCTAAGAGCTTTAGCTCTAGCGACGACGAATTAGACGAACTAGGCGAGAACAAGAACATACTACTAGAATTTAGCATAGATGCACCTTAGCCCCTGGCCGAACTAGTACTCTTATTAACTAGGAAGAGTGAAGAAATATTCCCTAAGGAAGAAGGGCAAAGACTACTCTACACTAAGAACTTTAATTATATGCTTAACTAGATGCGATAAGCAGTTTGGAGCCGCCTATAACTAGAACCTTAAAACGACTTCTATGCGATCGTGCAAGAATGTCCCCTAATCGGATCTACCTTTACTCTATATAGATATATTACGCCGTGCGGCGATGTAGTTATAAGACGAATGCGAGAATCGGTTTACTCTACAAAAGAATTATACTAACAGTTTTAGATCTACTAGCAACCTCGAGCAGTTATTAAAATACGACAAGAAAAGGAAATAAACGACTCCGCTAGAAAACATAAGAAGATTATTAACGACTAGTTAAACTAACACTAGTCGGGAAAAGGATCGACTCTCTAGGAACGGACGACTAAAGGGAGTTTAATATCGCAATAAATGTCTAAGTATTAATAGCAGTCCTCCGCACATAAGTTATTGTTAACAGGCATAAGACAAGTGCTATAATCGACTTAGGCGTAAGTAGAAACTTTGCGTCCTAGTCGTTCGTTACGCGTACGAGGATCGCAACCCGACGTAAGAAGGATAGGTATGAATTAATCGCAGTCGATAGATCACCCCTACCTAATATAGATCGAGAGACAATACCGATACTACTAGCTCTCTAACGGCACTACGAGGAAGTTGTCCTAGATATCGTCGACATAGCTAGTTACGACATCGTTCTAGGCATACCTTAGTTAAGAAAGTATAACCTAGTAGTAAACTAGATAATAGGAGTACTTAAATTTATAGAATGCGATTGCGTTATCGACATTCGGCCTACGCGCCGACAGCGTTCAACAGTAGATAAGATTAGGGAATTTAGCGCTATAACGTAGTCCTAATCGACAGGAAATACGAGAGGTGTTCTAACTCGGATAGATACTAGTACGGGCAAGCCGGGTTATAAGGTTACGAGCAAAAGTAGAAGTAACGCCCTACTTAAGATCCCTAAAGAGTATAACGAATAGAAGCGCCTCTTTTAGGAAGAGGAAGGGCTCGAAGCCTTACCTATATACGAACTATAGGACTACATAATCGAACTTTAACTAGGAAGGGAGCCTCTATAGGGACCTATCTACGCGTTATCCGAGAAAGAATTAAAAGCGCTCTAGGAATGGTTAAAGAAGATGCTAAGCAAGGGCTAGATACGCGAGTCCAGGTCCCTAGCTACATTACCAATTCTGTTCGTTCTAAAAGCAGGAAACCCCGACGACTTGCGGCTGGTAGCCGACTTCCGTAAGCTTAACAATATTACAATTAAGAATCGATACCCTCTGCCTAATATCGACGAGTCCCTAGACCGACTCGTTAGCGCAGATTAGTTTACAAAAATCGATCTTAAGGATGTATTCTACGGAATCCGGATAAGAAAAGGCGAAGAATAGAAAACAGCAATACGAACGAGATACAGACTCTACGAGTACCTCGTTATGCTAATAGGACTTACTAATGCGCTAGCAACCTACTAGGCCTTAATTAACGAGACCCTAAAAGACCTACTCGACATCTCTATTATTACATATATCGACGACATCCTTATCTTTACAAAGGGGTCGCTAGCCGATTACGTAAAGGATGTTAAAGAAGTCTTCCGCCGACTATCTAGGACTAACTTTAAGACTGCACTAAAGAAGTGCGAGTTCTATAAGAAGGAAGTTAAGTTCCTAGGCTTTATTATAGGAACATAAGGAATTAGCATCGACCCTGCAAAGACAGAATCGATCCGGGAATGGCCTTAACTATAGAACGTTAAGGACGTACAATCCTTCTTAGGCTTAGCAAACTACAACCGAAAGTTTATTGCTAACTACTCGAAAATCGCAATGCTACTTACTAAGCTTACAAGAAAGGACAAAGTGTTTAAATAGGATACGGGACAGAAAAAGGCATTTAAGCTATTAAAGGATATGTGCTTATAAGCACTAACACTCTAAATGTATAACCCTTCCCTGCTACTCTAAATCGAAACAGACGCGTTAGATATAGCTATCGGAGCCTGTATAACGTAAGAGCGAAATAGTAAGCGCTATCTAATTACGTACTACTTACGCAAGATGTTACCTACGGAATAGAATTACGACATCTATAATAAGGAGTTACTTGCTATCGTAGCCGCATTATAGTACTAGAGAGTATATGTCGAAGGAGCGCCTAGACTAATTATCCTTACAGACTATAAGAACCTCGTTACCTTTACAACTACTAAGGTTTTGAACCGACGACAGACTTGTTAGTCTAAGCTCCTCGGACAATACAAATTCGAGATCCGATATACTCTAGGCAAAGACAATAGACGGGTAGACGCGCTTAGCCGAAGAAGTAACTACATAGAAGGAAAGGATCCTCTTAAACACAGCATTTTAAAGAAGAACGTAGATAGCAGCCTTAGTGCTAACGTTCTCGAATTTAACTATATGCTAAGGATTACGAGCGACGACAGGGAAGAATTTCCTATCGCTTAAGGAAAACGACAAGTGCTAGAGCACTAGCAGACGGAGTGTATACGACGGCACTACGACGAACTAACAAATGGACACCTAGGAATTGCGCGTACAACGGAACTAATCTAATAACACTTTACCTTCCCGTAGATGCGACGGAAAGTGCATTAGTACGTTAAACAATATAGCACCTGCTAACGCAACAAGGCAGAGCGACATGCAAAATACGGACACATCTAGTTCTAGGAACTAGCGAAGGAGCTATAGGACGAAGTTACGATAGACTTTATTGTTAAACTCCTACCCTCTATAGATCCCTCGAATAGATAACGATACAACTCTATTCTAGTTATTATCGATTGTCTTACGAAGTACGCACACTTTATTCTGTACAACGAATCCATAATAGTAGTACAACTCGGACACCTCGTCCTTAACCGACTAATTAGATACTATAGAATACCGTTATTATTTACTACCGACTGCGACAAACTCTTTATAAGCAACTACTAGAAGACCTTAGTCGCTACGATCGGAATTAAGTATAAACTGTCTATATTATACTACCCTAAGACGGATAGACAAATAGAAAGAATAAACTAATTACTAGAAGTATACCTTAGACACTACGTAAATTATGCTTAAAACAACTAGGTATCGCTACTACCTATAGTACAACTAGCTTTAAATAACCGCTAGTCGGAGATAACGAAGGTCTTACCGTTCTTTGCTAATTTTAGAAAGAACCCAAACCTCTTCTACATACTATACGATAACCTATAGGCCGACAGAGCCTTAGTTAAAGCGGAAGACCTAAAGAAACTGTATACGCACCTGCAGTAGGGCATTGCTAAGATGTAACGTAGAATATCCCCGGCTATTAATAGTAAGCGGAAAATAGCACCTCAGCTTAAGAAGGGGGATAAGGCTTACCTTCTAACGAAAAATCTAAAAACTAGAAGAAAGACTAGGAAATTAGACTACGTTAAAGTCGGACTATTTTTAATTGCTAAGAAACGAGGACTAAACAATTACAGACTAGAACTGCTACCTAACGCTAAAGTTTACCTAGTATTCTACGTATTACTCCTCGAACTAGCGGATCTAAATATACCCTTATAGGAAACATTTTATTTTGCTGTCTAAGAAGAAGACGAATTCGAAGTCGAGAATATCCTACAACGGAGAGGTTAGCGATACCTCGTTAAATAGAAAGGATACCCGGATTCTAAGAATACCTAGGAGCTAAAAGAGAATCTCTCGAACTATTAATAACTCCTTAAAGAATTCTATAAAAAGTAATATACTTCTAACTACGCTATAGGTAGAAGTACATCGAACACTAAGACTAGGAATCGAACCTAGGACGCTAGTTAAATACGTTAACTAGCTGCACTAACTACCTTAACGGAATAAGAAGAATTACGAACTATTATAAACTACTACTTCCTCTAGTAGGAATTTTATTTGTATCTAGGAACGAAGGAAGAGGCCCGTCCTAGAAGGCGTCCTCTATGCCGCCTATAGCGCTCTAGGTCTAAGAAGATAAGGTAAGAAGCGGATCGGAGGACAGATCGCTAGGAACTAGCTGCTCCTCGGAATACTCCTTTACGAGTACGCAGTCCCCTAGAGTACGACCTTCGGCAACCTTTCGATCTACAGCATCTAGTTGCTTGCGAAGACGCATTTCCTTTGCGTAAGTAGTAGCTAGCGCCTCCTTTGCTGCGTCTAGCTTAAGAAGAAGCCTGCTTTGCTTAGAAGCAAGGCGTTTCTACTCGCTTTCCGTAACCTTCGCGTTATAACCTTTTAAATTGTGCTGCTAGCACTCTATATACCGACCCGACGAGATGTATACCCGACAAACTCGGCCCTTCTCTTTGTACGAGCTATATACCTTTATCGTAGTATCTCCTTCCTCGAAAATCTAGATAGCCTTCTTATAACGACAGAGGGTATATACTAATAGGGATAGATAGACAGACAGATTGTAGTTAGGGAAAGGACAAGAAGTTATTCTAATAACGATAAAGCAGACGAGGAAGAACGTAGTACTAGATAAAGCTTCGGGACGAAGCTAGTCTAGAAGGGGGATAGTATTACGGGCATATACGAACAGTAGGAGAACTAGGGTGCCCTCGGCCTTATTAGACGAGAGACCCTTCTCCTTAGTAATCCCTCTAATCTCCCGCTTAGTAAGAGATTATAAGAGAGCAGCTTAATCTCTCTACTCTCCCTAATCCTAAGAGAGCGTAGAGAGTATAGAGAGCAACGCTTATAGCAATAGGTATATAGACCTTAACGATGTTCCTTCTAAACATCGTATACAACTTATTGTTTAATCTTACTAATTAGAATTCCCGCCTTTACTCGCATCTATTATAAGAACACTTGTTTCTTAAACTGACGAGCACTAACCCGTGCCTTATACCTCTTCGGAAGTGTGAGACATAACAGTAGGATCCTATCCTTAAGCGGTAGTACGATTCCTTAAGCTACGTCCTTAGTTCGCGAGCTAAGGATTACGCTAAGGAATTTCGTAATTATTACTTATAGGGGCGCGTATACCTAGTAGCTTAGACCCGAGGCTTAACGTAGAAATATCGAGCCTATCGCGCTAAGCGTCGTAAGCCGACTTATAGCTAGTAGCTCGCTCGTATCTAAACTTAGTATACTCTATACGGTCGCGCCGAGTTATAATATTAGGCTATATAAATAGTTTCCTTAAGGCGAACTTATCTAGTAGCTCTTAAGTAGCCGTAACGCGCGTAGATTAGTTCTTTTTACTTAAGACCGAGCCGAAAGCTTAAGTTAATATCCGTATATCTAAGTAGCTACGCTTAACCGTCGTAATAGCGTCTTAAATAGCTTTCTTAGGAGGGAACTTAGGGGCTAGCTTTCGAGGAGACCGGCGGAGCTATTTATCGACCTTATCGTCCTTACTCTTATCGTCCTTCTTACGCTTATCTTTATTACCCTTCGCTATAGCGACTATTACTTAAGGTGTTATATATTAGAAAGAGGTATAGTAATCGTAGACTATATAAAGGTCTAAGGAAGAAAGGAAGGAAAGGATTACGGAAGTTAATAAAGAAGAGAGGGTTTAAAAAGAAGAATTTAGTCGCTTTTATATCCTTAGAGGGGCGACCTACTAGTAAATTCGACTACGTACTAGTAGTTACTTGTTATGTCTCACACTTCCGAAGAGGTATAAGGCACGGGTTGGTGCTCGTCAGTTTAAGAAACAAGTGTTCTTATAATAGATGCGAGTAAAGGCGGGAATTCTAATTAGTAAGATTAAACAATAAGTTGTACACGATGTTTAGAAGGAATATCGTTAAGATCTATATACCTATTGCTGTAAGCGTTGCTCTCTATACTCTCCGCGCTCTCTCGGGATTAGGGAGAGTAGAGAGATTAAGCTACTCTCTTATAATCTCTTACTAAGTAGGAGATTAGAGGGATTACTAAGGAGAAGGGTCTCTCGTCTAATAAGGCCGAGGGCACCCTAGTTCTCCTACTATTTATATATACCCGTAACACTATCCCCCTTCTAGACTAGCTTCGTCCCGAAGCTTTATCTAGTACTACGTTCTTCCTTGTCTGCTTTGTTGTTATTAGAATAACTTCTTGTCCTTTCCCTAACTACAATCTGTCCGTCTATCTATCCCTATTAGTATATACCCTCTGTCGTTATAAGAAGGCCGTCTAGATTTTTAAGGAAGGAGATACTACGATAAAGGCATATAGCTCGTACAAAGAGAAGGGCCGAGTTTGTTAGGTATATATCTTATCGGGTCGGTGTATAGAGTACTAGTAGCATAATTTAAAAGGTTGTAACGCGAAGGTTATAGAAAGCGAGTAGAAACGCCTTACTTCTAAGCGAAGCAGGCTTCTTCTTAAGCTAGATATAGTAAAGGAGGCGCTAGCTACTACTTACGCGAAGGAAATACGTCTTCGCAAGCAACTAGATGCTATAGATTAAAAGGTTGCCGAAGGTCGTGCTCTAGGGGACTACGTGCTCGTAGAGGAGTGTTCCGAGGAGTAGCTAGTTCCTAGCAATCCGTCCTCCGATCCGCCTCTTGCCTTATCTCCTTAGACCTAGAGCGCTATAGGCGGTATAGAGGACGCCTTCTAGGACGGGCCTCTTCCTTCGTTCCTAAATATAAATAAAATTCCTACTAGAGGAAGTAGTAGTTTATAATAGTTCGTAATTCTTCCTATTCCGTTAAGGTAGTTAGTACAGCTAGTTAACGTGTTTAACTAGCGTCCTAGGTTTAATTCCTAGTCTTAGTATTCGATATACTTCTACCTATAGCGTAGTTAGAAGTATATTACTTTTTGTAGAATTCTTCGAGGAGTTGTTAATAGTTCGAGAGATTCTCTTTTAGCTCCTAGGTATTCTTAGAATCCGGGTATCCTTTCTATTTAACGAGGTATCGCTAACCTTTCCGTTATAGGATATTCTCGACTTCGAATTCGTCTTCTTCTTAGATAGCGAAATAAAATGTTTCCTATAAGGGTATATTTAGATCCGCTAGTTCGAGGAGTAATACGTAGAATACTAGGTAAACTTTAGCGTTAGGTAGTAGTTCTAGTCTATAATTGTTTAGTCCTCGTTTCTTAGTAATTAAAAATAGTCCGACTTTAACGTAGTCTAATTTCCTAGTCTTTCTTCTAGTTTTTAGATTTTTCGTTAGAAGGTAAGCCTTATCCCCCTCCTTAAGCTAAGGTGCTATTTTCCGCTTGCTGTTAATAGCCGGGGATATTCTGCGTTGCATCTTAGTAATGCCCTACTATAGGTGCATATGCAGTTTCTTTAGGTCTTCCGCTTTAACTAAGGCTCTGTCGGCCTATAGGTTGTCGCGTAGTATGTAGAAGAGGTTTGGGTTCTTTCTAAAATTAGTAAAGAACGGTAAGACCTTCGTTATCTCCGACTAGCGGTTGTTTAAAGCTAGTTATGCTATAGGTAGTAGCAATACCTAGTTGTTTTAAGTATAATTTACGTAGTATCTAAGGTACACTTCTAGTAATTAGTTTATTCTTTCTATTTGTCTATCCGTCTTAGGGTAGTATAATATAAATAGTTTGTGCTTAATTCCGATCGTAGCGACTAAGGTCTTCTAGTAGTTGCTCGTAAAGAGTTTGTCGCGGTCGGTAGTAAATAATAACAGTATTCTATAGTATCTAATTAGTTAGTTAAGGACGAGGTGTCCGAGTTGTACTACTATTATAGATTCGTTGTACGGAATAAAGTGTGCGTACTTCGTAAGACAATCGATAATAACTAGAATAGAGTCGTATCGTTATCTATTCGAGGGATCTATAGAGGGTAGGAGTTTAATAATAAAGTCTATCGTAACTTCGTCCTATAGCTCCTTCGCTAGTTCCTAGAACTAGATATGTCCGTATTTTGTATGTCGCTCTGCCTTGTTACGTTAGCAGGTGCTATATTGTTTAACGTACTAATGCACTTTCCGTCGCATCTGTAGGAAGGTAAAGTATTATTAGATTAGTTCCGTTGTACGCGCAATTCCTAGGTGTCCATTTGTTAGTTCGTCGTAGTGCCGTCGTATACACTCTGTCTACTAGTGCTCTAGCACTTATCGTTTTCCTTAAGCGATGGGAAATTCTTCCCTGTCGTCGCTCGTAATCCTTAGCATGTAGTTAAATTTAAGAACGTTAGTACTAAGGCTGCTATCTACGTTCTTCTTTAAAATGCTATGTTTAAGAGGATCCTTTCCTTCTATATAGTTACTTCTTCGGCTAAGCGCGTCTGCCCGTCTATTGTCTTTGCCTAGAGTATATCGGATCTCGAATTTGTATTGTCCAAGGAGCTTAGACTAACAAGTCTGTCGTCGGTTCAAAACCTTAGTAGTCGTAAAGGTAACGAGGTTCTTATAGTCCGTAAGGATAATTAGTCTAGGCGCTCCTTCGACATATACTCTCTAGTGCTATAATGCGGCTACGATAGCAAGTAACTCCTTGTTATAGATGTCGTAATTCTATTCCGCAGGTGACATCTTACGTAAGTAGTACGCAATTAGATAGCGCTTACTATTTCGCTCTTACGTTATATAGGCTCCGATAGCTATATCTAACGCGTCTATTTCGATTTAGAGTAGTAGGGAAGGGTTATACATTTAGAGTGTTAGTGCTTGTAAGCATATATCCTTTAACAGCTTAAATGCCTTTTTCTGTCCCGTATCCTATTTAAACGCTTCGTCCTTTCTTATAAGCTTAGTAAGTAGCATCGCGATTTTCGAGTAGTTAGTAATAAACTTTCGGTTGTAGTTTGCTAAGCCTAAGAAGGATTGTACGTCCTTAACGTTCTATAGTTAAGGCCATTCCCGGATCGATTCTGTCTTTGCAGGGTCGATGCTGATTCCTTATGTTCCTATAATAAAGCCTAGGAACTTAACTTCCTTCTTATAGAACTCGCACTTCTTTAGTGCAGTCTTAAAGTTAGTCCTAGATAGTCGGCGGAAGACTTCTTTAACATCCTTTACGTAATCGGCTAGCGACCCCTTTGTAAAGATAAGGATGTCGTCGATATATATAATAACGGAGATGTCGAGTAGGTCTTTTAGGGTCTCGTTAATTAAGGCCTAGTAGGTTGCCGGCGCATTAGTAAGTCCTATTAGCATAACGAGGTACTCGTAGAGTCCGTATCTCGTTCGTATTGCTGTTTTCTATTCTTCGCCTTTTCTTATCCGGATTCCGTAGAATGCATCCTTAAGATCGATTTTCGTAAACTAATCTGCGCTAACAAGTCGGTCTAGGGACTCGTCGATGTTAGGCAGGGGGTATCGATTCTTAATTGTAATGTCGTTAAGCTTGCGGAAGTCGGCTACTAGCTGCAAGTTGTCGGGGTTTCCTGCTTTTAGAACGAACAGAATTGGTAATGTAGCTAGGGACCTGGACTCGCGTATCTAGCCCTTGCTTAGCATCTTCTTTAACTATTCCCGGAGCGCTTTTAATTCTTTCTCGGATAGCGCGTAGATAGGTCCCTATAGAGGCTCCTTTCCTAGTTAAAGTTCGATTATATAGTCCTATAGTTCGTATATAGGTAAGGCTTTAAGCCCTTCCTCTTCCTAAAAGAGGCGCTTCTATTCGTTATACTCTTTAGGGATCTAAAGTAGGGTGTTACTTCCACTTTTGCTTGTAACCTTGTAACCCGGCTTGCCTATACCAGTGTCTGTCCGAGTTAGAACACCTCTCGTATTTCCTGTCGATTAGGACTACGTTATAGCGCCAAATTCCCTAATCTTATCTACTGTCGAACGCTGTCGGCGCGTAGGCCGAATGTTAATAACGCAATCGCATTCCGTAAATTTAAGTACTCCTGTTATCTAGTTTACTACTAGGTTATGCTTTCTTAACTAAGGTATGCCTAGAACGATATCGTAACTAGCTATGTCGACGATATCTAGGACAACTTCCTTGTAGTGCCGTTAGAGAGCTAGTAGTATCGGTATTGTCTCTCGATCTACATTAGGTAGGGGTAATCTATCGACTACGATTAATTTATACCCTTCCTTCTTACGTCGGGTTGCGATCCTCGTACGCGTAACGAACGACTAGGACGCAAAGTTTCTACTTACGCCTAAGTCGATTATAGCACTTGTCTTGTGCCTGTTAACAATAACTTATATGTAGAGGACTGCTATTAATACTTAGACATTTGTTGCGATATTAAACTCCCTTCGGTCGTCCGTTCTTAGAGAGTCGATCCTTTTCCCGACTAGTGTTAGTTCAGCTAGTCGTTAATGATCTTCTTATGTTTTCTAGCGGAGTCGTTTATTTCCTTTTCTTATTGTATTTTAATAACTGCTCGAGGTTGCTAGTAGATCTAAAACTATCGGTATAATTCTTTTATAGAGTAAACCGATTCTCGCATTCGTCTTGTAACTATATCGCCGCATAGCGTAATGTATCTGTGTAGAGTAAAGGTAGATCCGATTAGGGGACATTCTTATATAATCGTATAGAAGTCGTTTTAAGGTTCTAGTTATAGGCGGCTCCAAACTGCTCGTCGCATCTAGTTAAGTATGCGATCGAAGTTCTCGGCGTAGAGTAGTCTTTGCCCTTCTTCCTTAGGGAATATTTCTTTACTCTTCCTAGTTAATAAGAGTACTAGTTCGGCTAGGGGCTAAGGTGCATCTATGCTAAATTCTAGTAGCATGTTCTCGTTCTCGCCTAGTTCGTCTAATTCGTCGTCGCTAGAGCTAGAGCTCTTAGATTCCTCGATCTCCTCGGGAATCCTATTTATAGGAGGCACATTTTCCTTGTCCTCGTATAGCTCTATTTCTTCCTTGCTCGATTCTGCTACTTCTTAGTTTAGGCAGTCGATTTAGCAGAGGTGTTGCTCCTATACTAGTCCTTAGGCGGTGTCGTAGGTATAGGGGAATTCCTCCTAATACTTACACTATCTGGCGCGATACTTATCTTTCTAATGTTCGCTGTAGTCTCGGTCTTAGCAGTTGTCCTAATAAAGGGCACCGCACCCTAAGTCTGTACGTAGGACTATTCTAAAGGTTCGTCTTTCCTTTAGCTGCATTGTGTTAAACTGTCGTCGTAATACTATGTTCCTCTAGCAACAGTCCCTTGCTATATGTCCTTTGTTACTATAGGCGTAGTAAGTTAGTCCTTCCTACTTTCTTCCGTTATTCCGTCCTCCCTGCTTCTTCTAAGCAAAGCGTCGTCCTTTAGTTGTAACATCTAGTTCTATTAGTATTAGTCTATAGGGGTCGCTATAGCGAGGCTTCCCTTAGTTAGCGAACTAGTTTCGTCCGAAGCGAGCTTTGTCGTTATTATAGGTCTTAAAGGTCCCTCCTGGGTTTCCTCTAAACCTCTTGCCCTAGTAGAGTTTGTATAGCTAATTATCTAAATAGATAGATGCTTAAATTAGGCTATCGAGAGAGCTAGTATCTCTACTATAGCGCATAAGCTCTACCTTAACGGAGTCTTTTAACCCTTCTTTGAACGTGTCTATTAAGGACTTGTCGTTCTATCCCGTAATAATAGAGTATTCCTTAAACTTAGTAGCATACTCGGCGGCCGAAGTTTTCTGTCTTATTCCTCTAATAACTCGAATAGCGGTGTTCTGTTTGTTAGAGATTCCGAACAGCTTCTTAACTTCTTTCTTAAATACTATATAATTCTTAAACATTCCGATGTCGTCGACCTTACGCATGCTGTCGAGGTAGCTATAAAGGTAAGGCTTTATCTAGTGCTAGGTACGTCTACGGAGGAAGGTAGCAGCGAACAGAGTGTACTACTTACGCTCTAACTTCTCGTTAAACATAAGATATATATCTATCTAGTTAAGCTAGTCGTTAAGTTTGTCCCGGTCTCTATAGTAGAAGTCCGGCTTAGCAACTTTAAAGTTAATCTCGGCATCGTTGTCGTTGTCTTTGTTGTCGGAGGTAATTATTAGGTCGGGTTTGTTAGACGGTAGGGAGCGGATCCTTCCGGCTTTACTAGGCGCGGGTGTGCCCCAAACACTTAAGGAACTCATCCTTTAAGGGTATACAAAGTTGTTATGTCTCACACTTCCGAAGAGGTATAAGGCACAGGTTAGTGCTCGTTAGTTTAAGAAACAAGTGTTCTTATAATAGATGCGAGTAAAGGCGGGAATTCTAATTAGTAAGATTAAATAATAAGTTGTACACGATGTTTAGAAGGAACATCGTTAAGGTCTATATACCTATCGCTATAAGCGTTGCTCTTTATGCTCTCCGCGCTCTCTCGGGATTAGGGAGAGCAGAGAGATTAAGCTACTCTCTTATAATCTCTTACTAAGCGGGAGATTAGAGGGATCACTAAGGAGAAGGGTCTCTCGTCCAATAAGGCCGAGGGCACCCTGGTTCTCCTGCTGTTCGTGCATGCCCGTAACATTACTAGCTTAAGGCTTATAATAGTACGTAAATTAGATTATTTACCTACTAGAATTAGCTAGACGATTATACTTAAACCCTTACCTTCCGATTAATTACGGGCCTTCTAGATTACGCTCGTTTATTCGAGATTACGTACACCTACTTAAGAGTATTAATATATAACCTAAGCCTTTACTTAAGGTTGTTACGAACGCTTAAGGTTACGTATTTACTAAAGGGGAGGATGTTTAAAAATACTAAAAACCTCCCTTAGGTTTACTTAAACCCTTAAAGCCTTAGGCACCGTTTCACTTAAGGGCTCGTTATTATTACATAACTCGCTCGTTTTAGTTAGTCTATATAGCTTAAGGGCCTTCGCCCTTATAATTAGTATTATTCTTTTTCCGCTTTTTTGATTACAAGCTCTTGAACGTGCGAACATCGCTAATTATGCCCTCTCTCTCGTCTATGGAGATCCTCTAACAGTCTAAAAGATGGTCCAACCTCGCCTCTGATCCAGACTGACGCTTGTGGAAGGCCAGTGGCCATTGTCATCCCGAATGATGGTCCCAACTCCTCCTGATCTTTGTCGAAGTACAGCCCATTCTTGACTTGCTGCAGTCCTCTTAGGGCCTATAGCTGGACTTGTGAACAATCGAAAGCTCGAGAGTCCCCCCAATCCAGCAACAACAGACGATGGTTTATGTCCATCAAGTCGCCACGATATCGCTCTGTGTGAGCTCCATCATCGTATCTTCTCCGGGTGAAGATCCTTCGGACGATTCCTCTTCCCCCTGCCTGGCTTCCTCCCTCTCAGCCCTGTCAACCTCGGCCCGCCGCTGCTGCCGACCGTGTAAAGTAGCCCATGGCGAGCTGGGTTCCTCCACTTCGTATCGCCCTAGACCGGAGAGGCGATCGCCGAGGTGTCCGTCGAAGTCGCTGTTTCCAGCGTCTTCAAAACCAAGGTCAAAAGGGTACCCAATGGCTTCCGAACAGTCGTTCATGATCATAGCGAGCATTTGCCAGCAGTAGCCATGGCCTGTGCTTCCGATTGCTGTGGTCCACGGCTCGGTGTTGCCACCCTCAGGGTCGTAGGCTGATTCATGGCCGAGCTCATCAATGAGCGATATATCGATGAAGGCATGACACATCTCATGCACAAGGGTGCCGATTAAGATGTCCGCAGAGGTACGACCCAGTGCAAAGATGATGATCTTCCGCTTGGTCGGATGCGAACCTTCGCAGCATTTCCCTAACCGGTCGCCCTCAGCCGAGACATCCTGCCATTCGAACTCGATATCATTCGCAATTTGAGCGTCTAGCAGGAGAGCGTCGAGATCTGCGATCAAAGCCATCATGTCGGATGGGGAGAAGTCCCTTTCAAAGTTCGTTGAATAGCCCAGCCTGTAGATCCATGACTCCGTGAATCTCTCGTACCCGTCGATGCGGTCGGGGGTCCAACATTGCCGGTCGAGACCCCGGTTCTTCAGAATTTGGCGAATGCGCAGGATGAGACCGTACTCGATGTCGACGTAGTCTTGTAAGAGGCTGTTCATCCGATTGATGAAGTCAGGCGTCGTGTGGCCTGAGGTGATCAGCCTGGACTCGCACTGGAGCGACAATGTTGCCCGGTTCTCCATCCTCTCCTCGTTGATTGTTTGTTGGACGGACATTCTCGAACTTGACGGTATGGTCTGCCGGCTACTTGTGGAGTGCGCAGTGATGGTCGATGTGGTGTTGCAGGCTATGCGTTGGTAGAATGGCGTCGAATGAACGTGGAACCTCATCCACTCCACGATCAGTGGACGATTGCAAGCGTCTGTGGGTGGCGGAGGAATATTTCACGCGGAGGAATATTTCACGCGGAGGAATATTTCACCTCAAATGAATGTAGTCGCTTCGTATCAAGAAGCCGCAACTCGCTAACGAGTGACAGCTTTCAGGACCCTCGCCGGCGATTCTGGGAGCGCACGGCCGCACCGAGCGGCTTCATAGTGCCAAGGACTCTCGTCCCGCATCCAGTCAGACAAGGCTGGATCTATGCGGATACTCTCAGCCATACTCCAAGACCACTTTGTGGCTCGTCGCTCTTCAGATTGCGAGCTTCAGCCCGTGCACGGGTAACACCACCACAAGATACATTTGTTTCTTGCGTAAGAGATCACGTTCCGTCTCCTCAGCCCGCTCGCCGCTCTTTCTATGCTCCACGATCACGTTATGAACTAATACGCCACGCTAAGCTCCCACCGCGAACGCAGAGACGAGGTCTATCCTGCAACAGCCAAACTTTGACTTCGCATTATGTCTTGCAGGATGACTTTAGAACCTGCGAGTCCGTGTTTCGTAAACCCGCCATGGTACAGCCTTGAACACAGACGACGAAGCTCTCCATTCGCAGTCCCATCATGGAGATACCGACCAGCTCTTTTCACAAGGACTTCGAAGTTGAATGAGTACGCACCGCACACGGTACTGACTGGCTTACTTCATCCACCATTCCACTGTAAACAGCAGGGAACCTTCCAGAGGCGGGCGCTGTTTGACATGTTTTGCGCGGCCTGAACGCGGTGCTGGAAAAGGCAAAGACTGTTCCCCGAAGCCGGCTACTTGCGATAGCACTATGAGATACCCGTGAATCCAGCTATTGCTGCGGATTGTGAGCGGACACTATGTTCTTGCTTAAAGATTGAAAAGTGGGAGTGGAGCGTGAGAGTGAGAGAGTGAGGTCGATTTCTTCTTCCATCGTCGGAATTTGACGGCTCCTCCCGCCGGTCACGGGACTTCGTGATCCGTCCGCGTCAGGCGCGGGGACAAGAGTGCTTCCAGTTCCACATCACCACTTCACTCACATTTGCGGCGATACAACAACATTCTCCACGAATTGCGCCCAAGCTGTTGTCTCACAACATCGCACTCCGGAGATGCCACCTCCTCGCACCTTTCATCATGGCGGCGCAAAGCCCGGTCGTCATCCAGTCGTCCTCTCCCGAACTGCAGCGACTCCAGTCGATAACGCCACACAACAATGAGAAGCCCGCCGAACCGCTCACATCTTCATCGCCCGATCTGCCCGTCCCCTCCGCATTCTTCAAATTGCACGCTCCCGGACTCTCGACTGGTTCCAAGGCACGACAAATTCCTCAAGGCGTCAGCACGGGCTTTGCCTCCGCCGCCAGCTTGTTGCGGAACCAGGCATTCGAGCTTTCAGCTCATAGGACGGAGGAGGGGGTCGAAGATATCGAGCACAGGAAGAGCGTGAAGAACGGTCTTGCACGGGGGGAGGAGAGCGTCAAAGACAAGGTTGCCGGGATCGAGAAAGAACCTGTGAACAAGCGAGCGAGGAGCAGGAAAGCGCAAGAACAGACGGACGAACATGACACACAAGCACCACAGCCTAGAGTACAGGCTGTCGATGATCTGTCGAGACCTTCCAAGACTGCTACCGGCAAGCTGAAGAAGACTGCAAAGTCGAGCAAGAGCGCAAAGTCTGGAGCAGAAAGTCTGTCTCGCTCCCCTTTGAGCGAGTTCGCGCTGCCTGCTCAAACATCTGCGATTCGCAATGTGAGTCCGGCAGCAGCCAGCGTTTCTGTCCTTGCCGGACGTCAAGAGACTCCTGACCTCGCAGCTTCCCGCAGAACGAGCATCTCACTCTCCGAATTTGACTTCAACCCGAACAGCCCAAGCTCGAGACGAACCGTCTCGCCACTTGGCAAAAAGGCGAGCGTGGCCAAGACTGGAAAGCATGGTTCCTCGCACCTCAACTCCGGGCGGACATCTGCCAGCAACAAAGTGTCAAAGTCTGCTCCTCGCAAATCCAAGACTACCGAATCACGACCAAAGTCCGGATCTCGGACGGCGAGCATCTGTATTTCCGAGTACGCGTTGCAACCTGATAGCCCGCCGAAGTACGCTTCGCCGCCAGCGATGGAGACCTTGGATGACGTCCCAAAGCTTCGAGAGAATCAAGAGACCGACGTAGCACCACCCTTCATGGTGCGATCGGCCACATCTTACGCAAGCGACTCCAACATACTCGGTCGATCACCCTCCCAATTTGCCTCGAGGTATCAGTATGGCGAGACACACTCAGCGCTGTCGACCTCTGAGCCGCAGCAGCCAGTCATCAGTCTGCCGGTGACTACGGATGTTGCGACAGCGGCGTTCAAGGATAAGGCAATGGACACGGTATCTTTGAGTGAGCAGCCCTCCCTCGCCAAGGCTCCTCGGAAACGCATGCCAAAAGCCAGGCAGTCAAAGGGTTCTGGTCCCGCGAGGTCGAAGAAGCTTGCCAAGTCGGCCTCCATCATTCTCAATTCTGATGAGCCGGATCTGGACGCGGGCGACCACGCTGGCATTGCGCCGAATCCTGGTCCACCAGCGCCGGTCTTGCATGTGCTGACTGAACCAGCGGCGAAAGCCAGGAAGGCTGTCAAGAAGCCGAGGGTCGCTCGTGGCAATAAGGAGGTTGAGAACGCCACAGCCTCAGCCTCAGCTAATGCCATCGTGCCTCCGCTTCACGACATGCATGGCGGAGGCGTTCTAAAGGACATAGATGCACAGGGCGGATTCGACGCTCATCGCAACGCTTGGAGCCAATCTGCTTACTTCGTCGACAACGTCATCGCCAATTGCCAGGCTCTACCACTGGCGGCGACAGAGGAATCTCTTCAGTCGGTGTTTGAAGTCGAAAGCATGAGAAGGAACTCTACTCCACCTCCAGATCTCCCGCTGCCTCACTTTCGCCGACGAAGAAGCTGGACTCCAGCACGGAACACTGAATCGGCGACTGTCGACACGCCCCGTACGGTCGATTCGGGACGATTGGAAGAGTCTCCTCCCTCTGGACCGAGTCTTGCTGCGTTGGTCAGTGGTTTCGGTTACAGTGCGCAGGCCACCAGTACCACTGCCAACGCCCGCACTGGCACCGGTGAGCCTGCCGTGAAGAAACGGCGTATTGAGCTCGCGCATGAGACAGCCGGCGGTGTTGTGGTTCGCAAAGCCAAAGATGCAGCTCCCGCGAAGCGAGTCAAGGCAGTCAAGAAAAAGCCGCAAACAATTACCGATCTTGCCACCAAAGCATATCGCGCCGAACCCGAAATCGTGGCGGCGCAATCGACTGTGTCCGAATTCTTTGCTCCACAGAAGGAGTCGCTCACCTTGACCGAGGACGCGGCTGCGGGTGAGGCACTAACAGAGAAGCCAGCCAAAGTGAAAAAGACAAGAAAACGCAGGATCAAGGTTGGTGGAGATCCCGAGGCTTTGGCAGCGATGGCGGAAAGGGCAGCAAAGCTGCAGAAGCCCGCGAAGGTCAAGAAAGTGAAGTTCAACGATGCGAATGCGGTACCGCCTCTGCTCTCTCCACAACGAGCTCGGGCGATCGAGACGCAGCAAGGATTTCTGTTCGGCACCTCAAGTCAACTGGCGGTGGACGATTCGCCGACATTCATTCGGCAAATGCAAACGGCGCTCCGAGAGTCTGAGTTGATGAGCACCCTGCAGGCACGTTTCAGCCCTCGTCGAAAAAGCTGTGCCAAAGTTCCCAGCGCTCCTCATGGCACTTCCTTGTCAATTGGACAGGCCGCCCGGGACTTGTGGTGCACTGCCTCGAGAGACCACGGCGGAGATGTTCTTGCGCTTACAGAACGGCCCAAGGCTCCCGTTGTTATCGAGCAGAAAGCGCATAGCGAAGAAGACGCACATTCGCAATATGCCGCGGAGACATTGCCCGTTGTCGATGCTCTTCATGCCATCGAGGAGACCACTGATGTCATTCCAGACGCTCAGCTTGACGGACAGGAAGTTGTGGACCTCTGTGCCACATCGCCCGCGGGCGAGCGCGCTGTGCAAGACCCGGAACCGGCAGTGTTTGACCTTCCCAAGCCCGAAGACTGCGATGAAAGTGCTCATGCGCTCCCCTCTGAACCGCACAATTCGGACGACAGCTGGATGCTATTGTCAAGTGATGGCGCTGAGAAGGCGGAAGGGCATGCCTCCACCTTCCCTCTACCGATGATCCCAAACATCATGCGTGCAGCACCGGCCTTGGCCCGAGTAGCGACGTCACCAACGCGATTAAGAGCTGCCCTCCAGACCTTGGACGGGAACGCAAGTGTCCTTGCTCAAAAATCTTCCGCAAGATTCTTGCAACAGCGAGCTTTTGCGAGCGCAACCTCACCACCAGCGCAGAAGCGCCCTCGAGGGAGACCAAGAAAAGATGCATCATCTACCGAGAACATCCCTCCAGCCCAGAAAAAGAGAGGTCGCCCTCCGAAAAGCGCGACCACGTTCACACTGCCGGAAGTGAAGGAAGGCAGAATCACGTTACCAGCCTCGCAGCAATCCACTTCCTCCGACTTCGTGAACATTGACGAAATTTACGACTCTGATCCTCCAACCCCCTCCCCGCCTCGCCGTCGGGCTGCCTCCACTTCCCCTTCGGTCAGTCCATTGGAGCTGCGGCTTTCCGGATCGCCTTCACCACGCGCCAAAGGGCCAGCCGTCGTGACAACAATGCTGAAGTCCGGCGACCCGCAGTGGGCCTCCATCAGCGCCATCCTCTTCCCGCAGATCACGAAAGCTGTCCGCGATATACCTCCCAGCAACGACATGGTGAACCCGTCCTGGCACGAAAAGATCTTACTATTCGATCCGATTGTGTTGGAAGACTTTACAGGTTGGCTCAACGGGCAGGGCTTGCGGGTCGAGACAAGGAAGGTCATTCCAAAGGCGAAGAAGAAGGGTAAGAAGAAGAAGCAGGACGATGATACTCCGGAGGTGGCTGACGAGCTGGGGGAGTACGAGCTGTGCAGGGAAGAGATCAAGCCTTGGATGGCGCAGAAGTGGTGCGAGTCGAAGAGCATTTGCTGTTTGTGGAAGGAGGGGATGAGGGGAGGGGTGAAGGTACAGTATTGATGGGCATTAGGAACTGTAAAAGATCAGAAGGGTATGATGGAAGTCTTGATTCGGACAGCGGAAAAGGTATACAGGACTTTGTTAACGAGAATTACGAACACAAGTCGCCCGCGCGACACAGGCCCGCTCTCCACATTTATTTGCTTCTCTTTCTGTCCTTTGCTGGCTCTGCTTTTTGCGCAGCACTTTCCAGGTGGCTTGGATCATGCCTTAAAGCATCTTGTAGTCACGACATGCTAACGTCATTTGCCAGGGCTTCATGAGATACAAAGTGGCTACCGTGCCGTTAAACGCACAAATGTCGATCTGTCGTGGTTGATGCACCGAGACACCGCGTCTGGATCAAAGTGGCATGACATATGACAGAAAGCGTGAGGCTTGGACAGCTGTTCGACTCTGCATGCAATTCTGAACATGTTGTCTCTGAGACAAATTCGGACTTGGCACAGTCTCTGAGGCTGAGACAGACCTGCTCAATTGGTGGTTCATATAAACGAGGCGCGGTCTGGTACCATCCCCATCACCAACAAGACCTTCCGAATCCCTTACCTGCTTCAACCCACTCTCTCCCAACCGATTACTAATCCGCTTCAATCACCCGCCACAAACCAGGCCCTACCATGCCAACGCCCAGTATGTCGTCCATCTCCACAAGCATGTGAGCGATGTATCACACTACAGATCCAGCGATCCAAAAGCCCAGCAAAGTCAATCCGTCCATCGAAGACACACAAGCCGAGCCAGCGCTCTACCCTCGAGTAGCATTCGACTGGATATCGGATGCGGCGGAGAAGGGCCACCAGTACGCGGAGCAGCTGGAGGAGGAACATGTATATCGTGGTCCGTTGTGCGAGCGAGATGAAGAGAACGAGGAGTAGAATGTCGTTGTACGGGTATGACGGGCATCATGACCAGACGTTGGTGGCAGGATGGAGAACGTAAGGAGCTGGTCTTCTTGAAGCAAAGGATGTCGGCTGGTTTCTTGAACACCGAAGCATCAGTTGTAGACGGCGAAAATACTTCCGTAATGTTGTTTGTCCAAGAAAACCTGAAGACGGAACTACGGAACAGCGAAATGTACCATGTTCCTTGGGAAAGTTGGCGATCAGTCGTTCACTTGAATCTGCCACAACCACTCAATCTTCAACACCTTGCTAGCAAAAGATCTCGACCACGCATCACTCCTCCCGAATGCCACCCCCAGGCGACCTCCACTTCCACGGCGAAGGTCCCTGCAAGTCCATCACATTGGTAGGACTCCTTACATTCGGCATTTCATGAACAGGGCCCGGCGATGGATCCCGCAATTGCGGCGGAGGCGGCGTAGGATAGTATGCCTGCCCCTGTGGTGGCGGCGGAGAGAGAAAGGCCTGTGCCGGGGTCCAATTGCCCGCCAGTGGAGGCGATGCGGATGGAGCTTGGTGGTATGAAGGAACGGGGCTGGGATATGAGTTTGCGCTGTAGGGGTTGCCATCTTTGATTGCAGGAAAGCCGTGATGGGTTGGGTCGTGTGTCTGAGGCTGAGACATTGGATGATGGCTGTATCCGAGGCCACCGTCTGCTTGAGGCGACAATCCGCCATACAGATATATGTTGTACGAAGATCGATCATCAGGCCAAGTGACGCCACCGCAAAATCGGCGCCGCTTGGCTGGTGGTGTTCCAGAAGTTTGCTGAGTATATGATACCCCGGAACCAATGTCAAAGACGTTGATTTTGTCCACGGCAGCTCCATCGTAAGTCCCATTGACGTTCTGCTCGACGCCTCCAAGATAAATTAGCATACCGTGATCCGAGGCTGGTATGTAGAACAATGCGCCCTCGGCCCGAGGGATATCGTCGATGAACCGGATCTCATGCCAGATATTGCTCTCGTACTCGTAGACAATCATCTTTGACTTGGCTGTTGCTGCAGTAGAATACGCATTACCTCCGCTGTTATCCGTCCACCCGCCGTAATAATATCCGATTCCTTGATTTGGATCGGTGGTGCTGGCTCCGAAGGCGGGTATCGTGATGTCCGTAGATCTCGAGTCTGTAGGCATCTCTCTCCACGCATTGTTCAATATGTCATAGCCTCATAGGACCATATCGTGTTCTGCCGCGGACTTTGAGCCTGTTGATCGTTCCTGTCTGCGGTCATTTCGGTGTTCCAGCTAAGAAGCCGGCTTTGTACTTACTGTCCGCCGAACAAATAGAAGATCTTATTGACGTCGTCTGACCACAGTGCTCCTCCTGACACAACTGGGACCTCAGACGGCTTGGAGAGATCATATTGGATTGGCATCCCAGTGTTCTGATCGACGGAGCCGAGATCGCTATACAGTAGGTGGGAGTTGGTCGAGTTTTGGGTATCCTCCTCGATCTGAGAGCCGTAGGTAACAAAGCCACCGTATATGAAGAGCTTGTTGTCAACAACTGTCGTCTGGTGCGACCATCGACGACAGAAGTCTACCAAAGGATCTGCCTGAGCTCTCGTGACATTGGCCAAAGCCAGGCATAAGACAGATATCCCGTACCAGTTCATAATGCGCGCTTGTTGCAAGAATTCAATGGTTGGAGGAAGGCAATGATGAAACCACGGCATGCTACCCTGGCTTTAAGGCGGAACCCTCATCCCACCGATCAGGCTGTGAGGGAAGCCTGTGAAGGGTCGCTTGGTTTGTCGGCATCCAGCTTATCGGTGGCTGACATGTCGACGCTCGAGAGGAAGAGGCCACCAATGAAATGCCCGTGGCGTGCATGCATCAGCGTACTGTTATAATGGTAGAATTTGTTGGCAGGCGAGACTTCTCGAGTAGCGTAGCCGTCCCGGGTGGTGAACCCTCAGGTCGAAATCACTTCAATTCCAGTCCTCTTTCTCATCTGCTACAATCGACGTGCGACCACTCTGGCGGGATTGGTACGACCATTAGTGAGAACAAGCAGAGAATGACCTTAGGTCAAAGGTCCGGTTGCAAGAGAATCAATCAAGCGAGATCTGGATCCCTTTGCCCTGATCATACGGGCACAACTCCGATTGATTGACAAGTATACCGGTCTATCGAGGAGCTACCCTAGCATAAGTTGATGCATGTCAGCACGATGAGGGCAAGGCTGAGAGGGCTTTAGTGAACAACTCACAAGAGAACGCATTGAAGGGTGCATGCACGCAGCTCGCTTCCATGGTATTGGTCAAGAGAGGAAGATGGCGTGGTTCGAAAAGACGGGACGGTTTTTCGCCCATGCTTGCCTCGTTCAAGGCTTTCTAGCCTGCAGGCTGACTGCAGCTTCTCCGCTTCAATGGACCAGCCAGCTGGGAGGCTCGAAGATCGAAGATTTGGCGTGTCTCGAGCGGAAGAGACGTCTCGAAAGGTGCGCTCTTCTGCACTGGCCGAAAGTTTCTTCACTGTATGTGCTCTCTGTCCGTATGGCGAGTGCCGCGATGGGCATACTCGGAGGTAGGCGGAGCGTACCGGCGGTCCTGAAACTCACAGCGGCAATTTGCTCTCCGATACAGCCAGAGGCGACGGTGCCATCCCAAGCATTATCGATGACATGAGTGCGGTCGGAGCGGATGGGAGCCGATCGGCTAGCGGTCGCGCTAAGGTCGCCGCTCGCCGCTGAAGTGAATGTCAGAAGCTTCTGGAAGCCTGAGGCATACGAGCTCTGGCCTCAGGCTGCAACTTGTCCGAGCTCTCGACTTTGCGCTGCATCTCCAACATCAAGGCATCGCTTCTCATCCACCACACCACGCAACACCACCACCTTCGCACAACACACCGCCACCATGGCGAACTACCTGGCTTCCATCTTTGGCACAGAGCAGGACAAAGTCAACTGCTCATTCTACTATAAAATCGGCGCCTGCCGTCACGGCGACCGCTGCTCGCGCAAACACGTCAAACCCTCCTACTCGCAAACCATTCTCCTCCCGAACCTCTACCAAAACCCCGCCTACGACAACAAATCGCGCATGACACCCTCCCAACTCCAAAACCACTTCGACGCCTTCTACGACGACTTCTGGTGCGAAATGTGCAAATTCGGGGAACTGGAAGAGGTGGTAGTCTGCGACAACAACAACGACCATCTGATCGGGAATGTGTACGCGCGCTTCAAGTACGAGGACGCCGCGCAGAAGGCGTGTGACGAGCTGAACAGTCGGTGGTATGCGGCGCGGCCGATTTACTGCGAGTTGAGCCCTGTTACGGACTTCCGCGAAGCGTGCTGCAGACTCAATAGTGGTGAGGGCTGTGTACGAGGAGGGTTCTGCAATTTCATCCATCGCAAGGAGCCGTCGCCGGATCTGGAGAAGGAGTTGGAGTTGGCTACGAAGAAGCACTTGCGCATTCGGGGAAGAGATGAGAGGAGTGTCACGCGCAGCCCTTCGCCGGAGCCGACTCGGAGGAGGGAGTAGATGGATGAGGGATTGAAAGAATCAGCAAGATAGGCGGTGAAGTACCGCGAGGTATCGCCAGCAGGTGAAGCACAGGCAGGCGCGCAGACTGCTACGATCGAGCAGGAGACAAGGCGCACAGTCAGAACGCACGCGCATTCAGGACACATCTTGAAACACCTCGACAAACTGCAGTCAGAAGCGCACATGGTGCGCATCAGATCACATTCCGCTGATTACACAGCATGCGATGAGCGATTCACCAGCAGTAGCTGACAGGCGACGTTCAGGCAGAAGGGAAAGCTCGGCAGGGTGGATCTGTGTACTAGCATGGCGTTGGTCGGATGTCTTGCGATTGCATACTGTGAATCACAGGCAAAAGCGAGTATGAAACTTCGAAATCAGTCCAGGTCTCTTGTGATTCTCCCCTTGTATATCCTCGTGTTGGTTATCTCCGCTCATGCTGTCATGGTATCATATGCTGTTTACACAAAAGGACATTCGCACTTCTCCCTCCTCCCAACGGCTTTAACCTCACCCCAACGGCACGCAGCCTCGCCCACGCCTCGACCTCTCCCGTACCCGACCTCTCCAAGACTCCCCCTTCCCGCCTCCTCATGCCACAATCCCACCACCACCTCTACCCTCTCTCTTCCCACCCAAAACCTCACTGTTCAACAACCAAATAACAAGCACCACCACCCCCGCCACAAACGCAAAGAAGCACAGCCAGAACGTCCAGCATATACACGTCCTCCGGGGGCGTTTGGCTTTTTGTCGGGAGAGCCAGTCATCACTAGAACATCACTTCTTTAGCACGCTGTACATCATGAGCAGAAATTCGAGAGGTCAACGTACGGACGACTTTTCCGCGACTGCTGATTCTGCGCCTGTTGCTGTTCGAGGTCGAGGTGTGCGGCGGTGGAGAAGCGTTTCCAGAAGGCGGGATCTTGGACGCCTGCCATTTTGCGTGGGAGAGAGGGCGATGAGGGTGTTTGTCGAGGATCTCAAGCTGTATGCCTCTTGATATGTCGAGCTTGTGGTGATGTCGAGGAGTCAGACCGTGGGCGGGATGGAGAAGCTTGATGCTGCTTGAGGTGGTCGGTTCAGATCTAGGCTTGACCCGAGAGCTTTTGAGGAATGCGGGAGGGAGGGTGGGTTTGGGCTTCGGTGTGAGGCGTGGAGGAGTACGAAAAGCAGGCGTCTGAGCTTCTTGTTGCAATGCGCGTTAAGTCTAAGAAGGAAGTGGCGTAGACTGAATCAGGCAGTGGAAAAAGGAGCTGGGAAAGACGAAAGAGAAACCAGAGGTTCGATGTAGCACAATACCTCCTCAATTCCTCACCACAGTACTCAACTCGCGTGGTCCCGCATGGCGCATGTAACGTGGGACCGCCTGCATCACACGCCAGTGATTTCTCCTGATCGAGACATGAATTGTGGATTTTGTGCAATGTCGATGTACTCGGAGCGAATCAGTGGTTTGTGCGATAGAAATTTGCGGTGATCGTTGCAGGGAGGTGTGATGGCAATCGGCGAGTGAACTTTGCAAGTGGAGGCGGTCGGAGATTTGCTTCGGGACGAAGTCTTGGGCCGTGGTCTGGACTTTGGGAATGGCGAGTTTCATGTTGAACTGCGGCAACCACATGGAAGAGAGGGATACTGGACTTCGGATCATGAAGATTGAGCGGTGCGAGCAGGAATTGCTCGTGGCAACTGCTCAGTCAGCCCCGGCTGCTGTGCGGAGACTTGCAGCTTGAAAGCGTGCTTGAAGACGCAGAACGATCGCAGAAAGCCGGCATCCTCGCTCTGTTCGTTGGAGCTTGCACCGAAAGGGGCTGCATGCCAGCCCCAGGTCTGCTTGACTTGCCCAAGTCCCGATGTCTCGAGACTCTGTTCGCAGGAGATGCCGTTCGCTGCCAGTCGATGCTTCGTGCCTTTGAGACTTGCAAACACGGACAATGTCTGATCGAACAGACAGGCCGTTTCTGCATCTGTGTATAGTGCATCACAGTCCGCGGACTCACAGTCCTTTCGTTCGAGAGGATTGTTGTGTAAAGGACGTAAGTATCGATGCCATGTGAAAGGAGGTCGAGTTGATCGAGCATGGTCTGTTAGAGTTTCGCTGGCGCACCGGCGCGGCCGAGCTTAAAAATCGCGGGGAAGGAAGCGGCGCGCTCAGAAAGTTTTGGCGGAAGTGCCTCCAACTTCAAGATTCGACTTCGACATTCGACTCATACCATAACGCTTCCACAGCACTCTTCACGACCCGCCCGACCCATCTCGCACGAGCACATACGATCGACGACTCACCCATGCCGACCCGGTAGCATCGAGCTCTAGCGCCTCGCGCATACATTCACATCTCACCACCACGAAACGCATTCATATCCAACCTACAACATGTCTGCCGCCGCGAAAGAGGAGGACGAGGAAAAAGTGTCCGTCCCCAATGCCAGCGACGCTCTCTATGTCATCATTGCCGCAGCCTCGGTAGACGAAAACGGCGCACGCAGCAAAGTCTTCCAACAAGATGAGCTCCTCCAGCTGGGCAGCATCGCAAACACGCGAGAGCTCATGCCACTGGTACAATTCCTCGCCCAAAAAGGACTCTTCCGCACAGTAAAAGTCGGCGGAAAGCTAGGATGGAGCGTGCGACCACGAGAAGCAGCACGACAAATCGTCAACCTCGACCGAGATGAGAAGACAATCTACGAGATCATCGAAGAAGCACATACCACTGGAATCTGGACACGCGATCTGAAGAAGAAGACGAGCATCGCCCAAAATGTCGTACAGAAGGCGCTGTCGAAGATGGAAAAGGGCAACCTCATCAAATCCGTCAAAAGCGTCAAAGCACCCGCCCAGCGAACATACATGCTCAGCCACCTCTCTCCTAGCGAAGACGTAACAGGAAACAGCTTCTTCGACGCCGGCGATCTCGATGAATCCTTTCGCGACGAACTCCTCAACCTCATCGTCTTCTGGGTCCGAACAGTCAGCTGGGCCAACCCCCCCAAAAAGAAATCCTCCAAAAAAGACAACGACCGCAGCTCTCCCATCCTCGTCCGAGACGACAACGACACCGCCAGCAAAAAACGCAAACGCCCCGCTCAGGACATCGAAGACATCGCCTCCTCCACCCGTCCCAAATACCGCTCACTCCGCCCCGATCTCGAAACCGACCACACCCAACTCCTCTACCGCGCCGGCACTCACTCCTACCCCACCGCCGAAGAAATCCACCAATTCCTCACCACCTCCTCCGCCATCAAACCCACCAAAGCCGCGTCTCTCACCGTCGCCGAGATCCAAGGGTGCATCGACGTCCTAATCTGGGACGACAAACTCGAACCAATCCGACGACACGACGGCGCAGGTTGGGGATACCGCACCGTGCGAGGAGTGTCGTTTAAGCCGCCGGGATCGGTGTTCGAGGAGTTTGAGGAGGCGGTCGGGACGGGATTGACGCAGGCGCCGTGTGGGCATTGTCCGGTGTTTGATTTGTGTCATGATAGTGGGCCGATTAATGCGGCGGAGTGTGTGTATTTTGAGCAGTGGTTGAAGGTTTGAACTCGGGAGATGAGATGGCAGGCAGGAAGGGGTTCTCGAGACTTTTGATATTTAGCGTTGGCGCTGGAGGATGCATTTTCGAACTCATGTCCGTGGACACAGGAGACGAGACAAACGAGCACGTACGAGGCCGATGCTCGTGGGGTCCTCTGCAACTAGTGGAGAGTCTCACGAATGAACAAAGCCACACGAAATATCCGCTTCGTCGAACGACTCGACGTGCCTTGGCCAATGTTGCACAGTTTTCGCCAAAGTCACTCATGCTCGACCTCGAAAACACTCTCCTCCTTCCATGTCTGAAGTCGTTCCATTTCTGCGGATGCTTCTATTTGATCTCGAGTTGAAGTCATGAAAATGACAAAAAAACATGCAACGCCACCCACGCCCTCGCTAATGCCACAAAATCTGGTAGGTACCCACATTCATCCCAGCCATCAAACCAGCCGCGTGCCCATACTCATCCGCGCGAGCTATGACTTTCTCACGAACCACCCTCATCCATCTTATCAGCATCCACATTCGCCTCCGCCGTCGCCGAAGTCGCGCCTGCAGACCCTGCTTTCTCAGCCTCCGCCGTCGCGACCGGGAGAGTGTGCGCCGCGGAAGAAGTGATGGTGGGAACTGGTCGCGAAGCCTCTTGTGCTTGTGCGGGCTCTTCCGTAGGAGCCGCAGCTGCAGAAGCGCGCTCGTCGACTTGCATCGCGTCGCCATCATCGGCATTCGCTTCTCCGCCAACATCCAACTTGGCATCGCCATTCCCACCATTTTCCACCTCAGGCTTAACGGCCGGCTCAGCTTGGGCCAGCGGACTTCTGCTCTTCGAAGTCTCTTGCGCCACGACTTCTTCCGCAGGAGCACTCGTTGGCTGTGGCTGGCCATCAAGCTGCATCGCCTCGTCCTCTTGTTGTGCATCTCCATTCAAGCTTTGTGCGTCGTCCACAGGGGTATTAGCGCCGCTGCGATCCGCTGGGGCGTGTGGGTTGTTGTAGTCCATGATTCCTCTTCGCCTCTGTGCTCCCGGCTGCTTCTTCACACCGTTTGCTTCGGCGAGCTCCTCGTCGTCGCTCTCGTCCATCTCATCATCACGCTCGATCTTCTTATCCCACAAACGTTGCGTGTACCTACGATCCTTGCCCGACTCCGCGTCTGCCTCCTCGTCGTCGAGACGATCTTCTTGCTCCTCGAAAGTCTCCGCTTCGCCGTCTGGGCCGGAGTTGTGCATGCCGAGAGGCTCGCGAGGGACGTCTTGCATTTGAACTGAGGGAGCGTGCTGCGTGGTGCGTTTGAGATTCTCCAGAACTTGGTTTTTGATCTTCTCGAGGTATTCGGGAGAGTTTGCGTTGTCCATGTTGCTAGGCTTGACATCAAGTTCGAAGTCTGGCGAGTAGTATTCGTAGTAGTCGGTGAAGGGAAGATCGGAACCCATTTCCACGCCCACAAGTTGACCCGTCTCGAATGCCCAAGTCCGTGCGACGTTGCGCATGGTGTAGCCACCGCCACCGAGGATGAGAGTTGGAAGGCCAAATGACTTGACGAAGTTGACGCAGTTGGCGTGTCCGCGCATACTGAGGTTGAAGCAGCCAAGTCGGTCTCCGGATAGGGAGTCACCACCGCATTGGAGGACGACAGCAGTTGGCTTGTAGTATTCCATAACCCAGCCAATGGTTGGCTCAAAGATGCCCTTGTAGCTCTTGTCATCAATGCCGTCGCGGAGAGGGAAGTTGACTGAATAGTTCTTGCCCGCGCCAACACCAATATCGCGCAGCTCTCCAGTTCCTGGGAAGTATTCGCCGTATTTGTGGAAGGAGACTGTCATGACGCGGTCGGTGGAGTAGAAAGCCTCTTCGACGCCATCACCGTGGTGGACGTCGATGTCGATGTAGAGAACACGAGGGTGAAAGCGGAGGAGTTCGAGAATGCCCAGGACGATGTCTGGAGAGGAGAGAATGGTCAGTACACTGAGTGTCGCAAGTCGAATAATGTCGTAGGCATACCATTGATGTAGCAGAAGCCAGAAGCCTCGCTCTTCTTTGCATGATGCAGACCACCAGCCCAGTTGACAGCCACATCACACTTCCCTCTGTTCAGTCTGGCCGCTCCCTCCATGCTGCCTCCCGCACTGATTCCACAGAACTCAAACAGGCCGTCGAAAACAGGACAATCGTCTCCCACGTTATAGCGGCCCTGCTCTTTCACGAAACCGTCCATATTGTCCGGTGTTACGCGTTGCAGGAAATCGACATACTCGTCGGTGTGGAATTGTGTCATTTCGTACTTGGATGCTGGCTTCGCACGGTAGATTTCCAGCTTCTTGTACAGTCCGTAGTTCATGATCAACGAGTGGGCCATCCGAATGCGATGCGGCTTCATTGGGTGACCGGCATTGTAGGCGTAGTTGCCGACGTCGGAATCGTAGAAGTATGCGACCTTCTTGGGTTGCGAGGAGACGGCATTGGTACCTGTGCCGGGTGCGTCGAGGGGCGTGTACCCGCCGGTACCGGGTGGCATGTTGACCATGGTGGGCGATTGTTCGAAGTTAGGAGGTGTTTGTGGTCGTGAAGGTCAAGCTGAAGAGCCCAGGCGCACAGCAGTCTTCGCTCTGGTCGCGTGCCAAATCGTTGTTGCTGTGAAGGAGTGGTTGATCAAATGCGTGGTCCTGATCGATCGCCGTAGTCTACTGCATTGCTGCAATTGATCGTTCTTGTGATTGACGGAGAGTGCAATGTGTAGGAGGAGGGGAGATGTATAGAGAAGATGGAAGATGGAAGCTCGCATATGAAGCCGATGCTCTAGGCCGGCAGATCTTCGGCATATGCGAGCTTGGCGGCGGACCTCCGAGCTCGATGCTTCATGATCCAGTCCTGGCGCGTTGCCATCTGCCTCGTCCACTTCAAATCATCACCGCCGCCATCTCATCACCGCCACCACCACCGACACCACCCCCTCCGAATCATCCGATCACCTTCGTCTCTAACTCACCGATACGCACGACGAAGCCTAACTGTCCGACATTCAACGAGCGATCATCACCGAAGGCGAACCCGAAGAGCTTCCATCACACGACTCACAAATACCACACCTTTCACATCTTCCATCATGGACCGGTTATCGAGAATGTTGGCAGCCGCGCAAGGCATGGGAGGTGGAGGCGGAGGACCAGCACAGGTAAGAATAGCACGTGAAGCTTCATGTTTGTGATGTGTTGAGTGAGTGCGCTTCCGGAGCTGGACTGAACTGGACTGGCTGGATTGTGCGGGAGTGGAGAAGAGCATCTGGAATGGACACATACCAACATCCGGTGGACTGTGCGACTGACTTGGCCGAGGATGAGAAGGGAATGGCGAAGGAGCCGTCAGACGTGGCAGAGCTGTGATGGATGTCGTGGGGGAGGAAGGCATGCAAGCGCTGCTGCTTTTCGTAGCCTTTGACTCCTGCAACTTGGACGTTGTGATGTTTTCCGTAATGAGCCGCTCAATCAGGAACCATACGCAATGCCGTCGCGCTGGCCTCAAGAAGACTCGTCGCAAGCTGGTACCAAGCTCAAACAATTCCTGCGTGCCCTGGCGAAGTTCGACCAACTGCCTTCCGAAGGTCGCTTCAAAGAGAGCGGTCTGGGTGTCTCTGAAGTGAAGGAGGACATGGCTCGTCATCTATTGCGGTCCAATATTGGAGAGACGGTATGCTGCACTGCGCGACATATCACCTTTTCAGGACTTTGGGAACGGCGCAGACTCACTGGACAGCCTCGAACTCTTCAAGGAAGCGGAAGACCGGCAGCCGCCCGAGAACTCTTGCCTCATGCGGCCTGCTGAGGATCAACTGGAACGGCCACACTCACTCACATCACAAGCCTTATACTTTTGGAGAACGACCGCTGACATTGCTTCTGACAGGACACGAACATCATCGACAACGCCGAGACTGTATACATTTCCTCGCTCGCACTACTCAAGATGCTGCGGCACGGTCGGGCTGGTGTGCCCATGGAAGTCATGGGTTTGATGCTTGGAGAATTCGTGGATGACTACACCGTACGAGTAGTGGATGTGTTCGCTATGCCTCAATCAGGTACCGGCGTGTCTGTTGAGGCTGTCGATCCAGTGTTTCAAACGAAGATGATGGACATGCTACGGCAGACGGGCAGGTATGAACATGCACACTCCGCGATACCACGGGCTTCTTGCTGACCTCTTTCAGACCCGAGACCGTCGTCGGCTGGTACCACTCACATCCCGGCTTCGGCTGCTGGCTGTCAAGCGTCGACATCAACACCCAACAATCCTTCGAACAACTCACACCTCGCGCCGTGGCTGTTGTCATCGATCCCATCCAGTCCGTCAAGGGCAAAGTCGTGATCGACGCCTTCCGCCTCATCAACCCACAAACTCTCATGCTCGGTCAAGAACCGCGCCAAACCACATCCAACTTGGGCCACCTCAACAAGCCCAGCATCCAAGCGCTCATCCACGGTCTCAACCGCCACTACTACAGCATCGGCATCGGCTACCGCAAGACGGCTCTCGAAGAGGGCATGCTCATGAATCTGCACAAGACCGTCTGGACCGAAGCTCTCACCATGCCCGACTTTGCCGCAGAAGGCTGTCGCAACGGCGCGAACTTGAAGAAACTCGTTTCTCTCGCTGAAGGCTACGAAAAGCGGGTGAAGGAGGAGACAGAGTTGACCAAGGAGCAGCTTCGCACGAGATATGTGGGCAAGGTGGATCCGAAGAAGCACATCGAGACGGTGGGGCAGGAGTTGATTGAAGACAACATTGTGGGCGTGACGAGGCAGATGATCGACAAGGAGGCTTCGGTGCCGGGTGCTGCCGGTGAGGGATTGGGATCTGGTCGGGGAGTGAATGGGAAGGGTACGAATGGCAAGGCGAATGGACACGCGGGCGCGGATCAGAGCGCGATGGAGGTGGATGATGAGGATCTTTGAGGAGACGCAGGAAGGAGGCGATGGACGTTCTTTGTTCTTACAGTGCATAGCGCTCGACGCCAGGCAAGGAGGACGAGGGTGGTAGAAAGCAGCGCTGCAGTACCTTGCGTGGCGAGGTCTCTACCAGGACTGCCGCCAGATTTCGAAGGTGCAATAGCCGAATCGAATGACACGACTACAGCAATCACCTCCTGCCTCCTCATTGCACTCCTGCTGATGGTGTAATTCCGGTCGAAATCACAATCGAGATCAATGCGTCATTGAACAAAGCTTCAGCGGCGAGAAGCAAGCTATGCAGACAAGAAGATGCTCCACGCACAATCGAGCGCGGTGCATGTTCAAGGACATAGGCGCAACATTTGACACATCACGCTCTAGATGTGTCTCCCAGTACAATCTCGAGGCTACCTCACTGAGTCTCAGGCCAACAGCCAACAACGCTAATCCGACCGTCAGCGCTGCCTCTTCTTCAACATACATCTTGCACGCAGACACCAAGGTAGACGCACTGCAGTAAGAAGAGCGCTGTGCTAGAGAGGTAACTCAAGATTCTATATCCTACACGCCGCATCGCGGCAAAACACATGTCGTTTTGCATCGCTCGAGAAGCCTACCTACCACGCCTATTAGGGGAACTGTGTCTTTCAAGCGGGCAACTTCTCAGTTTACGATGTGGAAGGTGGTGATCACAGGTACCGACATCACATTTTGGCAAATTTGCTACAAGACAACAAGCTCAGCGCAGAAGCAGTTTTTAACGTTATTTCCATTCAATTTCATATACAAAATCCTATCGCTCAAATTTCATCCTCCCAAGGGGGTATCTATGCCGCTTCTAATGTCCTCCCAGAACTCCGGGTTCCTCTCACTCATCCAAAATTCCGCGCATGCCACCGCCGATACCGTCCCTCAGGCACAGTCCCATTCGCTGGCTTGGCAGGCATGGCTCCCGAAGGAGCAGCGGGATCGGAGCCTGGTAAGGATGTGATGGTCGGGATGGGCGCGGAGTCCTCGCCTGCTGAGAAGGTTGGAGTGGGCAGAGCGGAGGAGAGGGCGGGAGGGGAGGAGGCGGGCGGAGGGTAGGATGGTGCGGCTGAGGTCGAGGCGGCGGGAGAGGAGGCAGCCGTGGAGGATCCAGTGGGGATTGGTTCACCTGGTCCAAGGGTGGAGGTGATGACCACGACTGTCGTGAGGGTCACCACGCCGTCTCCTCCTGCGGTTCCTGCAGCTGATGATGGTGCAGGCGATGGGGAAGGTGCGGATGGCGCGGAAGATGCAGTACCACTCGGCGTTGCGGCAGTCTCGCTCGGCTTTGTCACTGCAGCGCTCGTGGCGACTGGCTGAGCCGATGGTGCAGCGGCGTAGTCTGACCACGATGGACGAGTAGGCAGCGGGAACTTGGCTTTGGCGAAGGGAGCTTCCCACGCAGCCTTCGAGCCAGCGGCGTATGACGCTGCTGCCTTGGAGAACTCAGCTGCGGCGGCGGAGGCAGGCTTGGAGCCGAAGGTGCTGATGGCGGAGCAGGAGTTGGGAACGTACACTTCCGGCCACAGGTTCAAGTTGTTCTGCGAGATGATGCTCGCTTGGGCGGTGCAGGAGCTGACGAAGGCTTTATCCACAGGTTGGAGGTTGCCGACGATCTTGTTATTCTCCTGGAGGATGGCAGCGGGAACAGAAGTGTGAGCTGGGCGAGACTTGTAGTTCTTGACGGCGACCGATTGTGGGTTGCCGCTTGCGGGTGCATCAGGCGAAGCGGCGAGCTTGTTGGGTGTCCCAGGCTTGACCACGTCAAAGTCGGCGCATGAGGTGTAGTACTCATCTTTGCCGGCGGGCTGGTTGCAGTCGACGTTGGGTGCTGTGGGGAACTGCCAGACCCAGTATATGGTCAGAGTGCCGATGGCAGCTTTCTCGGGGATCTGCACATCAGACTCGCACCAGGATTCAAGAGTTGAGGTCATTTGGCCTGGCGCATGATTTGGCTGGAGCATCTGGCGTTGCTGGGAAATGCTTCCGCAGTTGATCTGGTGACATCGGCCGTCATCGTAGTTCTGCGCGGCGAGCAAGAAACCATTCTTGTTGCCACTCGTGCCCTCCTTGTTCCACTGCATGACATCGGCGAGTCGCTCATTCTCGGAAGGCTTGGTCGTGCCGAAGATGAAGACTGTGCCTCCACTTTCGGGCTTGCCAGTAATGTTCCATGGAAGGCTGACATGGCCATTCTCAAGGTACTTCATGGCGACATAGTCACCAGGTGAGACTTGGAGTTTCGGGTAGCCAGAAGTGTAGGTCGGCTTACGCTGCTGTGGTGCGCAGACATAATCGGTAGAGTCGATACGAGTGCGAGTTGTGCCATCATCGTTGCGTGCGGAGGCATTTGGTTGCAGCCACATCATAGAGAAGCCGTCAAAGGTTGGATCTGTCCGTGGAACAAAGCCGCGCGTGTATCCGAGAGGGCCAGTGTAAGAGCCATTGTCTGAGATGACTTGGTACTCTTCAACCCAGCTGTGGGCGGATGTGAAGGCCGCAAGCGCGGTAAGCGCGAGGAGTTGTTGAGTGAACATGTTTATTGGAGATGTTCGGGTGGTTCGTTTCTTGTTTGAAGTGTGTGTGTGTTGGTGGAGAGTGCAAAGTCCAGCTTTGCGAGTTTCTTGATATTGTTTTGTAGAGACAGGATGCAGCAGTGAATACAACTGCGCTGGATTCAAGTCTCGACCAGCAGACCTTGAATGTGGTAGTGAACGGTGCGTTGAGTTGGTGAATGGGGTGGAGTGTTTTGGTAGAAGCGCGAAAGTTCCAGGAAGAAGGTGTGCACTTCGATGCGTTTAATATATCGAGAAAGGCAACAATGTGAATGTGGGACAATAAGAAAAAAGGGACAATGCAGTCGTCTCAACAATGGGATTTTTGCGTGACGCGAAAAAGCAGAGGCACAGGGGTCTTGTCCGACACAAAGCACACGACACACAATGCGGATATTCGTGTTGGTCGCTGGCGGAGGAAGAGAGGAGAGGCGTAGGAGAGGTTTGTGGGTGAAAGAAAAGAATTCTCGTCTTTACCACATGGCGAGGGAGACGATGGTGGTATCGGGACTTGGGTGATAGAGCGTGGTCGAGCCGCCTCATCGGCCCTGGGTGGAGAACTTGATGGCGAAGAGCCCGGCCGCTTGAAACAATCACAAAGAGGTTTTCCTACCGGCGAGCGCGTGCAAAGACGAATAGTCTGCGAGCAAGACTCTCCAAGTGAAGTTCCACGGAGCAGTCGAGTGTCCGAGCCAGAATGTCGTGCACGTCTCGATACGTTCTTGTGTGAGGTCGCAGATGTGGTGCTGCTGTACTGGAAACATCTTGGAAGGTCCGTGTCTTGATGACCGGGAGAAGTGATCAGACGTCGAGAGCCAGTCATGGCCGTTTCTCAGTCCGCTAGTGAAGCGCGTGAAGTTGTCGAGTGAATGTTGATTGTCCGACAATAGGAAGAAAACGTCTCTCGCATTGTGTTTCAGGTCGAAAGTCGGCGGCTAAGGTGATTGGCCAGCAGTGAGTTCCGGAGTCCGGTCCAAGAGTCACGTGATAGAGCCGTGCTCCCTATCAAAACCTCACGTCGTCCTCCATGTCGCATGCATGATGCCCCCGGCTGATCCTGATCGCAGATCGTATATCCGGCGTCCTTGTTCGATGTGTATAAATGCACGCATATGTCCAGATACATTCGTCGAGCCGTCCAAGAACCGAATGTATCAGATGCGCGCGAGGTCACCACCCTCAGCCCGGCAAGAATAGCAGCAGCCAACTGTTCCGCAACAGCATAAGGCGTAGTCTGAGGACGACCCGCAACCGGACCCGGCAACACACTAGCATCCACAACTCTCAACCCCTCCACACCGAAACTTCTCCCTTCCGTATCCACCACCTCTCCCATAGCCGCAGTTCCGCCCGAGTGATGGTGCTCGACGCCAGTGAGTCTGATCCTGTGCAAAACCTCCTCATCCGTGGAGCCTGCTCCGAGAGCAGGGACATTCTCCAGTCCCGGATGACCGGACGGAGGAATTTCCTCGGCGACAAACCCCACGAGAGAATCAGTCGTCAGCATGCGGCCTGGAGCACGCGACGAGCAGCGTGTACCAGTCCGATGCGGTCGACTTCAGTGGCCAAGTAATTCCAGTCGATGACCGGTGGATCAAGGACAGAAGCCGACTTGATGGACACACATCCCCGTGAAGTCGGAGTCAACAGCATAATCGAGGTCGCGATATGCGAGCCATCCGTGGGGACGCAAGGTAGTCCTGCGGATGTATACAAGACCATACTCTCCGCCATCAGTCGGGGAACAATCGATCAGACATTGTGCAGAAGCACCCTCACCCGACTCGCGCTCAATCGCTTCCTTTAAGTCGTCCGGTTCATCAAATTCATCAACAACCCAGTCCACCGGCAACCCCTTGAATCAAGCAGGATATTCCAACCTTTCCAGCGCCAGCTTCCTTTCCGGATTCTTGAGTCTGAAAGGCATATACAACGCAAAATGATCGTGGACATAGTCCGTCGATTCTTTGTTCCGTCGTGGTGAGTTACCTACCTGCGAAGAACCAGACTCAGCGAGCGAGACCTGTGCCGCATCATACATATACTTCTCTTCATCGGAATCCGATTGCTCATACGATGGACTCGCCAAATCTGAGATTCAGATCACGCCACAGGCCGAGATGGAGGCTTCCTGACAAACGATCTGCCTGCAATTTTGAAGGCTGATCCGGAGTCCAGGCGCTGAAAAAGAGAAAAGAGAGTAAATCCAAATTTGCAAGATGCTCACCATTTCGGGCCGCAGTGAACAATGCACACAGCACCGTCGAACTTCCATAATCTCCAGAGTTGAGCACGCTTTCCAATCTCCGGACTGCGTAGACTGCTGGCATACCGTCGTACCTCCATCACGCCTCGAGCTCGGTGACTGCACATCTCGCATCTTCGGCCTCACTGCGATGAACGATTCCTCTCATTCCTGCGTGTTGAACATTTCAATCATTTGCTCAGCTTCATACCAGGTCTTCTCGCTCATAGTGCTCATCAACGGATTCGCCAAACAAATCTCCGCTCTTTCGTCTTGTCATCGTTTTCCAGCCTTGTCACTCCCTAATTTCAATTCCCTCGCTTTTTCCTCAACTTCCTTGCCAATGCCCGTTGTCTTGCCATGACCTTCACTCGGGTCCAAGTCCCCTTCACCACTGTCCTCTTCGTCCTCCTCGCCATCATCCTCCTCATCAATCCATCCACCCTTCTCCCAGTCCCAACCCTCGATATCCCTCAACAGTCTCACGTACTCCTCCGGCACCAGACCCTGCTCTCCCGTCTTCGGATTTTCGGCGACCAGCCACCCTTGTCCATGCCGATAGCTGACCAAGATCGTCTGGCCCTCCACAAGTCGCAGTTCGTTGTCGTTTTCGGGCTCAAAGTTGTAGAGTGCTAGACTCGGTCCTGCGTAGAGCGTCTCGTCGTCGGGACAAAGCGATGCGCGCATAGGTGAAGTGATGGGCGAGATGGGCGTTTCGGCATCGAGAGGGAGGTCGCTGAGGACGTTCAGCTGAGAGGTATGGAAAGATCGTGAGGGCAGTGTCGCCGAGTTCTGCGAAGCATTGTTGTGAAGATGCGAGTCTCGGCGTGGTGATGAGCCGGACGGTTGATGGAAACCGCGACTTTGTCTCAAGGCATCGCGACCAGCTGGATCCGAAGCTCCATGGTGTCCTTCTGCCTCTTTCTTGCCTGCGCTCTCCCTCCGTCGTCCACGCTCGTAATTCGGCATGTCTGCAAAACTCCTAGATTTGCGGTGCTTGTTTTTCCGATGCGTGTACTCGTCTTCCGCCCATTCGTCGCCTGCCTGACCCTCCGTCCCACTTGCATGTCCAAAACTCGTACTCGGCAGTGGAGCCATGTCCTCGTACATCACGCCATCTCCACCCCATGGTCCTGCGCTCCATTGTCCTCGACCCGCGGATCCTTCAGCCGAGTCGGACAGTCGTCGCGATGTGTTCGAGTGCTCGGATGTCGCTGATTGTGGTCCAGAAGATGATGTCGGTGATGGAGATGGTGGACCGCCGAAATGCATGGGATGAAACGCAGGGTATGCGAAGTCGCGGACGTGAGCGTATGGTAGGGAAGATTGGAGATTGAGCGTCGGTGCGGTCGAGTTAGGACGTGAGTTTCGAAAAGTTTGCTGTGAGGTGGTGGAGAGGCGGGATTGTGACTTCGTTGAAGGACGGCTGTCGCGCGAGGCGGTGGATGTTCGCTTCGCTGCTTTGGTCGGAGTCGGCGACGCCATTGTCGCGCCTGAGGCAGAGTGTCGTGGTTGGGAGGAGCCACTGGACTCGAGCGGAGAGTCGTCGTTCGTGGTATCGTACATGATGTGGGAGGGCGAGGCCGACAGCACCTCGGTCATGTTGGTGTATATACTGTTTGATTCTGTATCGCTCCCGTCTGCTCGGGTCTGTTCGTCTGGTGTTATGGGCTGGATCCGGTGGTAGACCACCTCGCGGCGGAGCAGGCCAGACAGGTGTGATCGGTATCCTCGTCGCTGATATCGGGGAGGCGGAGAGCGTTCGATCGGCGGTGGTGGTATGAGGGGAGGAGGGTGAGGATCCGTCGGAAGGGCCGTGGAGTCGGTCGAAGGTGGTGCAGAAGGAAGCAGCAGCACAGCACAGCGGCAGTCGAAACTCGAACTAGCAACGTCGGCAGCAGGAGCTAAGAAGTAGGGCTATTAATAGGGCTCGCGCGGCTACAATTCAACAATGCAGGACGGGATGCAATGCAGAGAACGAGTAAGCGACCACGAGGTTCAAAGATTCGTCGTATACAACAAAGCAAGACGATAAGGAGCACGATTGCGTGTATATCAAAGGAGATACTCACAACAGAGTTGCTACCCGACCTATTACCACGCTACGAGTCCTGTCCATTGCTCCATTCATCAACAGCAAGGACCCTCGAATGCCGCCTGCTCCGCCCGTTTTATCTTCAAGCTTTTTCTCGGCTCCAAGCCGTTTCACGATCGATCTGAAACGTCTCCCCTCGTCCGCTGCATGCCTTTTCCACGTTGTGCGTCCCACAAAATTCGTCTCACATCATTCTCAAACGTCAACATCTTGAGCTACTTCCATGTGAGATGAGCTTGACATGCAAGAACAATGATGAGTACGGCGGCGGCGATACAACTCGAAAGGACGACAGGAACGCAACATCTTCCCCGCCGAAGCTCACGCCACCGCGCGCTTATGCCCATGTCTAGTTCTGCCTCCCTGGATCCTTGCGTATCGGATGGTTCATCGGGTCCGTCGCTCATTGTACACTCCGTAGTCAACACCAACGAGATCTCCACCGGCACTGATATGCGAGATGTCGTGAATGAGCCAACGCGCGGACAACCCAACAGCGACATGTCCTCCTCCACCATCAAACCTCACCTCGACCGCTTCCTCTCCACTCGCCAACCACCCAAGACATTCTGCCCTTCCGAAGTTGCCCGAGCCCTGACCGCCAACGACCTGCAACGTCTCGGGTGCGAAAACTGGCGAGAAGCAATGTCCATCATCAGAGAGGTGGTGTGGGAACGTAGGAAGGCAGGCGAGTGCGAGGTTCTGCAGAAAGGAGAGGTGCTGGGCATGGAGGTGGAGTTGGAGGATGTCAGAGGACCGATTCGAGTGAGGAGAACGGAGGCGGCGTGATGTTTTCCAGAAGGTACGCTGTTGGAGGTTATGCGACCACGATGTTTATGCGAGATGATGGCCGGATTTTCGTCTCATGGCAACCCGGTCGCTTGCTTCAGCTTGAGTACAAGCAGTCTTACCGACCATCGACATTTCTACCACGACTGTTCTGGAGCGTTTTGGCGAAGACCGAGCTATTTCGGCAGCTACAGATGGCCCACTTCGGATGGTCTTGTCTTTGGCTTCGAGACATCATGTTGATCCCCCGCAATGACGGACAGGCGGGAAAATGTCATGTCGAAAGAGGTTCGGTCGGCAGCAGATCACCGTTGTGATTCCAGCTCGCCCATTCTCGGTTTTTGGGTACTTTTAGAACTCCTGTCGACATCATGAAGAGCTCTGAGTCCGCAGCAGAGATTGATGGCACGAGCAATGGATTTGCAGTCAATGTGTAGAGGTCTCATTCAGCAACACGGGACCGCTCACAATCCTCATCGCCGGAGCCGGCCATTGGAGATCTGACAGCAGCGATCGCTCTCCGCCAGCAAGAACACAACAAGCTCTTCGAGCAACCCCGGCTTGAAACAGAATTCGGCACCGCCATTCACTTGTCTTCGAACTGCAACGGCATACTCAAGCAGCTAGCAATAAGTGCCGAGGCTTTCGACTCCAATCCTGCGAACCGCTTCACTGGGTTGAACATGCAAGGCGAGGTGACCCGGGGTCAGGATCAGCGAACGATTTCGTGTCTACGACACAATTCGCCGTGGACATGCCTCAAGAATTCAAGAGTATACCGGGCTTACCAGCGCGGATGACCTTCAGAACAAGAATCTCAGCAGACATGACCTCAAGCTGCACATTTGCGGGCACGACGAGTTCGACAACTCCGCGCAGAAATTTCGAGAATGCCACTGGCCTGAAGTGCCGCAAAAGCACTGGCCAATGCCAGTCGACTTCGGCCACATGCTGGGCTGCATCCCGGTCACCTTGGTCAGTCCACGTTTCTAGAATGCTTCTCGGTATCGCTCTTGTCCCGAACTTCACCGTCTAAAGCCGCAGGATTTCAGCGGTCTTCAGGGAGTCTCGTATATTGACAAGCAGGCCGGGCACAGCTCAAGAGATATACTGCGTCCACTTCAGAGTCCAACTCTTCATTGCAAGGTCCGATCATGTTCTTCCTTGAGCTTTGCAACGGCGCCTGGATCATCTTGGATCATTGCAAGGTCCCCACGCCTTCTGCCAGAGCGGTGAGGTTGACGCATACAGCATGGTCCACGCTGTGTCTGCACCTTGAGTGATTCTACAACGCTGCATCCCGTCCGGATCGAAGGGATCCACGTCCTTCACTTCTTCCATACCAGGCTCAAGCATGTCTGACGAAACGTTGCTCGCAAAGATTCGCCCATGGGTCCCCGGCGTCCTCTCCAAGATCGGTCAGACAATCGACCGTGCATCGCCCACGATGCGCCGATCGCAGCACATACCATTTTCAACAGAGTTGCATGGCCGCCGGATCGATCCAGTCATCCGTCTTCGGCTCCTCTTCGACCTCCACCCTGCCCTTCTCACCACCCTTGAACTCGCTCACTCCATCCAGCTTGAACCCGACCGTTTTGCTCTTCGACACCGCCCTCCAGATCATCTGACCTGCAGGATGATTTGGAAGAGGCTCATTCTGACCAGGTGAATCCAGGAAGTTCTCCCGATACGTCCCACCGGGCACGGTGTAGTCGTGCCAGAAGATACCTCTTCGCTGAAGCTCTGGTATCAACAGCTCTACGACGTCCTCGAATGTCTGCGGCATGAGCGCGTATGCCTGTTGAAGCTTCGTTAGTCAACCAAACTTCACGCTTGCTGGACTTTCCAAGCACCCACAATGTTGAACCCATCCACATCGCCCTCTTCAACCCACCTCTCCATCTCATCCGCCACGACCTCCGGTGTGCCCACGCTTGTGACTCCCAGCCCTCCCACCATGATGTGTTCCGCTAGTGCACGCTTCGTCCACTTTCCTCCATTCACATCCGGTGCCACCTTCAGCAGTCCTTCAATATAACTGCGAATGGCATTACTCTCCACATACCGCAGCTCCTCGTCATCAGCGTACTTGCTCAAGTCAACTCCAGTCCAGCCACCAAAGAGAGCGAGTGCGCCTTCGTAGTCGCCGTATTGGATGTAATCAGCGTACTTGGCCTCAGCTTCGGCTTGCGTACGTCCCAAGACAGGGCAAAATTTGGCAAGAACTTTGACATCGCTTGCTGATCGACCTTCTTCGACTGCTTTCGCACGGATGCCGGCGATGTTCCCTTTCACGCTCGCTGGTGCATGAGCGGATACGAAAACACCCTCTGCATGCTTCCCTGCAAACGCTTTCCCTTCTTTCGATGTTCCAGCTTGCATGATGACCGGCGTGCGTTGCGGAGAAGGTTGACAAAAATGCGGACCAGGAACGTCGAAGAACTCGCCGGTGTGATTGATTTCCCGGACGAGAGATGGATCGGTGTAGATTTCTGTTTTGCGATTGAGTTGAACGGCGTCGGAGCGCCAGGAGGAGTTCCAGAGCTTGTAGACTACGGTCATGAATTCTTCGCACATGGCATAGCGGGAGGTATGAGTGGGTTGAGCACTGTCCTTTTCGGGTGTGGAGGACGATTTCTTGGGTAGAAGATTGCGAGCGGCGGAGTCGAGGTAGCCGGTTACTACGTTCCATGCGAGACTGCGATAGACCGTCAGCACAACCCCTTCAGATCGCAACGGAACGATCATACTCACCGCCCACCACTCAGATGATCAACAGTACTCAACCTCCTCGCCAAATGATACGGCATCTCATAACTCGTGCTGACAGTCACTCCAAATCCCAGACTTTTCGTCACCGCCGCCATCGCCGGCACCACGCAGAGAGGTTCATTGACCGGCCACTGAGCTCCCGACTTGATGGCCGGAGTGAGATTCTTCGGTCCTCCGTAGACGTCGTAGCCTCCGAGAACGTCCGCGATGAACATACCGTGAAACTTTCCGCGTTCGAGAAGTTGAGCGAGAGACGTCCAGTGGGCGAGTGTGTTGAACTCCGTAGAACGGTCGTCGGGATGCCGCCAGAGACCGGGAGATTGGTGGCCGGAGCCTGTGAAAGTGGGACATGTTAGCAAATTTCCAAGAGCTGAGCGATCGTCATTGCAAGGCAACTTACACATCTCCACGAAAGCGTTCAGGATAAGCTTCTTCTTGGGCTTTGGTTGTACATCGCCGTTCGTCTGCGGGCCAATGATCAAGTCGAGTTGAGGTTTTCTTTGGCACTGAGTTCCATTTGGTGTCCCTCTCGACGCCGAATAGCCCATACCGTTCGGGCGGGCTTGAGCGGGGTTTCCGTTTGCAGCACTTTTTGACGCTGAACTGCTCACGCCATTCGTCGTGGCATATCCGTTGACGCCACGAGGTGTGCCGTTGGGCACTGCATGGCCCGAGACCATCTCTTGTCCTGCGAGACAAACCGACAGCTACAGGCTCCAGGACTATAATCCAAGAAATCGTCAGTGAAACAAATCGGTGAATTGCTGTATGGGCATATGTGATGTTGTAGGTAGCTTAGGGTTGTGCGTTGGGGTTAGTCGCTCGTAGCTCGGCTAGGAGATACTCCGCCTGCCAGTGGGGAAAGTCGATGGCGTGCTGATTTGCGTGTGGTTAAATTCCTGCTTGATGAGATCCTATTCCTGCAAGTGATATCAACGTTCTGTGCAGTGCTATTATTGGAGTATCCTCTACATAAAGGGAGCGGCATGCCAGAAGCAACAAACTGCCACCACCGTAAACCCAATGAAGATCCAAACGCCTCGCTATGACATGTCCAACGCTTGTGGACGATACTAGAAGGGTATCTCGTTCCGTCGCTGTCTGTTCAACCTGCAATCATCTTCCACACTCCCAATGTCTTTTCTCTTCCGCTCCCACACCTCCTGTCGTTGTTCTTCCGCGTCAAACCGCATCACATAACCGCACACTTCCCGTCCCTGTCACCCCTCCGACTCCGATTCGTAAACACACTCTTCTTCTCCATATAACTCCCGGCGTCCGCCTCCAGCAATTCCTGCCTCCCCTTTCCGCGATGGAAAAAGCCGCCCTTTCTTCCCTTCGCCCTCCCACCGGTAATCACATACGCCGCACTCTTCGTACTTCTCTCCGACGCCGTCCTCGCCAGTCCGTTCAGAGGTTCCATCACCTTGCCCGAGTCCCTCAACGTCGGCGTCGAAGCAGCAGCAGGCGGATGCCAACCCGTGACAGGATGCGCCACGCTTCCCGCCTTGCCAGAACTTTGGACCGTTCGTAGTGGAACGTGGTCGCGGGACTGGTTCATGGGAAAGAGAGAGGCGGAGCCGGAGGCTGTCGGATTCTGCATGGCGGCTGCCGCGGCCGCGTTGCGGAAGGCTTGCATGTGAGGCGGCAACCGCCGAGAGGTGGGAGAATAGTGCGAATCATTGCTGTAGGTACTGGGATTGTAGGAGCCGGCTGAGCTCGGGGCGCGGGAGGGAGAGGTCTGAATACCTGGGGCGAGGGCGGAGAAGCGAGGATTATATGAGAGTTGGGAGGGTTGGCGCTGAGGGATGCTGTGGACGTATGGCGAGATGGGGGACGCGGAGCAGTTGTCAAGGCGCGAGACCGGTGAGATGATGTCCCACGGCTCGTCTCCGTTATCCGAGCGAGGTGCAGGAACTCCACTCATCGGAGAGACGGCATTGCCGTACGCCCGTTGTAGACCGCGAGGGAGACTGGCGATGGTGCCATATGGTGCCATGGTCCCGTTCTGGCTTTGCGAGTCGAAGGTGCGAGTACTGCCGGCGGGAGAGTCGGGACGATGCGGTTCACCTCCACGGAGAGTTGGCGTGAAAGAGCGCGCGGCAGGGTAAGTTGAGGGTAGACCACCCGTGGGCGAGACTCCTGGAAGTGGCGAGTTTGACCGCTCTCCGCTACCTCCAGCGACTGGGCTGCCATCTGGCGCACCATTAGCTCGAGAGCTGCTTCTGGGTGGGAACTCCGTGATGTCTTCGTCTATCCTCTTCGCTTTGCTTGGGTCGAACATTTGCGGACCATCTAGACCAGCCAGGGCACGAAACTTCTGCGGCAGAGGCGCATTCGGCTCCTCGCTGTACTCTGGCAGACTCAAGAAGTTCCCGGTGGACTGTTCTACGCTGATGCCTTCTCGATTCCTCTCCTCCAACGTCTGGAATCGATGTCTCTGCGCATTCGAAGCCGCGCGCTGCAGGGAGGCATGCGATCTTGGCTGACCAGGCATATATGGCTCCTCGTACACATCCGCCTGCTCGTTGCTCTCCATCAGATCTGGCAAGCTTCTAGCTCCGTCAGACTGCATCGTGCCGATGGAAATCATGCTGGCTCGACTGCGGCCATGATGTCCCATGCTCGAATTGGTAAAAGCCGGACTGACTCCTCGCTGAGATCGCGAAACGATGGTGCTCGCCGCTCGTCCGATGAGTGCAGGTCGTTGGCTGAGAGCGCCTCGGTTGTGCTGAGCAACTGATCTCTTCCTCACCAATGCCACTTGCTCGGCGACGTCGACCTGCTCTTCCTCCAGCATTTGGGGCGGACATTTGCCAAGAATCAAGCTGAATGTCTGGCCAGGCTGTCCCGAGAACTGCGGATCGAAGTCGAAAAGAATGATCCTTCCACCCTCCACGTCCTCTACTCCCTCATCGCCATTCTCACTCACTCCGCCGGGACTCGTCACGATCAGCCTTCCCTGCACGGGTACCAAGTTGTCCGCCGGCGCCGGCAACGATGGGCTACTATGCATCCATCGCACCTCGCTGAACGGACACCCATACCCTTCATCTAATTGATGATCAATGCTATGCGCCTCAACCGGGGTCTCCTCATCCTGCTGCTTAGGCGGGACAATGTACAGTCGAATCGTGCGATCGTTGACAATAACAGCGATGGTATCGCCGAACTCATCAATCGTAGGACAAGAATGTACCGCGGCGCCGAGGCCGCCGTTGGTCGACAGCGGCGGGAAAATGACAATGGGGAATTCGATGTTGCCATAGGTCAGGTCGCTCATGTTGAGGAGGCCGAATGTGTCTTCAAGACCGTTCCAGGCGAAGAGCTTCTCATTGTTGGTTTGGCGATTCTCTCGCATGAAGACGGCGTGGCTGCTGTTGCGAATGTTCTCGGGATGGAGGAGATTGGAGCACCAAGCTTCTTTCAACTCTTCGTGGGTTGGAATGTTGCTGTGGGAAGCCGGAAAGACAGGTACTGAGACAACGACCGTGGACGAGGCATTCACCCGAGTGGTTGTGCCCATTAATGTCGATCCGTCTTCGGAGAATGCCAGTCGGTCGACCTTGACACTTCGGACAGCTCTTCGGTCCGTAGGCATTGCCTTTGGGTCCAAGGAGAAGATCTCGATGCCGCCCTCATAAGCCGCTGCCAACAGACCGCCTGTCGGTGCAAGTGCAATGCAGGTTGTGGGATAGTCCAGCTTGATTGTCCGACTTCTCCTCACTTTCAACCCAATGTCGTAGACATTAATCGTGTGGTCGTCAGCCAGAACTGCCATTGTACTCCCCAAGTCCGTAACCTCCACCGCGAGCGGCCTTCTCTTGAGCGCATATTCCTGTGTGATGCCCACTGGCAATGCGGCCGCTTGAAGGACGAATAGCCTTGCACTGTTGTACGCTGCGACCCTCCTCCCTCGTGGCGATATTGAGAACCCAAAAGCTTCGCCAGTCGGGAATCCTGCAGACGCCGTGACGCTGTTCGACACGAGCTTGATGATGTGTATCCTTGGACGATTCGGCTCGACATCTTTCAATGACTGCCAGCTGTAACGCAGGCACTCTTTCTGCGGTGAGATCGTTGTGGTACCCCAAGATGAGCGAGTAGAGGTTCGCCGATGCACAGAGCTATACTGCATCGGCGCTTGGCTGGTGGAGGAGAAACGGTTCGAGCCGTCAACGTTGGTCGAGCCTGGCGCTGGAAAGTAGCTGAGACGAGAGGCCTGCTGGAGGACGGGAGACGGATGGCTGTTGCGGGAACTGTTGATAGGCGTTGTCGTTAACGTGCTGCGGCGTTCGGTATGCTCCTCATCATCCTCTGCGCGCTGCTCTTGCCCATTGATTTGGAATTGTATCGACTGCTGCCGTGGTCGCGGAGATGTGTTTGTTGTTTCATGCGTGGAAATGGTATCATTAGTTGAGCGACTGAGATCAGCAGAGACAGTCGCAGTAGAGCCGGGATTGAACAACGAAGGCGATCCTTGATGTCTGGCCCCCAGAGGTGAAACGCTGGGCAGTGGAGATTCGAGGCTTTCCAAACTGGCGACCCTGTGGAACTTGGCCGACGTACGACTCGGTGGCTTGTCCTGCGGCAGAGTGTGCGACGACGAAGATGCACCCGTTTCCGTATCCGCTTCTTCCTCGACATCGCTCACATTGTGCTCGTAGTATGTGTATCCATCTCCCAGAATGCCGTTGGTATCCTGAGACTTGCGCCTCGCTGTGCTCTCCTCCTCCAGCTCTTCCTTCAACGCAGCATCCATCTCTTCTCCATCGGGCTCCGGTGATGCCAGAGGCCAGTTTGGACGATCCCACAAATCCGTGCCGTTGAGCATCGTCGTATGTCGTCGCTCCTCCGCCGCTGGTCCTTCGGATGCTGGCCTGCGCCGCTCAGACATGGCACTTCTATGCCGTGCTGAACGAGCCGAGAGGGTGGAGGGCACCGGCATGGTCGAGGAACCGCTGCCGAACTACCTCACCCACCGTATGCGACGGGAACTCCAGACCTATGAAGGATTCCCGGCGTAGCGATCGTCAGGCCCAGCGAATTACCGTAGAACATGCGCCGGTTCATTGACTCGTGGGCGTGGTGGCCGGACAGCTGCGAAAACTCGTTGCTTTCGTCATTCGTGAGGCTATCCGTCGTGCTTCGTGATGCTTGCGCTCAAACGTGTTCAGGTTTCAAACTTACTCTCACTCCGCGCGGAGTCAGACGCCTCGTATCTGCTGCGGAGTCCTATGCACAAACCTACAGTGGTGGACTTGTGGAAGACAGCGACTCGTGCAGAAGCGAGTGCACTTGATGATTCTCGGCGAATGAAAGCGTGCGGACCCTTCCTTTCTGCATTACCGTTTTGTGCAATGCTTGGATTCGGTTTGGCAGATTCGAGAACTTCCGCTAGGGAACAAGAAAATCGCCGAGACACATCTTTTCGCATTGCGGCAGAAGATACGACACAAGACAAGAAGTGATTGATTGTTCACGAATACCCGTCGGTACTGCTCGCTGCATTGAACAAAAGGATGCATCGAATTGATGATCGCCAGGGGCCACGAAGCTCAAAGTTCTGGTAAGTTTCAACGCCTCGGGTAGAACTAGTGTTTGAAGATCCGGCAGACTCCTAAATGTCGTGATGAGCGATGAGGTCGATGAAAGACGTCGACAGCAACTCATGTGAAACCGTGCCATTCGCACGAACGACCGTTTCAATATGCAAGCTATGTTCGTGGGTCGTTCGTGGCATAGTTCTACCGACCAGGATTATCCTTCTCGAACAGACCGGTGGAAAGTCTCCTTTCTGGACCCCAAGCGACCTCATTCCTTCTTCTCGCATTCTTCATGATCTCGACCATCAACGATCATACACAAAACCCACAATCTTCCTCCCGACCTTTCTCGGCGGCGGACTGATCACATGTCCACAGCTGGCACTTTTCGAAGTTTGCATATCCTCCATCCAGCTCCTCATCAACTCGCACATCTCCGTCTGGCCTGCCACAACTTCTCGCAGCTGATCCTTCATGGTGTCGAGCCTAGAGTCTCGATCCGCGTTGCCTTGCTGAGAGGTGTCTGCCAGCGAGCGAGTCTGCGAGGAGAGTTGGCGAAGGGACAGCTGAGTCGTGTTCTGCTGGGCCGCGAGAGCTTGTATGGCTGTGGCATTCTGGCCGGCCAAGGTATGGATCTCTTTAAGGCTCGCAGCAACACTGCGAAGGTCTGATTTCAAATCTTTTGAAACCGGTCTTTCAAGCAGAGTGTTATGTATACTGGCCAGTCGATTGGTGAGTGGTGTAAGATCGACTGATCTATACCGATTACCAAGCTCTTCGTGCATCCCAAGCACTGATTTCAACTCTTTGGTGTTCTCGACGGTGGAATCTCGAACGCTGGACAGCTCTGGCACCATATCTTGAATCGCGGCTCGAACGGCCTCAATGACGGCCAGTCCTGGTTCACGAGCGTTGTGTTCAATGGCTTGACGGACTTCCATCGAAGCTGGCACGACTTCTTCTTGCTCGGATGTTCTCTCTTCCAACCACGTCCTAACAACCGCACAATTATCCTCCACCGCCGATTGAAGACTATCCAGCCTCTCAGTCACCGGTGACAGGTCCACCACAGATCCAGCCGGGGTCGTTTCGGGAAGATTTTTCTTGCTCTTCTTCAACTCCCGATGCTCCTCCACCAGTTGCTCGACAGTCCCTTGTATTCGATCCAGATACGTCCAAAGATGCGAAAGATCCAGGAACCCAGCAGAACTTCTCCGCGGAGAAGCGCTTTCCAGCATCGTGCGTATACGCTGCTCGCTCTCGGCTTGGGCTCGAGCCATGTCTTCCATGTGGTGGGTGTGTCGTGTCAAGACGTCGTTCATGTGTGCGAGCTGGTTCGAGATGTCCTGGGTATTCGCAGACCGTTCGTCCAGCGGACTTTCAACTGCTCCGACACCTCTTCTTCCCTCCACTTCCAATCCAATCCCACCAACATCAATCACACTGTCTCCCCTTTCCTTTCTCACTCCAGCCACCTCTTTCCTCCCTTTCTCCTGCGACAGAACCAACGTACCACGGTTGACGCCCACCAACCCAGGTCTTTGACCAGAAGACGTGCCAGCAAAATGCGTCGCCGCCCTCGGACTCAAAACCGGCCGTCCAACAGCCTGATCATGATTCACAGCAACAGAAGCCTCATCCTGCCTCTCCTCCGAAATGACATTCACATCGCCCTGACCCTGGCGGACAGTCTTCAAATTGCTCGTCGTACGCCGGCGCTTCGGGCTAAGCCACGACATGGTGGGCTTAGGCCATGTTTACTTCGCCCTCATTAATCGATTAATGACCACAAGTCGGATTAATGAGGTACCATAATCAGAGGGCAATTGCTGTTCACCACCATAATCAGATTAATCAGTCTGATTAACCTGATTATCGTGGAAGGCCATCGGATTCCCTCTTTGAGCGATTAATGAGCGATCCTTCGAATAAGCGCACTCGACCTTATTAATCTCCGAGATTAATAAGGTCGTTGGCGCGTTGTGTGCGTGTCGTGGCAATATCGCGTTCTCGTCCATAGATCCGGATATAGCGGTGGAATTATTAGAGGCGGCGGTGGAGGCGGCGGTGGAGACAGCGGTGGATGAGATGATTGAAGAGGTGGTGGACCGAGCGATTCTTCAAGAGCTGAACAATGCGTTGTTGCCTCCGAGGATAGTAGAACGGCTAGTTCACGAGCGATATCGTCCGCCAGGCATTCGCACCACATTAACCGATCGATTCAGAGGCCCTCGAATGATCTAAGACGTCCTTTATGGCACCATGGCCAAGGACGTAACACGCCTGAACAAGGAGGTGTTGTGGAAGCTGATAAGGGCTCTTGAAGACCAAGGACTCACCGGCGTGGAGGTAAGCCCTGAAGAGCAGGTTGTTGTATTCCTTTATTATATTGCTTACAACAGCCCTTATCGTCTCTTAAGGTGGATCTTCCAGCATTCCATCAACGGCTTCCATCGCTATATCAAGAAGATTAGCAAGCTGCTCTGTCAAATGGCTAGTAAATACGTGGAGGTGCTAATAGTGCCGGACCTTCTATACTACCTGCTGAACGACGACAAGTTTATGCCCTTCTTTAAGGACTGCCTTGGTGCACTAGATGGCTCGCACGTTCCGATTCAGAAGGTCCTTGGTGCTAATGCCAACAACTACCGCAACCGGAAGGCTGGAGTCTCTCAGAACGTGCTAGCAGTCTGTGACTTCTATATGCGATTCGTGTATGTGTTGCCAGGCTATGAAGGATTAGCGAACGACATCACCGTCCTTAACGCGGCGTTGAAGAAGGGCCTCAAGGTGCCGGCTGGCAGGTACTACCTCGCAGACGGTGGTTATTCGAAGAAGAATCGCCGCGTGCTAGTGCCTTATCAGAAAACACGATATCACCTCCGTGAGTTTAAGGCCGCGAAGCAGAAGCCTCGCACCAAAGAGGAGCTCTTTAATCTGCGCTATGCGCAGTTCCGTAACTGTATAGAACGGATCTTTGGCATTAACAAGCTACGCTGGCGTTGTCTCGACAAGGGCCCTAACAAGGGCTATGGTGTCCGCATAAACTCGCGGTTCGTTGTATGCTGCTGCGTCATCCACAACTTCATGTATGCGAATGGCCAGTCTCCAGATGCGGACGTGTCGTGGCAGAATCGCGATATCGATGTCGGCTTCGAGAAGCATGAGGGCGAGAACGAGCCGTCGAGTAAGAAGGAACAGGACGCGGCGATGGTGCTGCTGCGTGACCGGATAGCGGAGGCAATGTGGGAGCAATACAAGCTGACTGTCGATTACCGAGTGGAAGAATGAGGTAGTAAATGAGGTAGTAAAGGAGGTGGTAAAGGAGGTGGTGAAGGTGGCACGAAAAACGCACAGTGCGGTGATTAGTCAGTATTCGGAGGTGTTGGAGAGGAGGAAGGCACGGGCAGATCCAATACGCTCTAAGATTCGGAAGTGCTGCACCTTCCTAATTAGGCAATAAATCACTCCAATCCTCACCAAAATCACTGTGCCAGGACTTTTGCACATCCTGTCAGGTATATAGCCATCCCACTCCAAACTCCACACCTCGAATTACCCCACTTCTTAAAAACCTCTTCCTTTTCCACCTCTGTCACCAACTACTACCTCTGTTACTAAACTACCGACTACCGCCCTTTAATACTGCGACTGCGACTGCGACTGCTGGTGCCAGTAATCCACCTGCGACGAATACGGCTGCTGCTGGCCATAACCCTCCGATATCGATGGCAGTTGGTAGTAGTGCGGCGGCTGATAATCATGAGGAAGAGGTGGATTAAGAGGTGCCGGCGTGCGCTGAACAACCGGTGGTGGAGGCAACATGGCTTCCTTCTCTTGCTTTACCTTCTGTTTAATCCAGTATTCAAAGAAGGCATCACCGGCACTAGACAACCCTACAACAGTCTCGGCGTTCTTGTCCAGCGGAAGGATCTTCTTAATAAACAAGAAGCGATCCTCATCCTTCAGCTTCTTGAACGCAGCCGATTTATGGCACTTCAGAATCGACTGCGTCAACACCGACTGAGGAGCCTGCGGTGCGCGCGTTCGAGTAATACCATATGAGTCTACCACCCTCTTCAACGCCATGGCCGCTGCGGAGGTTACTGATGCCTGGCTCTCGCTGTCGACATTATCAGACGGCGGCTCCTTCTTCCGGTGGATGCGTTTCGAAGCTAATAGCGTTGTAGGAGCCGGCGACGAGGCACTACCACCACCGCCCTTTAGTCGCTTTACCGAGCGAGAGGCTACCTCTTCGACATCGTTGTCCCCTTCTGCATCTCCACCACTATCGTTACTTAGTGGCCAGTCTTCTTTAGGCACCGGTGTATCACCTCCGAGCTCGTCCGGCTCAAAAGCCTCGTTGCCAGTCGCCAGATTGTCGCTATACAGGTACTCGCATTGCCTCGCGCAGAGCGGAAGATTCTTCCGGAAGCGACGACAGCGAGGGTTCGCATTGTAATGCTTATCTTCCACCTCCTTCGACGACCGTGGCACGCCATCAACCGGACCGCTCCAACCACTGATATGGCTCAAATGAGCCGTATACGCCCTCCACTGGGTCTTACTATTACCTAGCTTATTGGACACTTGTTTGAACGACAAGCCTCTGTTCAGCTAAGCGAATATTACCACGCGATGCTCCTTATTCAGTGCCGCTCTGATGTCCTCAACATCCGTCTTCTTGAAGCCATACGCCTCGGTTATCTTGCCGTCGTCTTTAAGAACGACAGCGGCATCAAACAGCTCCTTAATTATCTCCTTTGGCCAGTCAAACTTCTTCTCTTTCTCGTCGTCCGCCAGTTCGGAGGCAGCTCGCTTGCGTGGCATGGTAGGCGGTGGAATCGAGCGTGGAATCGAGCGTGGAATCGAGCGTGGAATCGAGCGTAGAATCGACAGTGGTGGAATCGACAGTAGTGGAATCGACAGTGGAAGAATCATGAACAACAGCACTACCACGACGACGACGACGAGGTGACTATGTGCCAAGGTGACTAACTAAGGAAGGTATAGAGCGAATTGATGAGCAACTGATTAATCGCAGGTGAACATGGAACCTCATTAACCGAGCCTTATTAACGACGACTTATCGACTTATCGACTTATCCTCATTAATCGATTAATGAGGGCGAAGTAAACATGGCCTTATTCCGGGTCGCCGAGGCTGCGGTCTCAGCGCTGTAGGATGGAGTGGAGGGAGAAGACATTCTTCGGAGAGTACAGTCTGGACCACGGGGAAAGACGAAAAGAGAAGCAGAGAGGAGACTGTTCCAACCGATTCATGCCGCGTGTAAAGGAGAGATCGGTACTTTTAACCCGGAAACATCGTCTCGTCTTCTCATGCATCCATTCGTAGCCACATCAATTTCATTCCAAGTGCATCCCATTGCTGGTAGAGCGGTCCGATCTTGGCGTGAGAGTGACCTCTTAGTGCGGTCGTCTTCCCTGTCGTGCCAGGTTGAAATCGTGGATTCGATTGGTCAGATCCTTCAAAACATGGTATTTTCACATATAGTCGACCGGAGCAGGGGAGGCCTTGTAGGTACCTGTCTCCACCGGACGAGTTTGCAATGGGATGCTGTTTGTCGTCCTCGCTGAATGCTCGCCTTGAAAGATCATGCTCGTATGCCTCAGAAAGATGCAGCGGACTCCAGCCTGCGGTCCTTCGTCCTGTCAGTTTGAGCTCAGCACCGTTGCAACCGTTCGTGCCTCTCCGTCACTCCCCTTCTATCCCAAATGCCGGAAAATCCAATATACCGAAACAAAATAAACCTCCGCCTCTTGCCTCCCCCTCTCAAGGCCTGCTCAAATGCGAGTCCGCCCATCTCCGGATCCTCGACCGCGAAGAATCCTCATCATCCGATCTCGGCTCATAAGCAGGCGGTGGCGTGCCAGTCCTCACCGCAATATCGTACGTCGGCGGAGCATCCATAGTATCCACAGAGCGGCGAGCATGTCTGGGACGACGAACATTGTACTCGCTCGCGGAAGCGCCAGCACTGTCACCCTGCTCCAGCTGTTCCAAATGCCTGACCCACAAACTCACAAACGGCGTCGACCCAGCCGCAGAAGTATCCATCCTCACCGCCGGCGTAGGCGCAGACGCAACAGGAGCGACATTCCTCGCCGCTTCACTCCTCGCCTCCTCCGCCTTGTCATAGCTGTTTCTCCCTCTGTCCGCCGCCGACGATCCACTCGAACTGCTCGAACTCGTACTCGCCCTCCGTCGTTGTCTGAAGTCTGCGATCCAGCGGTCGCGTTCGCGGGTATCCATGACGAGAAACGCGACCCATTCGCTGGATGAAAGTTCATCCGGCTCGATTTCGCGCATGCGTAGGACCGAGGCGGCGAGGTGGCGGCGTTGGATGGAGAGGGGGCGGTTGGTGATTGCTTCGACTTGGAGGAGGCCCATACCGCCCGTGCGGATCGCGGGTGTGTTGTACATTGCTGGGCGGCGGGCGCGGGGAGCCATGATTGCGGTTGAGAGGATGGTCCGAGAGGTCGTTTGAGGTCGCAAAGTGGTGATCGTATGTCAAGTCAAGAGTGCGGGCGACAATCTCTGCTTTGCCGTGGTTATTGTCTCTCGTCAAGCGAGAGAAATATGTGTGATTTGGAGAAAGACAGGATGTAAGAGAAAGAAGTGCAACAAGACGAATAGACTCAAGTCTCCAAGGAGGGAGAGGTCGCGTGTGGGCCGACGCTTCCGTCTTGCTCCTCAATCGTGATCGCTACTTCCTTTGACTTTACCAAGCCTGCAGGTACATCCCGAATCCCCACTGCTGCTTCCATTTGCCAGCAAATCATGCTCTGTCAGCGAGATCTATCGAATGTGGAACTCGACTTGGCTGGACTGGTGGATGGGAGAGGCTGGCCGAGGATTGCCGGAGCTCGACATTGCTCTACCTTGTTGTGGTAAATATAACCATGCTTCTGCAGGAGATGCCGTTCACCACGATGTCAACAGCATTGAATGAAAGCATTGCCTGTTCTTCCATGGAACGGAGATACATCCTCTGTAACTCACGCCAATCTTCGTATGATCAATGACCAGTCTATCAGTGAAGAGGGGCATATCTTCCAAATGGCGGGGCGAAGATCTATCAACGGCAAAGTGGAGCATGATGTAAGCAGCAATACATCCGGCGGGAGGCTTGGGAGTTGGCAGCTGAGAGTTCTCTCCATCCACGAACGACAATCTGGGCACTTGGCGGAGGATCTCTTTCACGTGTCATATTGCGGCATTTGTCGACACGTCCATGTCATGGTCATTGCGAGATTTCCGGGATCAAAGTCCGGCTGGAGTCGAAGCTACTCATGGTTTACCGCCCAGGTCGCTGTATACGTGTGCAGTATACGGTACAGCATAATCCAAGTCGAACTGTCGGTAAAAAGGCTGGCGGGAATGACCCAGAAACTCCAAGCAAACCCAAGGTAAGTAAGTCTTCACAATCACAATCGATTCGCCTTGATCGAATCCAAATCTGCCCTCGCTACACCAGGACCATCGACATTCGACGACATGACAGATCAAGGCAGATCATAGCTCTTCGCTATCTCCAATTGCATCCTCTTGTCGAAGTATTCGGTGTTGAGCACAGCTTGAGTCGGAGACATGCAGCTCGCAAACTTCCTCAAGTCCGTGCAAGAATACCACTCTTAACCCCACCGCCTCCTTGAGTCCTCTCATATGTGATAGCAATCGACATACTTCCTCCCAATGGTCGAGGATACCGACTTTGAATTGCCGGTATCGTGTCTAAAGGGTGGGACCACGAATTCATGCTTTGGCGCGACACCCTCCGTATGAGCATATCGTCTCTTGTTCACAGTCGATGAAGAACCGCCAGGATCGGATTTGGACCTGCCTGCACATCAGGACTGTCAACATCCAACGACATGGTAGGTCGAAGTACAACACAGCCTTCCAATCCCCTCACCCGCCCTCCCTCAACCCATCACAACCTCGCCAAAGGCCCATCACTCCTCACCACCCCCAAACACGCCTTCGAAATATCCTCCACCCTCGTACACCCCGTCAACTGCATACACCTCTTAAACTCCGTCTCCAACATTTCCAACATCCTCTCCACGCCCTTTTCCCCATCATACGCCAGTCCCCACAACACCGGCCTCCCCACCCAACAACACTCCGCCCCCAACGCCAACGCCTTGAAAATCTCTGTCCCACTGCGGATCCCTCCATCGATATGGATCCTTATCCTCCCCTTCGCGGCTTCCACACATTCCGGGAGGGCATCGATACTCGCCGGCACGCCATCCAATTGTCGTCCACCATGGTTACTCACCAGAATGCCGTCGCATCCCCACTCGATCGCTTTCAAAGTGTCCTCCGCTGTCAGCACGCCTTTGATCCAGATCTGCATCTTCGTCACGGATCGAAGCCACGGAATCTCCCTCGCCCATGAGTGGTCGTCCACCATCACCGACGCAAATCCGTCGTCATGTGTCTGTTTCCGAATCTGCTCCGAGCTGCGCTTCATGATCGGATTCCCCAGTCCCTCGGGAATACGAAAATCATTCCGCCATTCATTATATCTTACGCCCAGAACCGGACTATCAGCAGTCAAAAAAATCGCCGTACAGCCCTGCGCCTCCGCTTCCCGGATAATACTAAGCTGCAAATCCCGGTCCTTGAGCGTATACAGCTGAATCGCATGGGCGATATCACCCACTCCTTTTCCCGCGGAGCGGATGGCGGAGATGGAGTAGTTGGCGTAGCTGGAGATTCCCATGTTCAAGCCGCGGCGGGCGCAGGCCCGGGAAGTGGCGAGCTCGCCGTCGGGGTGGGCCATGGCTTGGAGTCCCGCGGGAGAGATGCAGAGCGGGAATGGGATGCGGCGGTTGAGACAGGTGGTGGAGGTGTCGCATTTGGAGACGTCGGCGAGGACGCGGGGACGGAGGCGGTATTTGGCGTAGGCGGTGGTGTTTTCGGAGACGGTGATTTGGTCGGTTGAGCCGGAGTTGTAGAATTCTGGGAGATTTCGTTAGTTGGAGTGTCCTGTTGAGGAGGAATGGGTTGGCGTCTTTGTGGTATATACCTCTTGCTGTTCTGGTGAGTTTCTTGTCGGCGGCTGCTTTCAGGTCGGCCATGCATAGAATCTTGAGATCTTCACCGCTGGCGGGGATGGGAATGGGTTGGCCTGCCATGATGGAGGAATTGGGAAATTGCTATTGTTCTGATGTGAATGCTAACCAAGTCGAAGAGAAGATGTGATGTGCATGAGCCAAAGCACATGTATGGCTAGCAACATGTACTGGAACGGTCGAGCTGAAGGGCGTAGGAAAAAGTGGTACCTCCGGTGGTTTTCTCCCGGCGTTCCGATCTTCGGGTCTGGAGCTCATGCTCGAGGTTCAAGCTCCCATGTTGATCGTATCCTCTCAGAGCTAACATCATCGTTGTTTAAGATGTTCATTCTTAACCGATACTCATACTCCGGAACTCGATCCTGTACGACGCATGGGGATGATGATTGACAAAGTCGAACGGTGGCTTCAGAAGAGTCCACCTGAGTCACTGCCATGAAATCGACGACCAGGTCTCTGTCCGCGTAGATGTCCATTTGAGCGACCATCGAACTAACAAGAGACCCGCTTTACCCAAGTCAGTCATGACCTCCCAGAACACGTCACGACTGCCACAAGTCATCAGGAGATACGGCGAAGTCGCTGAAGCCGTGAACCATCGGGAGATGAGACGATCCGTCGAAGAAATCGCACATCGATGGAAGCCGCCTCCCCATGAAGAAGAGTATCGCTGCGAAGGCTGGACGCACGAAGGCGCGTTCACCAAGACTATATATCAGGAGGCCTTGAATTTCTTCGGTGGATCCGGAAGCTGCCACAGTCCAGGCGCCACAGAAGCAGAGGTACACGAGCAAATACAGATCAGCCCAAGTCTCGAAGACCTCATGGACTTCGTTGAGGAGCCTTTGATCGAACCGCCGTTGTCTGCAGATCGGAGGAAGGTGTTGCTCGAGAACATCAAGTCGGGGTTGAAACAGCAGGCTTCGAGTTTGGGAGTTGATGCCACGAACCTGGAGTTGCCTGAAGATCTCGATGTACTATATTCGACTGTGATGGGTATCAATGCAGCTGGAGTTCCGGCCGAGACGAATTTCACGCAGCTCGTCTACGCTCACGATGAACGAAGTCGTCCTCCGAATGAGATGCCGTATGAGATGTTCATTCGCCGCGATTCATATCTCGGGCTCCGGATCTGATATGTGCTCTGAAAGTGGGCGGTTGCGAGCAGCATCGTAATAAATACTACGTGCTTACCGTACCAAAGCGGACGACGGATATGCCTGCTGAGGCGAAGTGGAAGATCTGGGATCTGCGCGAGGTCGAGCATGAGGAGTATGATGATTTGGCGGAGTTCTTGGAGCATGAGACCAGGCATGTTAAGGAGTCCAGAGGAGGGGTTCGGCTGATGTGGGTTGTCATCTATGAGCGGTATCCAGGTTGATGCATTGCTGTGAGTGTTGATCACGAAGAGACAGAAGGAAGGAAGGGGAAGACAATTAACCGACCCCCTGGGAGCAATTGATTAAAGATGCCGACCCCTGCCCATGAATATCCAATCACAATTCTGCTGACTTGCTGACCTTCGGCGGATTTCAGAGCTCCAAGCTCCAGTTCCTCGTTCCTGACTGACGGACTTCGTTCCCGGCTCTCCTCAACGGAAGAATCTTGGGGAAGTGATAAACCGAAGCGAAGACCGACTTTCCTCCTCCAAGTTCCTCCTTCTCTTCTACAACAACATCCAACAAAACCCTTCAGCGACCAACAAGACCAAGACAACCACCACGACCAACAACGACCTCCCATAACCTCAAAGCACCACCAACATGTAAACCACCCCCCACCCCTCCCTTTCCACCCAACTAACCCCCCCTCCCCTCCCAGGCCCGTCCACCCCGCCACAGTCCACTTCCCCCTCGCCTTCCTCTCCCTCTCCTTCACCCTCGACATCCTCGCCCACACGCAACCCTCCCTCCCAACCATCCTCTCGACCTCCTCCCTCCTCTCCCCCACAACAATCCACACAACCTCCCACTCCCTCCTCGCCCTCGGCCTCCTAGCCTCCATCCCGGCCATCCTCTCCGGCGTGCAACAAGCCATCCTCTCGATCTCCAAACAAGGCCTCTTCGAGCCGGACGGCAAGACGATTAAAGAGAAGAATAAAGTTCTCATTTCCCATGCGATTGGGAGCGATCTTGCGGTGGCGGCGAGTACGTGGTTGTGGTGGGTGAGGAGTCAAGAGGTGGGGAATGTGACGCCGAGGGGGTGGATGGTGGGTGTGGAGGGTCTGGTGATGGGTCTTTTGTTTGCGAGTGCGAGTGGAGGGGGCAGTTTGGTTTATAATTATGGCATGGGGTTTTCGAGTTTGAAGACGGCGAAAGCGGTGCAGGCGAAGAAGAGGAGTTGAAGGGGGGAGCTTGTTGGTGGACACGGTAGTCAGGAGACGGGGCGACAGATGAGACACAAGGACATCAATGAGAAGAAGAGCATGGCTTATGATAAGAGCTCAGAGAATGGACAGGACTGTGTTCCAAGCAGGACTGCTATTGCCTACATCTCCAGCTGTATCTTTCTTGACACCCGCGTCAACTGTCTTCCCAGATTCCTCCCAGATATCGCCAACATCGCACCGCCCCTCAGAGCTTCGCACCACTACCCAACGCCTCCTCCCTCGAAATGACCGCCACCCTCCTCGGCCCTCCCTTCTGGAAATCCACCAACACACACTCCTCCCTCACCCCGCTCCTCTCCAGCCCCGCATTCTCCAACTCCGGTCCCGGCCGATTCAACCCCAACACCGCCCTCCCGTCCTCCCTCGGCTTCCCATCTCTCGGCGGCTGCACAATTGGACTAATACACTTCTCCGTCCACGGCGGACTCCCACTCTTCACAAACTCCACCAACGCCTTCCTCCGATTCTCCAACTCCTCCCTCGGAACCGCCTCTTTCGATATACTCGCATAATCCGTCGGCGCCTTGAGATCATCAAAGTGCTGTGCGATTTGATGGAGGAGGTAGAATTGCGGTGGGAAGAGGATGATTCGCCCTTCCTGTGCGAGTCGACACCATGCGCTCGCGGGGAGGAATCGTGCGGTTGTGTGTTCAAGCCCTCCATCGGTTGTGGGAACGGGGATCCGCACTTCCTCCTCTTCTTGCTCTTTCCCCTCTGCTCCCAGCGGAGTCGTAGATTGCGTCGGCAGGAAGTAGAGGTACATCTGCGTCGTAAACCGTTTCGGCACATTCGTCGGCGTCACCCATCGTGTAAAAGGCAACAACCCATCCAAATCCGCCCGTCCACCTTTCTGACTCAACCACTGCGTAAACGGCACCTGATTCCCATGCACCGCCTTCCTCCCTTCCTCCCTCTCCTCCTCCGGCACCTCAATTAGTCTCCCAAACCCATTATTCCTCGCGAGCAAGATCCCCGATTCTTCAAACGTCTCGCGGATCGCGGCCAGGCGGTAGACTTCGCTGTCGACGTGGCGGCCAGGATGGTCCGGGGGAGGGGCATCGCCGTCGTGGAAGGTGGAGACGTTGCCGCCGGGGAAGACGTGGGCGGAGGGGAAGGAGGAGGATTGGCGCACGCGTTGGAGGAGGAGGATTTGGTTGTTGGGGGAGATTACGAGGACGGAGGCGGAGGGGCGGGGGATGGAGGGGGGAGGGCGCTTTTTGGGGTTGGACGATTCGGAGTAGCCTTTTGTTGAGTAGCCGTTGGACATGGTTTGTTTTTGGAGGTCGGAGGTGAGCTGGGAGAGGGGGGTGGTTGTGGTGGAGAAGACGCGGAGGGAGGGTGGGAGGCGGAGAAGACGGTGGAGTTGATGTGTGAGGGAGGGTGTGGTGGTTGTGAGGATCGTTGACATTGACGGGACGAGTCGAGGAGAGGGAGGGAGGATGTTGACGATGGTCTCTCTGGTTGTTCGGTTCTCACTTTCACGGTCGGCCCGAGCGGGGCAGGGGGAAGCTGTTGTTCAGCCGAGGCGTTGAACTAGAAATATTCAAGGGCAGCGACGTCTGTTCTACCTCACTTCATGCTTCCATCCTTCCATCTCAACATCACAACTATCGTGACAATAGTAGATGACAACATGACCATGTTCATCAGCACATGGATTGATCAAAGCCCTGCCGAGCCGCGATGGAAGATCGTATGCGACAGCGAGAAGAATGAGAAGACGGCATTGCTCCAACGGTTCTGCCCAACGACAATTTCCTCAATCCGGATCCAAGAGATACGGGCCTGGAGTTGGTACCGTGAAGCCGCAGGACAATGGGTCTGGCTCGCGACGTAAGTGGTAAGGTGGCAAGTATAGCTCGACAGACCAGACGACCTTCGCCGTTGCTCCGCTGCGTTCAAGGTCTGAGCGAGGAAAAGGCCATCGTGGAAGCAATCTCAGGCTGAACTGGCGGAATCACGACATGTGAGCATGGTATTTGCCATTCGAGACCAGATGGTTGGAGACGGCGGCATGCGAGTACGGATATGCCAGGTCCTAAGGATTCCCGCAGCTCCAAGCCATGGACGAATGCAAAGAGCAGGCGCTTGCGCGAAGAGCCACCGTCGGCTCCGTCGTTGGTCGTGTGCCTGATCAAAGAAGTGTCCAAGACTGGTGCTGGAAGCTCATCGGCCCTGACCCTCCCGCTCTACGATGTTTGCTCCTGTGCGGTCCGGCTTACATATGCAGTCGAAAATGCACAGAAGACAGCATTCAAAGTCCGCAAACCAGCGGTCTGCAGGTAACCGTTCGCGAGAGCCTGTCCAGCTAATGTCTGTCTGCAACGCCCGCCGATCCGCGATACTCATGCAGCGCTGTCCTCTCCCTCTGCGCGTCAGCCTCCTGCAGTCTCGCGTTCCTGGAGCCAATACGTGCCCACGCGGTCGCATCGCCAGTGTCCGTCAACGATGCACGTCCAAACGCAACGCCCAAAGGACTCCCGCGAAGTGCAGTCGACGCGTCCCGCTGCGCGTCTCCCTCCCGCTTCTCCCCTCTCCGGCAGAACTTCCCCCTCCACCGGGAGAACTTCCATCAACTGACATAGGCCCCGCCAAATCCGTGATATTCATCAATCGCACGAATCACAAGATGTGAGCTTCTATCAGGCCTTGTAGCGCAATCGGTAGAGTGCTGGTTTCCGACGCCAGAGGCTCCGGGTTCGAATCCCGGCAAGGTCGATTCTTTCTTTTGATCGGGAGGTTATGTGCAACTTGTTTTTGCTTTCATGCTGTCTCTTTTTTGGATCCTGCTTCGTTCGTTCCTCTCTTTCGTTTTGGCTACTTTCCGATCCTATCGTTTTTAGGTGCGTGCTAGGCACATGTTGGAAGAGCAGAACCTGCGCGGAAGCACATGGACCTTCCACATCTTGCACTGTACAACGATGTGGCAATCATGAAGGCATCGACAACAGGCTCGATCTTCTATGCAGTGGTGTCTTTCGATCATTGCAATTTGCGTTCGGTCATTCAACATGGCAAACCTGCTAGTACATTCCCGTCGGCCCACTCAGCGGAGCACGACACAGCACCAAACACTCGACCCGTACGCATCTACAACCCTGGCTCACGATCTCAATGAGCAAGATGTTGACAGCTCTGGAGACACTCAATCTGTCGAAAGCGGGTGCGAGCTTTTCAGATATTTACCATCGCTAATATGCACCACTACAAGCGTCACCCCACTGCGCGCCAACGCCTGCCGCCTCTTAATGCCTCACGATGATGAATTCGCCGACCTCAAGCCTCGCCACGAATATTTTCGGGCCTTGAGCGCCATCGGGACATGACCTTGAGCCAGATAGCGGGAGTGCCTGAACTCCCACTGAAGGAATCCGGGACCTCCCATCTCCGCGCTGCTCTGCGCCGCGGCCACAGCTGCTTCTCTTCGTGCCAGAACTCCATGTGTCCTCTGCCCCTGAGGGAACTATACACCTCGCGTGCCAGCATCGCGCAATGAGGCTCAACCGGTCAACATGCGAACATGCATCAAAAACGAAGTGAAGGCATTCTTCACCGATCTAAATGACCTGATGCATGGCTCATTACTTGCGCTTCCAGCGGATGGCAAGCTGTCGACTATCTGTCTGTCGGCTCGAAGCCACAGTCGCCATACGCTCATGAGACACATCATCACAACACCAAAGCACGACCCGGCAGCGGGCCATGCGTATGTACCTCTGATGCTCAACGGGACCATTTCCATGAACAGGCGAGGAGATTGCGACGAGATCTTGGCGACGGTTGTGATATTCGACTGTGGCCTTGTCCACGTTCGGTGAGTGTTTTGCGCAGTGATTCCTCACTTCGAGCTCCTCCGCGGGCACGTATTCGCACTGCAAGTTCGACTGCAGATCCTAAAGAGGGTCGGGCACTGCTTGAACGCGCCCTTGGTCCTGCAACCGCACGTGTAATTGGGATATCCCTGTGTGCACATGTTCAGCGTAAGTGAGTGTAAAAAGCGGTTTTGTGATAGGAATGATTGATGTTGCGGTGTAGTCTTGGTTGTCCTTAACCTTGTCAACCTGTTTCTGCAGGATCTTGTATCATTCCATGCGATTCCCGTGCTCGGCCTTGAGCTTCTCAAGCCGCCCCATCCGTATCCTGATTCTCTACTTGGCACCCTGAAGCTCTTGCACATGAATGAAGGCCATGCCGGTAGCTTTCGATGGGTCCACGGAAGGAAATTCGATGCCTTCGGCGGCCTCTTCGAGAAGGTTCACGAAAGGAGATTCGGCGCGTTCGAACGCCTCGTCGAACAGGCTCACGAAGGGAGATTCGGCACTTGTGCCATTTCGAGGTTCGTCCTGTAAAGAGGTGCTGGTCGATGTGCCGTGCTTTGAAGAGTGAAAGTGAAGCGGCTGTTGCGTTCCCGCCACCGAGGCTGTTGCCTGGTACCTACTCCTCCTTGAATCGTGGAGACTCCACTGGGTGACGATGCGCCCACGATGATGGTGGTCATCAACTTACCCATACAGGTGAGGAAGGTATACCCTTCACGCCAGGCCAATGCAAGGCCAGACCGCACGGCTGTGCAGCGAACATCACCCAGGGACCTTGTAAAGTCTCACCTAGCAGAAGCTGATATACACCAGGTAAAGGTGAGTTGTGTGGATCTTGTCGACCTACTCCGAGCAGCCAGTTCAGGAGACTTCTCTTCGACTTTCGTTCGATACGGGCTCACAGCATTTTGCGACTATCCAGGAGCACCTGCTCAACTCGGCGAAGCTCCAGACGCAGGAGTTCAGCGGACTACCGCTTTGTTACAACTGCATAGTATACTCTGAACTTTTCTTGTTCGTTCAAGTGTTGAAAAGTGCCTTTTAAGAAGTCCGAGAAGTATTGCTAGATACTACATGGCGGTGAGATTGAGCGTTCCAGACTGAGATCCCTCGCACGAGGTTGCATAAAATCTCATGCAGCATCTTTTAGCTGTCGTCTGTTGGTCCTAGAGTCGGCTTCCTGGCCGCTCCTGGATGCTGTCCCGGCTGGGGTTGAACTTAATCCATCTCCACGGTTCGGCGTCGCTTGTGGAGGTCTGGAAAGGTGAGCGGATGCAGAGCGACGACTTCGCTTCTTCAGAACTACACACTCTCGATAGGGAGTCTGCCCGATGGAGGCCATGGACGTCGCTGGGTCAGGGGAGGGTCTCTCGAAGGACTTCGGTGCCGTGGAGAGACATTTTGGACGTGCTAGAACGGTCAACGTCGATAGCACTGTCCACCTCAACCTCGGCTTCTTGCTCCCGGTGCTGGTGCTTCACGAGTGTCTTCCTCTTTCCACGCTGCTTCTTTGCAGCCCTCTCGGTTTGTGAAGCCTTCCTCCGCTTCGATGGCTTCGATGCGACACTTCTTCTTGATGTGGGAATTGGGTCCTCCACTGGTGGTTTTGTTGCTGCTGCGAAGTTCTACCATCGTCGCGACAGTATCGTGGAGGTGTGAATGTGAAGGTGAGATGATGAAGTGTGAATGTTTGTTTCCATAAACCATGGATTTTTGAGGTGTGAAGCCGGACATCGGCCATGGAGGTGTCGCTCGCCGTGTTGGAGGTCCATACGATCAGGACTGTCTCTGGCAGGCGAAGTGTTGTGGAGGCTGTACGTAAGTGTGATACAGCGTTAATCATGCCTCATTGACGTGGGGTCAGCGTCGTATTGGCCGACGAGTACTCGCATGTTTGACGGTCGTTCATCGAGCAGCAGAACAAAGCGAAGCCGATTTCCCAGCAATTCAAGCTCTGAGACCTCGTCTCAACAAGATTGACTGTTCACATCGGCTCCAACCATCTCATCACGTTTGATGTAGCACACTGCTCGAAGAATCCCTCTTACGGACAAAGAGACCCTCGTCCATCCACACTGTCACATTCGACCTTTGTGCAACTTACCCCGACGGATAAAGACATGCGACATGTCGGGACCCGAGATTACCCAATGCTCAAGCACGACCTACGACAGGTTTGTGATGTGTTGCAGCGGAATTCCGCGAAAGGAATGAATGGTTGTGCAGGTACCCGTTGTGAGACATGCGTGCGGAAAGAAGCTCGCTTGTACGTCTTGAGGTGTGATGGACAAAGACTGCTGATCATCTGGGTGTTTGTCTTGGACGAATGCTTATTCCGAGCCCCTCTTTGAGAGAGGTATGTGCAAGAAGACGCGAGCAGGGAGTAGGAGGGTACAGGATACACGATCGTGTGGCGGTGGGCTTATCATACATGTTATCTCAGCAAGCACAGACTCATCTTCGCGAGGGCCTTGCATATTTAGCGTGAATTAAAGACCCCACAAGACCCAGGTAGACCCCGACTAATAAGACGACTAGATTTGATTAGTTAGGTTAAAGTCCTTCGCGAAGCGTCTAAGAGATTTTGGTTCTATGTTTAGTAAAGCGCGTTTAGGATTCCGACTATATATAAATCTACTTATTAACTATTATATAAACATCGCCTCTACTATCTCCGAACCGGGTGCAATCGTAAGCGCCAAAGCCGATTTATATATTGCCTACATTTTAACGGAGCGCCGTCGCTATATAACGGTCGATATATACCTTCGCGTCGAAAAGCGCGTTCGAGTAGCGCGTTTAGGATTTTAGCGTCTACGCTAGCGACGACGACGACGACGAAACCGCCCCTCGTTTCTTCTAATAACCTATCGCGCTACTTCGATTGCGCGGGTATACTAGCCTCGTAGAAAGAGATATCCGAAAAGAGTAAGACTCTAAATAAAATAACGCGTCTATCGATCTACTATTTCTACGTATCTAGTACTATACTAACTACCGCTTGTCGAGCGTAGAGTAGTTACTACTTATAGCGACGACGTGTCTCGTATCGCTATCGCGTATCCGGTCCTCGTACGTTCGTCCGTTATCGTAGTCGTAGTCCTCTATATCCGTATCTATAGGCGCGAATTACTATCGATTTCGCTAAAACCTAACTTAATCTAGTACACCCTAACTAACCCCGGTATACCTCGATATACCCCGAACTACCCTATATACTCGCTCTACGTTATCTTTCTTATAGTATAGTTAAACCCGGCCGACCCTAATATACCCCGAGCGACCCTAATATATCCTAAGCGACCCTATCTTATCCTAAGCGACCCTATCTTATCCCTTCCTACGGGAGTACTATTTAGTATTACCTTCTTATAGAGTTCTCTAGTGTTTACGGTCGATTATAGCTAAACCTAGCGACGCCCGATTAACCCTACTATACCCCGACTTAACCCTAATATACCCTAACTTAACCTTAATATACCCCGACTTAACCTTAATATACCCTAACTAAACCCGACTATTTAGAGTACGATGCTAGGTAGGCTAAAGATAGTCGATAGGCGGAAGAGGTTATATAGGCGGACCTAGAATCGGCGTATACTAGGGGTTAGCGCTAAGGGCGGCCGCGATGCGCGCACCGATAGAGTTCCTACTAATAGAGTTCCTACTAATAGAGTTCCTACTAATAGAGTTCCTACTAATAGAGTTCCTACTAATAGAGTTCCTACTACTAGTGCTTCTAGTAAGTAGACGAGGAACGCCGTATAGCCTACGGCTAGACCGTTCTATGTTCGCATCGATACTATTCCGACCTTAGCTATTAATAAGCTCTATAAGGTAGTAAAGGAGTATAAGGAGTACGTCTCCCTTTAAAAGATAGTGTTAAAGCTATGTCTTACGCGATTATTTAGCTTCCCTCCTCGAGAGGAGTAGACGCGTATACTTCGTCGGTTAATATACTATAAGGGGGATACGCTCTTAATCGCTCGCACTAGATTCGGTAAGAGCGTAATATTCTACGCCTTCTCCGTATTAACGCGTAAGGTTACTATTTAGATTATACTAATTAGTAAGCTCGGCGAAGAGTAGACGGCGGATATTATTCGTATTAGCGATAGTATAGCTAAGGCGGTGTTACTAACCTCGGAGGCAAAGAAGAAGCAATAAGGCTTACTTGCTCTTATTAGTAATAGGTAGTGTGCTAACGTACTACTCGGACTAGAGTAGGCGTCGTCTAAGGCGTTTAGGACATAGTTAAAGAAGCTATCCTCGTCTACGAGCACCTAGGTCCCTAGGATTAGTATAGTAGCTATCGACGAGTGCTATACTATTACGAGTTAGGGTAAGGAGTTCCGTAAGTCGTTTATATAGCTCGGCGAGCTACGTAAGCTATTAACTAAGGATGTCGTATAGTTTAGATACTCCGCTATACTTAGCGAGAAGGCCGAATAAACTGTCCTCCGGTCGTCTAGGTTTCGAGCTATCGGACGTAATATATACTAAACCGAGGTCGTACGAACGACGATCGACCGGCCGGACATTATAATCGTTCTACGGCTAATACTACGAGGGAAGCTCGGAGGCTTCGAACAACTAGGGGATTTCTTAGATTATATAGTTACTAACGGCTACGTAACGCTATACCGTATCCCGAAGACCGTTATCTTTATCGATAGCCTCGGAAGGATTACTAATAGTATCGAGTTCTTCTATAATACGTTAGTACGTATAACGCGCGATGCGCCGCCGGCGGATCGATATATTAGTAGTCCTAGTGTTAGCTACGATATCCTAAGGATCGTCCGATCGTTTACGGCCGATACGCCGCCTTTTAATAAGGAGGTTACGTATAGCGACTTTAAGAACGAGGGCTCTACCGCTCGTATAGTCTTCGCGACTACCTCTCTCGGTATAGGGGTTAATATACCTAACGTAGAGAGGGTAGTAGTCTAGCGCTTCCCGATCGGTATAGATCTCGGTAATATATAGTAGCGGCTCGGTAGAGGCGGCCGTAGTAAAGGGCGTACTAGTATCGGGTATCTCTTCCTTCCGTATTAGGCGTTTAGTAGTTAAGGCTAGTATCGTTATAGTAATAAGCCGCTGTTTAAGGATAGGGTTATAAATAAGTAGGGGAAGGGGAAGGGGAAGGGGAAGACGAAGCGTAAGCGAGGGAGTCGTAACTAGTTAGCGGTCGATCGTAGACAGAGTCGCCTAAGCTAGGTATACGTTATCGATAGCTCTAGCTCCGAGTCTAAATCTACGTAAACCCCGGGTTAGTATAGTTAAACCCTATATAACTCGTAATACCCCGGGCTAAGTATATATACCCCGACTAATGTTAGGCCTATAGAACTAGTACTACTATTCTAGTCGAAGACGGATATAGCGCAACGCCGGGCCTTACCTATCGAGTAGAGGGATTTATGCGACGCTTTATACTATCGTAAGGTGTTCCTCTTATTCCTAGGCGAACATCGACTCCCCGTTAGTACTACTAGGGTTCCCGTCGATAAGGGTAGGTACTATAGTATATATAATCCGGACTAATTCCCGGTTAGTCCGTTTACCCTCTATACTCTACCGGAAGCGCTAGTATGTCCTCGTAAGCATATACGTATATAGTTCGTACTATAGGCAATCGAGACGTAGGCCCGAGAGAAAATTAAGTCCGAGTACTAATAAGCTAACTATCGAATAACCCTACCTATTAATGCGTAGATGTCTACTAAGTTATGTTAGGGGCTCGCGTATACCTTCGTTAATAATAAGCGGTGTAATAGTATAGACGACCTCCTATCGAAAATGCCGGCTATTCGACTACAGCGCCGGTAGACCCCCGAGACGGGTAGAGATCTTATATAGTCGATATTAGGCATTATCTTAACTAGCTTAGACCTATACCGGGACTACGCGGTTGCTAAAAGGAATCGTATAATAGAGTCGAAGTCGCGGTCGTAAGAGTTAGCGTTAGAATCCGGTTCGGTAGACGAATTATTACTACCGTCGGCTTAATAGATCGAGCGTATTAATTCGAGGGATAATATACTTACTACGCGTATTAAATTAAAGAATATAGCCGATCGTATAGATGTAGGCAGACCTCTCGTAGCTCTAGTAACACCCGCTACGAACGTCTATTATTCTTTCGCTACGTAGGTATCCGTTAAAGACTCCTTCGTCGCTACCTCGACGGTTAGCGCGGAGGGCGTAGAGAGTATAGCGACATCCTTCGAGAGAGACTTCTTACCTAACACCCTTCGTCTATTAAACGACGGATATTCGTAGTCGGCCGCTGCCTTAATTAACTCGTCGCCGCCCTTAGAGGGTGTATAGGGCGATCGTCTATCGTCGCCTTTATATAGAGAGGATTTTATATTATCTTCGCTAACTTAGCGTTAGTTCGTCGGGGCCTATACGATGCTACTACTACGACGAGTTATACCGCCGTATACGGACGTTAGCGGAAGACGCGGTATATTACCTTACGTAACCTCGTCGCTATAGCGTAATCCCCGACCTATACTATCGCCGCTTACGCGCTATCGGTATATAGATCCGAGGAATCTCTTACTGTCCGACGATAAATTACTACCCTCTAGGTAATATACGTGCCCCTTCGTACCGGAATTCGACGTCGATTTAATATACCCCGTAATAACTACCGATTCTACCGTAGAACCCGCGAGAAAACGGAGTATCCCTATATACCCCGCCTTACCCCGCTACTAAATATAGTCCTCCGCCGCCCCTAGTAGTTAATTTCTACGAAATACGCCGGCCTCTACTACTCTTAGTACTAGATTTTAGTAAAATACGCTGTCCTCTACCGCCCCTAGCGCTCGGTTTCTATAAAGTACGCCTGCCTCTACTACCCCTAGCACTAAATTTTAGTAAAATACGCTGTCCTCTACCGCCCCTAGCCCTCGGTTTTCTTAAAGTACGCCGCCCTCTACCGCCCCTAGCACTTATAACTAGCAAAATACGCTATTAAATAGCTGTCCTACGCTAAATCCGCTACAAAATGCGTGTCCCGGCAGCCGGATTTTGCGATATACGCTACTAAATAGCTGTCCTACGCTAGATCCGCTATAAAATGCGTGTCCCGATAGCTAGATTCTACGATATACGCTACTAAATAGCTGCCCTACGCTAGATCCGCTATAAAATATAGCTCCCGGTGCTCGCCTAGTATAAGGAGCTAGTAGAAATAGCCGTCCTACGCTAAATCCTTACTAAAATATAGCGCCTAGTGCGATCCCGGTACGAAAAGTCGGTAGAAATAGCTATCCTACGCTAAATCCTTACTAAAATATAGCGCCTAGTACGATCCCGGTACGAAAAGTCGGTAGAAATAGCTGTCCTACGCTAAATCCGCTACTAAATATGCCTCCTAGTGCGATCCCGGTGCGAAAAGTCGGTAGAAATAATAGCTATACGCTAAATCCGCTACTAAATATACCTCCTAGTACGATCCCGGTACGAAAAGTCGGTAGACATAACAGCTATACGCCAAATCCGCTATAGAATACGGCTCCTAGTACTGTCTAGGCGACACCGTTACGTAGAGGAAGCCGAATCGACGCCGGAACTCTAGCTTCTCGGCTAAGTCGAAAGCGTATACGATATTCTATAATACTAGACGTAGTTCGGACGCCTCTATAGCCGGTTAACGGGAATATTAGACGGATTACGTAGTCGGGGACGTCTACTAGAGGTCGCGAGCGGAAGTAGATAGCGAAAGCCGCCGAGTTATAGGAGGTTCGCGGTGCTAAAGGAGGTCGAGCTAATAAGGTATAGTTAGTTAGCAATGCCCTAATGCGGACACTCTAGTTTAATCTGCTCTACTCTAGTACACCCCGTAAGAATCCGGCTAGTTATATTTACTTCTAACCTTACTAGCTCCGTCTTAGCGGCATCGTTTATACTACTATAGCTACTTACCGAATTATTATATCTCTTTTAGACCCTATCTACTTTTCCTTTAGATTCTGTTCGTTCTTCCCTTAGATCCTACTTATATTCGTATTGTTACCGGATTTATATGTCGTAGGCGCTATATTTAGTAATTGTCCGGCCCTTTCTTATAATAGGAGTCCTTAGATGTTTACTTTACTTCCTTACTACGTGTTTTAGGCATCCTTTGTCGTATTGTCGAGCCCTACGAGCTATTACTAAATGCGTTATACGCATAACGATAATGCACCCCGTTATAGGACAATATAAACGAATATACCCTAGCTAACCCTATAAGAGACGGCCGAACAGACTGCACCTTCACGCGGTGGCCGTCGTAAGTACCTTCCTTGGAAGGGAAACTAAGACAGTCCGGAAGAAACCTCCTCGAAAACCTCTCGAATCCGCCCGAAATCCTTCTCGAAATCCGCCTCGAAACACGAGCTACAACAGAACAACAGCACGATTCGAACGAATAGCCCTCTACGCTACGAACGAGAACGAGAAGAAGAAAGAAGCAGTCCACTCTGCCCTATACGCGCACCTCCTCGAAATCCGAATCGAAATCGCATGTCCCTTCTCTAGAGACTTCGTCGCCCTCGAAGGAAGCATACATGCACTTTAAAGAGCTAGAACTCGGTGGAATCTACAACTCTACGATCAACCTGCGTAGCTATATGCGCTAGAAGGCGGCATATAGTTCTACAAAGGCATATTGAGGACAAGAGAAGGCAGCGAGTTAGACAGCTGCTTCTTGCGCTGCATCTCTTTCGAATTCGCAGCGTGTGTGCGAAGCGGAAGGATCCGCTAAAAATTCTGCAAAAGCTTGGCGCGAAAATTCTGCAGCCTTAGGCTGCAACACTCGTTTGATTTCCTTTGTCTCGCATTTGTTTAAAGTCCTTTAGCATTGCCTTAGGCACGGGGTCTCCCCTAAGGTCAAAGAATACCGAAAAATCTGATTGTAACTAGATCTACTGCTTTGCCTTTATAGCAAAGCCGTCCTACATAGTCTTGGACTCCGAAAGGACGTAAATGGAACAAACAAACAAACAAACAATAACCCTATAAGAAAATACAAAACCCCTTCTACCTCGTCTTAATTTTCTCTTCTTCTTTAGTAATAATAACAACTTCGACTTCGATAACTTTATAGTATAGTAGCCTTCCTCTCTCGTTTTCTTTCTTCTTTCTTCCTTCTTCTTTCTCCTTTACGCTCGCTATATCCGCTATATCGCGCGTCCCTTAGATTATCGCTCTCGGTAACCTAGCTTACGGTAGCTAGGTCTCTTCTTATCGATAGGTACTCGCTTATAATGCTCGCGCGCGCGTCCGTATAGCCTAGCGCATCGCTAACCTCCGTCCGCAACGTCTACTTTAGCTAATTGTCTAACTCCCCTTACCCGCTGCCCTTATTAACCCCGTCGTCGCCGTACCGGCTACGCCGGTCCTCCCTCTTCCCGTAGCTTTCCCTTTTACGCTCCCTGTCCCCGTCTACGGTAGCGACGAAAAAGAAGAAGAAGAAGTCTAGGCTACGTATATTAGCGATTATCCGCGTATATAGGCTATTTACTAACGGATAAACAGCCCTTTCTTTTACGACACCGCCGTAGATAGCGATAGTGCTTCCGAGGCGGTAGCGGCCCCTATAGTAACCGCTATAGATAACGAGGGTAATATAGTTATAACTAAGTATACGCATCTTTACTTCTCGTAGCGTTCGATATACTAACTCTAAGATAGCATCGAAGAAGATAGCATTCTCCCTCCCCCCTCGCCGGCTCCTTCCTCGCCTACTAGCTCTCTCGTTATCGAAGATAATAACATTCTCTCCCCCCCCTCGCCGGCTCCTTCCTCGCCTACTAGCTCTCCCGTAGCTCCTCCCTCTGTCCGCTACGCCTCCGTAGTATCTAATGTTATAGGCCTGTCCGATCCGACGTAAGTTATTACCTACACCTTAATATAGTTGCTATACTAATAGGATTTAGTCCCTTCGACGACGAGCTTCCGAATAGCTACGTCTAACCTTACCCTAGCCGCCCTAATATTAATAATCCGATTACGGACCTATCTACGCGCGTAATATATAGAACTCGTCCGAGCGACTTCGCCGGCTACCGCCCTCCGCTACCTCTATAGCGGAGCCCTTCGGTCGGATTAGATAGTAGCTACTAGCCGTTACCGGTAAGCGAGCCCGACGACGATAATTAGTAAGTATTAACACTTACGCCTTATCCGCTTATTTACTAACTACTTTAGACCTCGCCGCTCGCTAACCCCTTCGCCGCCTCGCCGGTCTCTACCTCCTCCGCCTCGCTAACCTTCGCTATATATACTAATTATACTACCGCCCGGCGTAGAAGCTCCGGCTATAATATTCGCCGGTAAGCCGGCTACGCTACTACGACCGAACGACGACGGCGACGATAGTAACAGTAGTAATAGCGGACTAGAGATAATACGTAGTACGTATAAAGTAAGTAGATTTAAGCGCTTTAAATAGAAATTTACGATCGCGGGTAAGGAGAAGTCGGAGTATATAAGTTAGGTTAAGGGCAAGTAGTAGTCGAATGTCGCTACCGATAAGGAGAAGGGTAAGGGCAAGTAGAACGCTAGTAATACGGTCTCGTATATTAGCCGCATTATAGAGACTAATCTCGGCGAGTAGAAGACTAGTAATAAGCGCTACGGGCGCTATATTAAGGACAATTTAGAATGCTAGGTATATAGCGAGGATAGGAAGAAGTAGATCTAGCGTGCCGGTAAGACGTATGCTCGCTGTCGCTATTACTAAGGTAGTAGAGCTTGCTCGTTTAGTAAGTATAGTCCGAGAAAGAAGGGTAGGCGCTCGCTACTAGGCGATAGTGCGAATAGAGTCTTGTTTCCGAAAGGACCTAGTAGAAATAGAAGTAGCGGAGCCGGTGCTAGTAGGATTGCTATATAAAATGCCGTAAAGATATAGAGGCATTCGCCGGGGTATATCGGAGTTTATAATAGTTTAGGCCTTTATATCGGGTAATAGGTTTCTATATCGGAGTTTATAATAATATTATAGGTTAGACGACCGTAATAGTAGTAATAATAGTAATAATTAATTAATTAATTAATCTATAGCCGATAAGTCTAGCGTCTCGTATTCCTCTCGGTGTCTAGTGTCCGGGTCCTCTAGTACTTTAATATACTCCTCGGTCTTAAAAAACATAGCGCTATTACCGTCGTCGTCGACGTCCTCGTCTACTATAAACTTTATCCGCCGTACATTAAAGTCTTTAACCTTCGTCGTAAGTACGTCTATGCCCTTAGTATATATATCCTCGGAAGAGAAAGTATTACTATTAAGGTCGTCGGCCGGCCTAACCTATACTAACCTACTATCTAGTAGATACGTAGCTAGTATATAGATGTCTAGACCTACGTCCTTCCTCGTATACTTGCCGCTATTAGAGCCGCCGAACTTATTCTCTATCTACTCGTATAAGGAGCGGAGCTATACGTTAGACAATAACATACGTTTAAGTACGTCGTCGATGTCGTAGGTAGATGTCTTATAGCATTTGAGCTCGTTCTTATACGAGTAGTTTAGATACTCTAACATTAGATTAATAGGCTTAAAACCGTTAGCCTTACCGGTCTAGTTAATAAGGCCGGAGTCTAGAATCGCGTCCTATAGGACTTTATCGCTAACACTATTAGACAATAGCTATCGATAGTGCAACATAATACGCCCGTAGTTGCCCTAGCCGGCTCCGAAGAAGGTTAGGATAAGTACGTCTACTAACCGACGCAACATACTAATATTACCGTACTTAACGGCATATTATAGTATAAGGAACTGCTCCGACTCCTATAGGAAGCAGTATATAGTACGGAATTCGTCGTCCTTATAGCTATCGCCGTCCTAAGCATCCTTAGTAAACGCCTAGAGGCGCATATCCTTAACGAGAGCGTTAAAGACAGCCGGCTAAAGTCGAGATAAGATATAGTTTACGTTCTCCTACGTCCTCTAGGCGGGCATCCTAATTCTACGCCGCTATATTATAGCGTAGAACAGAGCGAGGACGCGAGTATTAAACGACTACGCAATTAAAGGCCGCGTAATATAGTACTTAACATTATCGCGTATATAAGCGGTGCGACCCTAGAACGCTATATTACCTATTAACGTGTACTTACTCCGAGTACTAGGGGCAGGGGCCTAATAGGTCCGAACGATAGTATATAGGAGGTTAAGCTAAACGTAGAACTAAGAGTTTAGCCCGAGTAGCTAGCTCCGCCGGTCGTACGGTCTAGATAAGTAGCTATAAATCGCCTTCGACGCGAGGATTATACGGGCGGTTAACTTATCGCTATAGGTAAGTAATAGGGACTACTTAAACATATTATGCTCGTCGGAAGTCGGGTCCGCTAGCGCCTTAAACTATAGCTAATCGAGGACGATATTGTCGTAGACCCTAAGCGTCCTAGAGAGCGAGCCTTCGTCTTCCTTTATACCGGCTAACTAATAGTACTCTATCTTCTCGGTAGGGAGGACCTCGTCTATAACAACGAGGGTACGCTACAAATCCGGAAGGTCCTTAAACGGCGTATATACGCCGGGGTGCATAGTCCTAATAGCGTTAGCGATAAGGCCTCGTAAAACGGCCGGCGTCTAGCCCCCTACTATACTATTAGACTCGTATATATTATAGACGTCTAAAGGTATAGCCGGCCGGTACATTTCCTAGGTTAAGCCGCCGTCTAGAAATCCCGGTTTAACGACAATCGCGGCATTAGTCTAGGACTCCTACGACATAGTCGTATTACCGACGACCTCTTACTACTTCGTAATACGAACGTTAAGGTTATCGTATACGAGCACGAGCTTAAGGGCCTTCGCAACCTATATAACCTTCTCCTATAATAGTAGTTAGACTACCGGGTGTTCTACCGGGGTATATAGGGGTAACGGGTATTAAAGAGGGGTAAACAGGATCTAGTTAGGGTGTATAGGGTTTTTCTAGGGTATACCGGATTCCGGGAAAGTTATTCCTAATTTCGTAATTACGGTTAAGCTAGTAGAGGCCGTGTTAGAATCGTTCCTAATTTCGTAATTACAATTAAGTAGGTAGAGGCCGTACTTAATCGTTGTTCCTAATTTCGTAGTTATAGTTAAGCGGGTAGAGGCCGTATTAGAATCGTTCCTAATTTCGTAATTATAGTTAAGCGGGTAGAGGCTATAATCGTCGTTCCTAATTTCGTAATTACGGTTAAGCGGGTAGAGGCCGTACTAGGGATTAGAGGAAGGATAAGTAGTCGTCGGGAGAGCTACTATATATAAACGTAGTTAATACGGTAGTTAGAGTAGTAGGCTTATAGGTAGAGGGTGCTCTAGCCTCGTTAGACTCCTTAGTCCGGTTCTTAATACTAGGCCTACCCTTTTGTATATAGAGTAAATATACGACATATTTATTAGGCGGGGTATACCGGGGTGTATATAGGTATATCTAGGTATATATAGGTATATCGGGGCGGATAGGGGGCGTCGGGGGTATTACGCTAATCCTAGACTAGCTATCGTTAAGAGGAACCGGACTAAGGAGTCTAATATTAGGGCATAAATAGGGTAACTCGGGGTATAAAGGGTTATAACGGGTTCTACTAGGTCGAACAGGAGCTATAAAACTAGATAATAGCCGACTAAACGGGGTAGTATAGGGAAGTATAGGGTAAGTCGGGGTAAATAGGGAACATAAGAAGAAATTATAAACGGACCTTTCCTTTAGCTATAATCTACTCTAATAGACTAAGTCCTTAGTAATAACTCGTATATAACCTAAGACCCTACAACGTCTCGACGACGCGCCTCTTAATACTAGAGCCCTATAGGTACTTCGATAGTAAGTATATAAACTTGTTCGAAGTCTAGCTAGTACGCGAATAGTATACTATCGCCGTAATTATAAATATACGCTTATAAATAGTAAGCGGCATACTCGTAGACTTAGTATAACTATCCCGATACGTACGCTAATTCTAGCCGAGTCGGTTAAGTATACCGAACTAAGACGGCGCTATTGTCTCTATCTCCTTATACGCGGCCGCGAAGTCTACTTTCTCGATATCTATACTATCGTCCGGCGAGAACTTACCGAACAACTCGTACTCTCTAGTTAGAGTATATAGCTCCCTCCGTATACTATCTACCTCGACGAGGTCGACGCTACCTCTAAGAGCGGTCCGTATATCGTCCTAATATATAACGTCGCGCATCGCTTACCGCTACTATTCGAGTATATTATAGTACTTCGAGCGTAGGCGAATATGTTCTACCTCTTCGCGGCTAGCCGCTACCTATATCTAGAGCATTTTAGGAAAGGACTAATAGAGTTCGTTCTTTAATATATCGTAGAGGAGTTATAGTTTAGTATCCGTTAACCTCCTCGTCCGTACTATTATACGCGTAACGCGTCGTATAAGGAGGTCTACGGCCTCGTTTTCGCGGCGAGTTAGGTCGTTATAATTATCGTTTTCGTCCTTAGGGCCGTCGTCCGAGTCGCTATCGTCTTCGAGTAGTATAGGAGAACGAGGGTCGTCTTAATATAGACTAAGGGAACTCGATATCCGCCTAGGAGGGTAGCTTTAAAGGCGGCGAGGTATAGCTCGAGCGGATTATATAGCGACTTCGGTATAGGGTAGAATTAATAGCGCCGAGGTAGCGGATGCGAATAGGCGTAGTTTCGGGGTAATATAGGGTATAGTTAATATCGATATATACGGTAGCGTAAAGGTAGTCGCTATTACTAAAGCCTAAATCTACTCTACTAAGGTCGGAACTAAAGTCTCTTAGACTCTCTACGAGAATACCTAGCCTACATCTCTTATTAGTCGAGGTAGTCCGGGGTGTATTAGGGAGGGATAGGGTAGGGCGGGGATATTAGCGCGAAGCGCTAATTAGCTAGGGTGAATTAGGTTCAAAACAAACATTCTCGCTAGAGAGTCTGAGCTTGCTAAGATAACATATATGTAAGCTATGTAAGCTATGTAAGCTATGCATATGCCTGCCTTTGCAGATAGCTGGGGAGTTGGAGGAAGAAAACGTATACATGCCTGTGCCTGTGCAGATTGTGCAGACCGATCTGGGGAATCTTCAACAAATCTCGAACAAGCAGGAGATCGAGCAATCATCCCGCGCTGTACGCAAGCTGCCGTGAGTCGAATATGCACATGTGAATTCGTGCATTCGTCACTCGAAGTGAGACGGATTTCCGTATTTGTCTGAATGACAGAGTCGTGGGATGTGGGACTGTGTGCTGGAGGGGAACGCCACGATCGGTGATTGACATGTCGTTGTGCAAACCTTGTTGTTGCCGTCGGGGGGTTGGATGTTCTTTGTATGTGGAAGATGTTGACGATGATGTTGACGATGTCGTTGTCGTACGGTTGAAGAAGAGGGAGCAGGGTGGGGTCCAATAACGCGGGCAACTCTCCATCTCTCTGCATCCCTAGCAATCTTTTATCTTTCCGCCGACGACTTTCCTGCGTATATCTCGCACGCCATTCATGCACAACGACAGGTACACGTGTTGACCGCCATTTATTGGATCCGCATTGATGATTGGCATCCAACGATCCAGTATCGACAGAATTCCCAACGAAAATCATCCACAACAAAGACGTTCGATCGTGACTCGTCACTCAAATCGTTCCACGACCACCACCACTATCGACGCATGGGCTTAGCGGGCCGAAAGGGAAAATCAAGCAAACCCGTGGAGCTCTTGTCCCTGCACGCTCACCTCAATCACAATCAAATCACAAGGAAAAAAAAGTTTTAGCCGACATCCAATATCCTCCCCCCCCTGCACGGTTACCAGCCTTGTGCAGCACCTTACAGTACACCACCCCGAGACTCAAACCCTCCCGTGTTACCACATTCTTCGCACGTACATAATCCTCTTTCCCTCCTCCCCCTCTTCCTTCCCACCATGTCCTCCGCCGAACGACCAACTCACTCCGCCGCCGACCCTTCCGCAACAGCCTCCCATCCTGGTCCCAACTCTCGCGACCCCACTACCGCTCCTGCCCAACATGCCGCCCAGGGAGGACTCTCCACCACCCATGCCGCCCGCGCCTCCGAACTCGCCAGTCTTAAGAGCACGCTGAAAGGTGGGCTGCGTCAATTTCCCGACTTTCCTTCTCCGGGAATCCTTTTTGAGGATATCATGCCGCTCTTCTCCAACCACGACCTCCACACCAATCTCATTCGCGCTCTGGAATTGGAAATCGCTGGCAGATTCGAGGGAGGGATTGATGTTATTGTTGGTTTGGAGAGTCGGGGGTTTCTGTTCGGACCGACTTTAGCATTGAAATTGGGTGCGGGATTCGTGCCTGTGAGGAAGCAGGGAAAACTGCCTGGACAATGCGAAACGGAGGGATTCAAGAAGGAGTATGGCGAGGACTTTTTCCAGATGCAGAGTGATGCCGTCAAGCCGGGACAGAAGGTGGTGATTGTGGATGATATTATCGCTACAGGTGAGTTGAGATAATCTACGCAGAGGGACAGATCTTGGAGGAAGAGAAGTACTGACATTGTGACAGGTGGCTCCGCCGCAGCAGCCGGCAACCTCGTCACCAAACTCGGCGGCAAAGTTCTCGGATACGTCTTCCTCATGGAGCTGGACTTCCTCAAGGGTCGCGATAAGCTCGATGCACCGGTGTACACCCTCCTGAGTGGACAGGACGCTGCTCTCGGCTCTTAGGACGAGTCGGATGCGCCGAATCCAGAAAACGCTCACGGAGATACGCTGCACATAAGAGATGTGAATACCTCGAAGTGGGATGTGGATGGCTTGGGAAGGAAGTGGGTGCACCATTACACGGGCCACGCCGGGTCGAAAGAAGAGTCAGAGTCCGCTGGGAACTATATTGGCTATGCGCCTGTGGACTGCAGTTGCTTGCCTCAAGATCCTCGGCGATGAGCATGGAGCCGAAGGCACGGCTGGACGTACAAAAGCGATGCATGGAAAGGAGTACAATACGGAGTTTTGCGGGCTGTGGGCTAGGTCGTTCAACAAGACCACGGATAGACGAGCACGCATTACGAGTGCCAATTGCACAGCGGTATGTGGAGTAATCGGAATCAGATGATCAAAGCACCAGAGGCAACATGCGAGTTCTGTGCATGCAAGACTGTTTGAGCCGACGATTTCGGTGTAGACGATGAACGAGCAGAATTTTCTCGTTGCACTGAATGATTCGACGTCCCTCTGATGTCGTCTGCATGTATAGCAGAGCGAGGCTACCAAGTGAGTAGTGACAGCCATCTGCTTCGGCCTTTTCCAAGGCTCATGAGTTTGCATGCGACCGTATTTCCCTGACAGCAAAGATGTCTGCCGCCAGTACTGTTGTCCAACCGTGGACGAGTGAGAAATACCGTCGTCGCCACCACAGTCCTCGAGATGTGAGGGCACCATATCGAGGATAGGCCCGCAACGACAATGGCGTTGACAAGAAATGACGATATATGTGGGAGAGGAAGGCCCTGAGTGGGCTGCAGAAGTTGTCGAACCTCAGGTGTAATTCGACAACTGGCTGGTGGTTGGCTCGCTTTCGCCCGCCGCTAAGTGATGTACGTTTGTCTGCTATTGTGTCGACTTGTCGCACAACTGTTCGGATTCGCAGCCGTGAGAGCAAGATCCGCCATATCTCGACGAGCAACGAAGGTATAATCTCCATCGTTGCGGCATACGATCTATCTTCAACGACGCTGCTACTTACGAGCATACACAATATTATCCGATCGTTCGTTCACTCTCTTCTGACAAAATCCAACGGTATCCAACAGTATCCCAAGCTGACTGGCGGGGCACAGCTTCGGCAAGCCCGGGCGCTAGCTAATGTGCTTCAGCCTTGCTTCGGGAGGCCTCTTTTGAGCTTCCAATTTGACGGCGACAACAGCGACACGACCAACACAACAACAACGGCACAATACCGCAATCATGAACTTTCCATGCATTAACAGCCTCATGAACTCGGATCTCGACCTTGGAATCGCTCGCAAGACCATCATCACCTTCGCCGTCATCATTTCCGCACTCATCACTCTCATTTTCATCATGTTGATCGTCCTCTACTACCAGCAGAAGTGATCACTCTCCAGCACCAACAAGGCACCACAGCACCGAGACGAACCACCTGCTCACAACAACGCATCGACTCGCCGAGCGTCAAAGACATGCAAGAGTGCATCTCAGTGCGACGCTCGAGTCTGATCGATTGGCGTGCAGTCCACCAAACTTACATCATGACTGCTCACCACGCGTCACACCTCGCAATGGTAGGAACAGCTTCATGCACGAAGCAAGCAAGTATCACTACACCCCTCTCATACTACTTCTCCTTGAACACAATGTTCTCCTCACTCCGCATCACTCGCATCACACCTTTCACATCGACATTTCGAGCACTCAACGTCAGCAAAACCTCTCGCAGCTTCACCACCACAACACCCTTCAACATGCCCGAAAACCTCAAGCAGAGTGAAGTCGACGCTCAAACCGACCCTTCCGTCGCCAAACAATATGACAACGAATCCTCGGCCGAAGAGAAGTTCAAGGACCTCTACGCCATCGCCGACGGCATCAAGATTGGCATGCTCTCCACCTACCGTCAAGGAACTGGTGTATGTATTCCTGCAACCGTTTCCACCCCTACCATACACCCTGACTGACACAACTCGCGACCTCCCAGCCCGTCTCCCGCGCCATGGCCGTCTCCAAGCGTTCCGGACCCGACTTCCTCTTCCTCGCGAACAAACACTCGAACAAAATCTCCGACCTGCAATCAAACAAGGAAGTCAACCTGACGTTCCACGACAAGAGCAATCAAGACTGGGTGAGCGTCACAGGAGAAGCAGTCAAGACATCGGGCGACGACCCGAGGATCAAGGAGATCTACTCGAAAGTCGTGAGTGCATGGTTTGGAGACTTGGGCGATGGAGTGCACAACGGTGGACCGGAGGATCCGAGAATGTACCTGGTGGAGGTCAGGAGCAAGTGTGAGTTGTGCTGTGTCGGTTGACGACTTGGTGGAGTATGTGCTGATGATGGACGCAGACATTTCGTACTATAAGCACACCTCTGGAATGCTGGGCCAGGCCAAGGAGATTGGAGGTGCGGTGTTGACGGGTAAGGTTGCGCAGACAGGTGTGTTGAGGGAGTTGAAGGAGGCGGATATCGAGCAGGCGAGGAAGAGCGATAGTGCTTTGACGTCGTAAGGGAAGGTGATGGGCTTGGACGACAGGAGCACGAGACAGATGAACCAGAGGATCGTGGATTGCAGAAGAGTGAATCAGGCACACGACGAAAGCGGATCGAGGCAGTGTCCGCGGTGGGCAACGATCATGATGGATGAGGTCCACGGCTCTTGAGTGAGCCACTCCTCTCAGCTAGGAATAATCAAAACGTCCTTGACTACGCTGCGTTCTTGTCCGATCTCCTGCTTCACATCGATATATCTCAATCGATCAAGTTGCTACCAACTGTCGCCAGCGTGTTATCGCCAGTGCACAGCCGCCATCTATAAGACTCCCGTCAGCTAGGCTGTTTCCGCCTGTGTGTAAGACGCTTTTGTTTCCGAATTGATTGAATTAATCCTCAACACATCTGCGCAGCAACGAACATCAGCTAGCTCCCGTAGGTACCGAGTCAATCAGCGCGCCTGTTGTCGCTGCCCCTCCATCGACAACATCGACAGTAATGAGGTCATCCACAACGTCTAGCCATGAGTGTCTCGCAACAGACCGGCCGAAATCCTTCATGCGGTGAGTGGGAGCTCCAGAAAGTGGAAGCTTGTAGGGCGGTTTGAATGCCGCAACAACGAAGTTCACTCATGCCGTGGTCGTTGAGATATGAACGATTAACTGCTTTCACGCTGTCAAGTTTACAGTGGGGCAGGCCTCTCACTGTGGGCCATACATGACTTAGCGGCGGTCATGGCCGATCCAATAGCAGGATGGACGGGAAGCTATTGCTCTTGGTCGTTGGGCTAACGCTAAACCTCTCCGCTTTGTTAATCGACCCCTCCTTTAACCTTTGTAAGGTCGAGACGCTGCAACGACGACGACGTTGGGGGGTCTGCTTTGATGTCCCTCGTCTACGACCATCAATTCCAAGGACTGTGGTCATCTCCACAGCTGAATTTGGGTATCTGCTCAAAACACTCTCTTCAGAAACCTGCTCAGATTGGCCATATCCACGAGAGGCTGAGGACTGGATTGGGTAAAGAGATCTTCTTACATGGATGTATGTTTAACATTGGAAGCCTGAGACCGGACGGAGGACGATGCGGCGCTGAGAGATCGCCTGCGTGACCGCATGCAGGAAGTCCTTCATGCAGAGAAGAAATGTCGGGTAGTGAAAATGTATCATTGAATCGGAGCAAGTCAGGCCCAGAACAAGGAACAGAACCTCGAGACACAATTTGGTACCTGGATGTGCTGGAGTAAATAATAGTGCACGCTGCGTGGTGCGTTCGCGCGACCTCGACATTCAGACCGATATCTCATTCAGCTTCAGCAGGACCTGTATCATCCACATGGTCAGTATGCTTGACAGTGAACGTCAGGCATCAAAATACATACCTTCTGAATGAACCTCACTCCGACTCCAACACCGTCCGCATCCTCCTCGTCGACAAGTTCTCCATAGTCATCACTGTCGCCGTCCAAGCAAGTGAGACAGCTCACCACCACCTCCGTGTACATGTCGCCCAGCACAGACCGTAGTTTGTCCTTCGCCAGCCCGACCAGGTGCCACTTGATGTCGTCCGGAAGGCAGCGCTGCAGCTCCACTTTACTGAGATCGAGCGCTTCTCCTGGACCGACAACAACTTCTTGTTCCCCATACGATACGAAAGAACTCCAAAGTCCAATCTCTAGCAAGCAGACTCCAAGACTGTAGATATCATGCCGCATGTTGTATCGCTCCTCGGGATGAATGCCCTGGCGCTGGGGGTGGCGGTAGATGTTCTGCGACCAGTCCTCGGACCCATAGAAGTGGGAGTATCCGTCTTCGCTACGCATGTTCTCGAAGCCAATGAGGTAGAAGGTGGGGAGCCGAGACGAGCTCGGGTCCGGGAAGGAAATGACATTATCAGGGCGGAGATTTTTGTGTACAAAGCCGAGGGTATGGACGTAGTTCACTGCCACGGCGAGTCGCTTTGCGAGATGGATGCGGTCCGTCAGGGAGTGAGGCTGCTGTATGAGGAGATGTTGGCGCAGAGTCCGTGGCTTGTGGTTCGAAGGTGTTTCGAAGACTATTTCGAAAGAGGTAATCCGATCGCTGCCCTGGTGGCGTGACTTGACGACACCCCGACATCTGAGCACTGCAAAAGTAGCCGGGTCGACCACTTTTAGTTTGCTGGCAAGGCGACGGATGTCCTGCGTCATGATGCCGACGTAGGAGTATCTCTGACAGGGAATGGAGTCGACGAGGAGTGGGGTGGTTCCGTCTGTTCGAGAGCGCCACATCGCTTCAGTGTACTCGATTCACGATTCTCTCAGTCCTTGAAGGACTTCAGGGGAGAGGAGGGGAGAGGAAAATATGGATGTTGTCATTGTCGGATGTGCCGACTACGCCTTCTGAGTCTTTTCGCTGATCGCATTACAGTGTTGACTTCTGCAGAGACAGACAAGTCCTTCCTCTGTAGCTCAGTGTCAATGATCGGGTTCGCTATTTTCATGATCAAGAACCATGTTGGATTGTATAACTCTTGCCATTGTGTGAGGTCCTTGATAACAGAGTCCAGAAACGGCTTGACGAAGAGGTACTTCGAGCGTTTGATTCTTGTCTGTTCTTTCGGCGTGCCTGTGGCCCTATCAGACTTCTTGATAAGACCATGGACGCGGAGATTGGCAGACTTCACTTTGCCGTGCAGTAATTCCAGAACATTGAGTTGCGTTTCCTGGTGTTCCTCGGAAAGACCAGTCCAGGCTCGCTCGGCGAAGTCGAGCTGCACTTTCGTCTGCACCCAATGTGACTGGATCTTTGTGACTCGTTCTGCGATTTCGCTTCTAGCGTCTCTCAGAGTTACAATGAGTTCAATCAACTGGTTGCCCTTGCTGTTGCAATGCCATCAGCCCATGCTTCGCGCAATGCCCGCCACGGTCTCCTACCTCAGCAATGCAACCACGGCGCTTACACAGCCAACGACTTCCATCTTCCACCAGCTCTCGTGTTGGACCAGAGCGGACTCGTACGGAGGGATCTAGTATGAAGCAAAGTAGCGTAAAGTGCAGAACGGTAACCAGGAAAGAGCGAGCACGAACGCAGAAAAACGTGGGCGGGAGACCGACACAATTGAAATATACTTTACATGAGATTGTCAGAGATGGCGCAGCCGTATCGAGTACAGCTGAGGCTTGCTGCAGTATCGACAGACTGCGCCTATTGTGGAGGAGCTCATTGACCTGTCACAGGTTGTGTAATGTGCGAAGCGAGTACAAGGGAGGTGTTGTGATTGGACTTAAGCTAAGTAGAAGAAGACCTCTAATTAGCAGGTATATATTGTTATGCAAAGAGAATCTTAAGTGTAAGATTCTCACTTTAGCTATCTGTGTGTGGGAATGCCTTAGCACTAGTTACGTGCACTTTACTAATAGTTAGTCTGATAATCTATAACACTCCCCTATTAGCAGCTGCATTATTACGAGCTGTCTATTACCTAAATATAGCAGGTATTTACCTACTATGTAGCTAATACTCGGCTTTAGCTTGTTAAAAAGCATCTTCTTCTAGCTTTTTTATTCCTCTACTTTATAATCTATACCTCTTATCTATTTAGCTAATTTATTAGCTAATCTATTATCTATCCCTTATAGCTATTAATAATATAATCTACATTACTAGCTATAGCTTCTAGAAGAAGAGTAGCTTTCTTTGTCCCTAGGAAAACCTTCTAGTAAGTTATTAATAAAGCAAGAGCTATTAGTAGTAGAGATCTCTTATAAATCTACAAAGATAGTTCTATAGCATATTAGACTATATATTAATTTATTAGAGGAGAGATAAATAGACACTATAATAGAGTAAATATTAGGGCTTAGGGTCCCTTCTCTTTTATAGCTTGCTTTAATAGGTTTATAGCTAAGCTTAATAAGGATCTCCTTACTACAGACCTTATTAATATAGTAATAGAGGAGCTGTATAACCTAAGGAAGTAGGCCTTCCTAGTAGAAAACTACCCTAGTTTAATAATTCCTAATCCTTAGGGATTTGTATTATACTATAACTAGACTCCTCTTAGCTAAATGTTAAGCTCTAATAAGGCAGAGATAAAGTAGTAGTTAGTAGCATAGTATCTTATATATATTCTCCTTAAAATCCCTTCTTCCCTAATAGAAACTAATATTCTCCTAGGCTTTAAGTTAAGATTCTAGGGGAATTAGCTTAGTCTTTTAGTAGTAGTTTTAAGGGGGCAGGCTACAGGTTCTAGGATATACTCTAATACTTTTAGGTTTTTATAGAAAAGTTTTCCTTTAGCTAGGTGTTTTTCTTATAGTTTCTTAGATGCTTTTGTAGAGGTATATAGTTGCCTCCTTTCCTTTATACAGATAAGAATAAAATAAGTGTTCTAAGTATTATACTTCTTAGTTTTATAACAAATAAAATAGTGTAATTCTAGGGAGGGAATCCTTCTTAGGTAGGAATACAGGTATTAAGGTATAAATTTAAGAGCAATTTCCCTCTTCTTATTAAGGGCTAGTTAGTCTAGTAGTATAATTTCTAACTACAAATTAGAAGGTTACAGGTTTAATTCCTATATTAGCCTCTCTTATATGTCTATGTTAGCTGCCTAATATAGATATATAAGTATCTTTTTGCTAGATTTATAGATCTATATATTAGAGGATAGTATTTAGGGATTTTAGTTTTGTTAGACAGTCTACAAGCTGCATATCTGTCCTTATAAACTCTACCTTAATACTCCCCTTATTATATTATTCTTTGTAGTAATAGTTCCTAAGAGAGATATGTCTTAATCTTTTAGAGTTAGCATAGTTTTCTATAAGGCTAATAGCTAATTAATTGTCTACTTTAATAAGGATAGTAGAAATGCTTTTAGCCTAGGTAAAGGGCTAGAGCTTATTAACAAGATTCCTTACCTAATTTACTTCTCTTATTGCCTTAGTAAGAGAGAGGTACTCTGCCTTAGTACTAGACAGCACTACTTCTTTCTGCAGTTAAGATCTCTAGACAACTAGGCCTCCTGCAATTTTAAAGAGTATTCCTAAGGTAGACCTAGATATGCTAGGATTACTAGCAAAGTTAGAGTTTAAGAATGCTTTAATCTGAATTTGCTCCTTAGTTTTCCTATATATAAGGCACTTGTTAATTATGCCTATAACATATCTCTAGATATGTTTAGCTGCCTAAATATATAAAGGTCCTAGGTTCTAAAGGAACCTTATATAATAGTTAATAGCAAAACTAATATCTAGTCTAGTATAGTTTAACAGATGTTACAGTTCCCTAATAATCTTGTTAAAGAGATTATAGTCCTCCTTTGTTCCCTTATCCTAAAGGGGTTTAAGGAGGGTATTAAGAGGGTACTTAACACTCTTTGTATTACTAAGACTATATCCTTAAAGTTTGTCTCTAGAATAGTGTTCCTAAGAGACAGATATAGAGCTATCTTTCCCTTCCTTTAGGTAAAGTCTAAGAAAGATATTAGTATTAACAATCTTAATTATGTACTTCTGCTCTAATCCCTTAATTAGCTTATTAATCTTATAGTCTAACTGTCTAAAGATCTAGAAGTTATCTACATAAAGGAGAACAAGGATGCCTTTCCCTTAAAAGAGGCAAGCATCGCTAATAGTTCTTATTAGACTAAGCTTTTAGAGAGTGTCTATAGTATTGTAGTACTAGAGAGTAGCTGCCTACTTAAGCCTATACAGTCCTTTCTTAATATATATAATGTACTTGTAGGCATCTTTCTTAAAGAGATAAGCTCCCTCTAGTAGCTTAATAAAGATCTGCTTATCTAGGTTTAGATTTAGGAATGCAGTCTTAATATTAACTTGTCTCCTCTTCTAGCTAAAGTTAACTAAGAGGGACAGAAGTATTCTCCTTATTATAGCTCTTAGGGTAGGAGCAAAGGTATTAATATAGTTAAGTCCCTTCCTTTGTATAAATCCCCTAGCTGTCTATCTAGCCTTATACTTCTCTATAGTTCTATTTAGGAGTACCTTAATCTTAAAGACCTATTTCCCTATAAGAGGGACTCTCCCCTTAGGAAGGGTGCTAATAAGTTTCTATTTAAGGCATCCTGTAGACTTAAGTAACTTAGCTTCCTTAATAATAGCTTTCTCCTATTCCTTATAGTTAGATTTAGAGAGAGCTTCCTTAACTATCTTAGGATTAGACAGATTAGGATTTGTTACTTTAAGTCCTATCTTCTAGATCTTGCTATAGTCTTTTCTTATAACTAATCTTCTACTTTTTAAGAGTCTAAATATGCCTAAGCTTTTAGGACTTACTTTATTGCCTAATTTTTTAGGTCTCTTAGGGCTTCTCCCTACTTTCCTCTTTCCTATAATATAAATGTCTAAGAAGGGAGTTATAGTATAATCTTAGAGGTCTTCCCTTTTAGGGCAATTCTCTACTAATACTTAATATTATAGCTATATTAATAAGGTATTAGCCTGCTCCTAGAATCCCTTAGGACTTCCTTAGAATCCCTTAAGACTTCTTATTTTCTTAGAAATATACTCCCCCTAAGCTAGCTAGGAGGCTTCTTTATACTTAGTAGCCTCTAGCTAATTAGGCTTAGACTGCTTATGTTAGTTATCCTAGGACTATATGTCCTAACCTAATGTTTGCTCCCCTTAAGATATTAAAAAGGAGGCTTAGTTTCTCTCTCTCTGCATAGTATTAAACATATTCTCTACTTCTTAAAGATAAGAAGTAGTAAAAGGTTAGGCATCTTGCCCTTAGGTATCCTAGCCCTAATCTTAATCCTTAGTATAGATAATATAGACTTCCTATTCTATAGTAATAAGTTATATTAGTTATAGGAAACTCTCCCCCTAGAAGTCTAGGGCAGTAGGTATTATGCTATATACCTTATCCTTATTATATATTATATAAGGAGAGGTTACAATCTTATACTAAAACCTAGTAAGGGCAGATAGTTTAAACTTCTAAACTATATAGTTAGTTAAAGTGTTCTCCTAGAATCCTAGATTTTAGTATTTCTCTACTTTAGGATAGAACTTCTATAAATTAGGTCTCCCCTAATTATGCAGATATGCTTTATATCTAAATCTCCTAACCTTTGTTAGATTAATATATAGAGTTCTAGTATTAAGATCTTAATTAAATTCCTAAAGAGGAATCTTATTAGTTAATAGGCATACTAGCCTATTAGTAAGGAAGATTATATATATAACTACAAAACTCTAAAGAGGGAGAGGTAGGCTAGAGTTAATTATTATTGCTTTTACCTTGTTAAGGATAACCTTATTAGATAATTCTACAATTCTATTCTGCTTAGGAGTATAGGGAGCTAAAAAATCCTATCTTAGTCCCTTATTCTCTACAAATGTAATTAGATTATTATTATTAAACTCTCCTCTTCTATCTAAGAACTAGATCTTAACTATCTTTTTGTACTAGTTAAATATCTTAGTAGTCTATTTCTTAATAATTTGTGCAGCTTGTAATTTAAGCTTGCAAAAGATAGCCTATCTCCTTCTTAACTTTGTATTAGTAATTATAAGGATATACTTGTATTTAAAGATGTCTAGTAGAAAGATTAGTCCTATAATATTAATGTAGACCTTATCTAATAAGGATTAAGGTATTAGTCTTAGAGTTCTTAATACTACTCTCTATAACCTTGCAAGCTTGTATAGCTTATAGTACTTAAGTGTAGATATATTAATCTACTTAAGTCCTTAGACTTAAGCCTTTATTGCACTAAGAATCTTGTTCCCTATATAGCCTAGTCTCTAGTGCTATCTTGTTATATTAGCCTTAGGTATAGCAAAGGCTAGATAGGACATATTCCTATTAGTTGTAAAAGCAACTTTAGTACTCCCCTTAGGGAAAGAGACAGTTATATTCTAGAGGATTAGAACATTATAAGTAGACTAAACCTTGCCTATCTTCTTATTATTCCTTAGAATGTATAAAAATAGCCTATCTAGGTAGACCTTGCACTTTAGCTAGAGAGTCTCTACTAAGATAAGGTTGTAATTAGAGTTAGGAGAGTATAACATATCTTATAAGGTAATGTTTAACTTATTCCCCTTGTACTTTATTATAATCCTTACACTTCCTAAGTATATAACTATACTTTGTCTAATAGCTTAAGAGAACCTAATTAGGGTTTCTAGGGGTTTAAGGTCTAAGAACTAGGACTTGTTATTAAAGAAGTAGTATAATATACTAGAATCCTAGACAATAGTATTACTCCTTTGTATTCTAGTAGCAGTAATTGCTGCTCCTATAAATAAGCTATCTAAATTAGAGCCTAAGCCTACATTAGAAGAGGAGATAGGCTTAATTACTACAGCACCCTTTCCTCCCTTCTTATTATGTCTCTTACTCTTATCTTAGGACTTCTTCTTATCCTTATTAGATCCTCCTTTTCCTTTATATACCTAGGACTTTAGGGCCTTATTAGGGTACTTCTTAAAGCAATCTGCATTTATATAGATATAATAGGTATACTTAGTATACTAATTATTATCTACTGCAGCACCCCTAAATCCTCCTACTGTCCTCTATATCTATAGAGGAGGTTCCTTAATTAATAAGGTAATTAGCTCTTTAAGAGTTATGTTCTTAATATAATAGGATTATCTTTAGCTTCTTAGGTATTCTAGATAGTAGAGGCCCTAGATAAAGAATAGCCTAATCTGCTTATTACTAAAGGTAAGCTTTAAGACTAGAATGTTCTTAGACCTAGAGTATTGTTCTATTATAGAGATGTACTTATAATACTACTTCTAGAAGTCTTTATAGTACTTCTAAGTATTTATTCCTTAGATCTTAATATTACTAATTCTAAGAATCCTTAGGCTATTATAAATGTTTATAGTTATAACAGGCCTGTAGGTAGCTATAATAGTATTATATAGTTCCTTAGCTATCTTCTCTATATCCCTAAAGTTAAGCCTTAGAGATTAGTTAATCCTTTTGCTAATAATCCTATATGCAATTAGGTTATACTTATACTAGACTTAGAGAGGAGTTAGTCTTAGTCTACTAGTTAGAATAGGTTCTATTACTAGAGTATCCCCTCCTTCTTTTTAGGAAGGAGTTAGAGCCTAGGAGGATAAAGCAGTACTCTCCTTAGTTAGTAGAAAGGGATATCTAACTTTAATTCCTAGCTTTAGTTAGGCAGGGTATTAGGGAATATTATAAAAAACATAGCCTAACACCTCCTTGTCTATAAGGGCTGCTTTAAGCATTCTTAACTAGTCTAAGAAGTTACTTCCCTTTCTTAGGACTTTATTTTCCTTCGTAGTCTTAAACTTATTAGCCTATATTGCGGCTGTTGTTATAACTAGCTCTTTCTCGGCTCGCTAGTTAACTATCTAAATAGTGTATAGTAAGGTTCTAGTAGCTGCGCTTAGAACAGACAATTCTTCCTTAAGTGTGTAGTAGTTACGCCGGGCTTATAACCTGTTATAATTAGACTTAAGCTAAGTAGAAGAAGACCTCTAATTAGCAGGTATATATTGTTATGCAGAGAGAATCTTAAGTGTAAGATTCTTACTTTAGCTATCTGTGTGTAGGAATGCCTTAGCACTAGTTATGTGCACTTCACTAATAGTTAGTCTGATGATCCACAACAGGAGGAAGGCCCAGCCCATAAAACGAGAGAGAGGCTGACTAAGCTCGCCGACCTCACTTCTACCTTCCATAGATTGCTGCGGTTCGTTCTCAGCGAAAGCATGCCATCGGCTGAGCGCCATCCTGATATCGTGCTATGGCAAGACGAGATGCCCTGATGATATCGTGTCTGCATTAGATGTCTAGATCATGGCATCCGCAGGCATCGCATCTCGCTGCGATGCGTCGCACTTAGCGAGACGCAGACGTTGCATTGCCTTCCTGCAAGCCACCTGACAGCTGTAGTGGCGAAGTAGACCCGGCTTTCCTCACTTCTGAGCTCTGGTCGCCCATCTGACCCAATCTTGCGACCATTGCGTCCTACTGCTACGATGCCGCGGGCCGACGACCTCGTAAGGCTTGCACGACTGGACGCTACGGTTACCGAGGATCAAATCGCTGTGCACACGAGGCACGACAATCATGGTACACCGACCGTGTGGAAGAGGAGTCTTAGGCCCATCGGCCAGGGAGGCTTCGGCGCAGTGTATCGCGAAGAATGTATCGAGGGACGGAATCGAGGATCGCTCAGAGCCGTGAAGGCTGTCCAGAAGGTCATTTCCCAGGGCTCGCCGCAAATGGACTACAGCAAAGAACTGGAGGCTATTGCTCGCTTCTCACAGCTACAGGTATGCGAGGTCCTCTTGACGGTTCAGAGGACGCTAAGAAAATGTGTGTACAGTATCAGCAGCACTTCGTCCGGTCTTTCGGATGGTACGAGAACGCGAGCACCATCTTCATCGCCATGGAGTTTGTCGAACACGGGGATCTGCAGCAATATGTTGGACGCGCAATGCCAGAACCTGAAATGCAGCTGATTGTGTCTCAAGTGCTCGAGGGTCTGTCGCACATGCACAATTTGAGCTATGCACACCGAGATTTGAAGCCTGCGGTATGTGAAGCGTTCAGCAACGACTTGGCATGGCTGATGCGATACGTTCCGTCCTGTAGAACCTCTTGGTATATCGTAAAGGTCCTCAATGGCATGTCAAGATCGCAGACTTTGGGCTGAGCAAGAGACTCACTGAAAGCCTGTCGTCCTTGCACACGAGGGCCGGTACGCATGGTTTTATGGCGCCTGAGATCTTGGGATTGCTTCATGACGACGACGAAGACTCCGACACCGAATCTGGGCCGTCATATACCAATGCCGTCGATGTTTGGGCCTTGGGTGTGATCACCTTTCAATTGCTGACAACCCAGCTTCCCTTCGCAGCCGGTGATTTCAGGCCTCTCAGAAAATACGTGAAGGGTAAAGCGCCCTTTCCACAGGAACATCTGGTGGCGTCAAGAATCAGCTTCTCTGGCATTGCCTGGATCGAGAGCTGCCTAGCTCCTTCGCCGGCCCAGCGGCCGAGCGCTGGTTTCAGTCGCAAACACAGATGGCCGATTGGTGCCTTGATCACCGAGTCTGCGCATCCCTTACCGAGGACTGTTGACTCTGAGAGCCTTGCATCCGCGGCCTGGAGCGTTCAAGATAGTGGTTACGAGACCGCATTTCGTCACTTGTCGACGACTCCGCCACAGCGATTGGGGCAGCCCATGCGAGCAAATGCGCAACTTTCGGATGGTTCATCGGTCTTCGATGGTGAACATGATGCGCATCCATGGGTTGAGGTCACTAACATGGAGATTGAACGTGCCGAGCGCCCAATATTCTCGCAGCACGGGCACCTTGCAGTCTTGTCGGATTCGTTGCTACATATCTGGGATGCGACGGGGGCGTGGAAGTCCAAAAAGCTCACGGATTTACCGGGATATCACCCCCCCTACGAGGGTGGCACTCCCGGCAATCCGCCTCACTCATGCAACATCGAATCGTTCTCGCCCGATGGCCGGCACATAGCTATATGCACAGGGAGCGGAACAATTGTCTGGAATACCGTAACTTGGGAGTCGGCTAAGATGTTCAACGAAACGCTCAACGGAAACGGTGCCAGCCTCTTTGTTCGCTTCTCATCCGACGGGCGGCTGCTCGTATCGGGAGACGAGGACCACAAGGTTGACGAGAAAAGCTTGGTCGTGAAGCTCTGGGACACGGCAAGTTGGACTGTAGTGAAGCAGCTCAGAGTGAAGCAGCTCGGAAGGTCAATCTATTTCATCCGGGTGTGCGCAACCTCGCGGGATGGTCTTATGTTAGGTTTGTTGCCTTATTCGAGATCTGGTTCGCCACTTGATTCGACAGTGATATCGAATTTGGCGACCGATACGGAGGTACCACTACTCACTCTGGGCTCCGGCATGAGGGGAATGGCTATCTCTCCGGACAAAAGGCACCTGGTTTCGGTACATGATCATGGGCAAGCCATCCTGTGGGACTCGTCCACAGGATGTGAGCTCAGACAGATGGCGGTTCACCACTCTGGGCCGTGTCTTCTTAATGCGGTATTTTCCCCTGATGGCCGCCAAATTGCATGCGGAACACGAGTATGCGACAGTGGCATCGTGGTATGGGTCTACGACACGGCGACAGGCGAGATCAGAGACACTATCAGGCACAACGCCAACAGCAGCACGGTAGATTGCGCGGACGTGATCATCTCGCCGGACGGACAGAGCATTGCCCTCTGGCAGCGAACTTTGGGAAGTCGGGTGAACATCCTGAAAAGGATGGGAAGAAGGAGAGACTAATAGCAGCAATGGTGAACCGCTCAAGAGAAAGACCATATTTTGGGCGTTGAGCGATCCAGGGAATTCAGCCAAAAGCGTGCACGAGGGGAGAAATAGCAGATGCCCCGGAGATATGACTGCGAACATGGCATCGTAGGAGAGTCCAATGCCTACCTCTATTCTTGTTTCTGAGCCCAGGCTCGTCACATGTGCCCAATGCCGCAGAAGCTGCCGCCCGACGACCTCACAAAACCCTTCGATGGGTTCGGCTTGGATTCCAAAGGCCAGAAGGAAAGGAGGGGAGACACGAAGAAGACTTCCTCGAACAGCGGCACGAAGCGCGGCAAATAGACCATTGGCCGCCTTGCGTGGCTCGCTGGAGGCAGTCCTGGGCGCTCGTCAATGGTTGGTCGCGAAGAACAGTCTTAGTTATTGTATCAGCGGTCGGTAGTTCCTATCTGTACTGGTCGCCTTGGAATGGTCACCAAGGCTAGCCCATTGCCGGAGCTGGGGTGTTAACGGCTTGAGAGAGCGTCGGAACCAGAATGATATAGCAGACGACGTGAACATGTCCACAGCACTTGATCGCTTGGGTCAACTTAGACGCAAATCTTGATTTTTGTCTGCATGCGGAGCTAAACACTCCCAGACCTTGCCTGATGCCATGTTACTTCGTCCACACGGGCAGCTTTACTCCAACGGCGGGAACTTCCTCAAGAAACTGCAACATGTCAGCACTGCACCTCTCACCCCACTCCTCGCAAGACAGGATCAAACTTACTGACTAGGACACTCATACCCCCCCGGATTATTCTGCAAGTACAACTGATGATACTTCTCCGCATCCCACCACGTCCCAGCCTCCAAGATCTCCGTCACAATTTTCCCCTTATACCACTGCTCGTTCGCCTTCTTGGTGACCTCCTCCGCAATCGCCTTCTGCTCGGCGTCGTGGTAGAAAATCCCACTGCGGTACTGCGAGCCCGTGTCGGGACCTTGGCGGTTGGCGGTGGTCGGATCGTGCATCTTGTAAAAGTATTCGAGGAGCGCGGCGTAGGTGACTTTGGTGGGGTCGAAGATGATTTGGCAGGCTTCGGCGTCTGTCGTGGTTGCATTGTCAGCACATGGCCTGCAGCGTGCTTCTGAAATGTCACTCACGTCCCGTCCGTCCACTACAAACCGCCCTGTAGCTCGGACTATCCGTATCGCCTCCAATATACCCAACTCTTGCGTCCAACAAACCCTTATCCTTGAAATCGTGGCGATACATGTGCTCAACACCCCAGAAGCATCCAGCGGCGATGGTGGCGCGCTGGGCACCTTCAGGCAAGTTCATCGTCTGCGCGGAGGTCTCGGGCGTGAAGTGCATGGAGGAGCTGCTGAATGGGCGCATTAGGCGCTGGAGGAGGTTGGCCATGGTTGGTGTTGTTGTCAGCAGGCTGAGGAGGAAGAGGAGGAGGAGTGTGGCTTTCGTAAAGGTATGCAGGTTGGGTGGTTGGTCGTTGGAGGTTGGTGGCGTTGTTTGTGGATGGAGGAGGATGTTCGATGTGGTGTGAAAGTGAGAGAGAGCTGCTCACTGGCGTTGATGTCATGAATTTGAATGGAGCTTTCGCCACTTTCGCCCCTCTTGCCGCGATTCCGGCCCTTGTTATTGATTGACAAAGCACACTGCATGCAATCCATTGGCAATTGATCATCCCGGACCGCAGTCACGTTCGTAGGCAGGAGACGACGGCCCAACGAGTGCGTTCGAAGCACTGCAAAGGAAGCATGACGATGCCGAACGATTTTGTATGGCACTTCTGCCTTGGTTCGATCTGACTCTCCTCCGCCAGACGATTACATTTATACTAATCTCCTGCTCGCTTTGATCTGTCCTTCTGTCTTGCCGTCCGACTTTTGCCCGTCCCATACCAGGAATTCGAACGCCTGCGAAACAGAAGCCCACCCATATGTAAACACCTCTCTCTATGCATTGCCCATCCCGATATCCGATCCCATGTCGACCGCCTTTCCATGCCATATTCCCCGATAACCCAGCCTCCACAACGCCGCGCTAAATCAGAAGATCAAAAACCCACAATAATTCACATCTTTCCCACCACTTCTCGTCACTCCTTCGCCCCACTCGCCATCTCTACTACTCCCTCATCTCCCCCAGCACCGCCAACAACCTCTCCCTCCTGCCCTCTCATAGCAACACTCGCCCCAAAACTATTCCGCGTGATGCTATCCTTTGCGCGATGTTTCGAGACCATGCCCGCATTGCTCCGAGCCGGCACTCCACCCATCTCGCCATCGAAGCCATCACCAAACACACCGTCGTTGCCGCGCAGAACCCTGGCAGCATTCTCCGCGCGGATATCAGCTGAGGGAGTGCGGCGCGAGCTACGGCGTGGCACGGTCGGGCATCTCGGCATCGTTGGCGCGGACGAGTTGTGGTCCCAAGACAAATTGTCAATGGCACGGAGCCAGTCTTCGCCTGGAGGCGGGTACGCAGATGGCGTGGGAATCCGTGGAGCGTTAGTGATGTCAGGTCGAGGAGCGCCTGCATTGGTCGAGCGAGATGCAGCAGAGCCCCATCGGGAAGGAAGGTCGATTCCGCCGACGCCCTCGATGGGCGCGAGGGATGGAATCGGCTGGTCGGAGTATCGCGGCGCGTAAACCTTCTCGACGTCGCTCGGTCGTGATGTGGCGCCTGTAACCTGCGAGCTTCGTGTCTCCTGGCTGAGTCGACCTGATGTTTGAGTAGCGATGCCTTCGGCGGCAGCCTTTTCGGCGGAGACGGGCTCGAGGACCGGGTGATCAATCGTTGGAGTCTCCGGTCCCTGTAATCCAGTCGCGGTGCGGGAGGTTGTAGACTCAGGGTCGAGAGTATACCCAGACTTCAAATCGAATCGAACATCATCCTCAACAGGGCTCTCCGGCCGTTGCGCGCCCGGAGCTGTCGCCTCAAGCGGAGAGTCAGGCATGATTCGATCCCGGTACGGAAACTCAATGGTCATCGGTGGACTCGTCTGCATCTCCACCTCATCGGCCGGTCCGTCCTGTTGTTGCATATCCGGCGGCATTCTCGCAGATCTCACCACCTCAAACCCCTTCGTCTGATCCTTCTTCTTGCCTGAAAATCCAAACGCAATCTTCTGCAGCCAGCTCTGCGCTGCTGATGCGGGACCTGTAGGATCCGCTGGGCCGGTCTTGAGTTTTCGGGTGGCTTGCTCGTTAAGCGCCGGGCCACGGTAGTACTGGTCGACTTCGCGCACAGCGTAATCGGTGCGATTGCCGGTCTCGTCAACAGATTCCTGACGATCGCGCAGGAAGACAGGGGGAGGAGAGACTTGATCGCTGTCATAGCTGGCAACTCTTGCTTTGCCAGGCGAGTCTTGATAGGGAAACTCTGCACCACCAGTATTGCGTCGAGACCTGATTCCAGGTGTCGATGGCTCAGTGATGGTGGCTTTGCGCGCTCGCGGTGGCCGGTAGAAATTGTCGCCGTCTGCCTTTGTAGCAATGGAAGGTCTTGCGCCTTGGCCAATCCCGCCTGAGAGCTCCGAGTGCGGAACTACAGACGGCGTGGTATCTCCCACACTGGAGAAGTTCTCAAACCCACTCAGGCGATTGCGGTTGAGAAGCTGCGCGCTACTGGCGGACACACTTCTACTGCGAGTGCCGTACGCTTGACTTCCCATCGCATCGTTGGTCGAGACCCGCAATATGGCCGCATTGCTCATCATACTACCTCTGTCGCCTTTGTCCGGGCGGGTCTGACGCTTCTTCAACATTCGCCAACTCAGGATGCTACCCCGAACGGCTGACGCTCCACCACCGGCACCGAGCGATCGTGCTATGACTTCGATGATGGTCTGCGCAGAGTTGAGGAAGAATCCAAAAACGAGGACGCAGGCGTGGAGAATGAGAATGACATATCCGATCCAGCCTTTGGGAGCTTCGGTCACGCCGAGAGTTGGCACAAACGCGATCATCATGAGGAGAGTGCCGAGGCGGACGCTGGCGAAGAAGGTATGGTATAGGTTCATGCTTGTTTGGCCTTGGAATGGCTTGAAGCCGTTGAGGGTGAGAATGAGGATGACCTCGCAGATGGCCAGGACGATGATTTGAGCGATGCCACTAGGTTGGACTGCTCCAATGGCGACACCGCGGACGAACGTAATGAAGACTGGGATGAGCGCGAAGGGCGCTGCACTGTCGCTGTAGGTATTGTAGAGTGGTCCGTAGTGGAGGAGTGTTGGCATGTCGTCGAAGAGGAGCGTCCTCGGCTTGGTAGTGAAGATGACTCGCAGGATCCAGCCAGCCCAGACGATCGTGATGACCAGGAGTATGACCGCGCAAACTAGAACACTTGTCGGTGACCGTGGTGAGATGACCAGCTGGTAGAGACTGAGTGCCACGATCGGCAGGATGAAGTAGTTGAATAGCAGGCGGACCACCATACCCAGGGTGAAGGGAAGATTCTTCTGGCGGAGATCCTCCTCGGTGGTGTTCGTGGCGAGATGGTACAGCCAGCGAGCGAGGAATCCCAATTGGCAGAGGAGGACCAATACACCCGCGATGACCAGCAGCCATATCGCCATACACGCCCAGATGTCCTGGTCAGATCCCATGCCAATGAGCTGGCTCATGCGAGTGAGGCCGTATGTCGCATTGACACTGTACAGTCCATCTTGCAGAGCATTGTAGCTGTCGCCGCTGACATAGCTCTCGTCGAAGAGTAGCAGCGACCAGCTCGCCTGACTGAGCGCCGGTCTGAAGAAGCCAGGGTATTGCACAGTCAAACTCCCCGTCAAGACCACCCATTGTATGTATTGTAGACAATCTCCAAAACCTGGTGTGACCAACCTCAGCAAATCCTCGTCTCTTCCAAAGTTGCTGCTCCATCTGAAGATGTCCGAGCTTCCCCATGGCGACCATATCGCCGCTGCTACTGTCGCTACCGCCTTGAGGATGAGGATCGTCGCGGGCAGCCATCTGAGCAATGCTTTGATGCTGCTGCCGAGATCGGGTGTGATTTGCGCGCTGACACATGCGACGTTGGGTGCTCCCTCATCTCCGGATATGATGTGTGCGGTGGCGGAGATCGTGCTGAAGGAATATGAGGTGCCGAAATCGTGCGAGAGGAAGAAAGCGGGCAGTTCGGAGGGGACGCTGGCATTGGCGTAGAATGCTGGTCCGAGAGGACAATCTCCCCGAACCAATGCGTCGCAGAATCGCTCGCCCGGGTTGTTGGCCTCTGTGTATGTCAAGACCATGTAGTCCGCAGTCAATGTGGCAAGCCTGTTTCCCGTTCCCACATTCACAATCTTGCCGAAAGACACATCGCTATTGTTCCATTGCTCGTCGGAGGGAGGCGGATAGTTGCCGGTGAACTGCTGGCCAGAGACATTGCCGTATATGGTGAGGTTGAGGAAGTGCGTCGAGCGCTCGTTGACGAATGTGGCATCGACGAAGAGTGGTGTGAATTGTAGCTGCTGCGGTCGGGAATTTCTCGTGCTGTCGGGCAGGCAGTTCTCGAAATTGACGAAGACTGCGTGGACTGGGAGGAGGAGGAGCGAGTGGAGGAGGAGGAGGAGGAGGGAGGAGAGCATTGTTGGCGTTGCGCCGAGCGCTTTCATCGTGTTGCTCTCATGGGTGGTGGAGGATTTGATGGCTAGGGAGTCGCCGTCAGTACCGGGGTAGGTGCGAGTGGGCGGGGAAGGAGGCGGCGGAGGTGGAGAGGATGTGGAGGAGAGTGCGGTGGAGGTGGTTTTCAAAATTCATGCAGGCAGCCAGGCAGGGTCGGGTCGTTCATACCGCGAGAATAAACTTCACAACGCACGCGTAACGGTAGGAGCTAAGCAACAACGGGGCGTGAACGTTTAAACGGTAAACTCGACGACAACTGACGATGTCTCAACAGAGGGCGAGAAGATTATGATATTGGAGTCGAGATTTTTGATATCCCGCAACGTAACGAACGGGACAGACAATTCGTGAGGCGTTGTTGTTGACCTTGTACCTGTTCCTTGTACCGTTCTGACCCTTGTCGTCGGCGATAAAGCTTCCGCTTGTTCCCAGTTCACTGAAGCCAGCGCTAACGTGTGGCTGTGCTGTGCGTGGTGTCTCTCTGCCCAGCAGACAATCTACTAACCTTTCCCTCGACAACAAAACATTTCAATCTGCTTCAATGACAACGACCGGTGACAATGCAGCAGAGATCGTGCGGACTGCGCCTCGCTCGTACGCATATCATGCAGCATACGTGCGTTGAATGCAACGTTGATCAAGCTATCGGGTCCGCAATCTGCAGGTAAGCAGAAGTCCGGGTTCGAAAAGCTTTAAATATAGACACGAATTGACGAGGGCTTCCAAAGCAGATTTTACCATTCGTGGAGTTGTCCCCGAAAAGCACCCGTAGAATGCACTCCATGCCATGTGAATGCAAGGACCTCAATGCAAGGCGATTCCGCCGCAAACATGAACGAGAGTCTGCTCGACCTTGACGACGATGTCGAAGTGCTGCCTCCATTTAGCTTAGCTCGGCTAGACGACTTCTGTCCTTTTTCGTGGGCACCTCCTTTCTTCCCGTCTACATCATTGACCCAAACGACAGCCGGCAAAGGCCCGAGGATGCTGCAAACAACGACGACCAAAGGACCGGGCGACCAGTCCGTCTGTGCGTCACTTCCGCCTGCTGAGACCAAGACCATGCTGGTCGACCTCTGCTCACGAAATCAGCAATGAGTGTCCGATACCATCGTCCAGACTGGGACGGTACTGCCAAAACTTGTTTGATCTCTATGCTCTGCTCCACCACAGATTTGAGGAGAAGCGTTGGCTCCATCATGGCGATCAAGACTCCACATCGACCCGACCTTCGCACCGCTACATTCAGGCCAGATTGCCTGCCATCATCCGGGCGGGAGACGTCTCACGATACCTCAAGCTCGTCTGTTCGCTCTGACGTTCGTGCGACCACGTTGGTCGAATTTGTGGGTCTGTGTAACACCCGCCATCCTTTTCGTCCACACGCTCGTCGAATCTGCAAAAGCTTCACCAGAGGCAAAAGACCGCTACAGTGAGACCGAATAGCGCGAGAAAGATCAAGGGTACGTCTCGAATCAAAGCAAAGACGTCTGGCGACGGAATTTACAGCGAACATCAGGGCTCGGAGTCGTTTGGAGGCGTGGTCATCCATAATGAACGCCGTCGCCATGTCCCGGACAACTGAGAAGATTGCGAGAACATCCTCCCAACGGAAACACCGCGACACCGGAAACCCGGAACGGATGGTATGCGTCGTCTATGGTCTTGATTGCCGCCCTGTTCCTGTTTCCAACTCGATCGCTTAGACGCCGGACGCTGGACGCTGGACGGCAAGCCGCACTTCCAAAGTCGCGTGTCCCGGCATTTCTATCATCTGTTACATTGGCATACGGTATCGGCGGTCGCAATCGGTTCGCGTTGCTCCGCGAGACGCTGCAATAGCCAGGTCGCAGTCGTCTCCGGCCAGGTTCACACGGGTCTGTACCGACAGAACGCATTGCTCAAACAGCTTCATCTAGATGAGATGAGTACGTGGCTAGCCGGCAGCGAGTTTCATCTTGGAGCCCTGATAGTGTGCGGTCAGCCGCGACCGCGAGGCATTATGGATGTCAAGCCTGTCCGCGCTGCTGCTGGTCAAGACCTTAGCCTGTTTTTGAGCGTTCGATGTTCAGTTCTCCATGTCAAACTTGTTCCCTTCTTCTCTCAACACTGACCTGACTTTTCTTTTTGCTACCAATTCAACGTTCGGGATTTCATTGTTTCGATCGAACACGATCTTGCCTGCGTTCACCCACCCTCACACACTCACAGTCATGGCAAACCCAGCTCCCGCCGAGCTCACCGACCGCAGTCCCATCTACGTCCAGCGATCGCCCGAAGCGCTCCGCAGTTCACAAGAAATACGTGGGCTTGCCCGACCCCTCTGCGACCAGCCCACCGACGAGATTTACCTGACGCCTCAGCTACCTCTGCCTGCGAACGATGTAACCGAGCGTCGATCGCATGTGCACCCTCACGATTCAGCTTTCCTCACATCTCCACAGGCGGCCCAACAGCTTATCGACGTCATCAAGAAACCACTGTTCGTCCCGGAAAGGCGCTGGGAATATGTCGCATTCGCCAAAGACTGCTCGGAGTGGTGGACTCTACCAACTTCCATCGATTAAGCACGACAACATGGGCTGCGTACGAACCACAAAACTTGGACTCGCGATAGTCGAAGAGCGAGAGCTGTCATCATCACAAGAATACACCGAAGAGCAACTGCGACATCTCCAGTGCTCTGACAGTCAAGCCAAACTCTACGAGCTTGCCGCTTTCCATCGAGCACTGGACCAGCGGACACAGTGCGACCTTGAATCCGGCAGAACCTCAAGGCTTGGCCTCCTCGCGGCGCAGATCTTTCCAAAGCGGAGACGCTATGTCACAATATGCTAGGCTTCCATCTCCTGCGAGTGCGTTGCGCTTGCGGCACGTAGCACAAGGAGTCGTTCGAGGGCCTACACGAGGTAGATCTCCCGATCATTATCAACTTTTGGTACGACTTCTTGGACGACAATCCGTGGGGCAGACTTTTTGGTCTGCGGCCCGTTCAGGAGCTCCGCTCTCGGCCTTTCTACGTTCATCAGCTCCATCTTCTCGAGGATTACTCGACACCCATCCGGAGCTTCATGCAGTTCACCGAAATGACCACTGGCGCCTGGTCATGGCATGGTTCATTGTTCGATTCCGCATGGATCTGTACTCCACCGGCTTGGAAGAGGGTGAGCAAGATCGCTCCGACTACAAGACATGGGCGGAGCTGAGAGTGCTATATGACGACTATTGCGATGAGAAAGTGGCAGCTCTCGAAGAGCCTCTCTCCTCACCGCCTCTGGATCCCGACTCGTGTCACCCTGCCGAGATCCCACCCTTGGTTCTAGAGCCAGAATTTACGGACGAGAGTCGAAAGCCGAGGCGATGAAAGCAATGACCAGAGAGCTCCGAGGTCTACGGCAGACTTGGTAAGCGAAGAGGAAGGAGAAGGAGGCTTCGGGTGCGGCTAAGCGTCAGACCGTCCAACAGCGCCCGCGCCGTCGCAGCCCCGTCGAAGCTCTCGAAAGCGTGCACGAGCGGACTCCAGCTCATCGAATGAGCCTCCGAGGAAGCGCAGGGTCACCAATATTCGCAAGTCAGCCAGTGCCTCATCCAGCACGAATCAGCCAGAGCTCCAGCTGCCGCCTCAAGAAGACCGGATATTACGCACACGTATCTTCCCGCCCAAGTTCAACCAGCGGATTGAAGCTCCCGTTGTGACCGAGCTGAGACAGCTCTGTCGGATGCTCATTTGTGGTACGAGAATGCTCATTGACGCTCCGCGTAAGCTCGTCACCGTGGACTTGGACAGCATTAAGACATGCAAAGATTTACTGGTGAATTCCGAACCTTTCGATCCGTCCCATGGCAAGATCCTCGACAACATTTGGAATGTGGCGAAGGCCACCTCGGATCGGTGGAATCAAGCTTTACAGGATCCGGCGCACATCAAGAAAGCACACGCTCGCTGCGTACATGACTGGCGTCCTGTGGTTGCAAGACTGGCGGCTGCGGTGCAAGGGGTGGTAATCATGCCCCGCCAGGCTGGACATAGAGAGCTAGAAGCTCTGCGGGTTGACATCGCGAAGATTCGAGACAAGCTGCATGTTTGCTGCAATATCACGCACAAGTGAGTGTCCATCTTTCGCCAGTCTCAAGAACTTCACACTGACCGAAATCTTGCGACCTAGGCAGATCTGGGGTTTTCCTCGTGCCCGATGGTCAGAACCAGAGTTGCTTCGATGTTCTCCCACATCAGCCCCTCCTGAATGTACCTCGAGAAGTCGTTGGTTGCGAGGCTGACGCTGATCCCTTCCACAACAGTGAGCCCAGCAGCTCCTCCTCCATGAGTGTCTTCGTACATGAGATCGAGCAAGATATTTCCACCCCTCCCTCGCCTCGAGTCGTCATTTCGCGCCGAGCTAGCATCACTGAGTCCGAGGACGAAGTGCCTCGCACTTCCGATGACGACGACTTCATCGATGACGATGACGTGAGTACTTAAGAGGGCTCGCATCCGGAGAACGCTGTGTCTGGCACACCTCCATCTGACGAGGGTAGTGCTGACGAGCAAGAGTCTCAAGCGGAGGCTGGCGCCGAGGAAGAGGAGGAGTTGAGTGGATCTGTCGAATCAGAATCGATGGAGGATACCGATTCGGAGGAGGATGAACTTGCTGGAGATGGTTCTGTTTCCACGACCACGGGAGGTCCATCGTACCGACCGCAAGGAAACCTCCGGCCTCGCGGACGTCGATCATTTGGCAGGGGCGGATAGTCGAGTTAATTGGGAGCTAGTCCGAGAATTGGTGAGATCAAGCAGCATTGTCGTGGAACTTTTAATGCAGCACATCCGATTATTCACTTCAGTTCTTTCTCATATTGCGCCTTTATTCACTTTCTCCCCGCATGGTCCTCCAGCTGAGCGCAAACGTTTCCTGAGCGGTAGTGCGACATCGTTGATGTACTATTCAAAGCTCACGCTGATCACACTCGCCTCCGTCTTGAAATCTTCGCATCGCTGTGTCCTTCAATTGCGAGTCAAAGACCAGTCACCTGCTTAGTTCCATTCTTGCGAGTTGGACCTGAACGGCCAGGAGATGATCTTTTGTCGCACACGAGAAGCACCGACTGACAGCCGCGCAGTGACGAAGTTCCAATGATCCCAACCGCCATTTACATGAGAGTTCGTCTCCGGAGTTGGGATGTGCGAACAGGAACCCAGTACCACTCGGGTTGGCTCTGTACAACGGGCAGAAGGCATCGTCTTTTGCCTCTCGCCTCGCGCATTTCGACCGGTATTCCATTCGCGATCATTGGGATAGTGAACAACCCAGACTTTGCAATTCGATGGAGTTGAGGTGGAGAAGGAGGTTCGGATTCGAAAAAGGAGGTTGAATTCCGTGGTAAGCTGGACTTTGACGAAGGAGGAAACAAGCTCTTTCGCATTGCCTCCCAGTCTGACCATGCGCTTCTGACTCCAAAACACCATGCTATGCAACCCGACCAAATCCCGCTTTCCCGAACTCTGCAATTCAGCAAGCCAACCCTCACTGATAGCTCCCCGCACTCCCAAAGCTCTGACCCAAATTACTCGAGTACCGTCGACTGATGCCCTCCCTGCCCATACCAATCGGAATCGAAATCTTCCTCATCACACGCTTCGAATTTCTGCGACTCAACGTCGGTGGTGGTGTTGATGAAGGTCCACCTTGCCGATCGAGATCCGCGGCAGACGTAGCCCGACTCCTGCCTCGGGTCGCTGACGGAGGAGCGCCATCATCGTCGGAGAGGACGGAGGATGCCATGGTCGCTGTGCGACTGAGTGGAGCGAGACCACCGTATGCTCGTTCCAGCTGCTCGTCGTCGTTGTGAGCGTCTTGCGTCTTCACGCCTGGCAGTGGTCCTGGTTTAGCCTGGCCTTCTGCTTGCCCTTCCAGTCCTGTTTCCAGAATTCCTTCTTCCAAGTCCTCCTCATCCTCCTCGACATCACTGACCTCATCGTCGCCTCCAAAGCCCTCGCCTTCCACCAGCCACCAAACTGGTACCGCTGCAAGCGCCGCAATGGCCGCCATGAACCACCAAGGCGCAATGACATACCCCCTCTTCACTCCAACCGAGAAAATCGCCCCGGACATCGCCGGCCCAATCGCACGTCCAATAGCACTGACACTGGTCGCAATCCCGTTCAGCGTGCCGAGTGTGCGTAGACTGCTAGCGCTGTTCGTGAGCAGGATCGTGCTGCAGGGAAAGGCGAAGATCCCGGCCAGACACTTTGTCGCCATCAAGGCGAACATGCAAATGACTTGCCAGCGGGTCGTGGGCAGCAGGGCGGTGAATGGCGTGATGAAGTAGACAATCGGGAAAGTGCAAGCGGACACCTTGAGCCAGAACAGGACTCCGTACTTCCGGCATAGAGGAGGGAAGACGAAGAACTGCACGAACATGCCTGCCACGCCGTAGAATGTCGACATCAGGCCGATCTCGAAGTGGTTGAGGCCGAAGCCGCCGGCAAATTTGAGAGGGAATGTATAGGGTGTTGAGTGCGGGCTACCGATTGGCGAGTGTTGCATGTAGACGGGTATGAGCTGGTCGAACGCCATGCCGTGCATGGCGAGGAGGGTGTAGACGATGAGATTGACCACGGATTGGCGATTGAGAACGGAGCGCCATGTTGGGCGTGGGAGGTCGACCTTCGTCTCGGATGAAAGCGAATCTTCTTCATCGGAGCTGCGCTTGATCAGAGGTTCGGTTTCGCGATTGGCTTCGTCTTCGCTGAGTGCTGGGCGCAGGCGGAGCAGTCGTGCTAGCCTAAGCGATAGTCGCTTCGTTGCAGATGTGAGCTTCTTTCCGAGTATGAGGCCGTAATCTCGTCTATTCTCCTTGCCCTCCAGCGTCTCTTCCAGAAAGAGCAAGCCAGTCGTAATGCCAACCGCAAAGATCAGTGCTGAAACAATATTCGGCAAAGCGTAAGGATACATCCTTAGCAAGTTCCCACTCCTGTGTTCCTCTCCCGGCTGAACATTGTACGGGTTTGCCAACGCACCGCCAATTGTAGGCCCGAAGATACTACCAATGTTCCATACCAATGGCATCAGGCTGAACGCTCGAGGCTGCAGCTCTTTGAACGGCACCATTTCTGCCACCGTCGTCCGTATGATCCCCACATTCCCATTTCCAGCTCCTGCTATTGCTCTCGCGAGAATCGCCATCGGTAAGCTGGTACTGAATCCCAGCATTATCGTCGTGAACATTGTGCTCGTGAGTCCGATGAGGATTGCGGGCTTGCGACCATATCTGTCGGAGAATCGACCCCAGGGTACGCCCACGAGGGCTTGGAAGAGCGAGAAGACTGCGGCGCAGATTCCTGCCCATTTTCCGACTTCGTTTTGCGGGACGTTGAAGGATTCGACCATTTCAGGGAGGTAGGGGTAGAGGGAGGTCGAGGAGATGGGTTCGGCGAAGCGGCATATTGCTGCAGGAGGTGGTCAGTGGTCTTCGCAGAGGTCTTCCCGCAACACACAATAAAAGGCGAGGCTGCGCGGTGCTGAACATTCTTGTACTACTTGACCTCTTCGTGAAGGTCATCGTGCCGCCAGTCATGCAAGTACAAGGACTGGCCGGCAGCGTCTGCTTGACGACTTACCCAATATGGTCAACTGCTGCTTGGGCAGCTTGCGCTCTCGATGCTTTGTCTTCGCCATGACGGAGTACGGCGGACGTCGTGGGCGCGGTGGTGGTGTTTGTCTCGGAGGGAGGGGTATGTTGCTGGCGGTCAAGTCATTCAGTCTTCAGCAGCGAGCTTCCGGCAACGCCGACACCGCCCCGTGAATGCAGGCATTGATAGCTTTACTGAAGCTGTTCCCGAACTATAATCGAAGCGCCGCCCAGAGCGCAGCAAGGATGATACACTTGCTCGTGCCGTTCTCGGCAGTGTATGCAATAAGCTCCAAGCGGGTGTCGCGGCTGTGTAAGAAGGATTGCAGGTGTGGGAGCAAGGTTCACACCGCCTGGTCCGTGCGGCGTGAGAGACTTGACTTCACCTCGTGCTATCGTTCACCATGCATTGCCGATCGGACGAGCTCGTGGGCGAGCACATGTTCTCGACGATCAAAGTACTCGAAAGAGGCGGCGTGAATGTTGTGAAAAGGGCCACCAGGCGTCGGAGACTCTCCGGCGAACATGCACCGGAGGATCTTGACGACCCAGCACGGTCGAATGTGTCGGCAAAGAACAAAAGAAGCACTCATACTGAGAAAAGTGTGCATCGCAGCGAGCGAGGCGGTGCTAAACGACGCAGCTGCTCCATGCTTGGCAAGTTGATCGCATGCGACAGCTCTCAAATCTCAGGTAGCATCATTTGCTCGATTGCCGATGCCGAGCTTGAGCAGACGTCTTGAGTTTTCGCCGATGTTTCCTGGCATCGGGCTGTGAAGCCATACATGTTGCGCATGCCTCGCAATTTGCACTCGTCGCTACAACTGTCTCGGTTGAGGTTGCCGTTGTGGCACAGTTCCCAAACTCAGATCTCTCGGTCCTTTGAGTTCTGTTGTTCAGAAGCCGCTGTGCGTCTCGATCATGACCTGGGAAAGGCGACCAAGATCCAGCACCAAACCTCTCCGTCTTAATATCCCATAAGACGAATGAGAGATAGATCAGGGGTTACATCTGTCGGTGAAGTGCTCAAGCGTGCACATGTAGTCAGTACAACGTTGATCTGCTGGAAAGATTGCTCTGGCTGAGAAGTGTTGCGTCCATGCTATGAAGTTGTCAGCCATTATCTCTACAGTCGTGCATTCGGAATGAGAATTTGCGAGTTACCAGATAGCCCTCCTTGCCGTCGAGAGGATGTCCTGGTCGCAGACTGGGCCGATCCCTTATGACCGTTTGAACTGCTTGGAAAGCATGCAGTAAGAGCATGACGGAAACCCGCCGATCATGCCGCCGAATGGATGTTGCTCTTGTTGCTGAGTGATGAGCCACTGCCCAAGTACGCATGCTACGAGTCTCTCCGATTTGACGAACAGCACTCCGAGTAACGACAACGTTGTTCCGAGCCACAAATATGAGATGATGTGCATGCTCTGCTCGCTCAGAGTTGAGAAAGGGCATGACAACCGCGACTATCCAGATGGCATTGATGGAAAAGTTTCGATTGATCTCGCCTCCTGGGTTGGTCGGTGACTTGCTAGATCATCAGCTATGGACCTTGTGGTAGAACAGCTGGACAGTGAGCCATCCCGTGCAGTGCACAGACATTTTCCAATGCCAGGGGATGTGCGAGTTCAGGGCTCCATCGATCTCGCCTTTGGGTACGGCTCTCGAAGTATCAGATTGTCAGCGATGGCCTTGGTTACCGTGAAGCTGACCTGAGACCGTGTTCTGGTATGTAGAGATCTCCAGGAATGCTATGAGAGATGTACCATCAAGTCACATAGAGAGGAGGCCAACAACGAAGGTCACTCACTGGAACAAAAGTACGGCGAGGAGACTGCCATTGCTCTCAACTATAAACTCGACTTTCAGGCTGCGATACTGTCAGTGAATGCCATTGTATCGATGGAAATCATTGAGACTTACGAGCTATGCCGGCAAGGCCGGTCTCCTCACCGCTGGTGGCCTCCTGCCACATCCTCACCCCAGAAAAGGAGCCAAATCTGCCGCTGAAGTCAGCGAGAAGTTCACAACGAAGGCCGATTGTGTTGTACATACTGTTCTGCCACCATTGGCGGCGCTCAACGGCGGATCGGTGGAGAGGGAGGCGAGGGAGGAGGAGAGGGGATGGCGGGCGTTGGCTCGGAGCCGTTCTTCTTCACCCGGCGAGACGTGTTGGGGGCGGCGGCGGACATTGCGGCGGCGGCGGTGTTGCTGTTGTTGTTGCTGTGGTTTCTGATATAGCCTCGTTAGTAGTGCATCCGTGTTCGACAACGTTGGTAACGTACGTGATGATGCTGTGGAGGTGGCGGCGGAGAGGACGGCCGTGATGTTGGGTTGCTTGATCGATCGAAGAAGTTCTTCCGGTGAGGAAGAGTAGCTCGAGCTTAAGGCATCGCGTTTGACGTGTCGTCATCGTCGACGGGAAACGGGTGAAACGCGGCGGAGCGGCGTCCACGCACTTTTCAAGCTTGATCGTTTGAAATTCTTCCCCTGAACAACAACATCCACCTCCACCTCCACCACCACCACAACCACAACAGCAATCTCGTACGTACAAGCAAAGCACCATGCTGATGACTACAACAACATGCTAACGAACGGACAGAACAAAAAAGAAGCAACAATGTCGCCGCCGCCGCCGCCACCGCCGATGCACGGCAAGCACGTACGTTATCTCCTTTCGACCACCAACATCCGCAGTCCATCTGCGCTTCTTACATCCTCGCCGTACGTTCAAACAAGCTAACATTCTTCGAGTTTCTCTTCCTCTGCTTGGTCTCCGCCTGCGCCACCATGACCATGAGCATCTTCCAGCAGGAGAAGGCGAAGAAGGCGAAGAAGGCCGAGGTCGACGACGACAACAGTAAGTGTTTCATTCCTTTCAACGGCACCGTTGAGCTCGAGCTGACACATTTGCAGAGAAGTGACCGCCTCCGCCGCCTCCACCACCACCGGCGCAAATAGCAGTAGCCTGCCATAGAACAACAAGCTGAGCGACTGCTCGTGTTCTCGTGCCCTCAAATCGTTCCATCGTTTCCGAAATCGTTGTGTCTGAAAGTGATTGTTTTGACGAACAACATCTTCGATTCAAAACGCTGCGCAGGTTGAGTTTGCTCCTCACTACACCTTTGGTCGATCGAACACTGACTTTCCATCATCACAACAGGCCTGCAAACAACTCCATCGGAGAACATTCAAGAACACACTTTCGCGGTCAAGTGGACCGCCACTGAGTCTTCGTCACGTCGACCGAGCATTGATTCAAAGATAAGTCCTCTTCACTTCCCAGCCACTCATTTCCGCATTTCCATGATGATACTACTTCACGAGCCATGAGATGGCTATGATCATCCGAATGTACAGCCTTTGCCCTGAGGACAAATGCACTTCTTTCTCGCACAATTTACCTCTTCGTACCGACCAAAGCTAACATTCTTCAAGCAGAACCACCGACACAAAGCGCCCAACCGAACGCCGCGTTCCCTCCACCGCCTTCGGTCAGTACATCTCCCACACAGCAAGACCACAACAACAACGTGATGAAAGATTGGAACAACATACCCACGCTGGAAGCCTTGACAGCCGATTGACTCAACCGCCCACCTTGTTGCGCGCGCGTTGAGCACGGCAGGTTGCAGGTCATGCCTTCACTCGACGGCGGATCAAGTTGATGGGAGTTTGGTTGCATCTGTAGCCGCTTCAAAATCATCAAGACTTGGACCTGTTCAGTGCCGGTTGAGGGAAGGCGTTCGTTCGATGGTGATACCGCCCTCTACAACGAGCTATCTGATGGATCAACACATCACGCCGCATCAACAGTCAAACTCGAGAATGAGCTTTGCTGACACGTAGTTTTCTCCTCCGAGAGAACACTCTTGCGGCGCCTGTCTCTGATGCCCGTTTCAAGGCAAGTCTCTTTGACCTACACGCATTCCCTCTCCGATGATTGTCACAATGGAGCTGACGCTGGACACTTCTGCGGTACCTGCTGGAACACACAGCAAAGATGGACCAAAATGCCGACATGCAATGCTTACAAAACTCATGACTTGTGTCTTGATCTGAGCGGCCTTCGTCATCAAACATCATCTCAACACAGCTTTTGAGGATCACGGCTGACACTTCCTGATTCTACAGATTCGCTCCCTTCCGCTTCCAATCATCGATCACAACAACGGTACGTCGTCCTCAGCACCCCTCCGCCTTTCGGCCCTTTCCCCTGAAATGATGAGAGCTCCCCGATACTCGTACGAGACAGCGAGCAGCAGAGTTGTGGAATGCTTTCTGAGCTCCATACTCAACCCTGCGAAGTGGCTAGATTTATCGCCGTCTGGCAGCGGTTGCCGTCTGCCGACAATGGTTTCCGTCACCACGAGAATGAGAATATCTGAAAAGCTTCACCACACACACGAACGAGATTTGACGCTTGAACCTCATGCGATCGATCACTGACATGTCATTCTGCAGAATCACAAGACCGACCCTCCCGTCACCAGAAGCCACGGTACGTACCATTCCTCTACCACTCACCCCTCAAGCCCGGATGATGAGATCTCTCCACTCGTACAAGACCGTCGGCAGCAGAGTTGTGGAAAAGAGTATGCCACCTGAACTTCACACTCGACCATCGCAAGATGGCTAGCTTCATCGCCGTACTGCGTGGTTGCCGTCTGCCGGCACTGGATTATTGCCCACGAGAAAGAGAATGTCTGAACCGCTTCACCACTTGCACGAATTATATCACATACATCATTGACAGAGCCTCACTGACGTACCAGTTGCAGAACCACAAGGTCCAACACTACTCTGGAAATCAACACAGCGCACGGTCAGTCGTCCTCGCTCATCACAATACCCATCCCTTTCGCTGCAATGATGAGACTTGCTCGCATGACCCAGCAGCAGAGGTGTATACTCTACACTCAACCATTGCGACATGGCTTGCTTCATCACGGTGTAGCAGTGGTTGCACCCTGCTGGCAATGATATCGAGCACACATTTCTGATCAGCTTCACCAAATACCCACTCTGATGTCTCCCTGCTTCCGCACACCCTCACTGACATCCCGAATGACAGAACAGCAGAACAGCACACCAGCATGGTCCAACGCCGCTTCCATCATCCAATATACCACGCGGTAAGACCTCTTTGTCCACCACCCCATGCCTCCTTTTCCTGCAATGATGATTTATTCCAATGTTCCACAAGACCGCTGGCGCCGTCTACTCGACAATCTTCCACTGCAACATGGTCAGCTTCATCGCCGTCTGGCAGTGGTTGCAGGCCGTTCGCAATGGTTGTTTCAAGGACGTCTGAGCAAATCCATCAAGCACACAACGAATCCAGGTCGCTTCTCTCGCATGCATGGACTGACATCTCACATCGCAGTATCTCAAGGTCGACCGCCACTTCTCCCTTCTTCGAAGCTCCGAGCCGCGCGGTAAGTCTCTTCCGCTGATCACCAACACCGCTCTCCATCTTGCTGCAATGATGAAAGATGGGACGAGACAGCTCAGGACTCTTGGGGTCTTCAATCAGCCAGCGAGCCCCTGGGTCAGCTTGGTCGGTGAAGATAACCTCAAGTTTTCGAAAAGCATATGGTTTCTTCTCGCGTTGAAATCAAAATCTGAGCGCCCACACGAACATTTCCTTCTTCTTTGACCAAGGCCTCAAGCGACTCCACTGACACATTGCATCGCAGAGCATCGTCAGACACCTTCACGTTACCGCACCAGCGTCCATCCACGATACAACAGCGATCTCAGATGCTTCACTCACATACCGTCCACCACACCTCTACTCGCAGAACCGCAAGGCTGACCAGCGGTCCTGCATGCTCCAAACCATGCGGTAAGTCTCTGTCGCTCATCACCAACGCTTCCTCCACTTCAACCCCAATGATGAAACAAAAATGCCCCTGCACCATAAAGACAGCTCAGGACTCCTGGGCTCCACAATCAGCCAGCGAGCCTTCGGGTCAGCTTGGTCGGTGTGGATCGATGCCCGTTGACCGGCTGAATGACTTTTCTTACTGGCAAAATCTGAGCGCTCATACCAACCATTTTCCCTCACACCAACCATTTTCCCTCACACCAACACGACTCTCCACGACTCCTCTGACACACCTTACATTCCAGATCATCGCCGGCACCTTCTTGTCATTCCACCAGCGTCCACCCGCAGGACAAGAACGATACCGGATCCTTCTCTCGCATACCATCAATCATGCCTCTCCTGGGAGAACAGCAAGAAACACCGGCACTCCTGCAGCCTTTGAGTACTCTGGTAAGTCTCTTTCGCTCCCCACCAACACGCTCACCTTCCCACTTCCATGATGATACTCCTTTGCGCCCATGCACCAAAAGAGACAGCTCAGGACTCTTGGACTCCCCAATCAGCCAGCGCCTTCGGGTCAGCTCGGTCGGTGTGGATCGACACCAGTTGGCCGAAAAGCAAATGGTCGTTGTAATTTCAACTAGCAAAATCTGATCCCTCCTACCAACCATCTTCTTCTCACCATCAAACTCCTTCCACGACTCCGCTGACACCCTTCACACCACAGATCACTCTCGATACACGCTGCCATCATCGACTCCCTCCTCAACGGTACGTCGTCACCACACTCCCCTTCACTTCCTTCCCACCGCCATGATGAAAAAGACACACGCAAAAAGACAGCCGGGCATCGCAGAACTCCACAATCAACCAGCGATGCTAATCTTTGATGGCGCTTGGATGGTGGGGCTGGGCTGGATGTTCGACACTGGTTGCTCGATTGGTTGCTCGATCGAGGCGATGAACAGATATCTGAGCGGTTCCTTGCACTTCCCCCGTCTTGTTCTTGAGCGTCGCATGACCTTGTGACTGACATCTCCGGAACTTCGCAGATTGATGGCGGCTTGGAGGACAGGGAGGAGGCAGATGGTGCTTCGATTGCCTGGCTTGTTGAAGGAAGCGAGCATGAGACGCATATGTACCTTTGCAATCACATCTTGGTCACTATGATTTCTCTTCCACAACGTCGCAACGTGCTCTTTCATCGTTTTGTGAGTGCCTTTTCGCTTCCAAAAAGCCGGAGTCCGGTCATGGCTCCATGAAAGCGAGACTGCGTGCTGGCTCAAAGCCGACCAGAGATTCCACCAAACCTCGCCTTCGACCTCAACGCCCTCGCCCTCAACGCCATCGCAGTGCCTGGTTACCCAGTCTACCACGGCGACGGCCATGGGTACCGCCCAGTCTCATGCTGCCGTCGATCGGGCGTCACTGTCTCCAACACTTGCATATATGATGGCTCCCTCGTTCGGAACCCCTCGAATCCCGCATCATGCTCGTCGCCGCGCTCGCCGATAACACGCCAATTCGTTCGATTCAGGTCCTAAGGGGCCTTGCGATTGTTCCAATGATCAGTGTTGGGGCTAGATGTGGTGGGAGGCGGGAGTCGAGTCGATGAAATCGTGGAGTTTTGCTCCCTCCCGTGGGTGAGAATTGTGCGAAGGACAGCTGTGGGCATGCGAAGTGGGAAGAACAGGATCGCAGGGAGTCACTCCGGAGAAAGTGTTGTATTGAACGAATCCTGTATCGGCACCTTCAGCTCGAGGCTCAATGTCCTTCTGATTTGACTTCCAACCCTCCATCTTCAATGTAAGCAGCAAAAGATGTGCTTGCATGCTGTCAGTGTCGGGATATCCTCCAGCGGACAATACGGTCGAACAGCATGCGTGAGTCCGCGTTGACCTCTCAACTCTCGTATCTCCTTTCGCTTTCCTCTGCGTCAAATTGCTGTTTGCAGACCCAATCCAGAGTCCTCGATTCATGCCAATGCAATTCTACGCATGCGGACGCCGTCCGCATCTTTTCCCCATGGTTCCCGATTTGGATGCAGACTAGCACCAGTATTACCGTCCAGCAATGTAACTCTCGTAACGGTTTTATTTCTACACGTGTGATGCTCGGTCCTCATCATGGGGTGTTCAAGCTCGTCCGCAAAGGATCCAGGACTTTTAGCACGAACAGCAGCAAGTCACTCGGCAGCGGAACTCAGTGAGGTAGCATCGATCGACCGTGGTATCGACCGTGGTATCGGCTCTGGGCATTGATGGAGAGGAGCGGAGCCCACAAAACACAGGCCTTTTGCTCGGACGCTGGAGGGTCGGCTTGGTCAAAGCTGTATGAACGTTACCACTGGTCGCTGATTCCCGCACGCTAGCTCATGTGCCTTGTTGGCTCCTTGATGGCTCCTTGTTGGCTCCTTGATGGCTCCTTGTCGGCTCCTTGTTGGCTGCTTGTTGGCTCCTTGTTGGCTCCTCGTTGGCTGCTTGTTGGCTCCTCGCTGGCTCCCTGTTGGCTCACATCGCCCCGCAAGCGCCATTCGCCCATCGCAAACCACAAAACGAACATGCTAGCGCCATTCGCCCATCGCAAACCACAAAACGAACATGCACACACACTCAGAAAACCTCAACCCATCCCATGGGCCCAGAGAAACCATCTTGAATACCGCCGTAGAAGATATAATATCAACAACACATCAATCGTCCAATATTCCCCTCCAAGTCTCCCAATTCACCCCTTTCAATCCTTTCATCCCCTCTCGGCCCGACCGTCCACAAATCCAAAGGCCTCCCTCACCCACCACACACCTCGAAACCTAGCGGACTCCTCCTCAAACCCATCCCATCCTACCGGTACGGATCATAGTCACTTCCACTATCGTAATCATACCCATTATACGTATCCTCCACCGCGGGAGGGACGACCGCAGGGGGTACTGCCTTCCTTTCAATTCCGCTCCCCTTCCTCTCAATCCCATTTCCATTCGCATTCGCATTCGCATGTCCCGCACCATTCGTCGTCGGAGCAGCATTCGAAACACCCATCGCCTCCCTCGCCGCCGCCACCGCGCCCGAACTATGATTCGGATTAAACTTACTTTCCGGAGGGACGAAGTCATCATCACCCTTCAAACCCGGATTGGGAGTCACACCGCCGACGGAAGGGGAGGTGTTCGCGGAGTCGTCGTTCCATTTACCCGCCCAGCCGAACCAGCCTTTTTTCGCGCCTTGTACGGCGGCGGATTCGGGGTTCACGCTCGGCTGGGTGTGGTCTTGTGACTGTTGTTGTTGCGGTGCTGTTGGAGGGGCCAGCTGTGGAACGTTGAGGGAAAATGTTCCGTTGCCGAGGGTTTCTAGGCCGTAGCTGTCTCGGCCGTAGTGGCTTTCATCATCTGTCTCGGATTCTTCTGCAACTTCTCGTCCGGTGGGTTGAACGTGGAGGAAGCTGGCGTCCGTGCCATTTGCGGCTTCGTCTTGACCGGTGGGTCGGATGCGCACGGCTTTGATGAGCTCTACCACTGCTGCTGTCAGGTTGCTCGCTGCTGCATCGAGGAGCGCAACGGGTGAGAGACCATGTGAAGCGGCGTGTTGTTTTGTCGCAGTGATGAGCGAGTTGGCCGTGCCAGTCACACGAGCTTGCAGACGAGGTAGCTCAGCCGGATCCTTCGAACTCCCATTCTCCGAACTCCCATTCTCCGAACTTGCAGCAGCAGAAGTGATGGCTTGAGTGCCTACAACCACGCCCTTGACGCACTCCAGCATTTGCGCCGTGCTGCTCCCTCGTGCGACACGGAGAAGCTCCTCCACGGCGACCTGAAAAGCAGTGACTTGCACATCCTTAACCCTGCCGTTCTTGTCGATGAGACCTTCTTGGCGGACCAGGCCTGCTGCATCCAGTCCTCCACCTCCTTGCAGCCCGAGTCCCATGGTCGAGGCTCGGAGGTGCTTGTTCTGAGCCTTGACCTTCGCATACCGTTGCCGCCATTCGTCGTTGTCTCGTTCGAGTTTTGAGATTTTGGCTGCGAGCTTTTCTTCCTGTTCAATCGCAGCGTCATTTTGATTTGACAAGGTTCGCATTTCGCGGAGATATTGCATGGCTTGAGCTTGCACTTCCTGGGTGGTCGACTCTTGCGATGCGAGCGATTGCGTGAGAGCCTTCAATTTGGCTTCGTAATCTGGAGGCGCAGCGGGTTCGTGAGATGCGATTTGGGCAGCCAGCTTGTCTCGCTCGGTCGCCAAAGTGGAGACCTCGGTCTCGAGCTGAGAAATGCGGGAGGCTTGCGTTGAGTTGGTGGACTCCAACTGCCGCAGCTCGTTGGCATAGTTCTCCGCATCAGAGGTATGGCGCACTTTCAGCGCTGAAAGTTCCGATGTGAGCTGCTCCACAAGTAACTGAGCATCGACATGTTTCTGCTCCAGTTCCTCTCGAAGACTTGTCCACTGACTTCGTTCCTCCTCGTGTCCAGCAGACCTGCTCGAATCCGCCTCGAGTCGACTTTTCAACTCCGCAATCTCTGCTTCTTGTGCCCTGATCTTCTCCTGGTCCTCCGCCGAACTGCCCTGTCCTTCACCTGAGGGCGTACGAGCTTGATCCAGTCCGAATGCATCCTCATCATCCTCCGCATCGTCGTCGTCCTCCACCATCGTGCTCTTGTTCGGGATAATCGTATTGCTCTGAAACTGCTTCGGAAGCGGTCTTCCTAGACTCCCGCCTCCCAAACTCCCCGCCTCGCTCGGCCGTCTGCCTCCTGCTGCTGCCGGAGGACCTCCATAAGGGCCTCGCTGCCCAGGAGGAAGTGGGCCTCCTGAAGGTCGCATTCCTTGTCGGCTGTATGTGCTGGCATCACTCATATTACTCATGGGCCTGCTATTGCCGCCGAGTCGGGGTATCCGTCTTTCCAGCTCGAAGAAAACATCCGTCGCGAGTTGGCGAAAGCGCTCGATTGGGAGAGTGGAGAGCTTCTGCCTTGCCTGATTTCTCTTCGGGTGGAAGTTGTTCTTGGGCAGCAGAAATCGAGGGACATTCTCCACCCTTTGCATGCGCTCGTCTTCTCTTCTTATCAACTCGTCGTACACATCTGTGCTGAGCTCCATGAATTGTGTGACCGACAGCCTCAGCAGTTTATCCCGCGCCCGGTTCGGCTTCATATTCCCTTTCTCGTCTTGCAAGTGTACCGCCAGGTATTGCTTCAACGCCGCGTAATGCCTCTGCAACGCATCCTCTCCCGGGTTAAATTGACTCCTCGAGCTATCGCGATTGTGCGGTCTCCCTCCCACGCGACCATCATTCGAGGCCGCGAAGGAGCTGGCAGAGGAGGGCGGTCGACCATTGCTGCCAGTAATGGAGGGTCGCGAGACGTCGGTAGAGCCGCTGGGGTGTTGTGAGGAATGTGGTGAGCCGCCGGCTGTTGGAGGGCGCGCGGTGCCATATGGACCTCCTCGGTATGGTACGTCGTTCGGTGTGCCGGCGAGGGCTGGTGCTCTGTCTGATGATCCTCCTACTTGACTCCCTCCAAAACTCTCGTAGCGCCCGAGGAGACCCGAATCATTGCTGCTCATGGACATGGGCGACATGGGCGGCTGCGGTAGACGTGACATGGACATCGTGGGAGGTGTATATCGGCCGTGATCGTCGTGGTTCGAGTGGGGAATCGGAGCGGTGTGCTGTCCTGGTCTGTCATACGGTTGCGAGGAGTTCGGCCGGTCCGCGAGATCGTGTTGTCCAGTGTAGAAGTCGCGAGTGGTAGAGTAGCATTAGAATTTAGGCAATAGTGAGAGTAGGGGCCAGAAAGGAAAGGAGTGACAAGTCGCAAAAGATCTCGAACAGCGGAAGTCGGGTGGTCGTGGTCGCTGTTGTCGCAGGTTGTGTCGACTTCGCCTTCCCTTCCGGTGGGACGATGCCTGCAAGATCAGCAATATGCGATTGGGTTCCTCCGACCCTGGACGGGATTTATCGATTCTGGCCGCGTGCAGAACGTGAGAGTCTTGCAGGGGTCGAGGTCTCGGAAATAATAGTGATCCTGTATGTACTACTGCACTATTCGGGGTTGGAACCTGAAGCGAGGGATAATGTGGAACTTGGCTCCCAAAGAAGTCGCGCGCGCCTAGAGCGCTTCATCAATATTTGATTGAGAGGAAGAGACGAATCATGACAAGCTGGAATACGATACACAAGCATAGCACGATCTTCTTCTCCTATTCTCCTATCCTCCTATCCTCCATCCTCCATTGACAATTCACACCGCCCGCACCTCAATAATAACGACATTCTCGAAAACTTCCCAAACAAGCCTAATCTCTCCTCCGTGCTCCACCCCTTTTTGACCACTTTCACAAGATGCGACTCCGCCAAGGACCGACCAAAAGTAGTCCCTGAGATTCTCCGCTCCAAATCTTCCCTCTCCATCCAATCGCCGCTTGTCTGCTGCAGGTACGCAATTTTCGAGGACTTACTTGCTTAGATCCGACCAGCGCCGCGCTTGTGTCAACATTTCGGGTGGACAACTCCTTGTGAGCAGAGTGATGGAGAAAGTATACCGAGTGGTTCGGTGATGGTATTGCCGAGCGAATCGACTGCGTGAGAATTGTCGGCTTTTCGAGAACCATCGGCGAATTGTTGCAGGCTTCGGATGAACGCAGGCCACATCCACTCAAGACAGAAACATGCACTCAGAACACTCTCAGAACAACACCACCCTCCAATTCTGGAACACCAACCTCCCCCCACCCCTCCGCACGCCAACCTGTCCCTCCTTCCTCCTCTACGCCTACTCCAACCCAAAAGACCTCCGCACCCTCTCCACTCCTGACGCACATTTCACTCCGCAAACATGGTCCGAAGTCGCCACTCTCATCGCGGAGAATCGCCTGGCGGACTTTCAACGAGTGCCGAGTGAACTGTATCGCTATCGGAAATTCGTGGAGGATGTGGAGAGGGAGTGGGGGAGTGTGGTGAGGTTTTTGGTGAGGCAGAGGTTGGGGTGGGAGGTGGATGGGGAGGGGAGGGTTGTCGGAGAGGGCGGAGTGGACGGTGGAGCGGAACATGTAGGGTGGGAAGAAGGGTTGGAGAACGAGTGTGAGTCGGGTTGTTCTCTCTGTTTCGCTGTCTGCTTTTGTGGTTTCACTTTCACGATTTCCTTCCGTCGTTTTCGCCGTGAACTTCATACGATGTACCGAAGCTGACCAACTCACCCAGACCTCTACAAAATCCTCCCCAACGACTGGCCCTACGGCCTCTCACCCTCCATAACCCACCTAGTAGTCTGGACGAAATTCACTCTCCCCACAGACCCCGACTCTCCGACCGGAGACCTCACACCAGCAGCCAAAAACGCAGTTCAAGCTTTCGTGGATCGCAAGTTCAGCAGCGTATGTGGCAAGGACAACGTACTGTGGTTTCGCAATGGCGCAGCGTTGAAGAGCGTCAGGGCGGTGGAGCATTTCCATGTTCTGCTGAGAGATGCGAAGCCGGAGTGGGTGGATGGGTGGACTGGTGGGAGGAAGGCGCTGGCTGAGATGAAGAAGAGGGAAGAGGATGAGGCGGCGGGCAAGTGAGAGGATGGGAGTGAGGCTCGTCTCCGCTGTCGCACTTCCTTCGGTTGTCTGGCGCGAACTACGGTTCCTTACCACATGCCACCAGCATCACATTCATCATCCATTCTGGCTGCGAGCGCCGACGTCAGATTGATATGTCGGAGAAGAAGGAGTTTAGTCGTACGACTTTCGAGGCGAAAAATGCAAGGCTGCCAGCATGGATGGTCCTGTGACCTGAAGCCTGTGCAGCGACAACTGCTCCAATCACCACCTCGTCCGGCCGAGACGCCACCCGAAGGACGTACGCAAGTCTGCCTGAATCTAGGCAAACCGGCATGTTGTATACGCAATGTGGCTCATTACGACTGCAGAATCATGAGAGCCTGGAGGTTGGACATCATAATGCAGATGGTTTCGTCTGGAGTTACGACTTCGACTCTCGAAGTATAGGGTTTGAGATCATCATTGATGGTGCTGGCAATGCATATCGACGAAGTCCATCTTTCAATCGTCTTCCGGAGTATTGCATCTGGAGAAAGAACGGTAAGATAACGAGCTGCGACGATGTACATTGGTGGAGATCTGGTCTGCTTATTAGGTAAGGAGCCTCAAGATTGACGGCCTTCCAATAGCGGCTGGACCAGGAACTTCGTCGGCGGTGGAGAAGAAAATGAAATGGAGCAGGAAAGGGGCAGCGACGTGTGTTCGCCATGTAGTTGATTAGAAGTACTCGGCATATACATGTTGAAGTTCTGTCGTAAATCAAGCCGACGTCCTTTGTTGCTTCTTCGTTGGAACAATCGTAAGATCTTTCGGAAGTGACAAGCCACAGAAGCCGACGTGGGTGGATGCAGGGACGAGATCTCGACATTTTGAATCTGGCGTGGCATGCCCTCCGCGTACTCCTCCTCTCCACTTCCACATCTCCCTTCTTCCCTCCATTCGTGACGTTACGCTGCAGCTTGGGAAATAATAATTTGTGTTGTACGGGACCGGGTTCTACCTTGAAACAACAGCAGAGATCGAGAACACCACGACTCGGTGACAGTTTGCATTCGACCAACCGGGATACTGCTACTGCTTCTGCCAGGGCACGCGATTGGGAAGACAAATTCTTGGAAGCGACCGGCGACCAGAGAGATGCGATCTTCGACTTTCTGCTGAACACGAACTCCTCCTCCGGTCTGGACTCCACTATTGTGAGAACCTGACCACAGCACCGACCCTCACCACCACCTTCGTTCCTCTCCTCGCGCCGCGAGCGAACCTTCAACATGCTCGGCTCCTCTCTCATACCCACGCGTTGGCGACGAAACCACGATCCCTCCGAACCAGCCAAACCAGGCCAATACAACCGCGCGATCACACCCTATCTGCAGAGCATTTCCCTCAAAGCCTGCACACATCCGATTCGAACACTCGTCCTTGTCGCTGTTCTCGGCAGTGCTCTCTACGTCAATCTTCTCGAAACTGGCTTCTTCTTGCCTTCGTCGACTCACAACACGAGCCAGCTCGACATCACTACACTATCAGTCGGCAGCAGGAGACTACACCTCGGACCAGAGACAGCATGGAAGTGGCAATTGGAAGAGAATGGCAATGCTGGGATGAAGACTGTGGTGGACGCGAAAGAGCAAGAACTGGCATTGGTGACATTGGACTTTTTGGACACTGGCAACAACTCGCCCAATGCTGCACCGAAGTCGGTCCCACTTCCTGCGGATATTACTGCGGAGCTGGTGCCTTCAAGTGAGAACATCCTTTCGCCAATCTCTGGAGAGACGATGCTCGCTTTCTCACTGCCATACACCGAGACGGCGCTGTTTCTGAGAAGTGTCAAGGAGATTCCGGCTTCCAACCCAACGACACAAGCGGAGGACGGTGCGGACGACATCCCCGAGCAAAAGCGATGGTTGATGAAGTCAGCGAAGAAGGGCTCGTCCTCTCACAGCGTTCTGGAATGGGCACAAAACTCGTGGGCGGCGTTCCTCGATCTGGTCAAGAACGCGGAGACATTGGACATCATCATCATGTCGCTGGGATACCTTTCCATGTACTTGACCTTCATTTCGCTCTTCATCAGCATGCGACGAATGGGCTCCAACTTCTGGCTGGGAACCACCACACTCTTCTCCTCGGCTTTCGCGTTCCTCTTCGGACTGCTAGTCACTCTCAAGTTGGGAGTCCCAGAGAACGTGGTCCTCCTCTCAGAGGGCGTTCCATTCTTGGTGGTCGTGGTCGGATTCGAAAAGCCTATCAAGCTCACCCAGGCTGTTCTCTCGGCTTCAGCGAAGGCCAAGAATGAGAATGGCAACGGCGAGGGTCTGACCATTCAAAGCGCCGTTCAGACTGCGGTGAAAGAGCGAGGATTCGAGATTGTGCGAGACTACATGATTGAGATTGTGATTCTCTGCGCCGGAGCTGCGTCTGGGATCCAAGGAGGACTCCGTCAATTCTGCTTCCTGGCCGCGTGGACACTTTTCTTCGACTGCATCCTGCTCTTCACTTTCTACACTTCGATCCTCACCATCAAGCTGGAAGTCAACCGCATCAAGCGTCATGTCAATCTTCGCAAGGCTCTTGAGGAGGACGGCGTCAGCAGGAGGGTTGCCGAGAATGTTGCTAGCAGCAACGACTGGCCAGCCGGACACATTGCTTCGCAGTCGACCGAGAATAGCATTTTCGGCCGCAAAGCTCGAAGCAGCAGCATCCCGCGTTTCAAGATTTTGATGGTCACTGGCTTCATCATGATCAACGTGCTCAACCTCTGCTCAATGCCGTTCCGTGGCACTCGCAACAACTCTCCGGTCACGACTGCTGGTCTTTCCAGTGTGGTCACTCAGCCTCCGATGGATCCATTCAAGGTTGCAGGGAATGGACTCGATTTCCTGTACAAGCAAGCTAAGCGTAGCTCGCAGCCGGTGAGTGTCACGGTCTTCAACCCGATCAAGTATGAACTGCAGTACCCATCAGTGCACTACTCAGTGCCAGAGCAGTCGGACTGGTCGATCTTCGAAGGCGAATACCAGAATGGCCTCTTCTCATCAGTCGGCGGTAGAATGGTCGAGAGCTTGTTGAAGAGCTTCGATGATCCGGCTCTCGGCAAATGGGTCGTTATTGCGTTGGCGCTGAGTCTTGTGCTCAACGGCTATCTTTTCAATGCCGCCCGCTGGAGTATCAAAGATCCCAACCAGGAATCCAAGCCCGAGCCAGCGACCAACGGCCATGCGATCGCACCTACTGTTCAGGCTGAGAAAGCTCCTCCGCCGATGCCCGACCTACCGGAAGGTGCTCTCGATGGATCCCGCAAGCGAACGAGAGAGGAATGTGAAGCATTGTTGCAGGCTAAGAAGGCACCGATGCTTGACGACCATGAACTCATCGAGCTGTCTTTGCGTGGCAAGATTCCTGGGTACGCTTTGGAGAAGACGCTGGAAGACAAGACTCGTGCTGTCAAGATTCGCCGCGCCGTCATCTCGAGAACTCCTGGAACCGCTGATCTGACCTCGAAATTGGAGAAGTCCAAGTTGCCGTATGAGAACTTCGACTACGACCGAGTGCACGGCGCATGCTGCGAGAATGTCGTTGGATACATGCCGCTTCCTCTTGGTGTTGCTGGTCCGCTCACGATTGATGGCAAGAGCTACTTCCTCCCCATGGCCACAACTGAAGGAGTCCTCGTTGCCAGCACATCTCGTGGATGCAAAGCCATCAATGCTGGCGGCGGTGCTCTCACTGTGCTCGTCGCCGATGGCATGACTCGTGGACCTTGTGTCGGTTTTGAGACTCTCGCCCGCGCCGCCGCCGCAAAGGTCTGGCTCGACAGTTCTGAAGGCTCAAAGGTCATGAAAGAGGCCTTCAACTCCACATCTCGTTTCGCACGACTACAGACACTCAAGTCGTCCATTGCCGGCACATACGTCTACATCCGTTTCAAGACCACCACCGGCGACGCCATGGGCATGAATATGATTTCAAAGGGTGTCGAAAAGGCACTCACCATCATGCGTACGGAAGGCGGCTTCTCCGACATGGCCATCATTTCCGTTTCCGGTAACTTCTGCACCGACAAGAAGCCCGCTGCGATCAACTGGATCGACGGCCGAGGCAAGAGTGTCGTCGCCGAGGCTATCATCCCCGGCGATGTGGTCCGGAATGTGCTCAAGTCGAACGTCGATGCATTGGTCGAGCTGAACATTTCGAAGAATCTGATTGGAAGCGCCATGGCTGGTAGTATCGGAGGATTTAATGCCCACGCATCGAACATTGTCACCGCTATCTTCCTGGCTACTGGACAGGACCCGGCCCAGAATGTGGAGAGCAGTAATTGCATCACTGTCATGAAGAAGTACGTATCCTGCCTGCTCATTACCACACCTTGCACAAATGCTAACATCTCTCAGCCTCAACGGCAACCTCCAAATCACCGTCTCAATGCCCTGCATCGAAGTCGGCACCATCGGCGGCGGCACCGTCCTCGAACCCCAAGCCGCCATGCTCGACCTCCTCGGCGTCCGCGGCCCACATCCCACCACTCCTGGCGCCAACGCACAACAACTGGCCAAGATCGTCGCTGCGGGTGTCCTGGCTGGAGAACTGAGTCTGTGCTCCGCGCTGGCTGCGGGACATTTGGTGCAGGCGCACATGAGCCATAACCGGAGTGCTGTGCCGAGTCGGGCGCCGAGTCCGGGACCGGGTGGTGCGAAGCCCGCGGAGAGTGCGGCGGCGATGGTGAAGGGGTTGGGGATGACTAGTGTGCGGTGAGGGGGATGATGGGCGGGTTGCTTTCGTGGAGATGGGTGTGTTTGGTGCGGATGAGAGGGATGGACGTGGCATAGCCCGCGTGGGCAGGTAGCGAAGCGATTGGGGCCCGATGAGATGCTGCTTCTGGCGAATGTGGCAGGCAGCATGGCTTTGGGCTGTGGAATATGCGTAGAAGTGCGAATGTCGCTGAAGAAGCGAAGAACGATGAGAAGATAGAAGACAAGACCGCGCAGCAGCATATAATTGTACAGAGAAGTGTAAACTCAACCCCATCTCTTGGGTCGACCGCGTGAGGTGCATTTCGCAAGACTGCCTGCATACAACTACCTACCTCCGGAAATACCTCTTTTCAACGGGCCTCAAAGCGAAATAACTCACCGCCGCGAAGCCGAAACCCAGCTCAAACCCAACATCTCCTCCAAACGGCTTCTTCCCAGCAAACAACGCAATCGGCCCCACGAACCACGTCTGGCTCATACCCATCACCATACCCACAACTCCCATACCAAACGCTCCCATGGCCGCAATTCCGGGAGGCAACCGACTCGGAACATCATAATCCTCTGGCGCATACCCTCCAAACCCCCGCCTGAAGACGAAATGTTCCGTCAACGCGATTCCCTCATATATCGCCAACCAGTATCCGATAAAGTTCATGAAATTCTCCAACACCGTCTCGAAATGCGAGTACCCTGGTATGGCGATGGCGATGTACACCCCCGTTCCGACTGCCGTCCAGACGAATCGCGGGACGGCTTGGGTGTACCGGGAAAGGGTTTGCACGGTCAGCGCGACGGAGTAGATGTTCGGACAGTTATTCGCGATGATGGTCAAAGCGAGAATGACGAGGCAGAATTTCCCAAAGGTTCCGAGGTGGTAGATCAGAATGGCGGCGAGGAGGCCTCCTGTCCCGGAGGTTTCGTACCCGACTTGGTAGCGATTTGAGCCGGCGTTGAGGGAGGTGGCGGACATGATTGCTATACCGAGGAATTCGGTGAAGAGTAAAGGGATGATAAGCCCGAGCCAGGTGGCGAGGAAGACTTTCCGTCGAGATTGCGAGGGGCCTTGATAAACTGTATAGTCCGCCGCATAGGACGACCAGCCAGTCGCGAAGCCGTAGACTGTCGCGCCGAAGGAGAGCACGCTGCCTAGTTCGGCGGTTCCGGTCCCCATGGGTATGGGGGTGAACTCGCCCGAGTGCGCGAAGGTGCCGAGCGTGATGAGGAAGACGAGGAAGGCGGGGAGCCAGGAGTAGAATTCGTAGGCGTGCACGATGCGGTAGCCGAAGAGGGTGATGGCGAGGGTGGCGAGGGCGATGATGAGGATGCCGCCGTAGCCGGGGAGGGAGGGGGTGGTGGCGTGGAGGAGCTGGGCGCCGACGATGGAGTTTACTGCGGACCAGCCGAGGCAGGCGAGGAGGTTGAAGATTGCGACTGGGAGGGGGGAAGGAGGGTTAGCGGAAGTGGGTATAGTGGGTGTGGGTGGGCGATTGTACTCAGCTTGACGCCCCACCAGCCGAACCAGAAGCGGGAGAGGACCATTTGGCGTCTGAGAATGGGCGGTCAGCGAGGGGGCTGGAATGCTGTTGAACAGACGGGACTGCGCTCACAATCCGAATTTGGGGCCGAAGGTGGAGAAGAAGCAGACGGGTGTTATGCCGATGAGGTTAAAGATGAGGGCTACGATCATGGCGTCTGCTGTTCCGAGGAAGAAGACGGATTTGGAGAGGAGGCCGATGGCGAAGGAGGAGACGACCATGTTTGCTGAGAGCCACTGTTGTAATCTTGTCAGCATGTTTTGTGCTTTGGGTGAGTTGTCGAATTGGTCGGCATACCATTGTCGCAATGTTGAACAACGCTCTCGTCCCGAATTCTGTTCGTTCATCTTCTGGCACTCTCTCAATCCCTCTCTGCTCGACCCGGAATCTGCCTGCAAGGCGCTGGACTTTCGCATACCAGGAGTTGCCGAGCTCGAAGCTCTCGCCTGGTACAGCGCCATCTTCCCGGGGATGTACTGGAGCATTTGAGGTTATATGGTGGCCTTTCTCCATGTCTCCAGAATGATGCGATATTGGAGAGTGAGGGCCAGGTTGACCGTTGAGTCGCAAAGTGGAGTATTCATCTTCAGCGTTACCCATCGTAGCGATGACGAGGTCGTGCTTCACGGAAAAGTTCACTGCGAGCAAGGATGTTTGAATGCAGATGCAGATGATCAGGTTGATCCTGGTGGTGAGTGTTGCTTTGTTGCCAAAATGAGAGATTACTGTACAGAGATGGGAAAGAATCCGAAGAACCTAACGACGTTGCGCAGCTCGCTGGAAGAGCAAAAGCTTGCTTTCGTTCGCACATCTGCCGCATGGCTTGTTGATAGGCTAGATAAGACATCCCATTACAAGCATGTATCCGAAGGTGTGGAAGCTCACGAGTACCCATGTCTAGATAACGGGTAGGGCGGAAGACGATACCAGGATCAGCATCCTGGACCCTCGCCTATGTGGGCCTGCAGTATGCGTCAACCTCGCATGAACTGTTGCTTGTTCAAACAAGCCTTGACCGACCCTCTGGCCCGGTCATGTGAGGAAATGCAGTGAATGGAATGTGTGCTTGAACCGTCGTCCGGAATTCGAGAAGGCGATCGTGCTCCGTCGGTCCAGGTTCGAAAAGGGTACGCAATGAGAGATGGCCACACGAAGCAAAAGCGCCACGACTGACCGCGATATGGCAAGGTGGAGAGGAAGCCGAGGAAGTTGCACATGCACGTGCGTGAGGTATCGGCAGGACCAGGACGTTGGCCCGCCGGCGGGCGGAATTGACAGTGTCGACCTTGAGAACGCTTCTCATGACCGAGGAAGCAGATCTGATCTAGAGCCTGGTGGGCGTGGGCCAAGATGTCCGATGCGGCGAGTCTGCGTCGTGGCTATAGAGGAGTGGCGCAAGAGCATGGAAAAGAAAGGTGCGATGGAGGTCAGAGAGGTCAGAGAGGTAATCTCGCATGATGGATGAGAGGTGTCCTGGAAATTTCAGATGTCAGACCTCTGGAGCAGTTCTGAATGCGTAATTGAGCGGTGTGAGTGTCCTGTCATGCTTCCTGTAATGACTAAATCTTCATTTTCCAGACCATGTCAATTGGCACTGAGAACTTCCCGCGGTACGGGAGCTTCGACTGCGATCATGTTCTGCTGTATATCTTGCTGTCGCTGTCGACACTTGATGCCGAGAAACCTCCACGTATAATCAGCGACGGCAATTACCACGTGGCAAGCATCGGCCACTCACCTCCCTCGTCATTGCACTCCACCCTCAAACACTTGATCATCTCGCCCAGCAGAGCTTGTCCGCGGTTGCGCTCCGAGTGGCGTGCACACGAAAACTGCTCAATCATGAACCATTCCAGCCCCAAAGTCTGGCGAGAAGCTGCCATTTCAAAATCCTTCCCCAACCCTCCCAATCAATCCCTCGAAACCCTCAACTTACTCCTCGGCAAAGCCCTACAGCTCGGACACAACCACTCCCCCTTCGGCTCCTCCGTGACTCCCACACACTTGTAGTGAAACCACTGATACTGACAATTATCATTGTCGCACCCCACCATATCCCCGTAGCTCACCTTATGACACAGACAATACAGCGTCTCATCATCACCCTCATCGTCTTCAGCAATCTTATCCACGCCGCCGTCGGCTTGCGAGAGGAGGGCAGAAGACGGGGAAGGGGAACCATCGCCGTCGCGGTGAGAAGTTTCGTTTTCGTCGTCGGAGCCGGAGAGGGAAGCGTTGGTGGAGGGAGTAGTGGTGCGGTCGCGGGCGAGCTGGCGACGACGGTCGGAGGATTTTTTGGGGCGGGAGCGGGACTTTTTGGAGGTGGTAGAGGAGGTGGGTGGGGGTTTGCGGGCGGGGTTGCCGATGGCGGAGGAGGGGTTTTTCTTGTGCCCGGCGGTGGGGCGGGCGGGTTGGGCGGAGCCGGCGCGAGAGGAATTGGGTGCGTTGGAGCTGGGGTTGGGAGTGCCGGGTTTGGGAGTGCCGGGGCCGAGAGAGGATTGGCGGAGGTTGGAGGATGCGGTGGGGAGGTTGCCGATGGAGGCGTTGAGGCGGCGGCGCTTGTTAGCTTCGCTGGAGCCTTCGCGGGAAGAGCGAGATGCGCTGGTGGGGAGGGCTTGTCCGGCGCCGGGGGAGTTGCGAATTCCTGCGGCGGCGTTCTGGGCGAGTCGTATTTGTGCGGCGTTGGCGATGTTGGGTGCGCCTCCTGTGCTGCCGATGTTGCCGCTAACAACTTGGAGTGGGAGAGGCATGCCAGCTTGACCGGTGATGGGAGTGCTGGCGCCTGTGGGAGTCGCGCTGAGGAGACTTGGACCACCCCAGTCGGAAGGGAACTGCTCTGTCTGGGCGAGGCCTCGCAGTCCAGTGTCGAGACGTTTGATCTGCCGTTCGAGGATCTTCAGGGCCTTTTCTGACAGACCTAGCTTCTGAGCTTGGATGACCTCGCACTTGTCGTAGCATTCGTTGATGGTCTTGGAGAAGGCTTCCTCCTTGGGATTCAGGACATGGCCACCGTTCGTGCGCACCCATTTCTGCAGCTGGACATCTCGCTTGTTGATTTCGTCTTTGAATGCACTGATCTGCATGTCTTTTGCTTGGATCTCCTCCATGAGATGTGTGATTTCCGCGGGTATGTTGGCGACTGTGAGAATGTTAGAGGAGGTCATATCAGGCACTTTGGCTTCCTACCATCGTGAACAAACTGCTCCAGAACCGCAGCGGCGTCCTCCGGCAACGCCATGTTCGTGGTGGCAGTCCGAGATATCGCCTTGAGATTGTGTATGCGAGACAATGTACTCTCGATTTGATGGACTTCGGTCTCAATTTGATGGGAAGAAGAAGGTCAAGTGAATGTTTTGATGGACTGGTCGATGTCACATGTCAGGCGCAAGGTGAAAGGGAAGTTTGGGCGAGATGTAGGGTTTGGCCCCCATGTTTCGGCACTCCCGCAGAGCCGCAACGCTAGCATCGCCTGCCAAGCGATTCGACATGTTGAGATTGAAGACGACAAGAACAGACCAAGTCCAGAACATCAACCTCACCTCCTCTTTCGCTGTGTAATCCAGTCGCAGACCACAATTCGAAGCCGTCGACGTATATCACCCAGCACGATTACCCCAACAACACCCACTCACCGGCACATCGACTGTGCGACCAGCATGAGGGCAGCATGGCCGGCTCCTTCAATCCCCGCCAAACGACCCGCAACGACATAGTCCAGCAATGGAGCAGCAATACCACACCACACGGCAACCCGTCGCCGCGATCGACATCACAATCGCCGCTACCATACAGCTCTGGATGCGGCGTCGAGATACAAACTCCAGCCACACCTCCGACCACAGCAGAAGACGAGAAGTTATGGCGAGATCAAGAGCTGAATGAGAAGATTATGCGGCAGGTGGAGGAGAATGGAATCACAAGACCGACGGGACACAAAGTCTCATTCCACTACAGCAGTCGGGTCGAGGACATGCATTTCGGCCGCACACATCCCATGAAGCCATGGCGATTAACACTCACAAAGCACCTCGTGCTGGGACACGGTCTACAATACGCCATGGACACATATGAAGCCGTCGCAGCGGGCAAAGACGAAGTCCGACAATTCCACGATGCAGACTACGTCGACTTTCTCTCCCAAGTCTCACCCGGCACCTTCAACCAATTATGCCAACAACCTCGATTCGAACGAGCCACACCCACTAAGCATGACGGTGACTCTGTCGTACTGGGCCCGTTCAACCTGTCTACCAGCCCGGGAGCGGATTGTCCAGTTTTCGACGGAATGTCCACCTACCTCTTCCTCTACACCGGCGCCACACTCGCCGCGACCCACCAACTCACCTCCGGCTCAAGCGACATCGCCATCAACTGGTCCGGCGGACTCCACCACGCCCACAAATCCGAGGCCTCCGGATTCTGCTACATCAACGACATCGTCCTCTCCATCCTCGACATGCTCCGAATCTTCCCCCGCGTCCTCTACATCGACATCGACGTCCACCACGGCGACGGCGTCGAAGAAGCCTTTCAACGCCAACCCCGAGTCATGACCCTCTCCTACCATCGCTACGGCCCCTACGACGACACGGGCCACAAATTCTTCCCCGGCACAGGCGACCTCTCCGACATCGGCCTCCGCGGCACCCCCGGCGAGCACTTCGCCCTCAACGTCCCCATCCCCTCCGGCATCGACGACCGACAATACAACCTCCTCTTCACCGAAGTCACCGGCCGCACAATCGAAGCCTTCAACCCCTCCGCCATCGTCCTCCAATGTGGCGCCGACTCCCTCGGCGGCGACCGTCTCGGCCAATTCAACATCAACATCAAACAACACGGCCACTGCGTCTCGTTTGTCAAGAACTACCGCCTTCCCCTCCTCATCCTCGGCGGAGGAGGCTACACAGCCCGCAACGTCGCTCGAGCATGGTGTCACGAAACAGCTCTCGCAACGGACAATAAACTCCCCGAAAGCATCCCCCTCTCCATCGTACCGAGGCCAGAAGCTTTCATGGGCCGACCGCACGGTGATGGGAAGATGTATCCCTCGTTTGAAAGACTGCATAAGAATGAGTGCAAGGATGTGGATCTCGAGTTGATGATCAAGCAATTGGATGGCGAGTTGAAGTATGTGAGGAACTCGCCGTGGGTGAAGGTGGATCAGTTGCCGACGGGGGATGGGATGAGGCAGGTTATGATGGAGGTTGATGAGGAGAGGAGGGAGGAGAAGGAGAGGAGGGGGAAAGAGAGGAATCCGGGTGGGAGGGGGGAGTTGCGGTAGAACGTCGAGTCTGCTGTCATTGGAGTGCGCACCGGACCTGGCAAGATGTCGGCGTCTGAGATGTCGGCGTATCAGGGATCACTGCAGTGCACAGGATGTAAGTTCCTCACAACTCAACACAACTGGCTGCCACATTCACGACCACGCTGAGCTACTTTGTTCGCAAAGAGAAATGTTTGCCTGTCACCACTATTCACCGGATCACCTGCGAACTCCTGCCTGAGATTTCTCATCCGGTCCACCACTCCCCCACCTGAGCAACGACACAAACGTCAGCACACCTAGTCATTGTAATCCACCTTCTTGTACGACTTGAGTGGCAACGTCACCGAGCGCTTCGCCACACTGGTCCTCTTCACGACCTCCATGGCCGCACCCGGTTCTTCAGACCCAGCATCCGCGTCCAGAAGCGATGACATCTCAACGCAATCGTCGACCTCTTCAGTGGAGCAAAGAGTGTACAGCGTCTTGGTCTCCATGTCGCAATACTTCCCGTCCACGCCGACGAAGTCCTGGCCCCTGGAGGTCTCCGAGCTGCACAGCTCCTCTGCGGTTTGGCCGGGTAGGTTGGAGACTACGAGCTCGTCGGCGATGCTTTGGGGTCGTGGAGGGAGGTCTCTCTTCTGTGGCTTCCCTGGTTCAGTCAGTATCACACAAGAGTGTATGCACCAAGCAGAGGCGGCCTTACCAGCGATGGGACCACCCTCGCGAGCGAAGATGGTTGCGTCGCATTCGCGGCCTTCGGCAAGAGTCTGGTTGGCAAGATCACCATAATCCGAAGCCTTGAATTTCATCGACGTGCTCAGAGTGTTATTGGTGAAGTTGGCGTCGAGCCAAGTGCCTGCAAATGTGGTCAGAGCGCAGTGGAAATATGGAGCCTTGCAAGGCTTACAGGCAGGCTCCCAATCGGTTCCGTCTGGATTCTTCCCAGCCACCTCGCGACCCCATGCCCAGCGCTGACCACAGTGTCGACCGACGTCGCCCGTCCAAGCACCGCCGCCGCCGGACGAAGCGTCCCGATACTCGACCGCAATCCACGAAGCGCATATGGCATCGTTGCGGGCGGACACGCTGACGTAGACTGCCTGTTCGGCCGGAGAATCCTGGTCAATGATGAAGTCTATCTCGTCTGCCTCCCGAACGAGAGCATTCGTGGATTGGCCGATGAATTCGTTATCGCCGTTGTAACCGTACACGGCACCAATCTGGCCTCCCTGCTTCACGTCAACTGACTGTCGAATACGAGACTCGGCTGTCCTTACGAGGTCGTTTTCTTCTGCGTCGACCGTGGATCTGCCAGCCTTGATCCTGACGGAGGTGCCCGCTGGCTCGTAGGTCGGGATGTTGGACTGGCCAAAGCCGATGATGGTCAAGGCGCTGCCAAAGGCACCCAGCGTGTTGAGTGCACCCTTGACCGACATGACCGGAGTGGAAATGTGCTCAAGACTCAGGAAATGTCTCGGCGAAGGAAGTACGGACAAGTTCGCTGCAGTCGTGTGGCGAGGAGATGACTGACGCTGGCTCTTCCCTGGCCATATATACCCACGATGCGCAGGACTTGATCATGAATGTGTCCGCCGCGAACCTCTCCGCGTCATATCAGACGTATCATGACATATGGCTGTGCCTCTCCAGTCTCCACATGATGTTGGCTAAGTCTTGCCAAGCCGAGTTGCGGAGCTCGTTTCAGTCAACTCCATGGCTGTTGATCGTTTCATCGATGAAGGGCAGCTTTGAAGTCCTCACTTCTCACTGAGTCGGCATGGGAATACATCAATGAATAAGGTGCAAGTGATCAGAGGAGACAAACAAGGACTACAAGCGTGACCATCAGCGTTTGCTCGACGAGGTTCGGGTGTCTGACCCAGTATCACGTCCTGGTAGACGGTCGTAAGGATGGGCATACAAGGCTCTGTACTGGAAGCTGAGCATGCCTCGTCAGCCAACTCCGGTCCCGGATCTTATCACATGTCACAGGAGAGCTTGCATGCTGAAATGAAGTCACGCAGAAACGCATGCAGGAGCAAGCATGGAACAGGCAGTCGACCATAGACCATACAACGTCTGTAGCGCCGATGGCCATGCGCTTGGGAACCTCCACTTCCGACCTTTCAAGGCTCATACTGGACCTCAAAGCCCTGCCCATGCGCACACGTCAATTGTCCTGGGGTAAGCTTGTCATTGCTGTGCCTCAATCTATTTGCAGCGTACCTTAAGTGGGCTTCTCCGATCGGCATCGAGAAGCGTGGACTTCACAACTCGCCGGACACGCATCCTCCGCCTTTTTGACTCCTCGATCACTCTTCGAGGCAGTGAACCTGCGAGAGATCCGCCGGACCATGAAGTTTGCGCTTCATCTACAACGCGCGGCGATTGCAACGACTCTGACTTGCCGTCAACGGTGAAATCTTCCTCCTGCTGGGACGATCGGAGGACTTTCGCCGCGCAAAACTATCTCCGAAGGCCCACCCGGATTGCCCGATGCTCGGACCCACTGTTACCGTGCAAAAGACACCACGCCGCAGTGAAAGAAGTGTCTGCGTCTAATGACGTGTCAAGTCGCATATTCCAAGTCTCTTGGACCGGCCAGGACGAAGCGGACCATTCGACTGGGCATAACAGCAGGGCATAAGTACCGCGATCGGTGCTGCCGAAAGCATACTCACCAACCCTCATACCGAACGAAGCACAACTTTCGTAACAAAGAACATGAACTTTGCCGTTTTCATCTTCGCCTTGGTGGCCGCTAGTGGTGCCAGTGCTGCAGCCATCGAGACCAGACAGAACGATGTACCCGAATGCATCAAAGGCCGACAGGGTGCCGAGAGAGACACGTTCGACTCCGGTAACCCTCGACGACAGATTACGTGGCATGATCCTAAATGCTGACGGACACCAATATCAGGCTTTGGGTGCGGAGAGAAGTGCTTTTTGAACGAAGCATCCTCGAAAACCGAGTACAGAGGCACTTGCAAAGGACGATGCAGCCCGCTTCAGCCGGGACCTGCGAACCGTTTCATCTGCATGGGTAACAGAGGTGTGTGTATGTGCCGCTGGCCCACCATGCATGTGCTGACTTCGCTTCCAGCCTAGTCGCGGAGACCCTTAAGCTGGGTGGAGCAGATTCTGCGGGGATCGGGCTTTGGGCAGATTCCAAGCAAGACAGTTGAGCAGATGGGAAGTTCGCATGTCTTACCACGCAGAGCGTCGGCAATTTCAAGAAGCTTTCGTCGACATGTTCGCGTACACCAATGTGCCTCGTTTCGATGAGCAGTCTGTGTTGGGTGAACCGCTTTCAGACGAGAAATGGACCAGACTGAGAGTCATGTCACCGCCCACAAAACTCAGTGATGTCTTGCGTCGCGTCCACAAAACGTCTCGACAAGCACGATAATCTACAGTACCTAGCCGGCGCAGGTCCCACTTCGCCAAGCCGCTCTTCGCAGCGTTGTTGACGTCAAAGGATCATTCACGTCGCCTCGGCGCTACGGCATGTAGCGGTCGATGCACTAGGGTTCTTCTTCCCATACGCATGTGGGCCGCCCGGTTTCTTTGCCTATTGGAACGTCTACCGCCATGAACTTACCGAACCTAGATTCAACGTCATGCTGGCAGGTTACATGTCTGTGCCGATGTCGACCCCAGTTTCTCCACGGATCACCCGGCTTCGCGATTGGCGGCATTTCTCCGCCTCCTCTACTGCCCCACGCGGCACAGATCTCGCTTCTTTGCTCTGCCAACAAAATCTGACAACATCGATGTTACAAGTCACCGATCATAGAGGAGTGGAGGTCGATTATGCAGAGTGACAAGTCGCGAAGCGATGAAGAGTCTCTTGGCTGATGGCGCTGTCATATGACACTCCTCTCCCACAATCTAAGATCCATTCATTGACGATGCCTCGATCTTCACCCTTCTAGCCTGCTCCACGGCACTTACTTACTCCCTTTCTGGGGTCTTGATCTTCAACCGCAAGACAATTCGATTTCTCTTCGCAATATTCGCATCAAGAGCACACCGCACATCATGTGGAAGAAAGTCCGAATCACAGCATTATGCTCGATCTTTGCATTTTCCCTCTTCACTCAGGCTCGGTCGCTGAATCTGACCATCGTCTTCTCGCTCGACGGCCTGGAAACCTGTGCATATCCATCAAATGCATCTGAAGCGGACGGGATCACATTTACCACATCCAGCATTCCCGTCAACAACCAGTGCTTCAACCTGAACGAGATCTTCCAAGGACCAAATACTGGAGTTGTGACGCAGGACAGCACTTCTTTCCCATTCATGGATGGGGTCTCCAACGTGACGTACGCTGTGTCCAACCAAGCGGCGTTCGACCCGACCATGAATTACAGCCGAATATACTATGAGCAAAGCTATCCCGGCAGTCCCAGCCGTGACACTCAAGACACTTTTCCGGACAACACGGCCACTAGGATCTTGACTCTTTTCTCCGACCAGGATTGCCGCAATGCTATCAACGAGACTGGTCCTGTGGGCCAAAGGGTCCTGCCCTGGTACGCATACAGTTGCGTCAGTGATGGGCAGTGCGATCATGCTGGGATCAACGTGAAGAGCTTCATAATCGGTGATAGCTCACTTCGGCTCAACCAAGGGTCGGACACCTGCAGGGACTTTGCTTATGGAGGCGCTGCGGCCAAGATGACGGGAAACGTGCTGGCTTCGCTTGCTGTCGTAGCGGGACTAGTGGCATTCCACTGCATCTAGGTTGCACAATTCAAATGACCTGAAGCTTCATCTTTTTGCATTCGTCCTGCTCCCGCACGATGACCCGCAAGATGACCCGTACGACGATACATTACAGCGCGAAGACACTCAGGAAGGCGGCTTGATCGCTCCGAGCAACAACCGGACAACAACGTTGAGACTCTCCGCTCTCGCCGACCGCGCCTCCCAGTCATCTAACATCGACCTCTGCGACATAACTTTCTTTTGGTGGCGAGGCTGTGGGTGTCAGTGGGACCGTTGTGGCGGGTACAGTTCTGGTGCATAGTATGGTTGGGATGGAGATTCTTTAGGTGGTATACTCGATTGAGAGGATTCGTACTCGTCGCCGTTACACATATACTCGATTGAGAGGATTCCTACTCGTCGCCGTTACACAAAGCCCGAGGAGAAGCCCACCAGAAAGTGCTACTGCTACGGCATGATATAGGACCTGAAATGAAACCAGGCCAGACTAACAAGCTCACTGTTCACTTCTTGATACCCCTCAATTGAGCTCTGCCTCCTCCTTCTGCACATCCTCAGCTTCGAGCTTCTGCACCAGTGAGTGTATCATTTTCTCAAGAACCGACTTCTTGCGACCGATCTCATCGTCACTCATCCCAGCCTTCGTCTGGTTTCATCAGACCTTTGCCATATTCCTCAAAGAGGTTGCCAGCTATCACCAAGCCTTTGATCGCTGGCCTTCAAGGCTGCTTGCAGAACCTTCTGGCGTCTGTCTTCGCTCGCAGCTCTCGTCAATTGGACGGGCATTGGGCCGTCCGTGTTCGTAGTGGTTCGCTGGGTAACAGTGGGATAGAGGAGAGTCTGATGTCGAGTTGGAGCTGGAAAAATGTGTTGGGATGACTTCGATCACTGGCTGTGCTGGCAGACCTCTCGCTGAAGTGGGCGGAGATGTAGGAGGATCGACGTTGACTTCGCGGACGAGATTATTGGTGATGAAATTGAGCGTGGACAAGACCCAGATGTCAGGATACACTGTGATGTGAGCAATATAATCGGGCCGTGGAGAGTGAAGTACGTTTGGCGATCGATCCGAAAAGTGACGTTCATGCACCTTCACCTGAAAGCTACCCTAACGCTGCCTTCCGATGTGGAATCACAATCTGGAAGGATCGTGTGTTCGGAGAATGGCGACAAGCACTACGGACAGAGGTTGAACCTTAGACCATTGAAAGAACGATTCGGAATAGAGACCTCTGCGTAGTTACATCATCACTCTGCGCTTGCAGCAAGTTTGAAAACTGCTCGGCTCACCCATGCGATGCGTTCTTGGATTTGGTAAGTCATCGACTCTACTCAGGTCCCTCTGCCTTATCCGCCTCGCCATCCGGGCGTTCGTAGAGATTGGCCAAGATCCGAGCCTCCCAGATCTCGTCCTTCGTCAAACCCAGCACCCCCGCAGCTTCTTCGTCAGTCCGCTGCTGGCGCTCTCGATCCCGGGCCATCAGTGTTACCACCTCCTCATGCTCCTGCTTGCTCATGGGTCCGAGTGGGTCCCAGACAGTCCAGAAACGGCGAGAAGAAGTTTGGCCACCTGGCTCCAACGTCGCTATTCCATCTCCCACCAACCCAGTCCTCGCCTGCTTCTTTCCATTACCCGGAGGCACCGTTGGACCAGGCTCGATCTTGTCCTCCTCCGCTGGCTCCTCATCGCCTTCTACTGGCCTCTCCCATCCCCATCCGCGCGTGCGCTTCGTGGTGCCTGGCTCCTTCTTGTTGGCATGGATGCTCTGCATCTTCGGGGAGTCGTCCGCGAGACCGCTGCCTTGTGCGTCGGCGTCGGCTTCGCTGTTGATTTTATCGTGGCTGGTCCCAGATTAGCAAGAGAAGAACACGGTATGTCGAATACTTGCGATCTCTTCTTCGACATTTTGATCAGAGTGTTGCAGATCGAGTCGTTCTACTGACGGCTAATGATAGCAATCCTGATATGATGGCTGCGCGATAGAATGGACGAATTTCGGTGCAAAAGCTTTGAGCAGCCAACGGGCAGCAGAGTCTTGGCGTTGTACGATTCGCCATCATGCCGCACAACTCGGGCCAAAATCCGGACCACCTTAAATCGTCTGGCTTCTCCAGATCGACTAGCACGCAGAGCGAGAGACATGAAGCACTCTATTTTTCATATCTCCGTGCTTCTCTCCTTTCTTGTCATCCAAATATGTACGCTGTAAGGTCAGCGGAACACATTCACTTCATCGCGCTAGGCAAGGGTTTATGACGTCACAACCCTGCTCTTTCCACAAGCAATAAGTAGAAGGTCGCACCAGATGCTCCGTCTTCTCGATCATTCTACACGCTTCAAATCGAATTCATGCTGCGTGTCAGTATCAGACACTTTGCCTGCACGATCCCGCTCCCACTTTTGCATCAGTTACAGACGGAACAGCTTTTGCGCCGACAGACTCTCATGAGCAGCTTGCAAGTGCTGGACAGGACAACGACTCACTTGCAGCATAAATTGACTGCTTTCGCTGCCGGCGAGGTCGCAGTATTCAATTATGACCTCGTCCTTCGTGTCGACTTTATGCGCGTCGGGAGCTTGTCCATCTCGTCCACCTTTGTCCTGACGTCTTGCAAGCATTATTTGATCGTCGAAGATCCGGATCTTTCACTGTCGATTCGCTCTGGCCGATGCCAACTTCTGCAGCGCAGTTGATCATGCGACAATGGCTGATCTTCGGAACCCCACACGATCCTGGCTTTCCTGGAGAGGCACAGCGCTCGGCAGCGTCATGATCATCAGGAACCGAGCGCTAATGCGATGTCTACGTCCTTCGACTTATCAAAGGCAGCACAGATATCTTGGCTGGTGGAGACGATAGCATCACCTTGGTTCCCGAGCATGATGCGGCAGAGAGGAGATGGACGTATATACAGCACCTCTGCCCAAAATATTCCGCCCTTCTTTGCAAGTCAGCACTTCTGAAGACACACCACACAATGCAAACCACTTGGAGGTCAGTCTGCGTGGCTACCAGTCTCCTCCCGCTCAATGCTGCAGCGCAGACCGCAGGCACTCAAGAAGGAGGCTTGACTTCTCCAACGACCGACTTGACCATCACTTTCTCTCCCGGAACCCTCGATGACTGCGCCTCACCGTCGACCGACGATAACGCCGGCGGTATCACTTTCACCACAGCCAGCACACCAATCCAAAACTACTGCTTCAACCTCGAAGACCTCTTCCTAGGTCCAGCCAACGCAAACATCACGCAAAACGTCTCCCGAGTCTCCACTCTCTCCTCCGGCGGTCTTCGCTCATTCCAAGATGGCTCATACAACTTCACCTACGCTCTCTCCAATCAAGAGTCCTACGATCCAGCCCTGAACTACAGCCACATCTTCTACTCGCAACCAGCCTCTGGCGCTCCTCCCGGCTACGGTACAGCAGGCCTCCCAACAGATGCATCCGCTCGCCTTGTTAATCTCTTCTGGGACCGGGACTGCGTCAGTCGGAGGAACGCGTCGGCTCCGGAGGATCAGCAGGAAGTTCCGCGGTATAGGTATAGCTGTATGAGTGAGGGCCAGTGCGATGTTGCTGCGTATAGCGTGCAGAGCTTTCTGATTGGGGACGTGGGGTGGAGATACAATCAGGCGGGGAATGAAGGGGAGTGCTTTGACTTCGATTCTGGAGGCGAGGTGGTGGGTGTTAGTGGTCTTGCTGTGGGAATCTTGGTTGTTTTGCAGGTTCTGGTTGTGTATGGAGTTGTGTAGTCCAGGCGCTTCTTGAGCCTGTGTTCGGCGCAGCTTCCATCGGATTGATGGTCGTTGAGCCGCCTATGTTCGTGGTGGTTGGCTGTGTTCTTGAAGAGTAGATGAGAGTCTGATGTCGAGTTGGAGCCAAAGAGGTGTAGCAAGGCTCCCAAACATCACTGCGGAAGCCAGTACTACTACAGACTACGAGAAGTATCTTGATGGCAAACAGAACGCTCTCTTCAAAGCCCATGAGCCTCATTCGGAGATGGAAAGAACGATTGGTGTCGTTGATGACGCAGAAGTCAGTATCAGAATCAAAGCTTGACCATTTGTTGCGTTGACTGTGGTCATAAATGTGCTCCTTACTCGCCCATATCGCAAACGTCCCTGAATTCCTTCGACGATGTTGCTCCGCAGCGTGGAGAACGCTGAAATCATCTCCATGCTTCCAATCCAACTGCAGCGCATGCCCTGGATCTCAGTAGCTTGCATGGTGAGATCGAAGCAGAGCAGCAGAGGTATTTCGTCCTCAATCACTCTTTCCCACGCATGCTCAGCCACCTCCCGCAGTCTTTCTTCACCCTAGCCGCGGAAAAGGACGACTCGCCCGCACCACGTCGCTCGCTGATGCCCGCTGCAGCCGCTGGTCGGGAAGCTCATCATCCTCAGAATCTGAGTCCGACCGAGATGCCATCATCTCTTCCAATTCTGCCAGGATATCGTCGAACTCGCAAAACTTAGCCACCCGCTTCAAATCCTCCGCTCGAGTGAACTGCTCACGAACTGTTGTGCGATAGGTATAGGTGCCGAGATCGCAGAGGGTATTGGTGAAGGCCTTCGCACGACCAAGGTCGATCTTCGTTCCGTGGAGAAGACTGGCCAGGTTCTCAACCTGGAGCGACAAGTCGAAGAAGCATTCGGGGTGAGCGATTCGCCCGAGGTACTCGCCGTCGTCAACGCATTGCCTGCATCTGCTACCGCATCTGCAGCCCAGGATCTGATCATGCGTGTGGCAGAGCTCGTGGAGAATGGTGCCAATCATTCTCAGCAAACTCGGAGATCGCGCGAGGTCCACGGCGATGCGGATTCCATGACTGGTGGGTCTCATTTCTCCCAGAGCGCCATCCAAAGCTTCGAACTTGAATGTGCAGTAGGGTGCCAGGCGACCGCCAAAGAAGATCACATCCAGACACTGCACCACCTGCTGCATGAATGACCGCATTCCTTCCTCTGCATGGTGAAGCTCCTCGAGAGTACCATTCTGCGCAGCCTCGCAAAGTTTCGGCAGGTATTCTTCTCTCCACAGCTCCCACGCCGCAAGTCTCTCCTCGCTCCATGTTCCATTCATCCATTCAATTGTCGCCTCGGTGGCTTTGACGTCGCACACTCGAGCGAATGTCTCTCCGTTCCTCCATGCGGTGCGAGATGCCCTCAATATCGACAGCGGTTCCAAGACCTTCGTTCTCTTGATTTGTGGCCACTTCGCTCGGGCGGCAGCACCTGCAGCCTCGATCTCTTGCATGCTTGCCATGGTTGTGTTGGTGTGGATCGGATGCGGTGGGAAAAGGGAGTGGTTCGGTGGACGGTCGTTGGTGTGAAGGGCGAGAAATTTGTTTCGGCGGAACTTCAGCTTCAGCTCAAAAGCTGTGCGCGAATGCCGCCTCAGACTCACTTGAACAGGATTTGAAGATTCAGCAGGGTACGATTGAGCCAAGTGTCCCGTTCCGACGTTGTGGGTTGAATGCTGCAGCCAGAACATTCACTCGGGCGATGAGGAGCGCTGAGAGCAACTCATTCCAGAGCGACGTGTGGTATCACAAGGTCTGCAGAAGTCTCAATCGATTCAAAGGTCACGGCAGCATGAATGAAACCTCTTCTCCAAGGCACCGCCCACAGGCGACGACGTGATGAAAAGAAATTTGTAGGTCCGTGGGACTAACTCCCGACAACTCACCCCACACTCCATGGAAAAGGAGACGAGTGGCGCCTATCCGACCTCAGACAATTGGGTGGGCAGCGGCATGCACCCGACACGTTTGATCTATGGACAGGGAGGCAACGGATGCAGACCTTGCTGTGTGAAGACCGACTGCTCAATGAAGAGACGAGTCGAGACAGCTCTGCGGATGAAGCCCCTCCCTCCAAATGGCAAGCAACTGGAGAAGAAAGAAAGGAAGAGGAAGCGAAGCGTCGGAAAGAAATGCTAAATACTTGCTGCAGGTCGAAACGGCGCTAATGGTGATTAGTCATTCATATGCGTAGATTGAGGACTCCTCGTAGATGTGAGGACGGGAGCCTTGCTCACTGATGATGTTGCTGGGTTGTCGTTGAGCGGGAGTCGAGGTTGTCGTGCAGGACGTGGCTCATTGCTAGAGCCTGGTGTAGAACTTCGCCTCGAACGGTACGATAATATGGTCTATGAGTGCTGCCAACGTGAACGAACTGTACGCCATGGCCTCTTCGTTCGCCACATGGTCTTGTTGATCAGTGTTTCCTCAGACCTGACAGTTCTCGGTCTCGCAAACAACAGCCACGAAATGAACAAGACTCTTCTCCAAGGTATCGCTCCCAAGTAGCGACGACATGATGAAGAGAAAGGAATGTAGGTCAAATAGACGAGTTCGCTGCACAGCCTCATGGGAAAGAGACCAGCGATCGCCCTGCCAGACCGAAGCCATTGAAGATGCAACAGGCATGGTAGCCATGTCCACCGTCGTGCTCATTCATCTACGGATGAGCAGTACATGCCACAAATATGTAGAAGCCGACTGTCCCACTGATCAAGGACTCGTCGAGACAAATGTGAGTTCTGATTCCTCATCCAAGCAGCAGCAGCTACATGGAGAAGAAAGAAGGGAAGACGGAAGAAAGCGTTGGAGAAAAGGTATAAGTACTAGCTGTGGCTCTCGAAACGGCGCTAAGAACCTGGTTAGTAATACGTGTGCGTAGATCGTGGAACCTCGCAGTCGTGAGGACGAGAAAGTCTTGTTGACGGGCGATGACGGATGATATGTGGATACGTGTCGTTGCTCGGCTGTCGTTGTGTGGGAGCTTGGGTTGCTGTCAAAGCCTTGTGTAGCATGCGAGCGTGCGAGGCGTGATTGTGTGATGTTCATGAGTATTCCTACGTACAATGACCTGTATTGCATCGATCTGGGTGTCATGGCCTTCCTGGTCGCCTACAGCTGTCATGAACTGTGTTCGTCGAGCGATCGTTACGCTCGGCAGTCCGCTCATCCGGCATCTCTCCTGCCACGAGATACCTCACAATACAGGCCGTGGCCGTCAACAAGACAAGTTGTTCAATACTGAAGGTGACAGGAATGAGTCTCTTCTCCAAGGCACCGCTCACAAGCGGCGACATGATGAAAAAAATGTAGGCTTAACGGACCAGTTCGTGTCACAACCCATGGAGTGCAGGGCCCACAAACGTCTTGCCCAAGCCAGAGGCGATTGAAGATGCGACAGGCATGGTAGCCTGCCCATTGTCGTTCATTGATCTTGGAATGATGAAGCGACAAACACAATTGCGTAGAGTCCGACTGCTCAATGAAGAGACGAGTCGAGGCAGCTGTGAGTTAAACTTGTGACCCATCCCGCGGTGTGCCGGCACGCAAACACACTCGATGGAGAGGAAGAAGAAAGGAAGAGGAAGGGACGCGGCGTGGGGAAGATCTAAATAGTGCTCGGAGCTCTCGAAACGGCGCTAATCACCTCGTCTTAGTAATACAACAGCGTTGTTCTTGGACTCGCAGTGCTTGTGAGAACGGCATGCTTGGAGCCTGAGGGTCACCGGAGGTGAGGCGATGACGAGTCGACGATCGCGGATGGTGCATGTCGGTGATGAGTCGTACGAGAGAAGCGAGGTGGGATATCAAGGCGTTGAGATCACTCTGGACGATGGCGAACAACAGCAGACGTTCGTCAAACGTGTCAATCAACCAGACGCATGCGAGAAAGCAAGAAATGTAGGTCTCCAACCACACACCGCGTCCTCCAACAAGAGAGAAGCCAGTGGTGACCTGCCCGACCAAGGGCGACATCCAACCAGTGCAGGGGCCTGGAAGGAATTTCGTTCATCTATGGTTCGAGGCTATGCATCACTGTGTAGAAGCGACTGCTCATTGAAGCGACTCGTCGTCACAGGAGCATTATTTCTCTTGCCAATGGTTGTTGGAGGAAGGAGAAGGGAAGAGGAAGGAACGTTTGTGGGCTTGTTTGCTGAATCAGCGGCGAGAACGCGTCGCGTCTCGAGCGGTCAACGCGAAGTGGGAGACTCAGTTGAACTCTCTCTTGAGGGTGGTGCACGAGAGATGCAAGAGTATGAGGCAATGAGCACTCGATCATTGTCTGTTCGTTCGCCAGCACGTCACCGAGACTGTTGACGGAGACGCGGGAAGGATCAAAGGGAGTGGTGATAGTTTGATCGATCTGTTCAGAGCAGGAGGTACATCAATCTCCATTCAAAGCAGAAGGTACAGCACTCCCGCCTCCACCACATCATGTCTCCGTTGTGCCAATGTCCATGAGCTCGTTACTCCTGAAAGGATCGCTGCAAGATCGCAATCAACACCAAGCATCGATTCAGATACACATCGCCCATAAACCTCAATCGTCCCGCGTACTCCTTCCACTGCGCGCCGTACTCCTCCAACTCCGTGGTGTACTCCTTCAAGTGCACAATGTACGCTCTCAACTGCCCGTTCTCACCCTTCAAGCGCGTGATCACAGCTTTGCGCTGCTCCTGCTCCTCCGCATCCTCCTTCAGCTGATCGACTTGGTCGCGGAGCTGAGCGATCTTGTCTTGAGCGGCCTTGAGCTGCGCGCTATCGTTCGCTGGCGCTGCGTTGGTGTGGGCGATGGGGTTGTCTGCGCCTGTACGATCTCAGTCAGTGAGGGTATGCTGAAGGGAAGGACAATTGATCAGTCACCTTGGCCTTGGGAAGCGGTGTTGTCGGACATGGTGGATTGCTTCGTAGTGGTCGTGCAGTTTTGTAAGATCGATGTGTTTGCGAGTGTGGTGTTCGATGGTGGTGGTGGTGATGAGATTGATTGATGGTTCTGATCCTGAGCAGAGTTGATGAATTGCTGTGCAGGACATGAATTTACGAATGAGCTTTTGGCCACCTCCTTCGGCGCGACTTCGCGAGCAGAATCATTGATGCCTCAGGACTGAAATCGACATTCGTGCAGCGCGGGTGGTATCCAGAACCGGTCCTGATTGAGATTCTGGAGAGGCGGGTGGACTAAGAGTACATACAGCATTGTTAGAATGAGCACGAGGAGGCACTGAGAAGACAACTTGAATTGATCAAAGTACATACATTCATCTCACAAGAAACCCAGAAAAGCGCGCAAAGAACATGTATGGTCTCTCCTCGAAGGCATCCGAAGAAGTTGGTAAACCCCTCGAAGACGGACCACCGGAGCTCCCGTAGCCCACTGAATTGATCTATGGCCGATCACCTTACGGAAACTGTGTAGAGTATGCCGGCTTTCCCGAAGGAGAACCAGACAGCACAGGCCGGTCTTTTATCGGCCAAGTTGGAGCGGACGAGGAACGATGGAAGTGTGCTGCGGGTTGTGATCAGTGGGTTTTCAGGGGTAGTGGAGGATGAGGAGGCGCGAGGCGTGGTCGGCAGCTGCTAGGGCGGTTGAGTGGGCTGGGCGGTGAAGTCGTGCTGCAGAAGGTCAGTGGTGAGCACGAAAGCTGTTTGCTGGCGGAGGGTGTGGCGAGCCCGGGAGGACGGCGGCTGAGGTGGCGTTTTTGCGAGTGGGGGTTTGTGGTTGGCGGTAGGAGTGCTGGAGATGTGTCGATGTAAGAAGATGGGAGCAAGCAAAGAATGTCGATGTTTGATGTTTGGTGAGGAGTGAATGAAAGGTTGAGAAGGGGAGAGAAAATCCTGGACGCGCCGAAGTTTGTGCAGCAGCTTGCTGGATCCCTTGGCGTCGGCACGCAAGTGGCCCCTCACGACGATCGCTGGCAGGCTGGGCAAACAGTAGTTGAAAGGGAGACTGGCATGATTGCTTGCACTCTAGCATTCGTGCGAACAGTCCCTTGTTCAGCACGCTCTTCTTTCGTCAGACATTCAACGAGTAAAGTCTCCCTTTCAACCACCCACTGACTCTCAGAACGACTCTCCAAACGACTCCAACGAGCTCCCGAATAGCACCAGACACCGCGTCCGCACCCATATCCTGCAAGAGCAGCCTCCGCCTGCGATGTGGAACAAGAAAGAGCCAGGACACACATCGGTCGTCGGGAAGGAAACCGCGACCCAGGTTGCGAGTAGAAAGAGCAAGAACATGGCAATAGAACCGGGTTGAGGAAGAGCTTGGGATCACACACATGAAAAGCAAGTGAATATTGATTCCGGCGGCATGGAAGGGACAAGGATAACACACGGATGTGCATTGTCATCGCCTCCGTGAGGTCGATGCTGGTGGCTTCTTGCCGCAGAGCTGCGCTCGAGGACGATCACTGCGCAAGCTAAAGCTCTGCACAGGCGTAAGATGCAGGAGTGACGGCGTGTTCATCAGGAGTCCAACCAAGAGAAGGGTGGTGACAAGCACAGAAGGGACGGATTGAGGCACAAGGATTGGAAGGGCGGAGGAGGTATGGTTGCAATCAGACAGCAGAAGTATCTCAGCTCGTCAAGCATCACCTGTACTTCTATCTTGAACGCGTCTGTGCCGACATGAGATCTCACAAGAACAAGTCACAACATGAGAAAGTTTTGTAGCTCAACGAGCCTGCCAAAAAGCCTTCAAAACGGCAAAGGGCAAGGCCAGTCAATCTTGGTATTCAATCAAAACGCAGTGCCATGCACCGCCATGAGTGATCCGCGCCATGAGTTGACCTCACAACATCGTATCACCACATGAGAAGAGTGTGCGGGGGGTATGTAGGTCAGACGAGCAATTCTTGACACCAAGCGGTGAAGAGCCGGGCAAGTCGATCTTGAAATTTTGGTGTATGCATCGAATCAAACCGCCGAGACTTGATCTCCGTCAGGGCAGCCGTACCGTAAACGTGCAAGGGACCTTGGGAGTTTTTCGTGAAGTGCCATTGAGTGAGCGGCAAGTCATCGTGCTGCTGGGTGCTGGGGATGGGGGTGAGAGGGGCAGGTCATGTTTGATCTAGGACGGTGGTGCACCACCAAGTGCCAGAAGGTAAGTGGTGAGTGCTGCGTGAAGCTCGCTCGAAAGCGACGACCGCTATCCTCGGACGGGGCGATGGTGAGGGAGGAAGGGGATGAGAATGAAAATGTAGTCGAGGGACTCACGTGGTTGTTCTGCGGCGCATTTAGAGCAAGGCTGGTGATGAACACCGCTGCTTTGCAAGTGTAGAAAATGGCCGGTGATGTGTTCTGTTGAAGAGAGAAGGAAGGATTCGAGAGAGAGAGAAAGAGAAAGGTATTTATCGAAAATGTTGCTTGGCGGCTGACTATCCCGTGCGTGCAGCGGGTTGCGGCGACGACGGGGAAGACCTTAGAGGATGAACCACTTTCGAGACAGCTCGTGCGCTGAGTTCGACATACACGAGCCTACGATACATCATACTCCGTTCAAGGTTACCAAGCATACGACTTGCGCCTCCGCCACCAGCTTCATCCATTAACATTCCACCGACCCTCAACGAGCCGAAGTCCACAGTGCCTCCAAGCCAACCCATCCCCAACCTCATGAACACGGACGTTCCACTCATCTCTCCCGCGCCAATCACCTTCACGCAGACCTCCATCCCTCCCCCTTCGCCCTTCGCCCGAGACTCAGCAAGGACATTCCTCGCGGCGAACATGATTCACTCCATCGATAACAGCAGCGCCATCTCTCCCACCGCCATCTTCGCCATGAGCCACAACACCGAGAAGATCAAGTCGTACGTATCTCCGCCAGCCGTCTTTATCTCCATGAAGCAGGAAACTAACATCTCTCCTTGACAGACCTCCTTCCGCGCGCCTCCCGACCACGGCGTCTTCCGACCTCGTACCCGTCCAGGTCGAGCGCCCGAAACCGAAGCACAATGTGGACGTGGGATTGGGATCATGCTCGTGAGCAGGGAAGAGCGAGCCGTGATGGAGCAGTACGCGGAGGGAGGTTGGGAGGTGGGATCTGAGGTCGATGGGGTGGAGATGAAGGGCTGGCTTGAGGAACGGCCGGAAACAATGACGGCAAAGATGCTATCGAAATCGGTAATGAAAATTTGATCCTACTTCGTACGGATGTGGACACCATCTGGGACCGCTCGGATACCAGCATTGCCCAAGATGGATACAACATCAGTGGGGATGGGCCGTCCACGTCCACAAACCATCAGGCGAGCTGCACTATCTCTACTACAACCGTCCGATGCAGCCTCTTAAGGGCATTAACTGCGAACTTTTGTTCGCTCGTTTCGCCTATGACATTTTCCCGAAGCTGCGTGGCTTTCTGCAGCGAGGCGTGAAGCGCTGTTTACTAGTGTCGGGGCAATCGAACTCTTACAAAGCCGAGGACTGCGAAACATTCTGTGAGAACCAGGGACGGCATCGCAGCACGTCGCCGAGAAAGAGCAAGAGCGGTTCTCCGGCCAAAAGACCTCGCACAGATGACGACGAACGGTGGTTTTCTTCTTGCATGAGAAAGCTTGAAGAGAGATTGAGACACCGGAGATGAGAGGGATGGGTGGTGTTGGGTGGCGTGGAAGTGAGGAGTAGGTGCGAGAGGGAGTGGAGGGTTTTTGATTGCTTGCCGAACGGCAACGAGGAGCGTAGCGGCACAGGTCATGACATACAGACGGTCGAGCCTTCAGACAACGAAGCGAGGATGGTCGAAAGACAAATGTGTCCCCACACCATGTCGGTGCCGGTGATAAGCTCACATTCAACCGCGTGAACTGGACGACCGCCTCGCCTCCTGAACCGACTACAGGGCAGCACGCAACGTCGACTTGCTACCTCTCCTTGAGATAGTATCGGACACAAATACTGAACAAGCGGTCGTTCTCTCCTGCGTCAAGGACGGCCGCTGAATACCCATCTCCTCCCGCACGAGTGCAGACACCACTTCCACCAGGAGACATGGACTATCAAGCATGGGTGCTGCGGCTGAAGGAAGGGCAGATCTCTACATAACGGTCGAAGTCGTCTAACAATTCTTGCAGGTCGTGGCTAGTATGAGGACGACAAGCAAGAGAGAAACAAAAGTACATTCGGCCACGCCTCACGGGTAATTCGGCTTCAAGCCTCACCCGTCCTCAGACCAGGAACTCAAAGAATGGGCGACATCACATATTCCAGCCAATGTGTGGCCATCTCCCATGCCACTATCGATGCTCCAATTCCAAATGTGCCTCGCAGCGCTGCGCCTGGAGGGATGATGCCGCCCGCGCGCGTCAGGAAGAACATAGCACAACACTCATCGGCGCCACCATCTCTCTCGCTTGCAGCAGCCAGACTCAACGAGATCTCACACTCGCCGAGAGCGGCGTTCCACTCGTCTATTGTCCTCATGGTCTGGCAAGACGTTCTTATCCCAGCTGCGAACATCAACGGTATTGCGGAGATCGACGTAGTTCTATCGGAAATTGCGAGAGGCGGTCCGTGGGATCTTGGCGGTGGTGGGTATGGCCGAGGGATTCTGGGTCGGGCGAGAGCACGAAAACCACCTTATGATGATATCAACAGGTTATGAGCCCGGTTGAAGGCGAGTTATTCCTAACCAAAGGTCATATAAGACGTCGTAGTGTCAGGAGTATCGACGAGCATTATTAAATGCCCGTTGTCTCGTATCTTCGAGGCAATGTCATTCGATTTCTGACAGAGTACGGTGACTGCAAACGAGACCATGGACACAGCATCACTGGCCGCAGTCACTCTGGATGATTCACTGCTCTCGATCATGCAGCTGCAACAGCTCGACCATTGGCCGTACCGCAGGAAGATATCTTGCTGTCGTTCAGTCCTTCTTGCCTTGCAGATACACTCATTCAAAGTTGGCGACTTACTTGACGTATCTGCATGTCATGCACTCTCACTACGGAGTGCTGTCCAGGCGGATGATCAATCTCGGCAGCGACAGCCTTCTTGCTGGACCTCGCAGAGCGTACAGGCGTCTTTTGCGCCAGGATCTGGGACAGATTTCATTGCCATCAAACTCCAAAAGGGACCAGAAAGATCTGTTCTTCAGGATACACTCAATCAGACTTCGGCTGAGCTCGCCCGCCAAGACCTTGCTCAGAGGAGAGAACTGGAGCCGAGGAGCCAGGCGAACGATCAAAGTGTTTCAAATCCATCAATATACCCTTCATGCAGGAAAGGAAGCTCATTGGAATACTTTTGCATAACGCGGTCAATGCCTGTGCACAGTTATCGCCTTGCTTCACCCGCCTTGCACAAAGGCCTCACATGAAGTGAAGTCGGCAATTGTAGACGAAGCGCAAAGCTTGTTCGCATTGGTGCCTTGGTGCCTTAGATCAGCCGGCCGATCTCGCAGATACCTCACTCCTGCCCTGGCCCTTGCATGCTTCCCCCACCAAGACTCAAGACTCGGGGCGGCCAATGCGGCGGATCCCAGATGAAAAATGCCGTGAGTAGCCGAAGGAGCAATGATAACACAATCTTCATCATACCGACGTTATCAGCGTGGACCGGGTTCAATGCTGCCTGCCAATTGAGTCACCTGATTGTCATCTCTTTGTTTGGCTCACGGCTGGCGACGGTGAGTCCGAGTCTGCTGTGAATAAAAAAGGGAAGTGCTCAGTCTCTCTTCCTTTGTTCCTCCCCCGTCTATTCCATCTCCTTCCTTTGCCCGTCATCCTCACAATAGCAACGACATGCCGCCGACTGCGATGAGACCGACCACATCACTCCGCGTGGAGAGCGTCTTCCTCCCAAGCACAATACTCACCAAGCACACCACATATATCTGCCGGACGTCCCTCCTACCAACTCCCTCTCCCACACAGCAGCGATACGTCTCCTCCAAGCGAAAACTGCACTCGACCTCGTCCAAAGATGTCGCTCTCCCCGTGCCCTCGCCGGTGCCCGAGCAGTACAGCTCGTCCTCCTCCAGCAAGTCCCTCGAAACGCAAAAGAGCATTCTGGCCACACTCCCACTCTCGCACATCCTCCGCACATATCTAATCACAGCCATGTCGAGCTCGCCAATCCTCCTGCAATCCTCCACATCCATCCTCCGCCGCATGCTTGAATCCAAGAATCCACTCTTCCGCCTCGACTCCAACCCCATCATGCGAGCAGTCCTCCTCGAAACATTCTACAAGCAATTCTGCGCCGGCACCAATGCCGCAGAAATCGCAAAGTCAACCGCCGATCTCCGCCAGCTGGGCTACTCCGGCGTGATCCTCGAATACGCCAAAGAAGTGCTCAAAGATGCGGAAAGTAACGAGCTAGCGGAAATCGCCGAGTGGAAGACGGGCATGCTCAAGTCCATCGAGATGGCCGCACCAGGCGACCTCCTTGGACTCAAGTGGTCAGGCATGGGACCCGCGGCTATGAACAGGATGAAAGACCAACTCCCACCCAGCAAAGAAATGGACGAAGCCATGCACAGCGTCTGCAAAGCCGCCGCGGAGAAGGACATGGCTCTCCTGCCCGCAGCCGAGGAGACCTGGAACCTCGCCGGTTTCCACGACTGGTGTCTAAACTTGCAGCGTGTGTACAACACTTCCGGCAAAGCAGTCGTCTACACCACCTACCAACTCTACCTCAAACAATGTCCCGCCACCATCGCCGAGCACCTCGCCCTCGCGAAGAAGGAAGGCTTCACTTTGGGAGCTAAACTCGTCCGCGGAGCATACCTCGCCACAGAGAAGAGAGAGCTCATCTGGCCGGACATCCAAACTACGCACAACGCCTACGACGCCGCCATGACCGCCCTCATCAAGCGACAATACACATCTTCCATCCCGCAACCTCCCGGCGCACCCGCTGACTACCCATCTCTCAACGTCGTCATCGCCTCGCACAACGCCGCCACGGTCACCCTCGCGCAGAAACTCCGCCAGGAACAAGCTGCTCGCGGAGAAACTCTCACGCCACTCATCTTCGCTCAGCTGCAGGGCATGGCGGACGAGGTTTCCTGCCAGCTTCTTGCCGCAGCCAAGCAGAGTAAGGAAGAGGGTACGATGCCTGTGGAGCGGGTGTTCAAGTGTACGACTTGGGGGCCCATGTATGAGTGTTTGAACTATTTGCTGAGGCGGGCGGCGGAGAATAAGGATGCGGCGAGTCGGACGGGGGATACGAGGAAGGCTATGGGTGTGGAGTTGATGAGGAGGGTGAGGGCTATGGTTGGGTTGGCATGATTTGTTCAGAGTGATGGGAGGATTTGGTCGGGGTTTTGGGGAGCATTACTATCAGCGAGGAGTTTCGGGCGGGATATGATGATGGACGGCATACATGGACGGCTTGGATGATAGATGATGAACAGGTTCGAGCATGTAATGAATGCAATGTGCTCCCAAACCCCATCCTTTGTACATCCTTCTTTCATTCTCGCCTCTCATCGGTGACGTTACACTCGCACGGCAGAAGGCATCCCTCCACACCTCCGATGGCAAGTCTTACACACACACACACTGGGCTACACGAATTTCAACATCCTCTTGCCTCCCCGACATCGCCCTCTCCCATCATCATTAATCTCTCCTACCACCCCTCCACCATCATCGGCGACAGCCATCTCCACTCTCACACACGAGTTCACAACATCATCTCTGTGATTAGACCGACGGCACAACAAAACTCATCCGTCACAGAAACTTCCATCCGTCCCACTCACATCGCACCGTCCACCGTCCTCCCGCCTCATCCTGCACAGTCTAAATCTGACTGCCGAAGATATGCGGCGCCAATCTGTGATCCACCACCGACCACAAACTTACGACAAGCATACTAACCAAATACAGTAGATACTGGAACGACACCGGAGTCGCCGGACCGTGTCCAAAATGGAAGAGCGGGGATGTGATTGGAAGAGAGGATGGGGGAAAGGGATCGTATGCCTGGATCGGGAAATCTGGGATGTTGGGAGAGTTTGGACGATGGGAGGGTGGGGTCGCCGTGGGTAGCCGAGCGATGTCGCAGGGCTGGGATTCTTGAGACTCTGGACGGGGATTGCGGGGCAGGGATTTTGGTGGAGAGGAATTGTACTTGGGATGGTGGTCATGGTGAGAGTGTGTATGAGGTCGAGTGAACGCAGTGGGAGGATGCACATTGGTGTCGTATACTCAGATCTGCGATGCCGATGAAGAGGAGGTGGCGGGTTCCGACTTCGCAGCACTGGGAAGCCGACCGGAGCTGGGTCCGCGTGTGTTGACCGCACTGAATTTGGAGGCCGACATGTTTTCGACGTGAGTAGTATGTTGCCTTCTGTGAGTAGGATGTATGGAAGACACATTTTTGTGTTATGGTCTCGGCGGAGGTGATGAGAAGTCGAGATGGTGCTCGAAATGCTCCCAGACTTGAGCGAACAGAATGCGAGGCTCGAGTAGAAGAAGTCCACTTGCGTTGGTGGTTGTACTTCGTGGCTTGGGCATGCTCAAAAAAGGGAACCCGGCGCTATAGTTTCGAACTTTGGAAAGTACGATAAGCTTGAGTAGGTTGGTATCCAGGAAGGCAAAGCATGCGTGCGCGGTCGGGACTCAAGACCTTCCGGGAAAGAGAAATTTGGTCGAAGCGAGCTTGCTGACCTCCACTGAGGCACAGCTTCTGCGAAGGATGCCGTGGGATACTTTTGCGTGGTGCCATGTCTCTCGCATCAGGCAGAGATACTTGTACTCGGGTGAGGGGGAAGCTCATGAGCCGCATTTGAAAGACAATCCCCAAGGCATCCCGGAGGCATCCCTGGTCGGGTCTCTGATCTGCTCTTCGCAACTTCCTGAGTTCAGAACAGCATTGAATTGCTACCAAAGTGTTGTATTGATTTCGAGCCCGTGTAGAGAGTCTGCATTCGTCGAGCTGGTACCAGAATCGTGTCTTTTGTCCAGGAGCGGAGGAGCCGTCCTTCGCATGTTCAGTAAGACGTGTATGACTGATCAAGACCTCCTTGTGCGTGCGCAAAGATCCAGTAGGGGGCCGAGACACGATTGACCATGCTTACTGTCCTTCATACGCATCAGTTTTCGATGCTCCTCCACATTGTGTCCATGATCGGGTCTCCCACATTCTGCAGCGGTCACCAAAGCTTTCGTGGTGTGTTGTCTCGCTCGTCCCATGAATGCCTTCGTGCCCGCAGGATGTCTCAAATCTTGCGGGCATCTTGTTGCAGAAGCCTACAAAGCTTGATCTCGATACCCGAGTGCACTCGAGTGCTGCTGAACGGCTCAGCCATGGTGGACAGCCAAGTATCTTGAATCGCCTCTCGTACTACCTCGGCGGCTACTCCCAGAAGGCATCGTGGACGGCTCGCCTTCGCTGGAGTCCACCCTGACCTCTTTCATCGTCGTGTGACACTGTTCAAAAGAGGAACTCATCACGTTCCACTGCGTTGGGAGCAGACAGAGCCAGTGATGTCTTCGCTCGTCAAGCTGCAGCAAAGAGTCCCTAGACCGAGGCCCGTATCTCCGCTTCTGATTCCCTAGACCGAGGCCCGTGTATCGAGAGCAAATGTTTGGCGAGGCGGCAGAAGGTATGTGGCAATGCCAGTCAAGCTGCGGTGAAGCGCGGCGAGCGCCTCTAACTAGCGATTCGGGCCAAAGTAGCCTGTGCTGGTGCTGAAGCTATCGGCGTCGGTGCTGATGCTGATGTGAATGCTGGTGTAGATGCGGAAAGCTGAGATTGTGTTGGCGCCTTGGCTGCAGGCATGCGAGTATCCTGTCGAGGCGGAGGTGCGACCTCCTCGACGTCGTCTTAGAGAGGCTCCCAGTCTGATGGTCGTACTCAGCCCGGAGGTGGGCCGTTCGCAGACGGGTTCTTGTGGTGCCAGTCTGCAATCGCGTATTCTGCCGTGTTTTGAAGCATGAGGTATGGCTCATCGGGGTGTGCGCCCTCTCAAGTCTGAAGCCAGAGACTGAGATATTCTCCCGAACATTGTACACAGCTCCTCGTGGACCCAATTCAATGTCTCAAAAGCCGTGGATCGTCTTCCAACCTTCTTCCTCTCTGATACCGCCACCTCATGGTCCGGTAGTCGTATACTTGTCCAGTCTTATCATGCATTTACCAACCGAAACTCTCGTGTCGCTCGCATGCGTCGACGCAAAGCATGTCTCCCTTGCTCGCGGCCGGAAAGTGTGACAGCCACAGCTGGTGCTCGAGGCGAAGGGTATTGCTGAGGACTCGGTGAGATTTTCTGAGGTCGATCGTGCATGTCCGGTGGTATGATGTGGTTCCATAATGAGGTGCATGCTTTTGTCGGCACTCGAAGAGGCAAGGGATGCGTTTGTGCGCCAGGCGGTGGGAGTGATCAGCTCTGAGGGCATGAAAGTTGCTGTGCTGCCCATCTTGCTGTCGTGGAGGACAGCCTGTGCAAGACAGAGTGTGGAAGGCGTGGATTCGCTCTTTCGAGGTGACCGCGGAAGGAGAAGAGCTGGAATGTGCCTGCTTGGTCCATGTCGCCGAGGCGAGGGATGAGATGAGGAATGAAAGGTGCGCTCGTCTTTCTCGTTTTACCTACCTTGTCGATCAATGCCTCATCTCGACGATGCGTGCAGGTCCGCTCGTTGGTGCGGTGGCAGCCTCTCGATGAGTCCCTCGCCGACGTATCTGCCTCTTTGTAAAAGACGAGATTGGGGCCATCTCATCAGTGAGCATGCTTGAGTTGTCATCCTTTGATGGTGCCACCTGTCGCAGCTTCTCCGCATCCGGCATTCGTCATGTATCTACTGCCTGAGAATCCGTGCTGATCGTGCGCCGGCGTAAGCTGTGCTTCCCTCGAGGGATGTGGATGTGGCAGTCGTGGTGGGTGCTCGAGTCGTGGATTGTAGCGTGGTCATGGGCTCTCAGCAAGGACAGTGGTTTGTGGCTATGTTCCCTCCTCTGCGGCTTAATCAGAGTCAGTTTCAGTCAGCAGTCGACATGAAATGAACAGGCTGCTGTGCTGTTGTGGCAAGGCCTTTGAGAAGATGGTAGTACTTCCTTTGCCACCAGTGTCACTCGGTGGCGTCTGAGACTTCGAGTCTGCATCTCACGAGCCTGAAGTGCACCATGATATGCCTCCTCGTCGAGGCAAGGGCCGACGCAAGGGATGAGAGGTATGAATGTATTCGTGTGCTACCTGCCTCTGCTCGCTGCTGTTCATCAGCGTGTTCCAGCTCGCCGGCCTTCTGCCTCTTCTCGCTGGTCGAAATGGCTCATATGTGCGGGAGTAGGTCGTGCTGCAGTCTGTCATGCCTCCACGCTCGCCTCAATGGCCATGTCGCTGCTGGCTGCTGGTGCGAATGAAATGTCATGGGGAGCTCGGCACACACTGTCTGTTCGTCACCTTCGTCGCCACTCAAGCCTCAGGCGAGCTTCGAATTGACTGTGCGGGAGCAAGGTCCGAGCGTTGTATGTTTTGCAGCTTGAAGCGGCGGTGGGCGTGATGGTGCTGGTGTCAGCGCTGGCCCGGTGTGCTCGCCACGGCTGTATACATGACAATTGAGTCGGTGCAATGGCTCGCGCTGCATCATATCACATTGGAGAAGCTCCGCTGTCATGTATTGAGTCCTCAATGTCACCGCTGCGGTCGTGAGAGCGGCGGAGGGCAGTTGTGAAGGGCGGTCTTGGCGTGGCTGTTTCGGCGGTCTTGCTTCCTTCCTTGAGCTTCACCCACCACTCTTCCCTCCACCACATTGTCACATCACTGCAACATCGTCCATCACATCCGCCACCGCCTCATCCACGATCACAAGCTCATCACGGAGCTCGTGCGAGTGTTGTCATGCCGCTGACATGAATTGCGAGTGGTGGACGGCGGATCTCCTCGTCTTCGCAGCTTCCACCACCCACCACTGCACACCTCCTTCCACCACCGCTCTCACCAGCATCATATGGCAACGGCGACCACATGAGGCTGTTCTCTGACCTCAAGAGCTGCTTTGGTATGAATATTGAAGCATGTGCTGACCGCCGTGGCTCACAACTGACATGGCAGGCTGGCAGACACCTCCGCCAACAGCTCCGCAGCACCCGGCGACAGCGACCTCAGCAGCCACCACCACCTCCAAAACAGAGACACATGATACATGATGGCCTCCTCGAGCGACTCGACATGTTCATGTCGCTGCGCAGCCTTTGCGCCGTCGCAATATGACCTCGAGGTCTCCGCGGCCTTCGAAGCCATACTTTCTTTCGAAGCCATACTTTCGAAGCCATACCACCACAGCCGTACAGCAAGGTCCAGCAGTGATATGACAGTACCACAGCCTCTCCGAGAGGATAGAAAGAGCCGAGAAGCATGCCAGGTAGGTCTTTCCACTGTCTTATAGCCCTCACCGCCGGCTCCAGGTCGCTGCTGCCCAAAGACTCAAAAGCTGATAGCATACTTTGCAGTAAATCCACCTGCCCTCGACCTTTCACCATGCCGCAAGCACCTCGAATCGCATGCGCCAGCCGATATGTTCCTCTCACCCGTAATCTCAAGCCGGTCTGGGCACATCACCGCCGCCGCCGACCATCGATTTCGGACCTTTTAAGATTTAGAGACCCAGGTACCGACTGCGGACAAGCCAAAGCAAGAGCAGCAAGAGCAGAGCATCAAGACAAAAGCTTTCGTCGCTAGGAAAGAGCAGCAATCCATACTACATCCCGTCGTCGCCGGCCACTGTTCGTCTTCGAACCTGCGGTGGCAGTCATCACGTCGTGGCTTCTCCGGACACCGCATACACGCTCTGGCAGCCTCTGGCCAAGCAGCATATATTCAAGACTTCTGAGCCTCCTATATTCCGCCGCTCGATGTCCTTCCTTTGCGGTTGGTTGGACCTCCTTTCCTTGCCTCGATCATTCTTTCTTTACACCCTCGTCAAGAGAAGTGGCGGCCGCGAGCCATTGGCCGGCGTGAGTGCCTGAGCATGATAATTGCAGACTTTCCTCGGAAGACTTGGATCAAATGCCTGCTCGTGCTTGCCACCCCACACTCCTACACACTCGTCCCCACCAGAGTGCAGTTGACAGTAGTGCATGTCGTGCGTGGTCCTTGCAGCCTTCCTCGGGAAGACTCTTGGATCGCCTGCGTCGTCGCTTCTGAGTCCTGCTCACTGCACCATTTCCTGACATCGACAGCCGTGAGCAACAAGGCCGGTCTATGTCAAGTCGCTGCCATTGCAGGCTTCTTTTGGAAGACTCTTTGGTGGCTTTGGTCAGACGATCTGCTATTTCTCACCACACTCCTCCGGCATCTCTCGCGAACTTCCCTGGAAGACCCTGAAGAACGCCTTCACACCTCTGCACTTTTACTCATCCCACTCATCGGCATGGGTGTGCCTTTGGCCCCAGTAAGCTCCGGCACTCGATCTTGCAGACTTCTTCGGAAGACTCTTGGACACATGTGTACATCTCCCCTTCCATCGTCTCCACAGAGGGTTGCACTGGGGGATTTATAAGGGTGACTGTGGTCAGGTACCGATTCAGTTCGAACCGCCCGTCATTCAGATTGTTTGTGACTGGCCTTTGAGCGGTGTCTGTGTGGCTCCGTAGCTCCGGCTTTCGCTTTCAATTCGCTCCATTTGGAGTTGGAACACTCGATCACCATCTGAACATGGTTCTGGCCCGCTGGTTTCGCTCCCGTGAGGAGTAACCATGGTCGGTTCCTCAGCATGGTATGTCCGCTCATCATCGTCCGGCTCTGCTCGTCGTCCGCGACAGTGGGTAACGTCCGGCACCACCCTCGCCGCAATGGGAGGAAGGACAGTCAAATGTCTCTGCAGTACTGGCCTTGGCAGTCTCAGATGTTGGGAACTCTCGTCTTGTCCTCCAGGAGCCATGCTTGCAGTACATCTTCCCGTTGACTCTTGGTCGTTCTTGCAGCCATCTATTGGATGGCTCTTGACGGCCTTGCAGGCAACTCGGATGTCTCTTGTCGAGTGGTGGAAGTTGGACTCGACTGTTGGAATGTCCGCTCCCCTCTTCGTGTCCCATAGCTTTGCCACTTTTCTTCGCACGCCTTGCTTTCCGATTCCTGATTTTTTCACCCACGAGCAAGTACTCTTCATTTCTTTTGTTCTGCGCTGCTTTTTCAAGTCTTGATGAGCCTGGTGCCCAAGCAAATGACCGCAAGTTGATCCACTTTCCTTTTCTGCGCTGCTTTCTCAAGTCTTGATGAGCCTCGTGCCCAAGCACATTACCGCAAGTTGATCTCTTTTTTTCTTTCCCGGTGATGAGCAAGTCTCTGCCGATGTCTGCTTTCTGTCCGACCATGAGCGAAGTATCCTCATCGTCGTCGACGTCCTCCCCTCTGCTGTCCGACCATGCCCGCTTCCGCCTTTGAGCATGTCTCAGGTGATGATCACTCTTACTGACTCCCAAAACCTGCCGTGAGCCTTGTGCCGGCAGACTTCCCCTTCGTTCGTTTTTAGCTGTAGACTTCTTGTCCAGCCAGGTCCCCCTCTGCCTTCACCAAGATCCATCAAGTCAAGTTGAGGCGATTGAATGATCAGGATTTCTGGTATGTTGCCCCACCGCTGTTGACTTTTGACTCCGCTGACCCTCTTCAGGAAGCCATCCGAAGTATAGATTGCTATCAGAATAGTCAAGAGAGGATGTCCGGATGCGAGTGCCGTTGTTCTGAGCAGAAACTGGTGAGTCTGAGCGTTGATGATTGCTCCCACGGCACTCTGCTGACCTCTTTCAGCTCTCGACGACTTCTACAAGTATAGGTCTTATCAAGGGAGGATGTCAGAGTGCCGAACTCGAGCGAAGAGAACGATGCAAGCGAGTTGAAGCCGCTGGGGCAGGATGAAGGCTTTACGGCACCCGGAAAGGGGAAATGAAGGAGATGAAGGAGACGCAGGCTGTATGTTCTTGCTCAGCAAGCTGGCCGGATGTGGATATGGTCCAGAATTTGGTTGTCGGCCATGTGGAATCGTCTGAAGAAGGCACTTGTCTGCAGGACTTCGTCGGCGCGGAGGAGTTCAACATCTGGGGATCGATTCTGTCCTCGTCGCCAGCAGTTCGATGAATGCAGCCGACATTCTGCGCCTGGTCCCATTGCCCTCCCTTCGAGCGTCCTCAACCTTCTTTCAGCTCAGTCGTGGCCGGTGGTCCTTTGCTTCAGGATTCACGCACTTCCGAATGTCAACTTATGCCAGACCGAGCGTTCCACGTGTCTCGCCCACGATTTTCGCCGTCTGTGCTGTGATCCATCTCGACATCGGCGTGCAATCTGGACATGTATTGGCCACCTCCTGCTCACTCCTCGCATTGTTCTTTAGCCGTCGACAGGATCACCTCGTAACACAGGTCCTGTCTGCTGGCTTTCTGCGTTATCTCGGGTTGAGTGTGAAGGGTTTTGATAGCGGCCTTCGCCCAGGTATTGCCGGCGGTCGTCTTTGGGTCCCGGTGCTCCGTGCTGTAGCCTGTCTGCCGCATTCGCTTGGTTGTCCGTCGCTCGGATCCGCCACTGCTGGTATCGATTCTACTGCTGGTCCCGCCTTCACTGCTGGTATGACCTCCGCGGCTGGTGTCGTCTTCACTGCTATCAACCTCGCTTCTGGTATCGGCCTTGCTGCTGGAATCGCCTCCACTGCTACTATCGTCTTCACTGCTGGTCTCGCCTTGGCCGCTCCGGGCTCGACTGAATGTGTCCACCCTGGGTGGTTGATCCAATTCCTCCACTGCATCGGTCCTGACCGATCACCAGAGCTCTGATTCGCATGGGACGCCTCGTTGCTCCTGCTCGTCCGTGTATCCTGCCCTGTCTGCCTTTTTGAAGGGTTTCCGCATATACACACGCCTTGAACGGCTCTCCACCACATTGGCTGGTGCAAAGGGCCCAGGAGCCCTTCAGCATGTCCATGGTCCGTCATTTCATTGCTATTCCGCCGGCGGTCGGCGTGGCCTGCCTTCTTCGGTCGGTCGTCTCAGTGCAGTACGTATCGGCTCGTGGGCGAAAGATTTGGGCGATCCTTGCGCTTCATGCAGACAGGTCCGAATGTCCAGAAGTCATTCGAGCATTGCCTCTGACTGTGGGTGTGGGCACTCTCTATTCTTACTCCTGCTGGCTCGGATGTTTGCTGTCCCTTTCAGTCCGCCCTTTGCTCCTCGTCACCCATGGTTGCGGACAGGCCAGACTAAGCAAACGGTTCTGAGATCATGGCCCTTCCGGCTCCTCGCAACGCTGGTCATGCGGTGAGAGTCTCTGAAGCATAGCCTGGGTACACCTTTCTTGAGTCTTCTGGTCACTAGCGCTCGGTAGACCATCCCCACCTCACGACTGTCTCGACTCCACGAATGGGCTCGGTTGCGATCAAGGCTGCACGCCTCTGGCTGACTGGGAGAGCGGCCATGGACTTCTGCTGCAGTCAAATCTGTACCTTCCTTGACTTCCGGTCGCTCTTGCAGATACTGTCTACTTCATACTGAAGTGGGTATACCTCCTCGAGTGGCGCAAGACTCCGACTCCTGAATGTGGCTCCGGCGTGGCTGCTGCTGTACGGATTTCAAGACTTCGTCCGGTCTTGGTGACACAGTGTGCGATGTCGTACTGCTCCGGGCCAAGGTCGTCCGTCCACCGCTCCTGCCTAATGCTTCCTGCTTCCTGCTTCCTAATCTGCCAGCAGTATCGTACCTCCGCCACAGCTGTTATTGCCCTCGTCCGCCGTCTTTGTCCTCGACTCCTCATTCCTCCGAATATCGATTCCTCCACACCGGGTTCCTTGGGGCGGAGCAGCTACTCGGCAGTCGCAGCCATGTTCGTGCGGCCAGACGTTCAGGCTATGGGCGAGAGTGAGAAGTTCTTTGCGGCGCTGAACCGGGCCACGGCGGAATTTTAGCCCAGCTGCGAAGTTCTTGGGTCGGCTTGGTCGGTACGCAGTTCGAGTGGCCCGCCGAACGGCAGGTGCGATGCGTCGTCGTTGCTGAAGATTTCCTCCATGCTCAATGCGTGCATATGCATGGTCGCAGTCTCAAGATCTGGCCTCTTGCGACATGTTTGCCGCATGTTTGTATCGGTGGGAGCCCAGAATATGTGCAGGGGTCGGTTCGCCGTCGGGTGGAGCTGAAGTACAAGACCCGCAAGAAGCGCAGCCGGCTCCATGAGTGATGAACTCCCTGCCCGTCCTTATACGGTGATCAAGCTACTTATGTTCATTCCTCGGGATACAGTATGCTCATATCTTCAGAAACAAGCCCGCCACAACAGGATTTGCTACGTTCCGGGCGGCCTTCATTCCATCTACGCAGAATATGGCGTACGACATGTGAGGTACTTCGACGAACAGCCTTATGGACGCCAGACGGAGCTTTGAACACGCAATGGCCCCGGTCTCGATTTCTAGTTGCTCTAGCCTGTGCTGTATATTCTATGCTGAAGGGACTATGCCTCGATGGCGCAGGTCTCGCAACTCCGAGATATGGCTGCGTAAGACAGTCCGATTGTGGCTTGGGTGACGATCTGAGGGCCCGTACTACCGTCGTTGAGCGCAACTCGTTGCTCTGCGGGAGCGCTCAACGCCAAGTCTTTTTTCAAAATCATCCACGACTTGTCCAGCGACACATTCACACCCAGTGCCGCATATGCTTCGATTCTACAACCATTGAAATCTGCAGAACCATATCGATCTCTCTCGAATCCGCAGTCTCTTCGCAAAATCTGAAGCACGATGGATCTCACACCACTTACTCCGAGTCTGGAAGTTGATCAAAAGCTCGAGCTCAATTCGAGGGCGTGGCCCTGGGGTATACCAACAAAGATCCTGCCGCCCTTACCTACCACCAACGACCTCCTTTCAATCCCACCGCACCCGCCGACAGCATCGCTACCAGGTGCGACAACGAAGACTTGGAAACCAGCACATGATGACGCAGTTACTCAAGTTTTTGAAGAATGGATAGGCGGCCCATTGCAAGATCATCGAGTCGAGGCTTGGAATGCCTGGACTGAACTTTACTTTCCGCTTCTTTGCGAGGCCTCGCAAAATCGGACCTTGAAAAGCTTCGCGAGATCAGCCGGCAGCATTGGAGGCGGGCAGCATCATCATATTATGGGCCGGGCACTTCAATGTCTCGACACAGTCTTCTTCGGAGGTTCGGTTACGCCGTATTGCACTTTCGAATGGGCCGGCCTCGAGTGGCTTAATGCTCGAGCGATAACAGATCAAGTCGGTCCCGCCCGGATCCGCATTTCCGCCGACTTCGATACCATTACGAACATCATGGAGTTGATTGCGAGCCTTCTTCATGAGCTTTGCCATGCCTTTCTGTTTCTCTACGGCTGTCGGCAAGGGACACGCTGCCAGCAATGCCCGGGGAATGAGAAGGCAGGTGGACATGATGACTGCTTTCTACGTGTATCAAAGATGGTGCAAGAGCTGGCGTGCTCTCTCCACGGTCCCGAAAATCTTGATTTGGTTCGTGTGCGATCATTCCTGCTGGAGCACAGTAGGAACGAGGCGATGCCTACCCTCGAAGCTATCCAGGGTCACTTCACCGACATCAAGGAGCACAACGAAGCAACGCTGTCTCGATTGAAGTGGTTAATCCACGCTGGAATTCCCCTGGAAGCTGGCGACATTACATCGACTCCTCGACCATATTCGTCGCCCGAGGTGGTCAATACCAAGCTGAAGTATTGTACCGATAGCGACTTGTTGAAGGCGAAGATGAGCATTGTGCGATGATGGACAGCCTGTCTCCTCGAACTGACGGGCCGACCATGGTGCTCGCATCTGGATTGAAGCGCGGCGACGAAGAGGAGTTGCTGAAGGCGCAAACATAGAATTCCGGGGCAACGGTGGCTTCAGGCTCTGATCAGGGTCCGGCTGGTGAAGGACGTTGGCCGATACTTCGAGTATCACCTGCAATGAAATAATAGTCCGCTCTCTACCTGCTTCTCCGTTCCGTCTCTCGTGCGTGATCGTCCGCGCATCTATGTGACGAGTCTTCAGATCGTTGATATAACTACAAACGCGCCCACAATGTCCGACAAGTTCTACGTGGTCATGGACAATCAAACTCAACACGAGATTCTACACGGAGAGGCGAAGTTCATTCAGGGGTTACATGCTATCTCGCTCGAACCAGAACTTCGAATCTCAGCTCTTCCATCGTTCGCACCGTCCTCAGATCCATCTATTGAACGCTCTTTCACGCAAAGCTTCAAAAGCGTCAATTTGGTTCGGTTCCGACTGCGTTTCTCATGGTTCCGCACTTCGCCCACTCAATGTAATCTTCGAGAGCTTCCATATCATGTCCTGGACACCAACAATTGCCGGATGAATGTGGTGGTGGGGCTGTCGACGGTTGCGGCGATTTCAAAAGGAGGTCGTAAGTTGTCGGCAAAGAGGGTGGAATCGTGACTGGTTTAGCCCAGGGCCATGTCCAATGCTGCAGCATGGCTTTCTGTCTCAAATCCGTGGACGCCGTGTGCGGAGTCAAATCCATTGCGCTCCTGATGTTGCGCAGATACTGCGAATTCGTAATGGTTGAGGTGAGGCTGCAGAAGTTGTTCCCTGTAAATTCGAGGCAGATCCGGTCAGTCTCAATTCGATCCATATTGCTTAGCCAAGACTCGGAGCTTCACCATTCAAACGCACTCCCGACATTTCCTCTCTTCACGTCGTCTCGGCCTCACGGAAATCTGGCAAGGACACCGCTCGATTGACAGAAATTCGCTACCTCAATACTTCACTTCACCTGGGCCTGAAAGACACAGCATTCCGATTTCGCTCCACCAAGTCTCACCTTCTTTGACTTCGATTTCTCCGCGCTGCGACATTCTTCTGGCATCATCTCCACACATACCGACAGTGTCCATCGCAATAATAATGTCTACAACGGGTCGAACAGCAGAAGAGATCCGGAAAGCATGGCCGCCAATTAGAAAGACAAAAGTCCTGGAGCCGACACTAGTTTGGGAGCTTCCAAAACCTGCGCGCGAGACCGGAACCACTTGGAAACTCGACCACGATAAAAATATTACCCAGGCTACGATCAAGTGGATAAACGAGGAGAAATGGGATCAGCAAAGACAGGACGCCTGGGGGTTATTGAAGGGAAAGCATATGCGACTTTTGTACGAGGCTGCGGAAAACGGTACCATTGGGACACTTGACCAGACGACCGGAGGTTACTACCTGTCCGTGATGCAGCAATTCATTCAGGGACTGGACGGAGTCTTTTTCAACAACCAATTGGCACCTTACTGCAAGTTCCGATTCTATGAAGACATTGGAGAAGAGCTTGAAGCTTATGCTGAGCTGATCGAAGGCAATTTCGTGATGATCAAAGTGAAGCTATCGGCGATGGAGAACGTCAGCGATATACGTAACGCCGTTCTTCACGAGTTGTGTCACGCTGTCCAGCTCCTGCTGGGATGCGACTCAGCACATGGATGTAGGACCTGCCTGACGGAAGCCGAATTCATCGGACCCATCGAACATCCGGAGTGCTTTCTCGACCTTTCTATGCACGTCGAGAACCTGGCAACCACCTTGTTCGGTGAGCAGGTCGATCTCGGTCGCAAGGCGGCTATCGATTCGTTCGACGACGTTATCAATGATGCCGGCGAGACCTACCCTCACCATGCCACGCACCACTTCACAATGATGCATTGGCGGGAGACGCTGCAGAAGACGAATGCGCCTGGTCGCGTTGTTTGGGGGGTCCAGCCGTGTTCCGGGAACGAATTGCGCAGGGCAAACGCGCCGCTTAAGCGCTCTGAATAGACTTTCGGCGTTGAGAGGGGGATCGATGGCGAGAGGGGCGGAGCTGGACAGCGAGAAGAAGGCGGCGGAGGAGAAGGAGTCGAAGAAGAAGTAGTAGTGGAGAGGACTTCTGGTCGGTGGGTGAAAGAGACCACCATGTCGAATCATCGCACTTTGCTGGCTTGATTGCCTGACGAGAGAGAGACGCTTACTTATTCCACTATCACTCTCCATCATGCGTTCTGCACTGGCTGCATCGTCCATGCTTCCTGCTTCAATGATATGCTAACTACCTTCCTTCGCCAGACAGAGTTGTTGCCGCACGAAATTAGCAACAGAGCTTTCCAACATCCTGCGGCTCACTTGATACCTCTCTTGATTCAAAGTGAAGATATCAGAGACGAGACTGTCGACCATGCTGACCAAAACTCTATCAGCTCTGCTTGTGACTGAGTGCATCCTGCATCCTGCATCTTTCTCAACACATCCCCCGCCGAGGTCAGAGATTACTCATACATGTCGATCGATTGCAATGAACGTGGTGTAGACGCGAGGTGGAGAGGATGTAGTTTGCTACTAAAAGGCTGGAAGGTACAAAGGAATTGAGTCGCTGCGAGAACCACACTCTGGTGCATGAAAATGAGCGACCGACTGTACTGCTGAGATGTGTGTCTGAGGAGGAAGCTCTGGCGCGGTCGTCAAGTAGATTTCTTGAAGGCATGCACAGAATTCCGTCCTCGTCAGTCAATACTTTATCTGCTAATTCGCCCGTGAAGCTTCCGAATCCCTCGCGATTCTACTTTGACAGCAACAGCGAACTCGCTGCAGACTTTTGGATAGCTGTACTTCGATGCTGTACCCCAATCCTGTACATTCACAATGCCTGCGACTGCCTCAGTCGAGGAGTTGGCTCGGTGTACCCCTTTAACATTCGTAATCTTGATCCAAGATACTTCTACTGTAGCAACAACATCCGAAAGCACCGTTCTGTTCCTGCTGGCTTTGCCAGTTGAAGGTGAGCTGAAGAAGAACTGGCGCTTTTCAGAGCTGTAATTGGTAGTGTGAGGAACACGCATGCGGGTAGCTGCAGCGGTCACGTTTTGAACTCACATTTTCACGGCAATTGGCGCGCTGTATGGAACCGACAAGCTTTTCCACCTCTGGAACACCGCCGGTACTCATGTCATTTGCGCCGTGCCCGGAACGCTTGTAAGTCTAAAAGCTTCTCGTCCAAACACCGGCAAACATGTCCTCCCTTCACTTGTCGCCTTTAACGACCTCAGATGACTTTTGAGGACGTTTGATGGGCATGATCGCCTTTGCAAGGTCCCGTGCAGAGATTTGCTGGAGCCTTGGATCCAGGGGTTCACCCTCCAGCAGATTCACGGGGAGTTTGTCCTTCTCCCAAGCCTCCGTCTCCATGCCCTCTGCGATTTGATACTCCACTCGGTATAGATTGACGTGCTTGAACTCCATTGGACGGGTGAAGTAGTACTCAACATTTGGATGCTCTGGGATGATCCTGTGCTTGTCGCAATCCCTGGTGTATGACAAAGCACGGCCGAGGTCGAGTTCTCTATGGTGCAGGCGACTCGCAAACTCTTGAACATGCCAAGAGAGCTCCAAAAAATGATTCGAATGGTGGACCCATTTCTCAAAGGCAAATGTAAAATCGCTGACGCATACCCGGCACAGTTGCCCTTCACAGCAGCCGAGAATGAACTCGTGGACGTGACAGAGCTCATGGAGAATCGTTTCGTAGATTTGGAAGACGTTCTTTACGAGCCCGAGGTTGAGTGAAATGACAATTTCGGCTGGTCCAATTCGTTTTGTCGCTCCAAGTGTTCCGGCTTCGTCCAATAATTCGACCTTGCAGTAAGGTGCTAGCCGGCCGCCAAAGATTGCCTCGTCGATGCACTGAACGACTTGTTCCATGACGGACTGGTATCCGTCCTGGGAATGAAACAGTGCCTCCATCGTGCCCGTCTGGGAGGCTTCGCACAAGGTTGGGAAGTACACCTCGATCCAGAGATTCCATGCTTCGATGCGCTTTTTATCCCACTCTCCATTCATCCAGGCGACAGTAGCGTTGGTCGCTTCTTCATCGTGGCTCGGCCGCCATGTTTGTCCATTTTCGTAAGGCTTGTTATACGTCTTCAGTCGTGACAAAGGCGGCAGAATTTTTGTCTTTCTGCACGCCTGCCATGCTTCGCGCGCAGCATTCGCGATTCTCCTGTCCTTCTTGGCCTGTTTCGACATCGGGTTGGTAGAAAGAAGCGTTTCGATGCTGAATGATGTGCAGATGGCTGCTGGACTTCCGAGTGCGACAATTTGAATGGGCGATTTGCGGGTGGGTCAAGCCTCAAGTCATGAACAAACGTTATGCTATGCCTCGATCTGTTGATGGTGAAGCAGAGCTCTAAGTGTGCGCCCTTGTGTATCGACCTGCGCACTCCGCTGTTCTTGTTGAGTGATATGGAGCACGTGACTCCTCTTGTTTGGTGCACTGTTTGGTGCGTGGTTTGACACTGTTTGGTGTTTTGTTTATGGATTGCTAGATCAGTCCTTTGTGTTGTGTGTGGTCATATACCACGCTGAGTTTCATAGATCTATCAATCCAGAGTTCATCACTTCATTCCTCAGTTCTCGATGAAGTGCAAGATGCCCAAATTTTAACAGTGCGAACAGACAGGAGTGCTACCTCCAAGCGAGCCGGGAAATTCACGGATTTCCGTGAGCCAGATCTCCTGGTGCGTACACAGTATGCCGACTCTGAAGCTGACATCGCCTTGATGTCCGTACGACACTACGAACTCAACACTCGGATATGGACCTTCGTATTCAGCATAAGTCACAAGGTCTTGGCTCATATTGTCTTTACCGATCGGCCTTAAAATAGAGCCCGGTTCGAGTTTCTCGTTACGGTATTAAGGATTTGAAGTGCCTGCACGCGCAGGCACCGCCATAGCATGGACGGGCAGAGTCGTGACTCTCTCCCACAACGATAAAGATACTCCACGGCACAGAAGCCGCTGACGAGGAACTTCGTCGGCCGCTTGATCAGCTCCGTCCCAAGGCGAGTGGAGCCTCCAAGAAGATCTCGCTCCAATTCAGCAAACACAACATGGACAGTTCTTTGAGCTTCTATTGGCACCGCAAGTGTTCCATCGAAAAACATTCCATCACATAGTTGAGTCGGCCATGGCGGAAATGAGATAAGTACAAGCAGGAGCAACAGCCGCTTTCTGAGTTTCTTCCATGTTGCTAATGCCGCACTGCATGTAACTGGCTCTTCTGTCTCCACGTTGATATTCCACTCGACGGCACATGGACGCCCACACCAGTCGCGATCCGCCGCACCTCCATTGCTCAGTACCGCCATATGATTGCGGGAGCGAAGAGTCCTATGATGACACCGATGATTAGGACCAAGTAGAGCTCCCTCATTGATGCTGCGTGTCCAAGCGCTGTAGGCTTGACAGAGCGAGCCAATGGAAGCTTCGCGTTCTGCAAGTCGTCCACCGCCGGAGGATCGAGCCGAGAGTCCACTGGCGTGACTGTTGTGAAAGGTGGCTGGTTGCAAAAGGTGCCTGAGAAGTGCCTCATCAGTGCACTGAAGCCTTTGGGGTAGGGAAAATGCGCGAATATAGCGTCGAATTCGGGAATCGTCCGCGTATCGTCATACTGCCTGATAAATGCGCTCCGTCGGCCCAGGTTGATGCGTTTGCGATGTAGTCTGCTTGCAAGGTCTTCGACATGGTAGGATAACCTGAAGAAACAGTCGGGATGCCCCGGACGAGAGGGAAATTGGGGCTGGAAGTCGGAGCATGCTGACTGGCAAAGGGTGGCGGTCTGGCAGCCGAAAAGGAACTGATGGGCATGACACAACTCATGGAGAATTGTCCCGAGTAGATGCATTACATTCTCCACCAGCGTGAGATCGACCTGAATTCTGATATCGGTCGGAGCGGCGTGGTCGTACAGCGTCTGGCCGAGATTTCCATCACAGTCCGTCCATTCAAACTTGCAGTAAGAGGAGATCTGTCCGCTAAAGAAGACGTCGTCAAGGCACTGGACGATCTGGTCCATAACAGAGCGACGGCCCCGTTTTCTTCGATTGAACGCTCTCAAAGTCTCGTCTTGCGACGCCTTATTCAGAGCTGACAGATAGTGACCTTTCCACAGCGCCCAAGCTTCCACTCGCTCGTCAGACCAAGCACCGTTGATCCACTAGATATCCCTGTTGGTAACGTCGTCGTCGTGCATGAGGTTGAATGTTGTCTCGATCTCCCTTGAATCCTCGGAGTGTTCTTGTTTGGACAGCACGTCGAGCGTCTTCATCTTTCTGGAGGGTGGCCACGCCTCACGAAGAGCGTCTCGCCAGGTGTCATCATCATTTGCGTCGAGCGTGCCTACGGAAGCGGGAGTCATTTCGGTGCTGTCAAGCAATCCAGGCCAACCAGCCGCAGTAGTGAAGTACGAGGCGAGTGGCTGAGGTATTGTCTGGCTTTCGGATCTGTGAGCAATCTTGCAAGGCAACTCGTTGTTGAAGCCTTGCTGGTCCGACCAGATTCAACGTCGGTGGTGCGGCTTGAAGCATCTTTCCAGGAAGAATGACGGCGTTACAAAGAGCGTATTCGAGCCGTGGAGCTCTTTCTCGACAGTTCCAGCACAAACAACGCGCGAGGCGCCTTTGCAAAGTGCCATAGCAAGCGAAGCTACCTGTCACCTCGTCTCACCTGTATGTCTCATACGCCGATAAGGCACTGCACAACGTGGGAAGCGGAATCCAGAGCGAAGACAGACAGGCTCTCTCCATACCGTTCTGCAGCGGATCATCTAATCGAGCGTATGCTCAAGCTGCTAGTGGTACAGCTGGTGACTCCTGTCGAAGAACCAATTCATGAGATATGTCCAGTCTCTCCCTCTTGAACCTCTCGTATATCGTAACGATCGTCGCATGAGGGGCAGAGCTCCTGTATCGATCGACAAAGGCCTCCTTGCGGCCGAGGTCGATTTCCGTGTCGTGTAGTTTACTTGCAAGCGTCTCCACGTGCAGAGACAGGTCGAAGAAACAGTCGGAGTGTGGAAACGACTTCTCTTGACCGCACGACCCGCAGAGCTTGCCACCCTGGCAGCCGCATACATACTGCTGGACGTGGCAAAGCTCGTGTAGAATGGTGCCAACCAGGTGCCAAACGTCCTTCGCTCCATGCGCCTCTCCGTGCAGATTCACCCTCATCGTCACCTCGCCGGGATTCTTCAAAGATGTGAAGGCGAAATTCCCGTCGTAATCCGACCACTCAAAGGTGCAATACGCAGCGATCTTGCCCCCGAAAAAGATGTCGTCGAGGCATTGCAGTATCTGCTCCATGATTGAGCGGTGTCCAGGCTCCTTTTCCACCAGCGACTCGAGTGTGCACGCTTTCCATCCTTCAGAAAGCAGTGGCAAGTATCTGTCGTTCCAAAGATCCCAAGCAGCCCGTCTCTTTTCGTCCCACTTGTCCCTATCTTGGTTGATCCATTCAATGTCCGCTTTGGTGACATCGTCGTCGTGCTGTAGTTGGAAGGTGCTTCCAGAGTCGCGCGCATCTTTGCTGTCGTATTCTCCTTCTTGCTTCGATAACGCCAACAAGACTTTCAGCTTCCTCTCGAGTGGCCAGGATGGGCACGCGGCATTGGCGGTGGATTGATTCGACATCTTGGCAGGTAAGACGATGCAGATCGGTAGATGTAATGGCGGTATGTATCGACTTCGAATGGTACAGTGCTGGATGTGCGTGTACGAGAGCCCAAACCAAACGCGCAGCGTTGGCGTGCGTTGTTCCGGCTAAAGTTTCGACCCTTGCAATTCGCATCGTGTGAATTTTGCATCGCTAAATTCGCCATTTCGGTCTCAATTTCTTCGCTCTCTCTTCCAGCAACAACACCACCATACCACCAGCCGCACCACCATGAGCTCCACGATCGTCACCATTCCCGGAGCCAGATTCGGCTCCATCATCTTCGTGCACGGGGGGTGGGGCATTGTCGCTCTGTGGCAGATCGAGTACGTCCTCCGCCGTGGCCACAACCGCCTTGGCCACACTACCGAAGCTGTACTGACAGAAGCCATTACAGATATGGAGCTACCCAATGGACACACCATCATATGTATGTGTTCCTCTATCACTTCCACCTCATGTGCCTCGAGTGTTGCTAACTTCACTTACTAGCCACGATGAAGATTGGCAGCTGTTTTCGGACGAGGTGGAGGCGCTGCTCCCACGGCGCTCCGAAGTCTTGTTCTGGTAAGAATCACTCGCTCCTTGACCTCCATCATGATCTGTGGTCATAGACGCATTACTGATCGCATGAACAGTCCAATGGTCGACGGAGGCGAGCTCATTGTTTGGCTCCTGTACCAGCAGGGGCTCATCTTGCCCGGGGTCATCTTCAACTGGTAAGTCAGCATTTATCTCTCATCCTCTCGCGTTGCTTCGATTTCAATCTCGCCGGGATCCAAGAAAGACTCAATCACCTTGCATTGGTCTGGCCATGCTCTCCACGGAGGACAATCGACGACTAACCCATTCCACCTGGACACGTTCCTTCGAATGACCGCGATATGTCAGAAGCGTTGCTGTTCCAATTCGCAAGTTCTCGTCCGCGGCATCGTAAAAGGTTGATCAGTATCACGCCCTGCAGTTCCAGGGCATCCAGGCACTCCGCCCAGGACTGGATTGCTATTGCCCATCCGTTTGCCGCGGCCAACAGTCGCAGTTCGGACCGGATATTGCCATTGGCGCTTTCAAGATCCCATACAGGCACTGAGCCGTCGAAGACTTCATTGTATCGATACGACATATCCACGACAAAGAATTTTGAGGAAGAATGTCCAACGTTCACTCTCACACCGATGGGGTGAAGTCGGGATTCGGCCGAACTCTGATGATGGCTCGACATGGTCCGTGTGCGGTCCGAAACCGAGACCTCGGCACCAGCGCGCTCAGGAACTTCGCCGAGTCAACAATTGCTACCAACATCTTCCTCCTCACGCGCATCTCCATTCCCTTACCTCTTCCTACCTCTCACATTCCCTTGCAATGCCATGGCAGATTTTGCAGCGGCCCAGCAGCGCATTATCGAGCGCCGCGCCGCACGAGAACAAGCACTAACAGCCGCAGATCGCCAGCACCACGAACTCCGCGCGCAACAACTCTCCCGACTCCCTCCGACTCTCCGCTCCCTCACATTCGAACTCCTCTCCTACTGGGACGGCTTATCAAGTCCATACGGCACACGACCGGCATATCGGGTTGGCCAGGTGGACGCAGAGCTTCTGGACGAAGCATTACTTGGACTTTTGAAGAAACAGGCGGGAGAGGGACTGAAGTTATACGGCGCACACCTCAAAGACGACTGGAATGCGGAGATCACGGTCGCATTGAGGGCAGTTCTGTGGAAACTGTCAATATGGGACCATGGCGCAAGTTACGGCGCATCTTTGCAAGGACTGAAATACATTGACTCACGGCGGAACCTCGATTCGACCAGCGTGAACGAACGAGAAGCTACAAAATGGCAGCGAGCGATCTACGGCATCATCACAGTCGGCGGAAGATATGCATGGACAAGATGGGAAGATCGACTCTCCGCCCTCGAAAACAGCTACGACGAACCATCCTCCCTCATACGAAAACTCTCCCGACTCACAACTATCTTCGACTCCGGCCACAACATCGCAGCATTCATCTCTTTTCTCGTATTCCTCTACAACGGCCGATACCGCACCCTCACCGACCGCATACTCCGCCTCCGACTGGTCCCTGCATCGAACCAAACCAGCAGAGAAGTCTCCTTCGAATGGCTGAACCGACAACTCGTCTGGCACGCCTTTACCGAATTTCTCCTCTTCCTCCTCCCTCTCGTCGGAATCAGCAGATGGAAAAGATGGGTAGCACGAGCATGGAAAAAGACGAAGAATGCATTTGTGCAACTTCGCACGGGCGCCACGAGCGCAGAGCAAGACGACGAGGATGATCTGAGTAAAGGAGAGCTTGCATTCCTTCCCGAGAGGACTTGCGCAATATGCTACTCCGATCAGAATCCCGCTGGAGGTCAATCCGAGCAGGAACTCATCTCATCCACATCCGCAGGCGCAAATAGCGGCATTATCGGCAGCGCCATGACGGACATCACAAATCCATACGAAGCAGACCCTTGCGGCTGCGTATACTGTTTCGTGTGCTTAGCACAGAAGATCGAAGCAGAGGAAGGTGAAGGCTGGATATGTCTGCGATGCGGGGAGGTAGTCAAGGAATGCAGATCTTGGAGCGGAGATGTGGTCGTCAGCAAGGCGAGACAGTACGATGGAAGCGACAGCAGATCGATGTCAAGAAGTCGGAAGAGCGTAATGTTTGATTTGGATGATGAGCAGAAGCGAGTGCTCGAGGAGGAATTGGAGGAGCAGAGAGAGCTGGAGACCGTGGATCCTATGCCGATTGAAGACACGTCGGACAGCTTGCAGTGGAGTAAAGTCGAGGGCGACTACGACGATCATGATGGTGAGGAGTATGGCAGCGGAAGTGGCAGTGAAGGCTACGAGGAGGAGTACGATGATGACTACCAGCAATGAAGACTGCCTCGACATTCAACGAACCCACTAATCTCAAATTTGTGTCACAAGTGACAGGAAAGCCTTCGATCACGCACCGCAGCCAGAAACAGCTGACCTGTCCAGCGAGGAGCACCATGCCGCCGGAGGCAGCTCAGAGCTGCCACAATGCCGTCTCGACGAAGGTGTTTTCCGTACAGACTTCTCTCTCCGTTCCGGGGCGCTGCTCGAGGCCGAGCCATTGGCATCGTATCTGTACTGACCAGCAGCTCGGATGACTTCGAGGCAGACATGAACACGTTGGCAATTGTCAGCACGTAGTCCACAGCAGCGGGTGCACACAGCTTCAGTCCAGACGCAGTGCTCGAGCCGGATTCTGCCGTGGAGCTCAAGCTTTCGCGTCGATCAGCGTCACGATTACATACTCCCTTCAGCTTCTTGCAAACCCACGTAAGCACAACCTCACCGAACCAATACCACGCAGGGATACTGATGTCTTGAAACGTATAGCGCTTGTTCGTAGTCTGAGGCATTGACTCTAACACTCCCAGTTTCAATATCTTGCCACTCCGGTCTCCACAGCAAAGACACCTTCAGCCATGAGTCCCACGGAGATCAAGAAGCTCGCCATGATCGGGTGCGGATCCATGGGTGGTGGCATGGCTCTCCTCTTCGCCGAGAACGGCTGTTCCGTATGTCTCCAAGACCCTTCCGATGAGGCCATGAAAAGAGTCATCGCACAGGCCGAGAAGGACAACGTCGGCGACAAGCTCTCCAAGTACAGCGACTACGAGTCTCTTTGCGGCGCTCTGGACTCTCCGAAGGTGTTCGTCTGGTCGCTACCTCACGGTACAGTCGGCGATACGGTGCTGGACGGGATTATGCCGTATCTGGAGAAGGGTGACATCATCATCGATGCTGCGAATGAACACTGGCAGAACTCGGAGAGGAGGATTGGGAAGTGTGTGGTCAAGGGCATACGCTATGTTGCGATGGGTGTCTCGGGAGGGTATCAAGCAGCGTCAGTCAGAATTTGTCGCTCTGACTTCATATAGCTGCTGACCAAAGTACAGGCGCCGAGGGCCGTCAATGTGTCCATCAACCGATGACTCGACCTTCGATATCGTAATGCCACTCCTCGAAAAGGCCGCCGCGAAAGCACCCGACGACTCAGCCTGTGTTGCCCGCATTGGGACCGGATCGGCCGGTCACTACTGCAAAATGATCCACAACGGCATCGAGCATGGCATGATGTCCTCCATCGCGGAAGCCTGGGGTGTCATGCGCAAGGGTCTGAGTATGAGCGACGATGAGTGTGGCAATGAATTTGAGCGCTGGAATAGTTCCGGCGAATTACAAGGCACTTTTCTCATTCGCATCGCAGCCGACATCTGCCGCGCAACAGACAAGCAAGGCCAGCGAGTGCTTGATACAGTTGAAGATAAAGTCGTCCAAGACTTCACTGGCGAAGAAGGAACGGGGATCTGGTCCAACACTGAGGCCGTCAACCAGCATATTCCCGCTCCCACCCTCACGACCGCCCACTTCCTCCGCTTGGCCTCTGGCGACCTCAACCAACGTCGGCTCGCTCAGAAAACGTTTGGCGGCGACTACCCACCTCAGAAGGTCTCTGTCGAAGACAAGAGTGCTTTTCTCGAAGACCTCCGCCTGGCCACCTACGGTGCATGCCTCGCCGCCTACGTCCAAGGCATGAACATAATCGAGCACGCCGACCGCGAGAAACACTTCAACGTCGACTACCTCGCCCTCCTCCAAATCTGGCGGGCCGGATGCATCATCCAAGCAGATCACATCGTCAACAACCTCCTCATGCCAATCTACAAATCCCACTCGACCAAAACGGAGAAGAATCCGCTCTACGAGCCCGCAATAGCATCAGAACTCAAGCGTACATTCGCACCGATGAAACGAGTTATCCTAAAAGCCATCGAAGGAGATCATGTCGTGCCTAGCTTGAGTGCGACACTGGAGTATCTGAAATATCAGACCAGCACGGACTTGCCGACGAGTATGACTGAGGCGCAGCTGGATTACTTTGGCAGTCATATGTATGATCGGAAAGGAGAAGATCAGGCGGGATTGCCGACGGAGGGAAAATATCATTATGAGTGGAAGCCGGCATGAGGCAGTAGGGAGGTGAACGAGGGTTTGCAGCTCGATCAAAACAGACTTTCTGACTCAAATTCCGCCATGATCTTCATGCATCTGTTCCGGAGCTCAGACACACGGCCAGACATCGAGCCACTGATCTCAAGCAGGAATTGTTTTCAGAGCTCCTTCGTCAAAGACGACACCGACTCATGTATCTCGTGTGCATGACACCCAGCACCACCTCACCCGCAAAGCCGCCCGCTCCGATACTAGGCCAAGACCGACTGCATCAACGCCGCATTTCTCTGCTTCATGACAGCCTCTAGCTGCTCAATGACCTCGTACAGCTGCTCATTCGCCGCCTTAACGCCCTTCAATTCATCATACAAGGCCACGAGCCGGTTGTACTCGCCCATGATCTGCTCGACCCTCACCCGCTCTCGCTTGTACTGCTCGATCTCGGCTTTCAACAGATCGTTCTCTTTCTTTACAGCTTTGAGCTGCTCGCTATCGTCCACCAGTGCGGCAACCGTGGTCCACACGGCGTCTCCTGCAGCTATACATCATGTCAGTCCTCGGAAACGGGTATTGAAGGCAGCATGCAAGACAGTGGCTTGATACCTGGGACGTCCGTCGACATATTGATGTACGACATGTTGATGATACTGCGGATTGCTTCGAAGGTTTTGGTGGCTTCTGTGCGGATGTGATTGCTTGCGTGGTCTTGGTCGATGTTGTTGTAAAGTGGGATCGACCAGATTTTGTTTGGAGGTGGTGAGAAACGGTTGTTGATTTCGAAGGGGAAGCGATTCTTGTGCGTTTGCACGGGATCTCCGCGAAAACACATCTCGAATCCAGCTTCACTCTCGATCTCCGTACCAACGACATTATCAACACCCGACGCGGAGAACCTCCAAACCCTTCACCCCACATGAACTCTCTCCGCGTGCCGGAAGGAGACTGCTTTGATCGTTGGAGCTCTGCGCCAAAATGGCCGTCAATCTTGCCTCGATCGATGTTCATGCGCCCTGAGCTACTCGCGTCCATGGAGAATACTGCAAGTAGGTCACTTAACAAACGCCCTGCTGCTCGCCGGGAGCGTGGGAGGTCAGCTTTTACACTCAACAGCGAAGCGGTTCCTCTGACAGTAGATTCCCTGCACAGTTTGCTGGATGTGGTCACGCTGAGCCCGCTCAGCGCAGTGGTCGTATCACCAAGCATTCAATCGTCGGGGCCATCTACGAAGTGCGCTTCGCAGAGAGGAAGGATGCAATTGCGACACGTGAAGTTATCAATGCTGGTCCGGTCCGATACTGGTTCGATCTCGAATCCCCGTTCAGCCTTGACCCATGGAACACTTGATCCTTGTATCGTATCGATCGGGCAACTTCGTCAGGGCCCAGGGTGGCAGTGCAGAATTGGTGTGCGGCTCCCTGTCAAGTGCCCCGACGACCTCCGACGAAAGAACTGTCCTCAAGAAGCTCGCCTTGTTCCTCACCTCCGTCTTCCTCAGCTCCAACATCAAGCTCAACATCGACATCGGCAAAAACTCGACCTACGATCCATATCACATAAAACACATCTGAATCAACATCATCAAGCTCGACCAACGGCTTCAAATCTATCCCAACAACAACCAAGCTCCAGCATCCAACATGAAGTTCTTCACACAACTCGCCTGCCTCGCGGCTGCCCTCTTTGCCGCTCAATCCTTCGCGGCACCCGAGGCCAACCTCGAAGCCCGTCGTGTCAACTGTCAGAACGCCAGTTAGTAGTCATATCTCATAATTGCGATGTCGCCGCTAATCGGAAGACGCAGACCATTGTGACCCAGATGACCCACGCTCGCGTGCATGCTGCCCTGGATTCCACTGTTCGCAGCTCTACATATGCGAGTCGGACTAGTCGATTGAGACTGCGAAGATGACTCACAACACGAAAGTGGTTTGGGTGTCGAGCGCCTTTGAGGTGTCTTCGAGAGCAATGGGGCAAAGGAAGTGTACTTCTGTTGGCTGCTCGAGCAACACTGTAAGCACTACGACTTGTTCCTTGTTTGCTCGGCGCGAGCGACTGGATTAAGAGAACAGCGAGCGACGGAGCTATCTCACTTGAATCGAACATTGTTCAAGTGACGTCTTCATTTGTGCCTTGGTCTACGAGTGGAGTCGTCACCCTTGCCGACGTCTACAGCCACTGTAGGACCTTGATGCCATTCTACCGTCTCTTGCTAAATCTTGTTCTGCCCAAGGTTCTCCGTCCAGGCGATGAACACATGAAAGGTTTCTGCAGAGAGTTCCCCCGGGACTCCAACATGGCAACGATCCCGTGCAATGATTACGGCTGTGCACGAAAGCTACGACATGGTTGTCGACCGATGCTCACGGCAACCAGGGGCCCTTGCACATCTTGACGCAAATGTGTCCACCGTGAGCGATGACAATCCCGACGAGCCCGATCTGACAGTCTGAAGGTCTTCCGGCCTGTCGGGGCCATCGTCAGTCCGCGAAGTCTTCGATCACACCTACTCAGGAAAGCATCGATTGAGTTTGCGACGGTGAGCGCTATTTCTGTTCCCTCCATACCCGACATGCGGAGCGTATGTAAGCTGATTTCACATGAGATTCGCCCCGTCCTCGTCTTCCTGCTCTCCCTCTTTTTCCCACACCAACATCATCAAAAGTCCACTCGAGGCCCGATCCAGTCCAGTCCAGTGTAAGCAAAAGTTCAACTCCAACGGTCCATAACTCCACGCCGAAGTTCAACCCGATCGAACAACAACCATGAACCTCTCCACCTCCCTCCTCTACCTCATCGCCGCCATCCTCACGACCCAAACGCTCGCCTCACCCAACGCGGGCAAAGTCCACCACTCCACCTGCGCAGGAAGTGCGTACTCTCCCACTCAAGCAAATATCAACCTCATCACTAACCGTCTGAACTCCAGCTCGCTGCGACCCAGAAAACGGCGACGGCTGCTGCCCAAACTACCACTGTTCTCCGTCAACTTTCAAATGCGTGGCGGGTCACGAATAGCCTCCTTCCCCTTCGAATTGGACATGGAGTCGTCCACAAGCTCGGCCGTGCTTCGAAACTCATACATTTCGAATCTTGGCATTGATTTGCTCAATTCTTGGTGGAAGGAAGTTTCTCCGGAATAGTTAGAGGGGATCAGAGCAATTCTTCTTTATCCGGGAGGGGGAATCAGTGCAATGGAACTTTACCCGGGAGGAGGGAAGTCTTTTCTCGTCGTAATGGTCTACGATCGTTGGAATTCCTTCGATCTGTGCACATCCTGATCCGCAATCACTCCCGACCACTACTCAAAGGTGTATCAAAGTCGCTATCCTGTCGGTGCTGGCGACTCACTCCCCTGTGCGCATGATAGCCCACGGCGCGGCTCGAATCGAATTGTTTTCGGAGAGAGGTTCTGATTTGTGCAAAGTCTATAAGTAAAGTCAGCTCCAATCTACCCCTCCCCCTCCTCATCCTCCCTCCCACCCTCCTCAACATCCCTCTCCCTCTCCCCATCCTCACCATCCAACAACCCCTCAACAGCAACCCCACCCTCTCCCACAACTCCACTCCCCACAACCCTCCCTCTCGCCAACCTCACCCACCTCTCCGCCCCTTGCACCGCCTCAACCCGATGCGCAATCACCACAACGGTACTGCCTCCCATCTCCTCCCCCATAACTCTCTCAATTTCTCCCGCCGTCTCTTTATCAATACTCGCCGTCGCCTCATCCATCACTATAATCGCGCTTCTCCTCAGAACCGCCCTCGCTAGTCCGACGAGTTGTCTTTGTCCTTGTGAGAGGTTGCGGCCGCCGGCTTCGATGTTCGTGTCGAGTGACCAGTTTTGTTTCGCGCAGACGCGGGAGAGGACTGTGGTGCATTCGGAGTCGGAGTGGGAGGATATAGGGTCGAGGTTTTGGCGCAAAGTGCCGGGGAAGAGAACGGGGTCTTGGGCGAGGAAGGTGATGCGTTCGCGGAGAGTTTGTTTGGATACGTTGCTCAGGTCGATGTTGTCGATGAGGATTTCCCCGCTCGACGGAGCCATGGTGGCGAGTAGGGAGAGGGCGAGGGTGGACTTGCCGGAACCGGTGCGGCCGATGATGGCGGTTTTGGAGCCAGCGGGGAGGGTGAGGGAGACGTCGGACAGAGCAGGGGGGAGGTGGGGAGCGTAGGTTAGGGAAGTCTTGTTGAAGACGATGTCGCCGGAGTGGGAGGGCCACCAGGCGGGAGGCTCGATGGTTCCTTTAGGTTCCTGCTCGAGATGGAGGAGTTCGACAACGCGTTCCACGGAGACGAATTCCATTTGCAGTTGGCCGTATTGGCGGCAGAGGATATGGGTTGTGTCGACGAATTTGGTCGCGGAGACGAGGGCGAAAGCGGTGAGGCCGGGGGAAAGGTCGGTCGCGAGAGCGATGACGAAGAGGAAGAATGTCGCGAGGGAGGAGAGGATGTCGTAGCGGTACATGAGCCAGGCTTGGGTGCTCCAGTAGAAGTGGTCCATTTTTTGGAAGGTGTCGACGACGTGGATGACTCGGTCTTGGAAGCGGGATTGTGCGTTGAAGGCGCGGACGGTGGCGAGGCCGTTGAGGAGTTCGCCGAAGTTGGACATCAGGGGCGTGAGGGAGACCATTTCTAGCCGACGGAGGGATTGGGAGGTGGGGATGAAGTGCTGGAATATGACGACGTATAGTACGGCGAGGACGACTGTGAAGACGAGGAAGGCGGGAGTAATGGAGGCGATGACCACCACTGCGGACATCCAGCTGATGAGGAGCCAGGAGATCATGGAGAACTGCTGGCTGATGCCGCCGTCTATGACGCCAATGTCAGAGGTCATGCGGTTCATTAGCCGTCCGACGGGAGTGGTGTCGTAGAAGCGGAAGGTCGCACCAGCCACCTTCTCCATGACGTCCTTGAACATGTTCTTCGCTGCCGTGTACACGATGACAAGCAGCATTCCCTGCGAGGCCACGAAGCACAGTGATTGTCCAATGGCAAAGATGAAGAAGATGAGTAGCCAAGGCTTGATGTCGTCTTCCGGAGAAGGCAGATCGCCAAACGGCCAGGAGGAAGAGGCATGCTGAGCGTAAATGATCTCGTTGGAAGCGAATGCCAGAAACTCCTCTGACTTGGTGTTGTATGCCTCGCCCCACGCTTTCAAGACCCACGCCTCGCCGACCGCAAACGTTCGGTACAGAATGAGGACGAAGATTGTGATGGCCCAGAATGTCAAGTTTCCAGCCTTGATATACTGCCAGTAGACTGAGAGCTTGACACCTCCATGTGCACGGAATTCGTCCTCGATGAATTTGTCCGGCGCCGCGGTCTGGGCAGCAGACTTCTTCTCCTCACTAGTCGACTCATCTGCATCGCCGGGCTTGAAGAAGAGTTCACTGTCAGCCAGCTCGTCCTGATCCAACACTTTTGCTTCTCCAGCCTTGATTTGGACGATCTGGGCCGCAATGCCGAATACCAGATCAGTGCGATGCGTGATCAGCACCACGGTGCGGTCTTTGAGTAGCGGTCCAGTGATGCAGTTTTGCACAATCGACTCGGCTGTCTGCTGGTCCAGTGCTGCGAGGGGATCATCCAGCAGAAGAATTTTCGTCCGGCTATAGACTGCCCGGGCTAACGCCACTCGAGCACGCTGTCCGCCCGACAGGCCGACACCATTCTCTCCGATCAAAGTCAAATCTCTTGATTGGAAGTCTGCCAGATCAGGTGTCAAGGCGCAAGCATCCAGTACGGCGTGGTATCTTTCCGCTTCATACGGCGCCGAGAAGAGTATGTTGTCTCGAATACTCATGCTCTGTAGCCAAGGTGTTTGCGAGCAGTATCCGATAGGCTCAGGAGGACGAATGAGTTGACCCTCGGACATGTCCAGCTCGCCAAGTAGGGCCTGCAACAAAGCGGTCTTGCCAGCGCCAACTTCACCGCAGATGACCGTCAAGCCGTCCGGAAAAGAGATGTTGATGTCACGGAGTACGGGCGTGGAAGCGCCTGGCCAGGCGAACGTCGCATGACCGAGGGCGAGCTTGTCGCCGATGAGAGCTTCCGTTGCCATACCATGTAGATCTGGCTCTGCCATGAAGTCTTCGATGCGCCCGACTGCGACCCATGCATTGATCAAAGCGATGATCAGATTCGGCAGATCGCGGAGGTAGGAGGTCATCATTCCAAGAAGTTGCATGGCAGGAAAGGCGATGTCGACCGTGAGGGGCTTCTTGGCGATGACGGTGTATGCGAAGAATGCGACGACAGGTGTGAGTTCGTAAGAGAGTGTGTTGATGAAGCTGATGATGACATTCCACGTGGAAGACAAGATGCGCAAGGTCAGCTCTTTTTGCCGAGCGGTCAGAATGCGATCTAGCCAGTGCCCTTGCCATCCATACCAGCGCAAATGACGGATGGCTTCAACAAATTGCGAGATGAGTTGAAGTTTGGTGTCCGTTGCGACTCGGCGCTTCTTCTCATAGTAGACCAGAATTTTGGCGAGGATGGCGTTCATGACTTGAGCGAAAATGACAAGTCCGACGGCCATCAATGAAGGCCATCCCAGAAAGCTGACCAGGAGTGCGACGGATACGATGACCGACAGAGGTTTTCGGATGAGGGCGTCAAACTCCCAGAATCGCTGTGCGACTTCGTACACATCATTGCGCATCAAATTGAGGATCTTGCCCATGGAAGCTGGCTCTTTGACTGGAGGCGGCGCTTTGAGCTTGGTGGCGATCAGGCGGCTCCACCACGATTTCGTCTTCTTGGTATCACCGCCATTCGCATCACCATTGGAGGATCCATTCCCGGCCGACTTCTTCTTCGCATCCGTCGGCAGGAAGGATATCTGTCGGCCCAGCGTCTTCTCGTACAGCATGGTGATCATCTCTCCTCGTGAGCGCTCGTATGCTCTTCTGCCAAACCACAATTGAAATACACTGGTCTGCGTCGTGATCAATCTACCGACCAGTGCCAGGACTGCATACTTCAGCGCCACATTTGAAGACTCATCTCGCATGGACTTCAAGATGAGTTGGAGGAAGATCGGAGCAGCGAAGCGAGACAGCTGGTTTATCAAGGCGACAATGACTATCACCAACAAGTCGATGCCGTTGGCTTTGAGCAGGCGCCGAATGACAGTGCCTTTCAGCTGTCGAAAGTTCTCATGAAGAATGCGATGTTGGAATTCGTAAGGCAAGGCCCAGACATCCTCATCCTCAAGCTGGCGTTTCCGAGCGATGGACATGAGCGGAGCGATCCATCGGACCGTCATGAACTGCCAGTAGCTCAACGCCTCCTCTGGACTCCTCATGATCGAAGATGGAGTCGCAAAAGGTGGGCTGATGTCTTTATGCGGCAGAAATGGGTCTCGGTATGGCATCGTGAGCAGAACAAGGATAGCCGAGATACCGAATCCAATGCTGCAGCCGGACAAGATGCGGACAAGCTTGGGATGTGAGAAGTCATTGTCGAGGAGTATACCCTCCACGATGACATTCGCGACCAGAATGAACATCGTTGCATACGGCGTCTTTCGAGGATGGTAGATGATGATCTCCAGAAGAGCGACCAGCCATGGGAGGATCGGGAGGTAGGCCGTAGCATTGGGTCGCTTCAGAAGACATGCCGCGAGTTGCAGAATCAGCCCGAAGCTGCAGATTGAAATCAAGGCGATGACGAACTTGCTCCATCGTCTTGATCTCACGAGTTCGACCTCAACCTCCGGTTCTTGTGGCGGCTCCACGAAAGGCTTGGTCCATGATGGCCGATGTGGGAAAAGTATTCTCAGAGCTTGACCGAGTAGGATGATGGCGGTCAGGAGAGACGGTAAGATGGCCAGCACAGGGAGGAAACATGGTCGAAAGTGTCCCGTCCTGACGTTCCAGACATGGTCGAAGCAGATCTGGGGGATGAAGTCATCATCGATGCCGAGAACTTGTTGCATCGTGGCGAGGACTTAATGGGAGCATCCCTCAAATGGGATATGTGGTCTTGATGGTGTCCGAGGGAGGAGAGAGCATGCCTCACGGAGTCATTGAATCAAGGGGGAGGTTTGTCTTGGAGAGGGATGAAGCATTGATGCGTGCACTACCTTATTCACCGCTGCCTGCAAGGAACCCGTTCTTTGGTGGGGCATGACCGCGACTCGGAATCGGACTCGGATTCGCTGTTGGTCGCATTGTGCTTGCGAGTCGATGAAGCAGACCAATGGAAGTGCTCGAAGCAATATCAGAGACTGACGTCAGGTAATGTGTCCTCGTAAGTGAGAATTTGTAATAGTCCAACACGCATGTAGTACCACGTAGAATGCCAGTGATCTCTTTTACAATGCGGCGTTCCTTACAGCACATATCTCGAGATCGTTGCAAGCAAAACGCGCTAGCTCACGTACAGGGTTCCCCGCCAATTTCTTATCTTATCGCAGGCGTCTCAGCGCGTCACCCAAGCTTCTCTGCCGCCTAAAGTGTTTCGTCTCTTTCTTCCCAACATCCATCTCACTCCACTCGACATGCGCCACGATGCCGTCCAACACCTACTACCGAGAACTTGAGCCGATGAGTGAGACGGACGACGATGACCTCGACGCAGTTCCACGGAACCGTACCGCGAAAACCCCGACGAATGCGCCTGCGAATCACCTCGACAGCCTGATGGACGACGAGGCACAGCCGTCAGCCGAGGAGGAAGATGAAGCGCCGCCGGTGAAAGAGGAGCAAGAAGATCCATGGTCCAGTGAGGACTCTGACGCAGTCTACAAGAAGTTCAAGAATCGCAAAAAGGTGGCGGCGAAAAAGTCCCGCAATGAGACAAAGCGGCTTCAGGTCAAGAAAGGTGCCATGGTCGGGCGTCAGCCTAAGCAGCTCGTGCCAGTCAAGCGCCAGCGCGAGTATGGAGACGAAAGCGACGATGACAACGACCTGATGGAGTACACCCTGCCAGAATACCTCAAAAAGCGGCGCAACTCGTGGGATCAGCGCGTGAATTTGACTGGGCTTGGGTTGAGAGTTCCTCCTCAGTACGAAGAAGGTTTTTTCCGCGGCACAGGTCTGGAGAACATCAAGAATCTCAACGAGAAGCCAAATTTGCCTCTGCTCGCACCTCCCGCACCATACAAAGACATTGTGCTTCCCGCATCCCACGGCGTCATCCCGGCACCGATCGCACAATATCTCAAGCCATACCAAGTCGAAGGCACCGCATGGCTGCATGAGAAGTTTGTCTTCCAAAAAGGATGCCTCCTCGGAGATGACATGGGTCTCGGCAAGACCATCCAAGTCATCTCGTTCCTCACTGCAGCGTTCGGGAAGACAGGCGACGAGAGAGATGACCGGCGAATGCGGAAGTGGCGGAGAGAGAAGGGCGATGAATGGTACCCTCGTGTGTTGATCATCTGTCCGGGAGGTCTGATGCACAATTGGCAGAGTGAATTGGATCGGTGGGGTTGGTGGAAGACGTACTTGTATCACGATGCCGACAAGGAAGCCGCGCTCGCCGCTGCGGAGAATGGACGACTCGAAATCATGATTACCACATACAACACCTACCGCCTGAACGAGAGTGCCATCAACAACATCCGTTGGGACTGTGTCATCGCAGATGAGTGCCACATCATCAAGGAGAAGAAGGCAGAGATCACAAAAGCCATGGCCAATGTGAATGCCCTCTGTCGCATCGGCTTGAGCGGCACCGCAATTCAGAACAAATACGAAGAATTGTGGACCCTCCTCAATTGGGCGAATCCGGGATGTGTGGGACCCATCAGCTCGTGGAAACAGTCAATCTGCGTGCCACTGAAGACGGGACAGAGTCACGATGCCACAGTCATGCAGCTCTCCAAAGCAAGACGCATCGCCACGAAACTGGTTACTAACCTCCTGCCAAACTTCTTCCTCCGCCGCACGAAGGCACTCATCGCGGATCAACTCCCCAAGAAGAGCGATCGAGTCGTGTTCTGTCCTCTGACCAAGACTCAAGCGGATGCATACAACAACTTCTGCGACTCGGAAATTGTTCACGCCATTCGAGATTACGCCGAACCGTGCTACTGCGGCTCTGGAAAGAAGCAAGGCTCATGCTGTCGTGTAGAGGTTGATGGTGTCAGGTGGCAGACATTTGTCTTCTCTGCCCTCGACACGGTGAAGAAGCTCGCCAATCACATCGCTCTCCTCGTCCCCACTGGTGTCATCGAACCCGAGAAGCATGCAAAAGAGCTACATCGCTTGCAGCTTGCCCTTCCAGATATGTGGCAGAAACTGTACGCAGCTCGCGAGAGCATGCTCATGCACTCCGATGAGGAGTTTTGTGGCAAGTGGAAAGTCCTCAAACGACTTCTCAACCTCTGGCATAACAGCGGCGACAAAGTCCTCATCTTCTCCCACTCCGTCCGCCTGCTCAAGATCCTGCACCTCCTCTTCCAAACCACGGGCTACAAATTCTCCTACCTCGACGGCTCCATGTCCTACCACGACCGCCAACTCACCGTCGACAACTACAACTCCGACCCCTCTCAATTCGTCTTCCTCATCTCCACCAAAGCCGGTGGCGTCGGTCTCAATATCACCTCCGCCAACAAAGTCGTCGTCGTCGACCCAAACTGGAACCCCTCCTACGATCTCCAAGCTCAAGACCGCGCCTACCGCATCGGCCAAGTCCGCGATGTCGAAGTCTTCCGCCTCATTTCCGCCGGCACGGTCGAGGAAATCGTCTACGCCCGTCAGATTTACAAGCAGCAACAAGCCAATATCGGCTACAACGCTTCCGTCGAACGAAGATACTTCTCCGGTGTGCAGGACGATAAACTGCACAAAGGCGAGATCTTCGGCCTAACCAACATTTTCGCCCCGCAATCCGACAACGTCGTGCTGAGAAACATCGTAAACAAAACCAACATCGCGGAAACACGTGCGGGTGTGCAAATCGCCGGTCTCGATCTCGAAGCCATCGGCGAAGACGAAGACGGCACTGGTTTCGGTCCTCTTGATGCTGGCAATGAAGATGCGGCGATGCATCACCTCGCGGCCGAGATCATTGACGAGGCAGGAGCGAGACGCAAAGCAGCCAAAGCGGTCGCGAAACGCAAGGATCCTGTTCAAGCCATCCTCCTCGCCGCGGGTGTCGCTTACTCGCACGAGAACGCCGAAGTGGTGGGTAGTTCGCGAGTAGAAATGCAGATTTCCAGTCGGGCGCAGAAAGCGGGTGATGCGGCGGCGTGGATGGATCAGGCGGCTTTTGGGCGGAGTTCACAGGCCGACGCCGGACCTTCCTCATCTTCATCGGGCGCGGGTAAAGGCAGGAGTGGTGTAGCTGGCGGCGAAGGAGCTCAAGACGAGCAGATCAAGTACAAATACCGTCCGCCGGAGGATGTCAGGAGGAGGCAGTTTGGGACGATGGCGAAGGGGTTCGGGTATGATGATGTGGCGGAGTTTGCGCTGGTGGTGGAGGGTTGGACGCAGGCGGAACGGAGGGATTGTTTGGAGAAGTTTTATGCGATGAGGAAGGAGATGCTTGTTGGTGGTGGTGGGGAGTGAGAGGTGGGTGGAGGTGATGCGGTGGGATGTGATTGGATGGGATGGTGTGTTCATGAGTTATGATATGTGATATGTGATACCCCTTTGATAGCGTTACCCATGAATGATGAATTGATTCATAGATGCTGGTGCATGTGTTCTTCACCGTTGTCTCCATACCTTGTTGCACCGTGTATGCAGATCTTCCACCGACGCCTCCTCGACTGAAATGATGCCGGACCTTTCCACATCTAAGACTCGTGCTCACTCAAGGCATTCCTCGCGACCTGGGCTTTCTCGCAGTTTCCGCCGGGCTTTTGGCATCTGGAGCAAATACAGGCCGCTGGCGCCACCTTCCATTGTAAGCCATCCCAACGTCGCCTCTCGATATTCAAATTCCAAAAAAAAAAGATTCAGCCCGTCCTCGATCAAGCACCCGGTCTCGGACATCCATGATCTTCTGCCATACAAGCACTTCGTCGGCAGCAGAACGAAACCCACAACCCATTGCCTCACCCCCTCCACTGCCAACCTTCCTCCCTGGATTCACCGGGCGAACGGTAGGAAAAAGTAAAAAAAAAAAAGACAGGTTTGTATCCTGATATTGATCAGAGTGGGACTCGAACCCACGAAGGTTGCCCCACTAGTAAGTGTTGGGGAAACTGCTTTTTTTATCAGCACAGTTTCAACTGCCTGAAACTAGCGCCATAACCACTCGGCCATCTGACCGTATTTTAGAGCATGGCCTCGTGGATCTGTACATATCGGCTGGATCCTAAGACAATTGCGTTCCAAGAGCCGGTACCCGCAATCTGCTCCGGTACTGGGCTCTCGCGTACCAGCAAAAGGCCCGAGATTGTTCCGTCACTCATGTGGAGGTTGTAGAGGAGGGATCGGTACCTTGAGATGACTGGCAATAGGCGAGTACGATGTTATGGGCTCGAGGCGAAGATCCAGGATTTGGTGAAAAATTGCGTGAGTGGAGCTGGGTTTGTCGGCGCAGTTCTCGTCATGGGGTCGTCGTCCGACTTCGCTCTGCTCCCTTTTACACTGCACTCGAGCTGTGACTTCTGCTGAAGCATAGAGGTTATATCGAAGGTGTCGTATTCACCATGAAGGTGATGAAGTTGGATATACATTCGGTGAGATCAGGGCGTCTTGGATCTGCTCACTGCCGGACTTTCGGCCCGGTGAAGGCGACTTCGATCTCGAGCAAAGAGCAGCGCCCACACTGCGGCAGAGAGAGACGGCAAGAGAGCGTGCCACGTGGAGGTTGGGGCTGTCCATTGTGTGGCATGGCGACTCCAACGAGTGGTGGTAATGTCCTTCCAGTTATGACTGCAGGTGAATGCACGGGTGGTCCGCTCAAGTGTGCTCGCCAATTGTGCCTGTCAGAAAATGGACTCGGGACACGGCTTCAGCAACGACTACTGTAAAGATGTAGGCGATCGATTGACTGCACGGTGGCCGAGGGGTGCAGTGATGCGATCCATGGTTGTTCAGCAAACGGCGAGAGTTGGCAGTCACAGAGAGCAGGTGTGGCCGGAAAGAGGATTCGCAGTGGAACACTCGACTGCGAACAATGGCCGTCTTCGTGGAACTGAGTTCTCGGGAATTCGGTGGTATCGTGTTGTTGGCCATACTGGTCGTTGCTTGCTGTCCGCGGTCGGGGTTACGTCGCAGCGAAGCAGATTGTTTGGATCAGCAATTTTCGAAGCAGATGATGAAGTTGCGATTGAGGAGAGGAGATGCCATGACAGGCATAGCGAAGGTTGTTGTTTGATGGTGAGCGCATTGGTGCGAAGTCCGAGGTCGATGTTTGTTGATGTTTGATGTGCGAAGCTCTGCGCATCTCCCTTCATAAGATAAACAGCAGACTTCTTACGTAAGGTAACCAAACCACGACCGCGGATACCTCTTCAACACGAAAACACTGTCCTTAACAGAAGACATTGACAGAGAAATGGACTACGTAAGGACAGACTACTGTAGCAATTGAGAGACGACTCATTCAGACGTCGAAGGAACGAACAGCTCGGCACACCAGGAGGTCAAGGACTTCCTATTTCCTTCCAGGACTCGAAACGCATCGTCTTCTCCTTCCTTCAGGACATCGTACGTGCTCTAGCCTCATCGACCTGGTTCGGCGACGGAGACAACCCGAGCCCGCGCAATGCAGTGTCCTTCGGACGGAGATGATATGCCTGCTGACATATCAACCCATCTCGGCTACCTCTTGGCTGTCAGGAATGCACAGGTATACGCGGGAAGGATGCCGGGGAGGCTGAGTCCGATCCATGCATGCAAAACGTATAAACAGCTATCGCTCTCCAACAATCCCCCATGCAAACCCATCCCATCCTCTCCAAAACCACCAACCATGCCCTTCCCCAATCCCTCCTCCTCCCCTTCCGCCACCATCCACATCATCTCCAAAGCAAACCTCACCGTCCACAAAACCCTAACCTACACCCCCTCCCCCTCCCCACCCCTCCCACTCTCCTCCATCCGCGCCCAAATCTCCCTCCTCGCCATCACAGGCAACACCTACACCTACGCCCGCGGCGGCGCAACTCTCCACTGGTGGGACGCCTACCCCGTTCCTTCCGGCTCTCATCTCTCCCCCGATAAATGGGGAATCGTGCCGACATGGGGGTTCGCGGACGTCGTCGACAGCACGATTGCCGGTATACCGGTTGGATCCCGCTTATTCGGATTCTGGCCGACGGCGCGGATGGCGGTGGATTTGAAGTTGGAAGAGGGGAGTTCGGAAGGTCACTGGCTCGAAGTCAGCGATGAGAGGAGGAGTCTAATGGCGATGTATAATCGGTACAGACTCGTCGTGCCCGACGGTTTGAGGAATGCCTCGGAACGAGAAGCTTTGATGGCTGGCTGTGCGGTTTGGCAGGCGGGTTGGTTGTTGAGTCGATTCATCTTCGCTGCTGGTGGATCTGGAGAGATACCGATTCATCCGCTTGGAGGGGAGATTTCTTGGTCGAGGGATGATGCGGATTTGTCGCGGGCGGTGGTGGTGAGTTTGGCGGCTTCGAGTAAGACGGGGCGGGCGTTTGGCTGGGCGATGCGGAAGCGTGATGTGCAGACAGATGGTCCGTTGGCGCTTCTCGAGGCGACGTCGAATGTAGAGGCGATTGGCGGTCGAGGAGGTGGGTCGTCGGTGCCGTCGAAAGTGGTCATGTACTCCGATCTGTGCGATGCGCATACGTTAGGGTGGATGGTCGGACATTCTCCGCGGAAAATCGTCATCGTCGACTTTGGAGCCACGGCCGAGGTCGTCGCATCGCTCGTTAAGACGATACGACGGACGATGATGGGAATGTCGGTCATGGTCGTGGGTGTCGGCGGACAGACGAAGATCATGAGCGAGTCTGATGTCCAACGAATTCAAGTCGTGAACCAGGACGTTGGACGGGTCCAGATGAACACGAGCGGCGTGATCGATAAGGCGATTGGACTTCATGGCGCGGAGAAGTTCTTTGCCAAGATGGACGCTGCGTGGGAGCAGATTCAAAGAGACTCTGTTTATGATAATCAGAAGATTGAATGGTCCGAGGGCGTTGGGGGTATCGAGCATGCTTGGGCAAAGCTAGTGGCCGACCAGGTTTCCGGGACTTCTTTTGCGGCTGTGAGGATGTGAGAATGTATGGACTTAGCGATGATGTGTGATTAGCAGACACTTGTCTGAACTGGTCCCGATTCCCCATTTTAGATGAAGGCGTACATACAGCAATCTCATTCCTCAAAGCAATCACAACCCATCCCAAATTGAAAGATATGCAACAACGCCGACGCTTCGCAGATGCCAGTGAAACTCCATCTGTACAAATACCCAAAATCAGCATCGAATCGTAATGACCGCACTCACGGCACCAAAAAATGGTCCCAACCAGCACCTCTCAATCCGTCCCATACCCCTGATGCCCATGCCGTCTGTTGACCCTCTCCTCTTCCGCCCCGGACATGACCACCTCCCTCGCCTCCTCCGCCTCCTCTTCCAGCTCATCCCTTCCCACTCCACCCCTCATATCCCTCGCCTTCTTCCACACGTATCCCACAAGCGCTACACCCACGACGAGCGCGCTTCCCAGCAACACCAAGTTTACTGGCACCGGGTCGTTCCCAAACACTTTATGCGTCAAGGCGTCCAGTCCGGCTTGCGTGAAATTGAACAGTCCCGCGAGACATATGATTAGTCCGTAGACTTTGCCGAAGGTTTCGAAGCCGAAGACTTTGGCGCTGTAGTCGGATACAGCGGTATAGTACAGCGGACGATAGATGACGAACAGGGCGATGTTCGCATATGCCGCCCAGAAATGTGGTATCACACCGAAGATACCGATGGTGGTGGCGATGGAGACAAGCAGGCCGAGAACAAAGGGTGTGGAGGTATAGTCGAGCACGAACCCGATGAAAGGCACGGCGATCACGCCGCCGAGAGGAAGTGCGATGTCGAAAACGTCGTTGATGTGTACGGCGGCGGCGTGAGAGTGCAGCAGGTCGGTGTATTGCGTGCGCACTGTAGCGACGAAGTAGTTGATTCGCAGCATTTGGATGACGGTGAAGAGGGTGATGAGGATAAACCAGGGGGTGCGGATTTGTTGAAGGGGAGTTTGGCCATGGAGAGCGCCGAAGACGCCGGAGCGGGCGGCTTTTTGACGTTCTTTTTCGGTGGCGGTGGTTGCGGATTTGGAGCCGAGGAGAGCGGACATTTCAGAGGCGTTGCTGTCGCGGTGGGTGCGTGAGGATGGGATGTCGTCTTCGACTTGTTTGTTGGTGAGCTCGCCAACGGTTTTGTAGGAATTTGAGGGCATGAGTGTGAGTTGAGCGATGAAGACGAGGATCGGGACGATGATGTAGACCAGGAAGAATTTCTTGGTGTTGAATTCGCCGTCTGTGGATTGGAAGATGATGCGGTACATCAGGAAGACTGCACTTGAAGTATCGAAGGCGCCGGTGAGGAGAGCGAGGATCAGTCCGGAGCGTTGAGGGAAGGTGTTGCTCAGCTGGAAGGACGATATGAAGACGAAAGGACCTCCGAGGGCGAGAAAGAGGTATCCCGGAATGTACGCATCAAACCACTTGTACAGATCCGCAGCAAAGGCGAGGAAGAGCGCTCCAGCCAGCAAGAAGACCGTCCCAACGATACTCGCGATCCTGGGACCAAACCGATCGAGTATCGTCCCCACCGGAAGAGCGCAGACATTCGTCGACACAGCCGCAATCGTGAACATCAAGTTCAGTCTCAGTTCCTGCTCATAGCACACCCAGACTCCATCCTCGACCTCTTTCGCCGTACATTTGTCCTGATATACACCCTCTTGCACCAAAACCGGCTTGAACGCCGCAAAGCCAAATACCGGTCCAGCTGCGAAGAGGCAGTACACGACCGCCACAGCCACTTGTGCTATTCTCTTGCCCTTGCTGACTTCGGAAGCTCCGACAGGTGCTATTGCTTCGGAGGGTTGAGGTGTCCATTCGCCGACGGGGTTGAAGGAGAGTTTCCGTCGTTCGGAGCCGGTTGGTGATTGGGAGCGCCAGCGTTCGAAGGACTCCATAGAGGAGCGGCGTTCGAACATGGCCATGGTTGGGTAAGGAGAGGGAGGAGGATTGCCACTGAGGCGAGAGGAGGAGGGAGGAGCTCAAGGCTGGCCGGCAGGTGGGTAGACTTGTATATGGTGCTGAGTGGTTGGTATGGAGCTTTGGCATGGGCTCGTGACGTGACCCCACCCTCGTCGCTGCAAAGCTGATCGTGATACTGCCGTGGTGCTGCCGGTGTGGATATATGCGCTCGTTTGTCGGTTGTCGTCGGAATGATTATTAGCAGTAGAGAGGCATTGAAGCTGTACATGAGATCCCAATGGCAGAATTTTGAGAGGAGGCAATGGGCATTGGCGTGGCGCCGATAAGAGACTTGGTTCACTGTACCGTTGGTGCTGATAAGAAGAGAGCTCTTACCTCAACCTCTGCCTCATCGTCTCTGTCGTAGATCGGGTATCGCACTGCTTGAGCCGATGCAAGCCATATGGACTCCACTGGCAGATTATTCCTTGAAGGCGATCATGTCGACGAGGAATGATGTCGGTGGAGGAGAGGAGACAAGGAATTCGGCGACGAGAGACGGAGCAGGCCGATGGTAGTTCTAAGAGCCAAGAAAGTGCTGGGACTCGACCTCAAATCTTGTCGTCTCGTCTTGTTGTCCTTCTTCCCTTGAACAACCATCAACATAATTTATATCCGTTTGAGGCTGCCATGTCCTCCGCAGCACTCGAGGAGTTGTTCTCTTCCTCATTCTCGGTGAAGAGAATCAACTCAACCACGTTCGTGATCCGCGAGGACGATGCGTTCGGCGAGCATCCACTCATATACGCCAAACTTCATCCGACTGCGCCGGTGGTGATATTGTCAGACACGGGATGCGATGAGCCGAGTGAGAAGAGGCAACATGGTAGGTTCGACTCGAAGTTCTCGTCGACCTCGTTCGGAGGACTCCAACATAGCAGCTCTCCATTCCTGTCATTGATGCCTCTACATCCTGCTCCAGACACATGGCATCGAAGCAGGATTCTTATACAGAGGCCTCGGAGTCGGTATTCGAGTGATGATTGCTTACAATACACACAGCAAGATATACCCAGCTCCGCGGATACCTCGAAGCCTGCCCTTTGGCCATTCTTGGCAATCGACCGCTCAACCCTGGCGGGCACAGAGAATATGTGATCATCTGCACACACTGCCACTACGACCATCTCGGCGGCGTGACCCAGTTTCTCGCCGGGGGAGCTACGTCCATTATCGCCTCCGCGGCTGGGAAACAATTCATCGAATCCGACCTCGAAACTCATGGACTCTTCAAATATATCGGGAAGCCAGTGCCGTACTTCCAAGTCACACACTGGGCGGGGAGCTTTGAGCGGCTGATATGGCCGTTACCCTGCTATGAGGGCGTGGTCCGAAACATCAAGCCCGTAGATCTAGGTGTCACAATTATCCACACCCCGGGACACACGCCGGATTCTCTCGCTTGGTACGACCATGAGGAGATGCATCTTTACGTGGGCGACAGTCTGTATGAGCCTGGCGAGGTGGATGATATGCCCATTGAGTGGCCTACCGATGGGAATTTGGTCGACTGGTACTACTCCATTCAGAAATTGCTGCAATTCGTGCACTCCCAAAACGCTGGTGCAGAGGTAAACGTGAGCGAGGATGATTCACTGGATGGCTGGACTCACATTTCACGCCGCGTGAAGTTGGGAGCAGGCCATCAGACTGCCAGTGTAGACGCTGAGGAGATTTTGAGGAAGGTGATGGATGTCTGGTGGCGGACGCTAAGGGGAGAGGTGCCGGTTGTGAATAAGCGGGTGCTGAGGGGTGAGGCGTACTTCACTTGGCGGAGAAAGGAGAGGAAGGAGGAGATGTACTTCATGGCGCCGGCGAGGTTGATCGAGGATGCGAGGAAGTTCTTCGCTGGAGGGGAGCTGGGGTGAGCAGAATCATAGAGGCACTCCGACAGGACAGGAGAATTATTCCACAACCGCCGACCTCGATTTCGAAACCGCGGAGTGTGTCAGGCCTGGCGAATCCCTAGTCCGCATGGACATGGCTGCGCTGTCCGCCAAGTTCCTGCTCTTCTCGGCCTTCCAACCGATGATCGAGTGTGTTCTGCGCAGGAGGTCCCGGCCACCGAGATGGTGCACATACGTACATGCTTGACATCTCGCATTGGGATTCTTGCAAAGCACATGAACATCATATTCGCTCCTCGAGAGGAAGTCCTCCACTCGGGTAGCCATGAATGGGGGTACCTACGCCGCAATCCTGGCACAAGGCCGTTGTGTGGTAAGCCAACCTGGGGCACAATGGGGGCATGGATCAGGGAGAAGCCCGCGTCGCGCAAGAAGGGCTCGTCGCAGCTGGTGCTTGCGGACATCACAGTGACAGCAATTCCGAGGTACACAGCGCACTGGGCTGCGAGCTGATCTACTGACAACCTCACGACCTTCGGATGCCGAAAGATGCGAGGATATTGGCATTTTCGGATCTTCGGATCTCTTAAGGCTGCTGTACAAGATCATCCGCAGTGCAAGCACACCATGCAAATGGCAAGAGGTGTGTTGAGCCATTGTGGATGGAAAGTGGAGAGAGCATTGCTGTGGATGTGAAAGTCATGTTCGCTGCAGGAGAGAAACATTCCCTTGACACATTCCATCACAACTGCGCATATCTTCCGAACACTCCAGATTCCCTACGAACAACATCGATTGCTTCAATGGCGGTCGGAATGAACGACAACAACAACAAGGCGTTCTTCGCCTCGCTCAATGACCCCACCAGCATGTATCTGGCTGCAGCCAGCTTCTTCGAATCGCAGCCACAAGACCTCGCCAGGGCCAAAAAGTTCGCAGCGAATCATGAATTGTTGGGGCGAGCGAATCAAAATCTCGATCATGTAGAATTGCAGAAGAGGGCGATTGATGATCTGCTGCTCATGCTGGTTCTCTACCTCTGCTCCAAGTCTTCCACAACAGTGATGGGCTCAGCCCGATGTAATGACGACACAAAACAGTGCTCTAGAGAATCTCTGTGAGCCAGCTGGCAACGACTCACACACCTGTCGCCAACACAGCCAGCTCCGTCCAGCCCCAGACATCCGGTGGTGCAGAACTGGGCGCCTGCTCAGAGGACTTAGCTTTCCGGCCATCTTCGACAAGACTCTCCCAATCCTTTGATGTTGCAGGCACTCCCTGCCAACCGTTGACGATAGATAGGGTCAGGGTCAAGAGATAGTAGAGAGCTCAAGGCGTTGCGGGTATGAGATATGTTCGCTGGAAGAGTGGACGACGCTCACGCCGGCTACCTCGAAGAGAGCACTATCAGGGATGCGAAGTCACCGGATCATATCTTCAGAAGGACGGAAGAGCTCATGAAGCTTGCCGAGGGCTCGCTCAGTCGCCAAGAGACCATCGCACGGAGGATGCTGTGAGCAGGACTCATTGTTGATCATAGAGGTTCAAACAGCGTAAATTGCATCAAGGTATGCCACTCGTACATGGCAATGGAATGTCGTTCTTCGGCGATTCTCGCGGACTTCAATATATTCAGACTCTGAAAAGCTATCGCTGTTTGGAGCCACATGCTCGAGACAGGTCGCTCGGACGTTTCCTTCCAGATCAGAAATGTTATCAGGAAGTATTTCCCATGTATTGTGGACGGTTATCGTGCTGGCGCAAGGGTCATATTATCCCGATTATTCCCGGCAGGATTGCCGATACCGCAACTTACATCAGCGAGATCGACAGTGACTTTTCTTTTTCACGACTCAACGACATCTCTCCCATCAACATACCACCGGCGGCATCTCAAATCTCATCCTGCTGCACGACAAGCCTGCGACAACTCCTCGCACATCCGATATGTCGACCTATCAGCAGCCAAGCAGCAGCCAAAGTACGACGCACAAACCAGGATGATTCACCATCAAAGCAAACAAATATGAGGTTCAACGAGAGGTGTGAGGTATAATGACTTCGAGCATGAGCCGGTGCTTGGCCCTTCTCGAGTATGCTCGTGCCATCTGCTGTCCTTTTCGAAGATATTGCATGTGCATGAACATTTCTGGAGAAGGGCCTCGCTGAGATCACACGGCTCGAACTTGAACCAGATAATGCTGGCGATAAAGAATCATGCTCTTCCCCTACAGTCCAATCCCTACGAGCGAGGACTAACCCATCTAGGTATACACAACGGCAAAAGCGAAGCGACCATGCCAGATCTCGACTCGAGAGATGTCGAGAAGAATGCCCTGGATTCACCTGAGATGCACGGTCCGGAGTCGGCCACATCCTCCACCGCCTCAGAAGGCCGCTCAAGGAACTTCCTCAGCAGCGTCAAGCAGTCCGTCGTACACGACAACTTCGAGGCTCGCGGCGTCCAACGAGTACTCCCAGCCGAGCGCAATCCGACATCCACATTTGGCTTTCTCCAAATCATGCTTATGTGGATGAGCATCAACATGACCGCCGTCGTGATCGTCCTGGGCTTCCTCGGGCCCATCACTTTCTCCTTATCCTTCAAAGATGCCTCTCTCCTTGCAGTCTTCGGCGCAATAGTTGGAGCGACGCCGGTCGCCTACATCGCCACTTTCGGCCCTCGCTCCGGCAACCGCACCATGATCCTCACCCGATACATCACCGGTTGGTGGCCATCCAAAGTCATCGTCATTCTCACACTCATCATCCTCATGGGCTACGTCCTCCTCGACGCCGTTATTGGCGGTCAGATCCTCTCAGCCGTCAGTCCCAACGCTTCCCTCAGCGTCATAGTCGGCATCGTCATCGTCTGCATCCTCACCTGGATCGTGACCGCATTCGGCTATTGTGTCTTCCATCACTTCGAGCGCTACGCCTGGATCCCCTCCCTCATCGTCATTTGTCTCCTCATCGGCGTCTCCGCTCCAAAATGGAATCTCGAACCAGGTCCCGCTCTCCCACCTCGCACCCTCGCCGGCAACCGCCTCTCCTTCTTCTCTCTTTGTCTCGCCGCCGAAATCACCTACGCCGAATCGGGAGCCGACATGTTTGTCTACTATCCATCCACCACTTCCCGCACAAAAGTCTTTCTCTCCACCCTCGCTGGTCTCACCCTCTCCTCCGCCATCGCCCTCATCACCGGTATTGGCCTCGGCTCCGGCACTCTCACCGATCCAGCCTGGTCCTCCGCCTACTCCGTCTCCGCAGGTGCCCTCATCGTTGAAGCATTCCGTCCACTCGGTGGATTCGGCTCATTCTGCAGCGTTCTCGTTGCACTGGGTATAGTCGCAAATATGGTCCTGCCGACCTACGCTTCAGGAGTGGACTTCCAAGCGTTCGGCCGATGGTTCGAAAGGGTCCCGCGGATCGTGTGGAATACCGTTGCGCTGGTCGTACCGATGATTGGAGCAATCGCAGGACGAGAACACCTGGCGGAGATCTTCTCCAACTTCCTGGCATTGATGGGTTATTGGGTGTCTATCTGGATTGCGATCGTGGTGGAAGAGCACATCTTGTTCCGAAAGATGGGAGGCAAGGGTTGGAAGTGGGAGGACTGGAATGACAGGACGAAGCTCCCTATCGGTATTGCGGCGGGCGTTGCGTTCCTTGTGGGATGGGTTGGAGCGATTATGGGTATGTCGCAGGTCTGGTATGTGGGACCGTTGGCGAAGCTGGTCAGTGAGCAGGGAGCGGATATCGGGAATTATGTTGGGTTTTCGTGGGCGTTGGTGGTGTATCCGCCTTTGAGGTGGGTGGAGCTGAGGTGGGTTGGGAGATAGGAGGGCAGATGGAGGATGGAGGAAGTCGGTGGACAGATCAAGGCGGAGAATCGGAGGTTGTGAAGCCCTCGAGTTGTGGCTCGGGATGTGCCTGCGCTGTTTATCTTTGCGGCACTCAACTCCGCCAACAGCATGCATTCGTGCGAGCAACGCAGACAAATTCAGCGTATCCTCTCGAGCATTGATATGGCAAGCCCGAATACGCTCAACTCTGCGCCCTTCTCCGTTCATTCAACAGCATATACTCATACCGACATCAATATTCGTTATCATTATTTGCACAACTAGCGGTGAATCGCGATGAAGCCCGACTTACCTTAGTCATGCACTGCATCCGACATCGGGACGCGTATCGCCCGCATTCTTGGCACCTCCCCGGGCGCAAAATCCTGTTATCTTCCCGGCTGGCTCCCTCCTTCTTTTCATATGCACGCGTAATCCTCACCGTCTCTCCCTTTCACATTCACGCACCAGTTCACAATAACAATATTCACGCTTGACTTCACCTCACTTCACTGCCACCCCTCCCTACCTCACTCTTTCCCACTGCTGCGCAGTCATGCCTCGCCCTCCAGACCACTACACCCACGCCCAATTCGAGCCCGTCGAGTCGGACCACGCCGGCGAAACGGTCCAATGTCGCCACTGCCGCAACTGGACGGGTTCCATCAAGACGCTTAATCGGAAAAAAGCTCATCTTCTCACGTGCACGCAGTATGCGCAGTGGCGGGCGGCGGGGAATGGGCAGGATTTGGCGCCGCCGAATAAGTATCATAAGAGGGATAGTTCGGTTATGGGTGGTGGGTGGGAGGGGCAGGGGGATGGGTCAGTGATCTTCTTTTGATGTTGTGGTGTTTTGTGGTGGCTTGAAGATGGAATTGCGATGATTTGGGTTCTTTGTGATGTTGGTGGAATGCTAACGGTGTTATTGCAGGAATACCTCTGGCTTCAATATGTCGCCGTTCAATGATACCCCGACGGTGGCTCGTGGCCGCAATCTTGATCTGACCAAGGTAGACATTGACAAGATGTTCCAATTCGCTGCAGTATACTGATCATGTACAGTACTTCTCCGAATTCTGGGACGACACCGCTTCGAACAAGGTCAGTGACTATCTACAGGATTTTACAGGCAATCTGTCTATTGTCACTTTCGTGATCCTCTGCATCTTCAGATCCAGCGCCACAAGTACTTACAAGTATCTACCAGTGCATGCGAGTACGCTGCCTCTCCTGCGGCTTCGTCCGGGCAAAGAACACCACCCGCCAAGTCGAACATCTTGCCAGCTGCGCCTCGTTCCTCAACAGCACCGAAGGTCAAGCCGCTGTCGCGAACGGCGAACTCGAAATGACACCTGCCGCACCTCGCCAGTCTTTCGGAGGCGGGAATGACATCTGGCGTGGCGGTGCACCAAACCCGAATCTGCAAGTCAGCCAGACGCCAACTTCGACCAGCCGTGGTGGAGGAAGAGCCTATCCGATGCCGCCTCCTCCCAAAGCACCCTCCCTCGTATCTCACCTCCTCAACAAGTTCCAGGAAAAGTTCAATGTTGCGACTCAACAGTCTTTCCTCTCTCACGCCGGCTGCGGTACTCTGTCCCACGCAGCTCTCTGCTCCTGGCTCACACAGCATGGCCACATTTCTCGAGCTATGATTGCCGCCATTGGATCACTCATCGCCAAAGTGTTCCTGCCAGATGCCGCCAATACTCGCATTGCTACGCCATACCGTGCTCTGGACCTGCTCATCTCCACGATCAGCAATCTTCGTAAAGAGATCGACTTCATCGAGAATACTAAGCGGAAGTATCGCTTGGACGCTGCGAGTGAGCCGCCGTCGCCGATGACGAAGGCATACGTCGATCTCTTGGCGAGTGCTTCTGAGCCGAGAGCAGATCTGCTGGAGGGAATGGTAGCGCTGTGGGCGACCGAGCATGTATGTTGACCACCTTTTCCGTTTCTGTGTTCGATGTCACTAACTCTATACCAGCTATACTGCGTCTCCTGGCAATACGCCGCCAACTTTCAATCCACCGTACCCTCAAACAGCTACTCTGTGCCCTCCTACCTCTCTGGAGGCAGCAATCCGCTCGACCCATACGCCGCTCCTACCCCTGCTGCCTCTCGATCTGACCAACAACACGCCACCGCTCTCCGGGAAGCACTCATTCCGAACTGGACGTCACGAGAGTTCTGCAAATTTGTCGATGCATGCCGCGCGATCGTGGATGAGATTGCCAATAAAGAATCAGTCGGCGATGGACGACATCAATTGAGCCGGTGCGAGTTATTGTACAAGCAAGTTGTATTTCTGTGGGAGAGAATCTGGCCGGAGGTGGATGGTATGGGCGAGGAGAAGACCGAGGATGACGTTGCCGGTAAAGCGGCCGGTGCCGAAGGCAATGGTGAAAGTGGCCAAGGCAAAAATGCTGGCAACGGCATCGAGATTCAGGACGACGGTGACGATGATGCGGATGGAGATGGTGAGGGTGAGGGTGCAATCGATAGTCCTTATGGAGGAACAGGACTGGAGGCTGTGGCCGCTGCTAATCGCAGTGGGTGAATGCTCGAGGATGCCAGGGTGGGACTCGGTGCGCTTGTACGATGGACATGGGGCATAGGTATGGCTTGTAATCTTAATTCGGGAGAACATTCGGGAAGTAGTTGCGATACCCAACATATTCTACGGAGCATTTGCTGGAGATCAAGCTGCAGTTGAAGTGAATTTCAAGGGAGGTCTGCGATTGCTGACAGCTTCTGGCAGGTTGACGCATGTTTCGAGCGAGCTCTCTACGCGCCTTTCCAAGTTTGCTCGGACTTTGTCGACGATCAAAACACCTTCTCCTACAATCTCAACTCCTTCCTCTCTTCCACAGTGACACAGCTACTCAGATCTGCGCATCATGGATCCGAATCGCAAACCTGTTCCGCCTCGCGGCCCTCCGCAAGGACCTTCACGCCCGCCAACTGGGCCTCGAAGATCGCTTCAGCAACCGCTTCAGCAACCACCCCAGCAACCTCTCCAACCACCTCGCAATCCCTTTCAGCAACCTCATCAATCAGCCCAGTCAGCTCCCGCCCCTCCCTTGCAACAACAACCACCTGCGCCCACGAATCCACCATCCGCCGCACAGCTCGCGATCTGGCGAGAAGAATTTGAAAAGGCAAGGAGCTTCGAAGACGACGATCTTTACCTCCATCCCGAGACACTGGCGAGAATGAATGGAGAAGAAGCTCACGCAAGTACCGCACCTCCTGCGACAGGTGAATCGAACTCAGCTGCTCCGCCGCCTTCGACTCCTCGACCGGAACGAGGTGCCGGACCATCTGGAGCAGGTTCGGAGCGTCCAACTCCTCGACAGCCACACAGCGCAAGAGTAGAACGAAGAGTCATGTCCTCTCAAGATGCGCGCAACTATCCGGCGCAACAAACTCGTTCTCATGCACCTCAACCATCTGCGGATCTTGGGTACGGACTGCACTCGGATTCCACCTTGCAAGGCCTTGGTTTGAGTACGCCACAGCTTAGTCAGCGCCGCACTGCGCCTGTTCAGTCCCCCTTTACGGATCCTACAAAGTCAACGTCGGCCAGAAGGCGTGCTCAGCCGTTGTTAGACAGGAGTGTGCCAGGTCAAGCTCATCGATATGACTTCGAGCAACCGCCGATTTACCAGCCAAATGTGCCCAACAGCTCGTCTCAACGACGACCACCGGAATCATATCAAACACTATCTGAGCGTCGGGATCAAGACCAGCGACGTCGAGCAGCGATTCCTCCTCCCCCACTGTATCGGCAACAGCACGTTCAGCAGTTCCAGCAATCGGAGCCACCTGGGTCTTTTCCCTCGACCCGCAACCATCAGCCTCAGCAAGTCCCGCCGCTTGCGCCGCTCTCAATGCGATCTGCACATCTCTATTCGGCCTTCACTAATTTCCCTCCACAGCCACATCAGTCAACTATGCAAGGAGGACAATTGGTCCCACGGCTCTACCCAAATCAGCAGACCTTGCCAGCATCCACAAACAACTTTCAATCACTCCACGACTTGGCACATTCCGCACCCTCAGTTCCTCCACTCGCGCCAGGTGCTTCTCTGCCAGGACCACCTCCCTTCCTCGCCTCACCCTTCCGCTCTCCTCCAGATCAACCCGGCCAGAACCCTCATCAACACGGAGCATCCGGACCAGCGCAGTCTCCAGCTTTCGCTACACAGTTCCCAGCAGATACTTTGCCGGTGGAACGCAGTCCAGTCCGAAGACCACTAAGTGCCAGCGCGGAGACTTTTCAGCCTGACATACGTCGCCCTCTGCCAAGTAGCCCACCTGGAAGAAGTCGGCAAGGGGGAGTCGATGCTGGGAGAGGTGGAAGTGGAGACGAGAGGGAGAGCGATGAGGTTTCGACAAAGTGGGCAGACGGGTCCGGAGAAGCAGGAAAGGAAAGCGCTGAAGAGTCCGAGGAGCATACGCAGGAGGGAGTTGAGGCCGAGGACAAGGCTGAGGTGGAGGGAGGTGAAGAAGCCGAGGAAGTCACAAGCACAGCGGAGAGCTCCAATGGAAGCGAGGCGATGTTGACCGAGGCTTTGGCTGCGGCAGAAGGGAGCTCTGAAGGGGGAGGAGTCTGGGGAGAGCCTAAGGAGAAGAACAGGGATCCGGAAAACTGGAAGGTTGACAGCTTTCCGAAGAAGCATTGAAGCGAGAACGCGGCTTTCTGGCTTTATTGCTTGCATCGAGAATGCAAGAGATCGTCGACGAGATGGGAGATAGACAGACAGACACTCTTTGACGGTGGTCACAGAACAATTTCTGCTGTTGAAATGCTGAAATACAAGTTTGTCATGACTTACCGCTGACTCGTCGAATAAGACTCATATTCTGAATGTGCCTGGGATAGCATGCATATGCTACAGGATTTGACGTGAATTCATCGGCCATGAGCGTAGCATGGACAACTAATGCTGCCTTCGGCGACGGTGCCAGCAAGCAAATCACGAAACTCCCACGAAGCTGTTCCGTTTGATTATATAGAAGAATGATATCCGCTGCTCACATCATTGGTACCATGGCTAAATGCAGTTTCTCTCGCTCCTTTTCGTTACCATCGATGCAGCAGGTACGTCAAGGCAGGAAGCTGACGTGGACACTCTCTGTAACGCTTGGACACGCTACCTGGTCTTCGATGGGCTAGAAGACTCCTGATAGAATACTCGGGTTGGCAAGATACTCTTACCATGACAGTTGGCATCACAGCAATATGGACACGTTCCGAGCGCTTCGTAGCTGCATCAGAGGCATGAGGGGCAGCGAGCAAGTAAAGTGGCGCTGGTTGAGCTTGGCCAAAGCGTGCAGACGTTTGTTGCCTGCTGAAGCTTCTTTTCCTCCAGCTTCGTTTCTTCCACAACCATCGACACCACCACACTTTCATCTCGCTATCCATCAACACGGCACCGCCATCATCACTCGTATTATCGTATGAGGACATCGCAGACAACAATATCGATGCCTTGCTGCTTACTGCTCCGCGGGTCGACCTTGCTCGCTGCCGCCGCGGTGCTGCTCGTCTGACCCAAGCCAACCCCAGAAGACGGCGACGACATGCCTTCACCTCCTCCTACACCACGACAGTGAGCATCCTACATCGACTCCTTTCGACCAACCCAAGCTGACACTGCTACCAGATCATCGATGGCTGATCAGCTTTCCAACACCGCCGATTAACCGTCGCAGGAGAAGCGCGGCAACAATCATCACATCACGAAGGTTTTCATCATCGTTGCAAGAAGCTGCTTGGGCTCCACGCTTCGAGATTCCAGCACTTCACAACGTCGGACGCATATTCCTGGCATGTCCTTCACACGCGTATCCAAGCCGTCAACAACGCCGCAGCGCACCGACAATCTCTTCCTTGTTCATCAATCGAGGAAGCAATGAGTATGCATTCTTCTTACCACTGTCATTACGATGCTCAAGGCTAACATCATGTCCCTGACAGGCACCTACTCATCTACCGTCGTAAGCACGCATCGCCAAGCTCGATCATGCAGCTTGCAAGGCCATCACTTCCATCACCACTCGTCTCCAAGAGCCTTGAGCCTTTACTTCCCACCGCAGCAATTACAGTCTTGCCTCCTTTGTGAGCACATTGAGCGTCTACCGACATGAATCAGAAGAGCAGCGAAAATCACGGACATCACAGCTTCTTCCATCATGGCCAACGTGTCTCAATCGGATACAACTCTGCGTTCTAGCTGGATTGCAAACACCACACACTACTTCGAGAACGATCTGTGCTGGACGTCAAACGACAATCGTTTTTCGGAACGTCTGCAGACCTGGATCTTGGGTGTCACTTCTCACTGCTGCAGCAATCTCTCACATCGACCACCGCGAGCTCGAGCAAGAATCATCTATGTAGCAGAGGCACGGATACCAGCTCCACCATCTGCAGTCTGCACAGGTCTCAGTTTCATCATCCGCACAGGTCTCAGCTTCACCATCTGCTCAGGTCCCAGATTCACCCTCTGCTCAGGCTCCAGCTTCACCACTTGCGCAACCTTCCACCTCTGAGCCAGCGGTTAAATCTCCAGAGCCCTCGCCGCGTGCACAGACTCCAGTCTTCCCGGCCTAATCTACCTTGTCTCCGGCTTTGCTCGTCTTTTCGACACTTCCGCTTGCCTCCAGAAGTCTTGTCAGCCGCTCAACGATGTTTCCTCACAATCACCAACGCGAGAATGAAACCGAAGTCCGACTATCTCAGCATCCGCATACCTCAACACATCAATCGTGGGAACTACGTTAGTGCCAACCGACAAGCCGAAGAACGCCTTTGCCCGCGCCCTTTCCGGCATAATTGCCAACACGACTCGTGGCTTCCGACAGCACGCCAATCGTTTAAATCCTCCTCCATCACCTGTCAGACCACCTACGGGGACTCGACCGTTGCTCCGCCACACTTTGGCAGCAGAAAGAGAAGACAGGTGATGGATCAAACCCGAACCATCCGCCAGACAAGCACGGGGACTCAACCGTCGCTCCGCCATACTTTGGCAGCGAAAGCTACGGCGGATGGTAAGGGAGGGTGTGGTGGACCCGGAGAATCCACCGACAAGCCGAAGACCGCCCTCGCCTGCGCCATCTCGGCATAATTGCCACGACGAAGCCGTCGCCCATGGCGATCCATCTCCCAGATCTCCGTCACGACAACGTATCACTGTACTTGGTACCAGTGTTCTGAGTAGGTTATCGTGCACCCTTCCGCAACCACTTGTTACCTCTCTGACATTCCTACCAGGCCATCTCAGTCGCCCCGCGCTTCTGGTCCTCAACCGCCTACCAGACCAAGACAAAGGAGAAGTGGGACAGTCGTATGCCGCGCGACTTCGTCAAAGCCATCGAAGACAACCACATCCTCGACATCGCCGCCAAAGGTCGTCTGCGCTGGTAGCGCCGCGAGACTCGACCCGGCCGTCCTCAACTTCCTGAGCATCGCATACTTGTTGGCGAGAATCGCCTTCATCTACCTCTACATCCACAGTGGGACTGCTGGAGTCGCCAAGGCTCGTACGTGCGCATACATGGGAGGAATGGGACTGCTCTTCACGATCTTCGTGATGGCTGCTGCTGCGTTCACTGATCGTCTGCATTGGTCGCGCCGCGAGACTGGCGAAGAGTCAGCAGGGCGCCGGCGAAGAGTACGTTTGCGTGCTGAGGTTACATGGCAGGCTGCTCGGCGAAGAAGAACAGCTCGCGCACGCATTGGAGACACTCACTGGTGCGCTCTTCCAGCGTCCACCACTCATGTCGGCCGTGAAGTGTCAGCTTCGCTACACCATCCTTCCCGGTGTCAGATCTTTGACACCACCTCCATCGCCTGTCAGACAATTTCGGGGACTCAACCGATGCCTCGCCATACTTTGGCAGCAGAAGACACGACAGGTGGCAGAGGGGAGGGACTGGGCATAGCTCGTGCAGACCTGGCTGGGACACCGACGTAAGAGCGCGCAGAAGAATACAACTGAGGAAAATATCAGCATATTCGACGAAAGACTGCAGTTCTCTCACGACGATCAATGACGCCGTGGCCATGGCACAACACACAAACAAATTTCATCCATCAACCATCATCAAGCTTTCCAGGCCACTTCAACTTACGCATACTCATCACTCGGCCATATGAACATCATCAAGTTGGTTTCCATCATTACTCGCCGCGGAAGTGCCAGGTCCCTCAGGAGCCTGCCTACTGGCACCACTCACGGCGATGTCGCTCTTCCACTTGTCAGACAATTTGCGGGACTCAACGGATGCTTCGCCATATTTTGGCAGCAGAAGATACGACAGGCGATGGGTTGTTGAGGGCATTGATGAAGCACGTCACCGCCATTACGGCTCGCCTCGGGAAGCTGGGCGAGCTCCTAGACTTGACAGATTGGCATGTCAGAGATGTATGTCCTCCCCCGAACGTCGACCGACGACCGGTGTGAACCTCGAAGCTGATTCTCCATAGTGTCCCGAAGCCTTGACGCTTGACCTTCCGCGGCCGAGTAGGCACAACAGGGCGTCAACCGGAGCATCGAGTGATGTGGCATCTTAGCGGGCGTTCAGGAAGCATCGGATACACAGAAAGGCGTTCAAGGGAGTTCACATCATGCTCGTCGGCACCATACCTCGTCGGTGAACGCAACAGAAGAGCATGCATTGCCGGCGTACGGTATGAGGTGTTGATAGACGTCGCAGAGGCGGATGGGGCCGTCGCCGACCTCAGCGGCCTCGCCGTCTTCTTTGCCTCTGATGTCTCCGCCTACATGATCGGCTCCGACAACATGATCGATGTTGGCCACACTGTTTGGTGGATTCTTGACAACTCATCTTCGAGACGAGTTGTTGAGCGTCCGCCATACAGTGTAGCCACCGTCGATGATGTTGTCGGCGCCGGTCATGTAGGCGGAGGCCTCCGAGGCAAGGTAGACTGCGAGGCCGCTGAGATTGGAGAGCGCTCAGTTCGATCAATTGTACATACTTGTCAACTGGTGCATGTTAGTATTACTTCCCAGCTTCCACGATTCGTTCGACTCACACTGGTTTATTTGCATGTTGAGCTCCTGGAATCGTTGGCCAAAGTCTTGCGTCGCCTCTCCCAACGTCACCCCATGTCAAACGCTCGTAGGCCGCCGAATTCACTCTCCTCCCAGGTTTCCTTTCGAGCAGTGCTTCACTCTTTCCGTACCCACAATAGAGCAAATTCCGCGCACTGCTACATTTTCCAATGCCGCCTTCTCGTCTCACCTCGGTCTCTTGGCCACCCCGACTTCACACGTACATACCACCACAACGTACCATAGTCACTCACACCAACCATGGCTACCAACACCACCATCGACATCATCGGCCACGCCACCCTCCGCTTCGCCAGCGGCACAGAAATCCTGTTCGAGTACGAGTTCAAGAACCCGGCTCTCCTCTTCCTCGCCTGCACAGTGGAGCAGTCTCTCGCGGCCGTCGCCCGCAAGAACGCGCCACCGAACAACCGGCAGCTCGCCATCACCGGTGATGCGATCGCGCGCGCAGTGCTCAGCACCAAATGGATTGAGGGAGGCGGCAGCACTCGTACGTTTCCCCTCCATCGCTCTCCAACGCTTTCGATCGTTCCATGCTAACCAGTTCGTTGCTGTTCAGTCCAATGGGAATCCATCCACGGACGTGGCATCGCCACAAACCGGTACCTGGCCCATATGGCCGAAATCAAGGGGGTGATGGAGAACCTCGCGATGCTGAACGGGTGCTCTGCCGCTGGCATCCCCATCCACCACACCATCAAGGCAACCATGGTGGAAGCGATTTTCGGAGCCGTTTGGCTCGACTCGAAGGATTTGGGGGTCGTGGAGGAGGTGATGCGGCTTCTCGGAGTGTTTTGGCCGGTGGATGCGGAGGTGGAGAGGATGCTTCTGGTGTTTCTTGGGGAGCTGCGGCAATTGGGGGTTTTGGGTGGTGTTTAGATTTGCTAGTAGAATAGAAGCGATGAATGAATGTGGGCGGTGGAGAGGTTGGGTTGTGAGCTTTCTTCGTGTCATCCAAGGTCTTTTCACGTGAATTGAAACGACTTCCGCAAGAGCTTCAGGGAGAGTCTCGCATACTGCTGAAGAAACTGTATCATCAAGAGAAATTATCGTAGTCCAAAGAGGAAAGGTGATCGAGAAGCGATTCAGAAAATATGAGTTCCAAGTGTAGACTTGCCTGACACTGGCGGCGAACTCCCGTCACATCGTGCGAAGACTCATCCTTCGATCCTCTTCGACTCTGCCTCAAGTCTCACACGCACCGCCAACTACCGTACGGCTTGAATCGAACACATTGTACCAAAGAACAGCGAGAGCCACGAATCAATATTGGTAGAGCCAAGCATTGCTTACATGTGCCAGAGCTATCCCTTCATGGCGGAGTTAGCTTGCTAAGACGAGAATGGAACGATACAGTCACATCAAGAAGCAAGGAGAGCAAGCAGCAAACAAGCCACAAGCCCTCGAGATCGATTGGCAGTTTTATGTACTTGACAGCGCACAAAAGAGCGCAGCCGCAACTCCTCCCACCGAAACCACCTCGTCTCTACTCCTGCTCCATCGCCAGCGTCGCCTCGAACGAGGCAGACTCCATCACGCGTTCACTAGTACAGTCGTTAGCATAGACCTCAGCAAGTATCACGAACCGACAACACTTACAGCTCACGGCCGATGGCTTGCAGATACACCAAATCCACCACCTTGACCACAAGCGGGCCATCCTCGCCGCCCAGCTCGGTTGGGGTCACGAAGGCGAACTCGAAGCGAATCTCGCCGACGACTTGCTCTGCGATTTGCGCATTAGTTGAACGTTCATGAGCGCAGACAGAAGCATATTCATTCGTACCGAGTGCGAGACGGCCAGCGGCCCAGAATCCGAAGCGGTGCTGGATGCTCACGAGCATCTGCGCTTCGCCCATGAGCTGAAGGGCGGCGCGGTTCTGATAGATGGCGTCGACGCTCATTGTTGCTGTTGTTGTTGGTCGGAAGGTAGTTGTAGCTGTTGATATGGCCACGGAGGTGATGTTCCGAGAGTGGTTGTGAGAGAGAGAGGATGTTTGCATGAGAAGGTCGAGGAAGGGATGGGTCATTCCTGAATTCTGCGCTAGATGTGAAAGAAGTGGCGGGATATGGACGTGCTCTCGCTACGCAGCGCTGGGCCACTGCTTCCAATCTCGGCGCACTACGCTGAACACGTCGTCACAGGACGTGTGCCGGTGAATTGCCGTCTTCTCCTTGTTAGGAACATGGATGCTTTCGACGAACAATGTCTACATGATTGAAAGAAACACGCGTTCAGACGTACGGGCGCCTTATTGAGAGATACATTGGTGCATAGCAAACATGTACGTAAGATAGAATCGCGGAGAATCGAAGATCAGAAACAGCAAACCAAGCTGCTGAAGTCAAACTCCCAGAGCGGCTCTTATTTCGCACTAAATGCTCTGATAGCATGCACAATGTTGCTTAGCTCTCAGCCCTGATGCGGAGGAAGTGTTCCCGCCGCAGATGCGATTGGGGACACTTCGAGGGAGATGGCCTCGTCGAAATGTCTGTTGGTTTCGGTTACGATGGAAGCGAAGTTGTCCAAGACACCATCAGATCGCAGTCTCGACAAACGAGCCCAGCGAGACGCTCGAAGCTGTCCTCGTCTGGCTGCATTGCGTGCGGGCATGCAACGCTACATTTCCTGATCTCGAGACAGCGATTCGATTATGAAAAGTGAAAGCATCGGCGGTGTCAAAGTCAGAAACGTTCCCGGATTTGGAGAGGGACTCGTGGCCGAAGGGCGTTCCAATCATCTCGCGTAGCCCCTGAGGGCGCAGAAAGATGTAGCAACGCTCTGTGAAAGGACGGAGGTCTCGCTTGAAGTGTTTTGAGTCGAAGTACTTCTTCAAGAAACGTGTGGCGTTGAGATAATTGACCAGCCGGAGCTTGTCTGCAATGTTCGTGATTTTGTCGTTCGCCATGGCGGCCACAAAGGTCGTGAACTGGAACGTTTTGTCCCAGTCGCTGCAGCGGGTGCCAAGGGATGTGAGCAGAAAGAAGTTGCCTCCACGACCGTGGTGGAAGCAGTAGGCGAAGTGAAGAAGAGCAATCCATTCGTATTGGACCTCAGTATTGTGGTGGAACCAGATCTGGCGTGCATCGGAGGTCATCGTTCGGAGCAAGGTGGCGGAGATTTCGGGTCTGAGTTCGGCGAGGGAGGCTCTGTTCTCTCTGAGATCAAGGGCCATCTCACTGAGCCTCAAATCGTCAGTTGTCGACAGACGGACTGTGAATAATCAGTATGCAATCTCCAATCTCAGAGACAAGATCTATTACTTTCGGGGCAGAGGCAGTCCGGCTAGGATCCACCTTGAGATCATGCAGTGAGAGCGTATCTCCGGCTCAAATCTCAAGAAGTGTTTTCGGACATTGGACCACGCGATGCCCATGAGTGTAGTCTCTTGTCCTGGGCTGAGCAGATGTAGTAGACCGCCGATGCGAATCTTCTCTTCCACTTTATCCTCCACCAGTCTCCTGAATATGTCTCCATCTGTCTTCGAGACTCCATAGACATCGTAGCCGCCGTTCATGGTGGTCCAGATGGCGACATGGGCGTCCGAGGAAGCTCTATCGTCAAGGGTGAAGAGATATGGGATGTAGGTAAGGGCCCTTCCGACGAAGAAGAGGAGCACTCGCGCCCGGAGACCGAGTGGGATGATGGCGCCGGACAGGATTCCCTCCAGTTTGAACCCATGAATCGGCGTGGCGAATGAGTCTTGGAATTGGTCGAAATGGAAGAGGTCGGGCAGACGAACACTCGCAAAGGGACTCGTGATCTTCGGGGGATCGTCCTCCCATGCTGTGACGAGACCAAAGTTCGCTTTATCGAGTTCGGCTCGTTCTGCGTTACTGTCAGTGCTTGCTCCTGACTACTTCAACGCTCCATACCATACCAGTTTTCTGCCACAGCAGCCACGGCTTGACGCAAGCCGCGCAGAGCAGCACGCGTCCTTTCTTGTAAGACTTGTTTGTCGGCCACAAACACCCAGAACATGTTGCCCTGATACCGTGAAGTTGTCCCATGAAGAAGTCTCGTAGGAAAGCGCGCAGAAGATCTTCATGACTGTAGGTCAAGACTCGCCGCAGTTGACTGAGTCGAGCATTGTTCGCCGCCAGTACTTGTAGCCGGTTTCGAGAAAAGACAGCTGAAGGTAGGACGCTTGGTCTTGAAGGAATGTTCCTTTGTACAAAGCTCGGAGCAGAGTAGCATGGTTGACGATACGCGCTGGTGAAGAGACGCGGATATCTTTGTAGCCATTTGGAGCATCCATGGCGTCGAGGAATTGGAACTTGAGGTGGATCGTTGGTATGAATTCGTTAATCAAATGCAGAGTGTTGCCGTCCTTCTCTCGGGTGATTTGGTGGAGGAGGTCGCGATGGCGTTCGGCTCTCTGCGAAGGTATGCGATGCTCGGGCATGCCATGTCGCGGCATGACCAAGGGGCTTGGAGGTAACGGGTCCACGGCCTAAGGCGTAGTCGCTTGGATCGAGGGAGAGTGGTTGTCGGTGAAGTCGTCGATGTTCTTGCTCATACTCAATGCTTCATGAAGAACGAATTGGACATCCTGCAAGTGGCCCTCCGCAGATCGGTCAGGTTCAAGACATCACGGCCCGCGCAAGGCGGAGCTCACAGGCAGTCGGCTTATCATCGGCGTTGGCTTAATTGACATATAAATACTTCACAAAGTTTGGCTATCTTGTCCACGAGAACGGGTACCACCGCACCTCGTTGGGTTAATAAACCTCTGCCCGGGGGGGTTTTCCTGTCTCCTGAATCAGCCTCGCCACCTGTTAGGGAGCATGGGTTTTGCACTTTTGATCCTCGTTACGGAGAGGATCAGGAGGTTCGTTTTTGCTACAGAATCCGAAGGTCGCTGATTCGAGTCCAGATAGAATCTAGCCTGCAGCTGTACGCGACTTCCTTTTTGCCAGCTTCTCTCACACGAACGCGTCTACGACTCTTCGCCTCCAAGTTGAATACTCCACTGATTGCCCTCCAATGACTGCTCTTCACAATGTGCTGCTATTGAATGTGTCTCACCGTTCGATCGTGGTGGTATCAATGCTACCACTCCGCGAGGATCTGTGATAAGAGAGCTAGGCATGTCACCCACTGTCGGCTGATCGTCGGCGATGAACCATTCGCATATAAAAGCATCAAAAGCTCCGGCCATCTTGTCCACGAGAACGGCCTTGCCACCCGCACCTCGTTGGGTTAATAAATCTCTGCCCGGGGGGATTTTCCTGTCTCCTGAACAGCTGCCACTGCTAGGGAGCATGGGTTTTGCACTTTTGATCATCGTTCTCCTTGGACTCAAGGAGCAACCTTTTTTTGGCGGTATTAGACATGTTTGTCCAAAGGTCGCGCGTTCGAATAGCGACGCGTCTTCTCACAAAGCAAAGGGGAGCAAACTTTTTGCTCAAACTGTGATCGAGCGATCCCAGCAGCAACCACATGACCGATGAGGTCGCGAGAACACGGGACATTACCTGGTACCGATGACTCGTAACCCGGCATACCTGTGCCGCGTGGTGGATGATATCGTAATGCTTAGATCATGGTTCACGGCGATTCGGTTGTGCTGCTGTTCTCTGGTCCCGGCAGTTTGACGAGACTAGATGCGAGAGTGCATGAAACGTCCGAACAACTCTACGCTCGCATCTATAGTATCAGAAACGCGTTCACCTCAAGTCAGATGCCGTAGAAGGCTTCGTTCCGTCAAGCTATCGTCCATGGCTTCCAGCTACTTGATGCCAAGCCTTCAGCCGAGCACGACTAATCGTAGAACGCACTTCAGCAAACGATCATCATCTCGTCCAGCAATCAAGAGCATGAACACAACACAAGTAGCGCCACCAGCCATGGAGCCTTCGGAAAGCCTCACCTCCGTGCGGAACAAGATCTTCGCCGCTCAAGACCTCGACATCGTCAACCTCATCATTGATCAGCTTTCGACCAGCTACGACCGCATCAACCTCATTCGCGCACTTCATCACGATCATCTACTGGTCGCACTTCTCCTCCGAAACGACTGCAAGATCTCCAGCAATCACACGCTTGGCCGATACCTGCTCATGCATACCAACCGCGACGGCGTCTCAGCATGGAATCTTGCACCAAACGCGGAAGTGCGCCGCCAAATCCTGCGCCGGTACCTGGACAAGACCAACCCGCAACATCAAGCAGGGGTTCAACAATTTCTGCACATGCTACACGGAGGGCGTTGGTATTTGCGGCGGGGTGGAATCGATTACAATCACTGTGCGGGCTGTTACATGTTAATGAGACACCGTTATCAACTCGACAGCGGAGAGGTGTACCTTTGTCGTTCATGCGCGCCCGAATGTTCTCAGCACAAGGCAGTGATGTTGGAGTATCAGCGTTCGACCCAGGCTCGTGGCTCTTACCCAAGATGATCACATCCATCAGCAGACTGACAAATGCCTTGAGGGGAAGCATGTTGCCTTCGAGTCCCTCGCGGTGTGGTTGTTTCGTACAGTGAGACAGGGTTCGGAGATAGTTTGGAAAACAGAATTGGACACTGATATCATTTTCCACTTGTATCTGGCTGTCAGGCATGTATTCTTCGTGTTCAGCGAGTTGATCAGACAGTCGTGTCCCGATGCATGGTCGTGGTTGTGGCCCACATGGAATCCTAGAATAAGGTTTCTTAGCGTAAGCCCGGCTTAGCCGAAAGTGAATCAAGTCGCACAGCACACAAAGTCCCACGGGCCAAATCTCAGCAACGGTCAATAGTCTTCAACAATTCTCGTTCGAATGACCTCTCTCAGAGACATCACCACCAACCACGCATACCAAGCCACGCACCGCACCACAAATTCAAACAGCAGGAAAGAGAGCACGATGGCACCTTTTGTGCCGAAAACGACGAAGCTCGAGGACATGGCGCGTCGAGTCGAGCTCCGCACGAGCCAAATTCACGAAAAAGAAGTGATTTTCAAGCGGTACATCGATCTGCACGTGGCTCCCAATCGTGGAGTAGTGACTCCGAGGATTTTGGAGAAGATGGAAGCACTCCGGGAGGAGATCAACGGCATGCGGCGGCTACAAGCTGTCCTTGATATGTTCGGCAGAGCTTTGTTCATCGCTATGCTTCCAACTTTGCTAACAGATACCAAGGGAACAATGGGCAATGCAAGCAGTGAGGAAGCTGGCGGCAAGTTGAGACGTTTGTGCGTTTGGAGGGCTGCTTGGAGGAGGCAAGGAGGATTCTTCCGACTTCGCTTGAACACGCCAATTTGAGCAATGCGTCAGTTTTGATCGAAAGATAGAGAGAGCTTCATACTTTCAATATCGAACACTGCCAGTGACAGCAACCCTGTAGATTGAGAAAGCATCTCTCCCGTCGAGAGCGTCCTGAGAAGCTCGCAGTCACTCCCTTGAAGCGAGTGTTTGCAGCCATTGATAACGATCGTCGTCATCGCCGCCTGCAGCGTCGTTTCACCCCAGGCAACGACCTCCACGTGATCCAATCCCACTGCTTTTACCAAGTGTTGATTGCAACAGCGCGCACAGACAGCTTCGTACTATATATACCCCTCTCCCCGCCCTCAAATTCCTCTTTCTTTCCTCTTCAGCGCGCAAATCTCAACAGTTCCCAGTCTGACTCGCTCACATGCAGGCAGGCTATGGGCACATGTGGAGCTGCCGCTTCCTACTTTTTTGAACTCGATCATCGGCCGCTGGGTCTTCCTATGTCGAAGGTCACCGTGTCGCTGGTATTGCACTGCCTCCAGCTGATGCGACCACTTTTTCATCTGTCCTTTGCCTTTGGCGGAGTCCAGGAGAAGAGTCTCCTTTGCCATCATCTCACTTGGTTCCTCTTTGCCCTTTGTCGTTGGTCTCCTTCGTTCTTGTGCTCTTTGAATCACGTCGTCGGACAGAATGTGGCGACAAGATTTGGGCCAGCGACGGGGTGCTGTGGTCTGGAGACAATCCTACGTAGGCTGTAACAGTTGCAACAACAGCCTTGCATCCAAGATCCGGAGAGAATTTCATCACTTCGGATACGATACAGTCTGCACTACCAGGACTGTTCCGTCGAAGCATAGGCTTCTTACGCTCTTGTCTTGCGTCGACGCCTCATTACTCCGGCGCGCTCGTCGGCGGTGTCCTGCAGAGTATTCACTAACAACGCGAATTTCTTCAGACATGAGTGCACTCCAGCAAGGGTCACCGCAGGATCTGCTACACTTTTCTTCGACTATTCATACCACTCCCGCCGTGCTGAGCTGCCCATTTGAACGGCGCTCGGTCTGAATATGAAAGCTCTCAGCTTCACGTTCCGTACGAATACGCACATGCTCAGCCAAACCATTATTCCTACCTGTCACGATTACTTGTCGACGACCTTCTGGAAAGACACCGCCCTTGCTTAATTCTGAGCAAACTTCACTTCACCACGATTGATGTACGACCCACAAGCTACCTCCGCGGCGAGCAACGAGCGACAGAGCCGCAGCGCCGAGATATCATTCGTTTTCGACAGAGCAAGAAACATGGAGTCGTTGCGAAGACCATACAGCGGACAGGCAAGATTTCCACATACTTGAACCTCCAAGACATCCACGATGGACATTATGATCTTGCTTCCAGAATCATGGCGCCAGCAGAAGCACAAGCCTGGCAGACTCGAAATTCCCGAGCGCCGCGCGATTCGCTGAGAGTCGATATCAGCAGAAGGATCGTTGGAGGGCAGAGAATGAGCATACCGAGCAAGACTGGATGATTTATCTCGGCACCCTCAAGCAACATACATCGTGCGGAAGAATCAGAGAAGTCGAGAATACCTGAGCTCCGTTCGTCTCACGACCCAGTCCGCCGTTGAGAGCGAGTCAGACGTCAATACGCCAGTCAACTGCTTGTAAAAGTGTTCTTTGTCAAAGACCTCACGGTAGCGCAAACATCACTCCGGATGCATTCGTTTTGCTCTGCAAACAAAGAATGGAAATTCTCGAAGCTTGCCGTTGCTACTTCGCATTGCATACCTCCACTCACAGCACGCCAGTCATTTCAACCACAATCTCAGCATGGCGGATAAAAGGCGTCGCGGAGTTTCGGATGACCCAGATGCGCCTCTCAAGGCGCAAAGAAAGAAAAGACGAGAGGATAAGGCAGCCGCCAAAGCTCGCTTAGCCAACGCTGCTAACCAGAACAACGAATCCGCCGAGCAATCTGCAAGATCTCAAGCAGGTCAGCCTGTGCTCGACGCAGTCGATCAGCCTTCTGAGAGCGGAGCAGCGCAAGCCGAACCAGTAGCACCTCCACCCGCCCCGACTGGAGGATTCACCGCGATCAATGCGACTGGAGGAGGACCACAAATGTTCCATTTCCAAGGAAACCTAAATCGCGACCCGCCCGGAAATAATACTGCAGAAACCGGTCATTATGTGCCTGAGGGTGCTCAAGGGATTGCACAGTATGGTGATCGGGCAGAAGATGGCGGAGAACCGTCGGAACCGGAAAAGGCAGAGGCGAGCGATTTCGAACACAATGCTGGCACGGTCAACGATCGATTCGGCAATAAGATGAACAACCCTTTATTTGCGACTTTCATCAAGACAGACATTCTGCCCAAGCGGACGCATCGACACTTCGAGGAGTATCTCAAGACGATTCCTCTCGATGACCAGCTGGAGGACTCGATCTGGTATGTCAAGCAGATGATGCAAGACCGAGGAGTTGGCAAAAATTGGGAATATACCTTACCAATTGCGTTTTATCACGACGATCAAAATGAAAGATTCGACACGCCTTGGGTCATAGAAGGCCGAGAGGAGCCCAATGATTCCGACGCGACTCGGTTTTCATGGCTGGTAACGGCGAAAGCGTTATACAGGATTGCGTCGAAGCCAGATACCGATCTCGACATTCAGCAGGCACACGAATTTGCCGCGATCTACGCAGAGGCTGGGCGGCTCACTCGCGGCGGAGACATGCTTGTATGCCCCAACGTTGACTGGACTAGGGAACCGGTGGACTTTCCGGCTCTGCTTCAAGATTCCAGGAATCTACTACAGCAACATGTGAAAGCGGCTTGGCGAAAGGCTTTTGCCACTGCGAAGGAAGAGCTAGGCGTGAAGGCGGAAGTCGAACTACAGGCTAGCTACAAGCAGATGCGCCTAGAGAAGGAATTGGACGGACTGAAATGGGAAACGCCGGACAAGTACCTCTGGGAAGTGAGATGGAGGAATGCTCGAAAGTTATTCGAGTCGCGCGGTCCCGCTGAGGCCGATCAGTTGATGTTCGATTCTTCCTTGCAAAGGATGTGGAACGACTCGCAGAGGTCTGCCAGATATCACTCTCCGCCCGTCATGCGTCCCGAAACGTCCTGCTCCCAGTACTGCTCGGATTTGTTGACTTTCCATCTTGAATGTCAGAGGTCGTGCATGGAGGCGTATGAGGCAGCAATTGCCACCGCACAAGCCGAAGTGGACGAGGAAGAGCAAGATGCTATTGAAGCCAGCGAGGCCGTTGACGTCGAACAGGCGGACTCGAAGATTCGGAACGGACCATCGCCGGCCAAGGCCCTTGCGGATCTACAGGAACAACATGCTCGGCTGATGGTGGATGTGGAACATGCAGGCTGGGGATGGTACCCGGAGGATGAGGGATTACTTCGAGGATCATTCAATGATCTGTGGCATCGGCATAACTATTGTCTTCAACGCCATGGCATTGATTTCGAGCGTGTACTCCACCTGTGGAACTCAATGAGAGGCTTCAATAAGCCAGCGTTCCCTCCCGAATGGAGGGAGGGAATTTCTGCCGAAGACTATGTCACAAATGCGATAGTCCCTGCGGTACATAATGCGTGTCTTGCTCAGTGGGACGCAGAGATCATCGAGTTGCGAAAATCGATTGAGCAGGGGACTGACGATCAAGCCACACGCTACGAGACAGCAAAAGGGGAGATGGAACGCTTCGTCGCAAGCTTAAACATCAAGGCATACGGTCCCGGGCTTCTTTCTTTCCATCTTGACTGGAAAGCCGCCATGGATGTCTTTGCTCCAGACACAATCTCAACGGACCTGAAGCTTCGTTTCCAGGACATCTTTGAGCAAGCCAAGAGAATCTACACTGAACAAGACATACACCTGAAGCCACATCAAATTCAAGACCAGCAATCGGAACAGGACTTCCTGTTTGAGCTCGCCGATGTGATTGACGAGCAGATAAAGGAACAAGCGGAGAACGACGAGCCAGAGCCTGACAAGCCGACTCGCGCTAAGCAACTGGGGTTCGGCGGTGAACGTTCAGGTCAGACTGGAAGTTGGCGATTTCTCGGTACAGCTGGTCAGGGAGCTTTTGGTCACGCCGGTATTTGGGGCCGGACTGACGCACTTGGAACGGTGGTGGAGAAAATCGTTTTGAAAGAGACCTACAGCGCAGCGGCCAAGGGTTTGTCTTGGGACGCTTCCTGGCTGTGGGATGGAGAACCCGGCACAACCCCTTTCGAATTTTTAATCATCGAAAAGCTTGGGCGTCTACCCGATGCGCACAGTATCGTCAGGGTCAGAGCATTCGCTATCCACGATACTTTGAAGATGTATCGAATCTACATGGAGTATTGCCCGCATGGGACTCTGAACCAGCTTCTGGTCCAACACCGCGCTGTCAAGACTGGTAACCTTGATGCCGACGGAATGCTCGTTGAAAGGTAGGACATCCGTGTTACCACAACGGGTTGGTGTAGACTGACAGATCTCAGCAACATCCCTGCTCGTGCTTTATGGGCAATCTTCGAAGCACTGATCGCCGCAATCCATCTTCTCCACGTCGGACCTCTGCCGGGGACTCATACAGGCGCTTTTGACGCCAGAGAAGTACTTCACCGCGATTTGAAGCCGGAGAATGGTACTTTACCCATTGACCCCATGGATGCCGTGGCGCTAACGACACTAGTGTTCCTGGGCGCACCCAACGAAACTGGAGCCTGGCCGGGATTGCCTTCAATTAAGGTACACTGCCTTGTTGCAACTTCCTTCGAACTGTCGATCCTTGCGTTTGCTGACAGTCTCCAATAGCTCGGAGACTTCGGTTTGTCGGTCTCTATGGACCATGATCAGGCCCAGGTGAAGGGCGTGGGAACGATAGGGTTCAAGGCCCCGGTAAACCACAACTTCCGTTATAGACCACCACGATACAAGCTCTGACCACTCACAGGAAACTCTTGTCGGGTCTCGGGCGCGGATCACAACGAAGAGCGACGTGTGGGTGTTAGGACGCATTATGGTGACATTGATGAACCTGGACGACACCCGAACCATCCTGGACCATGGACTCGACGACATTCCAGAGATACCTTCATTCAATCCCGGAGTTGAGGAATACTACCCACCAGCTTTGAGCGCCATGGTGAGACATTGCTTGGCGAGACTTCCAGATGATAGGCCGAGCACGGGGGAGCTGTGGAAGCAAGTCCAGCTGCAGGTTGCGACTGGGAAAGGGCTGATGGGGAAGGCGATGAGGAATCTGGACGAGGTTCCGGGGGAGATGCTCCTTTTCCAACCCGAGAAATACCTTTCTTTGGCGGCGTTAGTGTAAAGGCAAATGGTTGAGACCTTTCTCAGAATAAAGGACTCCGATATTGAGACTTGCTTTGCGACCTGAACGACCTTGCTTTGCCGTTGTATACTGACTTCTATACTATACTATTTCGGAGCCAGCTACGAATCTCGACGATCCCGAGATCTCTGAAGTCTACGAACAAAGGTCACCATTGTTCTCTGATGATAATCCTCTTAACGCCGGATGCAGACAAGGAAACAAAGCGAAAGATGTTCGAAACAGTAACTATGTCCATCCGAGGATGAACACAGGATTCAGTTCCTCCATTCCTCTAGCCGAAGCAGCCCGATACCTCGATATGCTACCCACGGGCGCTTCAAGACAGTCTCGCCGTAAAGCTGGAGCCCCGCCGCAGTTTACCGCCAGGGACGACATACAGAAACTCCGTCCTGCGAGAAAAGTACGACGAGCGCCAGCGGTACCACAACCAGTGCCAGTAGCACCGCAACCCGCGCCGCAACCCGCACCGCAGCCCGCGCAAGTGGCACCACAACTAGTGGCGGGAGTACAAGCGCAAGGGAACGAAGGCGATGTTGACGGCGAAGTCAATGATGGTGAAGACGATGACATTGCAACACAGACCGGCGCGGCAGAGGAGGGTAGGGAAGGCAATGTGGAGAGCCATCAGCCGGATGAGTTTCAAAATCGTCTCGAAGAACGTCGAGCTGGCAAACCCGCTGCAGTCGGAGACAACAGGGTCGACGAAGATCGCGAGCGTACTGATGCAGAACATGGAAGCGCAGCACCCGCCGACATCGCTGCACAGGCAAAGCAAGGGAAAAGGAAAGATAGATCGAGTGAAGGTACACCGAACGACGATGCGCCAAGCCCTACAAAGCGGATCAGATCGGGTTCCAAGTCTTCCGGGGAGCTGAACGATAGCAACGAGATCAATCAGCAGGCTGCAGATCAGACGCCCGAGCAGGTTCAGTTGACTGCGCACCTAGCCGATCACCGAAGACAATTCGAATCGCTAGGCCCTCGACCAAACATCCTTGGCTGGTACACCGACCTCATACGACTTGCAAGGGAGGCACTCAAAGTTACAGGCGATGACCTGGATTTCGGACCAATGACGGGAACCTGCGCCGAATATTGTGCCATGTTATCGAATGAGTTATACAACATTCGTAGGACCGCCGATCCAAAGATATACGACGCTTGGGACGTCGAGAGTGCCAACCTCCGTGATAAATCGGCGTTGAAAGAATTGCAGAAGCGTTTCGACATTATGGACAGCCGTGTCAGAGCTGGCAAGTGGCCTTATGGGCCAGATGATCCACAAGCTCGGCAAGACGATCAATATTTTGCGTCCGCAATCGGGTTCGATGCAGTGAGAGCAGGCCAGCAACCGGAAGAGAAATGGCGACAGGTCTCATGCGTCGGCGCAGGCGCCCAAGCCACGGCCAACCTCTGGGAGTGCGAAGACGGAGCAGGAAATGTCGTCAAGCGCACAGTCATCAAAGAGTCTAGAGGAGACGGCTGGAACAATGAGGTTAATTGGGAAGGAGGATTCTACAACCGCTTCCCAAAAGAAGCCGCGCTTACAATGTACCTGGGCACACTTTCGGATTCATTCAACATCATCAAGACATTCGGCTACGCTACGTACGATACCCGGCGAATCTTCCGAATCTATATGGAGTGGTGTCCCCACGGAACACTCGAAGTCATGTTGAAGAAACACAGCGAAAAGGTTGGCCGATTAAATGAGGATGGCAACTTGATTGAGCCGTAAGTGCGGTCCTGTCTATCATTTCACCGCGATCACTGACCATCCAAGGGAGATTCCCGTCCGGGTCGTTTGGTCGATCTTTGAGGGACTGATAACGGCGCTGTGTTTGATGCGGCACGGTGCAAACCCGCTGCAGAACCAGAATCCAAACCCCAGACGGCTTACACACTTGGACATCAAACCAGCAAACAGTGCGTAATGCTTTCACGTCTCACAGCTGTTCTGTTCGCTGATACATATGTCTCCGCAGTTTTCCTCTCCGCCCCCGATGAAGACTTCTGGAAAGGCATCCCAGTGATCAAGCTTGGTGACTTTGGTGTTGCTTGCGACGAGGTGGATGCTCAAAAGGGGCTCGGTACTCTTCCATGGCAAGCACCTGTAAGCAGCTCTGATGGTGTATCGAGTTGCAGTACTGACCTTGTGCAGGAGCAGCGCGGCCACACTTCAGATCCATACTCGCCCAATCTGATCACGACCGCTTCGGACTTGTGGGCTGTGGGCCGGCTCATATACTGTCTCATGACCTTGGACGAGGGAGATGTGCTGACAGAGCAGAACTTGGATGACGAGGAAGAGTTTCCCTTTATGGCGGAGGATATACCGGACATCTATCCGGATGCGCTGATTGATCTTGTGGAATCGTGTCTCCGGAACGAGGCTGAAAAACGGCCGGCAGTCGATGAACTATGGACCGAGATTCGAAAGCATACCGCTGACCCTGGACAGAGCGTGCGAGGAATGCCGATGAATCTGAGACCATCGAGTGCAGACGAAATGATTCTTTTCGATAGTGGAGAACCGAAGTTCGATGAAGTAGAGGTCGAGGCTGAAGATCTTTACGCTACTTAAGTCGCGTTGACCGCAGAGCACCTTCAGTATGTCAGCGCACGATTTGGGCGCCGGCCTAATTTATAGCTATCATTCACCAGCTTTTGCCAGTATGGAATGATTGTGCCTATTATACGGGCATTGTGAGTCCGCACCACTACCTCTCTCACGTGCCTTTCCCTTCTCCGAGCAAACGAAGACCCATGGCCGAATCCGGTGACAATGGCACAAATGCGTCGTTCCGAAGTGGTCGAACAAAGAACACATTTTCTGCAAGCTTCAACATTCCAGCAAAGCCTCAGCACGTTCCTCTACTTGCAGCAAACATTCATCAGCAAGGCACTGGCAAGAAGATCAAATCATGGCCAGATCGCAGCAATCTGGTAGTACTGGATCACGAAGATCGGCTCGAATCAAAGCGCTGGGTAATTCGAAACCGGCGAACGCCAAAGCTCCAAAGCGCAAGATCGGTGAATTGGACGTTGTGGCCGAAGAAAACGAGGATGAGGATGGCAATGACGGAGATCAGAACTCGGGGGGAGAACCGGCCAGGAAGAAAGCAAAGGACAAGGGAGACTCACCGCAAGGGAGGTCCGATCAACCAGCACCAAAATCGCAAGGTCGTCCCAATGAGGGTGGCGATAGCACGGGCCGACGTGGCACTCCTGATCAAGTCGAGGCCGGCGCTTCAGGCTCAGCAAATGAAGGTGGCGAGGAGAACGCTGGAATTGATGAGACTGAGAAAGAACCACCCAAGATGAGCGCCACAAACCTGAAACTGAACTTGGACTTCATCCGCAATCTTGTGCTTCCTGGTCACGTCGACGAAGTTCCCGTGGGGTTGGAAAGACAGATGGTATGTGTCTCGGCGATGAACGAACAGGACATGAGAAAGGCTACGAAGATCTTGCAGGAGCTTGTTGTAGAATATGGCACCAGAACACTGCTGTGGAGTTTGCGTGTCTGGCCGATCGAAGCCTACATGAACGTCCCGATCCATTTTGATGGACGATGGGATGTGTTTGAAGACGATGCGATTGTAAATCTCCACGATAATTGGCGGGACACATGTGTTGAAGCCCAGCGCACGAACGCCACCCGGAGACAGATTGAAGAATTTGTGGACGGCTATCGCAAAGCCAAGTTCTTGCTCAAGCTTGGAGTAGAGGTCGAGAAGGATGAAAATGATGACGACGAGCCGCCGAACGAGCCGGACCAGAATCAGACTCAGCGCCCAAGCTTCATCAGCGGGCGTGCAAGAGCGGTCACGGCTCAAATGAAGCACTTCCGCGAACAACGAGCAGAGAAGGTGAGCGAATTCCGTGCAGCATGTGGAGACGAAGCTGCCGACGAACTTGAAGCGCTCTGTGGCCGTGTCTTCGCGGACTGGAAACAGAAAGGGTACCCCGGAAACATCGATTATCGCAAAGTTTCGTGCCACTTCCGGTGGGAACGCATGAGACGGCGGTTCAACTCATGGAGTCCGACCGAAGTCGAGCGGACAGCGTTCGAAGGTATCTATGCTGAGGTTAGAGAGTACATTCGACGCTACGACGAGTTTATCTATCCACCGGACGACCAACAATTATCGTGCCAGGCTTTTGTGTGGGTGATGTGGCCCAAGCTGGACGACTGGCGCAAGGATTGCGTCAAGGACACGAAAAGGCTGTGGTCAGAGGCTTTGAAAGCTGTCCCAGGCAAAGAGGGGAATGACTTGTACCTCGACTACAATCAGGCTATGCGTCATCTCGAGCTTGGGGGCTGGCCTATGAGCGAGAGTTGTGTCAAGACCCAGAGGATGATGGTCCGACACAAATGGCGAGATCTGGAGGCTGCGGTGGACGCCGATGATATGGTTTCAGGAGCCTTGGTGAAGGAGCTAGGCAACGAAGCAAGGGAGCTCATTGACAAGTTCGTGTTCATCGTACCACCGGACAAAGACAATGCAGTGGCTTGGCAATCGTTCATAGACGACACATTGCGCCCGTTCGTCCGTGCGAAAAATCTTCCGTACTGGGGAAAGCTGTGGGACACCACACTCGGCAGACAGCACAACCCCGACGATGCCAAATTGCTTCAAGAAATGAGAGCTGATATGGAAATCAAGCTTTCCGGGCCGGATCCGCCTTTACCGTATGGCCCAAGCATGGCGCAGTACATCCGTGACTGGTCCGAAGTTGTGGACAGAGCGGAACAAGAGGCCGACCGTGTCACCGAGGCCCGTATCAAGGATCTTCAGACTCGCACGATGGTGTGTCGCGATGTATGCGGCGTTCTCATAAGCCCACTGCTATGGCCGGAAGAGACAAATCCTGAGCAGTACTGTTCCAATCTGTCCGCGGATATCAAATATCAATTGCAAGTGAGATGGCAGCAGCATTGGCTGGAGTGGAAGACCTTGAGAGAAATTCCTGACGAGGAATACCACGAAAAGAGCAATGCAATGGCGGAAGCTGTTCGCAATGGACAAGAGTACTGGCCACCTGAAAGCCCTGCAGCAGAAATAAATCGAGGAAAAGAGCAGGCCGGGGCATTGGGCGTTCGGCACCTGGATCGCAGTGGACTGGAAGGCAGCTGGAATTTCAGCGGCACCTTGGGAAGCGGCTCGTATGGGCACGTCGGGTACTGGACCAAAAACGTCGGTCACGACCGGCGAATCGTGGACAGGATTGCTGTCAAGGAGTCGTACCTGAGACAGGCCTGGAACAACCCAGTGTACTGGATTGGCGAGCCTGGCCACCGCAAGCCAAAGGAGTTCTACTATGCGCGGGAACTGGCCGACATGCCGGAGTCAAAGAACGTCGTCGAGCCGAGATCGTATGCCATCTACGAGACTTTGAGGATGCATCGAATATACATGGAGTTCTGTGAGCATGGTACCATGAGTCAGATGATCAACAACTACATCGCTCACGACGCCGTGGTTGACGAGGATGGAAACTCGATAATAGGGTAAGTTTGGCTCGTCGGATTGGCAAGCAAGACCCACTAACGTTGCCGACTTTCTCAGCACCATCCCGGTTCGTCTGCTATGGTCAGTTTTCGAATCTCTCGCATCCGTGCTATGCTTGATGAAGAGCGGAACTCTGCCGGATGCCCCGCGCGCCCGACAACTCAAGTACCCTGGCATGATCCACCGTGACCTCAAACCAGACAACAGTACGTTCCGAGAGCGATGTGCTTCTTCTCCAGCTCACTAACCCTGCTTGTAGTCTTTCTATCCCCTCCATGCACCGATGCCTGGGGCGGAATTCCAACGTTCAAAATTGGAGACTTTGGGTTCGTGGTCAGTGACGCTGATGACGACCTCGCCAACATGCGAAGGACCGGGACGCCGGGCTTCTTGCCACCAGTAAGTATATCGACATTGGATGTTTGGAAATTTGGTCTAAACGAAGTGTAGGAAGAAGGGACCAGCTCCGCCGGCGACGTCTGGAGAACGGGGAAGATCATGCTCGACCTCATGAATCGACAATCTTGGCACCGGGAACGTGATGAAAACTGGGATCTAAAGTCGAGGGTCCTCGATGACTACGCCGGCAATAGGTTTCCACCATCTTTGCGAGATCTGGTGTCGCAGTGTCTCGACGCGTCACCGGTCTACCGGCTCAATTGCGAGGATCTCTGGACTAGAATCCACGCCGAAGTTGCCACCGGCCGCGGACTCACGGGCAAACCGCTGCGAGACATGAAGTTGGATCTGGCTGACCAAGAGGTGATTAAGATTCAGAGGAATGCGCTCGACAGGTTCGTGTAGAAGTAGATTTTGTCAGCATTCACGTACCTTCAAGACCCGGCATATAAGACGAGCGCTGATTGGCGCAAGTCAACTTTGCCTTGCCTTTTCTGGTAATTTTGAAAAGCATCGTTCCTTGGTAGCTGCTCGGCCAAGCATACCTGCGGAAGGGACGCACGCCTTTACTTGAACTGAAAGAAGCGTCGGCGTACATTATTCCTAACAGATCAGAACAGGCCTTCCTTCTTTCTGCCGATGTTGACCTCAGCCTCGCCTATTGCCGTTCGTTCGCTGCGACGAGGTTTCTCTTGCCTTACTTCATCTCGCTATTCCTTGTTCATTTCATGTGCTGCCTTCCATCTACGTTCGACAGTAGACCGGAGACAAGAACAGCGCAGGTTCAATTCAAGTTTCGACCAATACACTCGAATGTAGCCGCGCCACGAAGAATCGTGCCAAATCACGCCTGTCATGTCGACTCAATCCCGACTCTTCTTCCTCTTCAAACTATCCCTCACAGCCCGAAACAATCCCTTCTCTTTCTTCCCAATCTTCCCCTCCCTCGTAGCCGGCCTTTCATCCAAGCGCTTACCCGCAGAGGTTCGTTCGGCTCCACTTTTACGTCCTGTACCCGGCGACTGCTCTCTCGTCGTGCGGCCATCATTCTGCTCTGCCCGACTTTGCTGCTTCCCATTTGTCTCGGACTTCTCGCCAGCATTCGCAGTCGTTTTCATAATACCTGCCGCAGCTCCACTTTCCGCTGGCTCCTCTCCATTGACAGTAGACTCCTTCCTCTCCTGACTCCCATTTCCAAATTTAGGAGATTGATCACTGACTATATCCCAAGACCCAGTACGAGAAGACACCGTAGCCGTCGACCCACTCTTTCCTCCCTCGCTCGGCGGTTCAGATGCCTTCTCTGCGCTCTCGGCATTGCCAATAGCCGCACTATTCGATGCTGCCAGGTCCTGGTCGGTGATGGAAGGAGCTCGGGAGTCGATGTTTCCCGCCTGACCCGTCAATGCATGCGAGGGACTGAATGTGGCCGCAGCGTCAGGATTCTTTGCGGTCGAGACAGGGCCGTTAGCCGCTGTGCCAACGTTGCCGCCCACATCATCGTCCGTAATCGAAGGAGTCCTGGAGTCAATATTCCTGGCTTGCGCCGCCAGCGTCCAAGTCGCTTGGAAATCAGCCACAGCTCTTTGCGTGGTCGCAGTGACTGCGCCAGCAGCGTCTTCTGGATTCCGATATGTCGCTGGCAATGGGCGATGTGGCACTTCACCTCCTTGCACCGTACTCTCGTGGGCAGCAGTATGCGCAGCTCCCTTGGTCGACGACTCCGCATTGCGGAACAAGGTCGCAAAGGGCCGTGGCGGCAGTCCATCTTGCCGAGCAGGCTCTGCGTGTCGATAAGGAGTCGAGAAAGCACGATGCGGCTGCTCGTTCGAATCTTTGCTTGCGACCCGATCTTCACCCGAAGTCGTGGTTCCTCCCGCCTTCTCCACGAATTCCGGGTTTCGATACGAAGTCGAGAACGCACGATGCGGTTGCTCGTTCGACTCCGTGCTTGCGTCCTCGTGACCGTTCAAAGTCGTAGATTCCTTCGCCTTCTCCACAAACTCCGGATTGCGATACCCCACCGGAAACGGTCGATGCGCTTCACTTCTCACCTCTTCACTCCCCTTCAAATCCTGCTCAACAATGTCCGCATTCCGATGTGTAACCGCAAAAGCTCGATGCGGCGTATTCCCCTCCTCGTCTTCACCTCCATCCGGGCCGGGGACCAGTCCCGCCGAACTCTGCTTCGTCGTACCGAGTGCAGAAGTCGCTTGCGCTTGTGGAGGAAAAATGGCCTCACCGCCTGGATTCCTATACTCCGCCGCAAAGGGACGATGAGGCTCATTCGCTGATTCCTTCTCAGCAGAGTGCGAGAGGTGCTGGCCACCAGACGTATCTGGATTGCGGTAGGAGGTTGGGAATGGCCGATGTGGTTCATTCGCCGCAGTCTTGCCAGCAGAAAGCGACATGTGCTGGCCAGAAGTGTCGGGATTGCGATAGGTGCTTGAGAATGGTCGATGAGGTTCATTATTCGCCGCATTCTTCCCAGCAGAAAGCGACATGTGCTGGCCAGAAGTGTCGGGATTGCGATAGCAAGTCGAGAATGGTCGATGAGCTTCATTTGTCGCTTGTGGTGTGGAACGGGAGCTGCTATAGGCGGGCGAGGACTTCGAAGTGGAGGATGGGAGGAGGGAGACGAAGGGCTTCGCCTTTGCCTTGGTATCCGCGGCGGCGGTGGTGGGTGTAGAGCGAGCAGGCGAAGACGTATTGGCGATGAGGTTGGCAGAAGTGGTATGCCAAGGAAGATCTTTTGAAAAACTAGGTATCACCCAAACGAATTAACATTCCAAATCCCAACGCCCACAGCAGCAGGACCAGAAGTCGCAGCAAGGAGATCCTCTCACCTACTTCTTCGCCTTGTACACGTCTCCCGTCCTCCTAACCTCATCCGCCTCATCCTTGCCCCTTCCCTGCTTCTCCAACTCCCTCACAAGCGGCAGCACCTCTTTTCCAAAGTGCTCAATCTCACTCTCATAATGCAAGAAAGCCGTCAACAAAATGCTCACGCCCAGACTCTTCAACAGCACAATCCTCTCCGCAATCTGCTCCTTCGTCCCAATCAGCTTCGTCTTGAATCCATCATTGTACTGCACCAGATCCTCAAACTTGCTATTCGCCCACATCCCACTCTTATTCCCCGTCGAAGATCCCGCGTTTTGGGCTTGTTGTCGGAACCCCTCCACCGCCTCCGCGTCCGCTTTGCCTTGAATCTCCTGCAACACGCGGATGGCTTCCTCCTCCGTGTCGCGACAGATGACGAAAGCGTTGAGCGCGAAGCCGACTTGTCCCTCGCGATTGTGTTTTTTCGCGCGCTCTTTGACGTCGCCGATTTGCGCTTGGAAGCCCTCGAGCGTGTTGCCGTTCATGAAGTAGTAGTCGGAGACGGAGCCGGCGTTTTCTTTGGCGTCGTCCGAGTTGCCGCCCTGGAAGATTTCCGGGTAAGGGCGGCCGGGGAGGTTGAGCGGTTTGGGGTTGAGGGGATAGTCGTGGAATTGGTAGAAGTCGCCCTTGAAGGAGAATTTGTCTTCCGTCCAGATGCCCTTGAGACATTGGATGAATTCTTTGGAGCGTCGGTAGCGTTCGGCGTGGTCGAGCCACCATTGGCCGATGGAGGTGAACTGGAATAGAGGTTAGCAGGGGACGAATTGAAGTGAGGAGAGCGATGGACATACCTCGAGCTTGAACCAACCGGAAACGACGTTCACACAGACACGCCCGTCGGTGTAGTTATCAATACTGGCCACCTGCTTAGCCGCAACAGCAGGATTCCATGGTCCGGGCAACAATGCCACAATCAACTTCAGTCTCTCGGTGTGCATCAACAACGCCTGCGAGAAAGTCACAGGTTCATGCTGGTTGTCCGCACCGTACCCAGCCATGAATCGAATCTGCGACAACGCATACTCAAAGCCAACTCTTTCCGCAGTCTTTGCATACTTGATGTTCGACTTCAAATCCCAGTGCGTGTTCTGCTTGATTTTGCTGATGACCAGTCCGCCAGAAACGTTGGGCACCCAGTAAGCGAAGCGGATGCGATCGGGGTCCGAGTTGACGGAGTCGGCGTAGCTGAGGTCTGAGCTTGCAACGTCGGTCGCGGCGCCGATACCGTTTGGCAGGATACCGTTCGAGGGCGAGGGAGCTTCGGACTTGTTCTCGTGGTCGATGGCGACGACAATGCGCTTGCCGCCGATCTTACCAGTACGCATACGGTCGAGCGCATCGTTGACGCCGGACAGACCGCCTTGTGCGACTTCGACCTCTGGGAGTTTCAAGCTGTGACGAATGAGGAGATCCTCAAGCCAAGTGGAAATGGCCTCTCCAACACCGGGAGCTTCGTGGAAGATCTTTATGGGGACCTTGTGGTGGACGACGTTGCGGCCAACAGATTTGGGGAGGCCAGTCAAGCCGAGGAGGTGGGACTTCAGACCGCTGGTGTTGGTGGTGAGAGCTTCTTGAAGTGACGTTGCCGATTCCTTGCCATTGCAGTCGACACCGAAGCGGAGCTTGCCACCAGTGACAGCTCTGAGAATCTCAATCGCACGCTTGTCGTCGTACTTGTCCACGAGGAAGTCGGCTCCCAGCTCAGTGAGACGTCCGCCTCCACGCGCGATGTCGGCAATGCAAGCCACCTTCAAGCCAGCAAGCTTGGCGAGTTGAAGAGCGATCTGGCCAGTCGTGCTGTTCGCTCCCCAAATAGCGAGCCACTCGCCAGGTTGTGGGCGCTCAGAGTCTTCAATACCCGAGAAGATCTCATCGCGGATATCCTCAGGCACATCGTTCTGCCGCAGCTGACGGACCAACTTGACAAGATCCGGCCCGCGAGGAGCACCGCTGATGCTGGAAAAGTCCAGACCAAAGCTGATACCCAATGCCACCGTAGCAGCCACCCACGCCACGCCCAGCGCAGCGCCCTCCTTGACGCTGACGCCTTGGGGTATCCTCGTCACATTGTAGTCTGTGGTAACAACATACTCTTGATACGCCGCCTTCCTCACATCGCGGTAGTCGGTGGATGGGCCGAAGACGACGTCGCCTTGTTGAATGCGGGAGTTGGTGCGTGGAGCTCGGACGACAATGCCTGCAAAGTCGCGGCCGTTGACCCATGGGTAGCTGGGCTGGCTGAAGCCATAGTCGGCGCCCTTCCAGTCGACTGGGTTGAGGCCAATGGCGAGAACTTGGACGAGAATTTCTCGCTCGCCTTGTAGGTCAGGGATCTCTTTTGACTTTTCGAGCTTGTACTTTTGGCGAGGGCCATGGAGGAGGAGGAGGTCTTGTTGAGGAGCGTCGAGGCGGAGGAATTCGTCGTCTTGTGTGGAGGCATTGTAGCCGTTGCTGTGGCCGTTGGTGTACGGGGTGGAGTTCAGGCTGCCGTGACCAGACGAGTTGTAGCCGTTGCCATTGCCGTTTGGACTGGCGGCGCCGCTGAGAGTGTCAAAGCTGCGAGTTGGTGGTGTAGGCGCTTGTGATTTGGAGCGGCCGCACTCGTGGTCGGGTCTGAGGGAGATGAAAGGCGAGTTGCTGAGATGGGAAGGCATCTTTGCGGTGATTGAGGAGAGGAAGAGGGAGGAGAGGAAGAGGACGAGAGTAAAGGTAGCAAGATGGACAGGTTGAGGGCCGAGCAACCAGAACAGCAGCAGGGAGAGGACTGGGGGCATGCGGGTGAACAAGGGAGAGGCTCAGTAATGAGTGGAGTTGACTTGCAGTGTTGATTGGGTTATGAGAGGGAGAGACGGACGAGGATGTCGCTCGTACGTGCCTTTGCTCATCGGCCGTGTACATGACGGAATCGGCGGTAGAAAAGTGTATCCCATCCCACGCCGGAAAGTCTTGCTCTCTCTCACAAAAAAGTCCTACCTGTGCACAGCGAATGGCCGTGCCAATCGAGACATTTGGCCAGTTTCTCACCAATTGATCGACCAGTTCTGCCCCCGAGGTTGTCTGCTTGGAGAGGAATAGCCGGACAGCTGGAGCGCCGTAGTCGATGGCGTGCTTCGAAGCCCCGCCATCGCTATTGCCTCAACTCAAAGTCAAAAGCATGTGATCCGGCCAAGGCATTGGGTGATTCTTCTCCGATGTCTCCATCCATGCGAGTGTCGCCATTCTCCTGATATATGGTGTCGTCGACAGTTCCTTGCTGTAGTGTGCACGCGTGCATGCGATCGTTGCGATCGTTGGGCGCTCGCACCTGGTCACCGTTCGCATCTCACACCACGAGGGTTGTCCGCATCGACGCTCTTCTGCCTCGTCGCCCACGCCGTCCTACCCTGCCATGCTCCTACTACCGACAGCCCGTCTCACACTTCCGGCGCTCTGTACCCTGCCACGCTCCACGAGGAAGTCGAGGACATGGTCGGTCTGATCGGTCCGTCGTGTCGGAATCGGCGATGCGGTCTACGAGGTCGTTGGGAAGTCCATAGGGTAATGCTATGGTCAATCGAGGGCATGCTCAGGTACAGTAGAGGTGTTGTTCTGGCGATAGACGACGGCGAGGACGGTGAGATGTTCTCTGTCTCCTGATTTCAAGATCTCTCACACGCTCGGGCGCGTATTGCGACCTCACTTGGCTCCGGCTGGCCAAAAGTCGCACCCCGAAGCCAGAAATCGTGGTCTCCAGATGCAATCAACCTTGAGAACAATATAAAAGTATGTCGTCCCATCCATACGCACAGCGACCGATTCATTGGCAGGGCAAGCTGCATTCATATCATTATCGACAACCATCACACTCGCACATCAACTCCCTGGATCAAGGAGAACTCGTACGCACAGCTCCCTGCTCTATTGGTATGGCCAGTCTACTCATTTCGATATGCTTGCATAGCGAAACGACATTGCTTCTCACGGAAACGATTCAAGCTTATACGTACGGATTCCCATCGATCGGCATGGCCACTTGCATGCGCCTCAACTCCAGCCGAATGATACCGCAAATCCTCTCCCATACACGGAGAGTACTCGTACGCACAGCTCCTGCTCTATCGGTATGGTCAGTCTGCTCACTTCGATCTCGCTTGACCGGAGAACTAGAACCTGGAAAGCTGTTCGCGAAAGCGGTGTGAGTCTGTACGTACAGATGGTTGCACGGCGTGTGGTGGCCGAAAAGAAGACCACTTCGGCGAGAAACGGTTCGACTTGGTCCGCTCTCCTGCCATGGTACTCGATCGTCACCACCGTACATTGACCGGTCCTGCCGGTTCGTGCGATGTCGACGTGCAGCAGGGAGTTGATGGTAGCGCTTTTGCCACAGCGATTTTTGCCACTTACGCCTACCAAGGCTCGTCCAGACTCCTGTACAATGCCCTGGATAGATTTGACGTGATCCTGCACGACCTCATAGGAGCCTGAAAGCACAGTTGCATGAGATGGTCATGCACGCGTTTCGAGCCCTGGTTCAGGTCTTGTAATCTCGGGGCAAAGTGGACGACACGGGATGTGTCTGTCAGTCCTGGATTGTGCCTGACCTTGACCATGATTTCGGTGATCCTGCCGTCTCAGACACCGGTAAAGGCCGAATGGAATGTTTGCTTTCGGTTTGGTGTGTCGAGACTGGTGAGATGGTTAACAGGATGGTGGATGGCCGTCCTCACTGAGGTGTTGCGAACTGTTGTGTCGGCGGCTGTGCCGAGGGAGGCGGAGTGAACGGGTCGTCGGCGTCAAAGGACGGGTGTCTTTGGCGGCACCTTGGTCTTATTGGCTGTCGTTGGCGGAGTAGGATTGTCGGTCGCCGAGGACGAACGCTTCATGCCTCCCAAGACCACGCTGCCCAAGGAATCGTTTCTGTGGAACAACCGCGACTTGTACGTATGGATGTCCATCGATTAGCATGGCCTCTTTGCATTCGCCTAAAACTCTGCAGGACCTATACAACAAATCATCTCACTAATACAGCGGCAGCTTATACGGACGAACGAGCTGCCATTGGCATTATCGCCTCTGTCCACCACGATATACTTCCGAGACATGCGCACAAAGACCACACTTAGGCGACCGAACTCAACCCTGCGTGGTAATCTTCCTACCGGTCTGCAGTCAGTCAGTCTCCACAATGCAGCTGGAGACAGGTAGATCACAACGAATGGTCTTGCCATTGCCATGAGTATGCTAAGATGCTATAGGATGATATGAACTCCATAACGCTTGTCGAGGTCGGCGTCATCCAGTTCGGGCACATCGAGCCCACCAGGCTCGTGAATCCCATCAGACGCCTTGCCCTTCTTCGATCCCTGTGCCTTCTTGGGCGTCGACTGGATAGATGGAGAGTCCGTCGTCTTCTTCTTGGCCTTCTCACTGAGTCACTGGGAGGGACCCACTTTGGAATGAGCGCATCGGGGAGCATGTAGGCCCATATGCAGACGAGCCGATCGCTTCCAAGCCTCTTTCCACTCATCCTCGCCAGCCACGCCTGTTTGAGTCCGCTCGGATGCGCTCGATGTCCAGAGTGCATGGTGGAGACGGGCGTCGTAGCTGTGGGACCATTCAGCAGAGTATCTGGTATGGCTTCTGTTGATGTGAAAGCAGATCGCAAGGTGTTGCCATTCGCCAGGCGACCTCCCTGAAGGGTGTCGCCGGCATGGTGTGATAAGAAAACGAATCGCAAGGTGATGCCATTCGCCCTCAAGTGGCATGGTCTTCGAATCCAAAAAGAAAACAAGCAAAACTCTTCACCGGCTTCCATCTCCCTATCGCAGACGAGCACCTAGGTGAGCGTACACACAATTCATTGTCTCGCTCCAAGCAGTGGAGCTCATACGTACAGCTCATTTTCTACTGGTATCGTCTCTTCTATCCACCACGATATGCTACCGAGCCGGGTGCACAAACACCACACTCCAGCGAACGAACTCACCCCCTTGCGATGATGTATCGCAGACGAGCATCCGGGCGAGCCCACGCACGACTCGTCATCTCTCTTGAACGATTGGAGCTCATACGTACAGCACATGTCCTATCGGTATCGTCTCTTCTATTCACCACGGAACACTACCGAGCCAGGCGCACAAAAACCACACCCAGGCGAACGAATTCACCCTCGCAAAATGGTCTATCACAGACATCTACCTGGGTAATCTTTCACACAACTAATCATCTCACTGAAACAACCACATCACATACGTACAGCACACATTCTATTGGTATCGTCGCTATGCTACCCTAAAAAAACACCACCCACCAAACCCCACCCCAAAACGCCCCACTCAAGCGAACAGCGCTCCCCTCGCCGACTCACTCTCGCGACGGGAGTTGCCCAAGAACTGGGTCTCCACCGCCGTCGCGAGGTGAGCCTTGCTCAGCGCCTCCTTCTTGTACGCCGCGTAGATGGCGGCCAACTTCACCAGGGTCTTGATCTCCCGGCCGTTGATCGCCAACTCCGCCAGCTTGCGCACCTCGCTCGGCTTGAGAGCGTGCGGCTGGGTGCGGAGGAGGTGGTCCGCCGCTTCCGCCTCCGCGGAGATCGTGGTGCCGTTGGCGGCGGAGGGGGCGGCGGAGTTGGTGCGACACTTGTTGAGAGCGCGGGCGGAGCCGCGGGACTTGGCGGCGGTGGTGGGAGCCTTGGGAGGAGGGGAGAGGCGGGCGGCGGCTTGGGCGGCGTTGTGGGAGGTGAGGAAGTTGTTCCAGACGGAGAGGCGGGAGGCGGCGTCGAGGTCCTTGTACTCCAGCTGGATGTGGATGCGGGACTGGAAGGCTTGGTCGAACTGTGCAGTTTTTGGTCAGTATGTGTGCGGTATGGAGATGCCAGCTGTCTACTCACAGTCTCCACACGATTGGTGGTCAAGAACATGATGCCCTCATAGTACTCCATCACCCGCAGGAAGATGGTGACGAGCTTGTTGCGCTCGAGCTCGTGGAGGCTGCGCTTCTCGAGGAAGACGTCGGCTTCGTCCAGGAGGAGGATGGCATTCCAGCGGGTGCACATCTCGAGCACGTTGCGGAGCTTGTGGTCGACGGCGCTGGGGTCGGTGCCGAGATCGCCGGACGACATCACATACAGCGGGACTTGCATGCGCTCGGCCACGGACTCGGCGGTGAGAGTCTTGCCGACGCCGGGTGGACCTGCGAAAGAGTTGTCAGTACATGTGCTTCAGTGGAGGACTGAGGAGGAATACGCACCACACAACAGGAAGATGATGCCTTTGCCTTTGCCACGGATGACATCGTCGAAGTTGTGGTTCTGGCTGGAGGTGAAGCTCAAGACGAGGTCTTTCAGGTTGTCGGGAAGGATGAGGCTATCGAATGCGCCTTCACTGAAGCTGATGTCGGACACGGCGTTGACGAAGAAGGTCAGCCACATTTTCTCCTTCAGAGCGTAGCCGCGGATCTCCGGACCAAGCAGCATCTTTTGCTCGTCGGTGAGTGGAGGGAGGTCGCTGACATCTACGTCGTTGCCGAGAGAGCCATCGATGGGCATGTTGCCAGCGTCGTGGTTGTCGGAGAAGATGACGCTGCTGTATTTCGTGTGGAGATTCCTCATGTTGGTGTACTGGCGTTGGAACTTCTGCATTCGCTTCACCTGGCTGCTCTTGGACGCACCATAGTTGGCTTGCTGCTCAACCTCCTCGAGGAATGGATCGTTGCCCGCATCGGTAGTCGAATCCTTGAACGGAGAGACATGCACGGCGAGGTTCGGGTTGAACTTGTTGAACCCTCCGGCGTCGATGACCACACGGCCTTGGACGCTCATTTGGACCTTGTTTCCGTTGTGATCGAGTGTCCAGCCAACACCGCTGTATTGACAGAATGATGGGCTTGCGAAATCTTCCACACGACCTCCGCGCTCGATGAGGCTCTTTTGTAGTTGTTCTGAGTCCTCGTGGTACTGCAGTGGGTACGCAGGAAGCGCAGTGATGGGTTGTGTACCTTCAAACTCGGCAATCTTGAGGGTCAGTCGGTTCATGCCGAAGCGCTGTCCGTCGAAGTCGACGAAATTGGCCGTCACATACAAGTAATCGGCATTGGTCATTGGGTCTTTGCCGTACTTGCAGCTCTTCACATGCATTGCGCGGTCCTGACTGTCATGCTTTGTGTAGATGAGGGAGTTGGGCTCGAGGAGCGCCCAGAGGTGTTCGTAGGTGACGACGCCGTTGTCGTGCATGTCATTGATGGAGGCGAGGACGTCGCTGAATTCCTTGGTGAGCACATTGTCGAGGAGCTCGGCGTGCTCGATACGGGCGCAGTCGGAGGGCGAAGGGTCGCTGCGTTTGCTCTGTTCGACTTTGAGCTGGGTGATGGCGGTCTTCAGCTGACTCCAGCGGTGGATGAGAGGCTCAAAGCGGCCTTTGAACTCGAGGCGCTTGAGGGTGGTGGTGACGCCAGGATAGTCGGCGAGAATCTCGCCAAGCAACTCGCGGAGGTATGGGCTCTGGACGACGATGGAATGGAGCTCGAGCGTCTTCTGCGAGTCGAAGTAGGCTGGAAGTGTGTCAGTGGGAATCAGAAGACAGCTATTTCGTTTCCACATACCCTTTGTGCGCCTCAGGATCAGAGCCCACTTGGCGGAGTCTGCATCTTCTCCGGGGACTTCGAGGTCTTTGGGAAGTTCGGTGGTCCACTGGTAGCGACCATGAATGTCCTCGCTGCCACTGTAGAGTTGCTTGAGACCGAGGGTCTTGCCAACGTCTTCGGGATCGATGGGCATCACCGTCGGAGCTGCTGCGCTCTTGCCGGTGGCGTTGTCGGTGGTTGTGCTGCCGTTCTGCTGTGCGATGCTTGTGAATTTGGGAACAATGAGGCTGGCTAAGTTGTGCGAGTTCCAGCCGCTGTCGTCCATCATCGACTCGTTCGCACGTGCGGCAGCCATGTTGACGGAAATGGTTGCTGGATGATTTTGACAAAAGTGGAAGATGGGTTGTTGATGCAGATGCAGAAGTGAAGATTCGCCTGCAAGCTGAAGTGCACCGCTTTAGGCTGTGCATCTGCAGCTGCAGGGATTGGTTGCTCGGGACCTCCATATGCAGTGCGGCCTCGGGCAACAATCGATCGAGGCGGCCTCATTCACCCTTTGTGTCTCCTTCGGTAGGTATTTGATTGAGGAACGAACACGATAGAAGAGTGAAATACTGACGAATACAATAATGGCAACTTTGGAGGCACTCACGCTTCAACAGCAGGTTAATGATCATGACAACGCCAACGATCGATCGTCGCACAAGTTCCTCACGGGATACAGGTCATGACATCCATTGCATACCTTATCATGAGACAAAGCATCTGTGTCGTTGCAGGCAGATCGTTGCCATTGCCATGTTATCGCTGAACGTTCACAACTTTCGCCATATATGCACGCAGCACAACCGTCACAAACTCTGCCGAGATCTTCGACCGCAAGATCGTCACATATCGTGCACAACTCTCCAACTTGCCGACTCTCCCTTTCCCTTCACTAGTAAATGTCCAGACCATACAAAGTCCATGAGGAAGCCGCCACATTGTTCTCACCCTCTTGACGATGTCTCAAACGATGAGCCTTTTCCTTGATCAATGGTTCCAAGGGTCAATAACCCCTTGCTTCCGCTTCCGATAATCTACTCCAGTCAGATTGAGCATTGCATGCTCATGAGGAACTCCTTGCAACTCGAGAACATCATGACCGATCGAGAACCATCGGATTCCCAGTATTGGTTGGCGGACATCGTTAAGTGTTCGGATCGTCGACAGCATCAACAGCAATTCGTTTCTGGCAATTGTAGATTTGAATGAAGAACGCAGATCCCAGAGCTGGAAGAACGAATCCGTCATGTCTGAACGCCAGAAAGACTGCATCGTCGACGCATCCTAGACTTCGTAGCAGCAAGAAGCTCCGCTCAAGACGGTACGGATGAAACGGAGCGCTTGCTTGCTGGTATATTGTGTTGTGGTATGTATCCATGACTCTTCTTCGACGCCTCTTCCCCAGCCGCTGCTGTATTGCTTGCCCTGTTTCTTCTCCATGCTCTTGTGAATTGCTCTTATCCCTTGACCCCGTTCATCTCTTCTGTATTCGATCAGGCTCCGATACTCTGTGTTTCCTGCTCTTGTTCCTCGTCTCAGTGTCCTCACTCATATCTTTAAGACTCCCATGCTCTTTCTGCGCTGGGAAGACGCTATGGTTGTGCGATGGACCGATGTGCGTGCGGCGTAGCTCGTTGGGACGATGCGTTCGTTTTGTAAATGGGGAGGCCTTCGATGGATTGGTGGGCAGGTGGCGCGATTGTTCGGACGATGCGTTCTTCTCGTGGATGAGGAGATGGGAGGGTGATGGGGGTCGGAGCTTTGTAATTTGTGTTCGGCCGATCGATCGATCGATTGAATGGACCCAGGACGAAGCTGATTTGGAAGAAGGTGTAGAGGATTCGCCATGAAGGATCCCATGGGAAGATGAATACTGCTTGTGTGGATCTCGATCATCAATCGAGCGGAGTGAAGTAGGGAAGCTGACGGAGTGTGCAGTTTTGGGCAAACCCGAGCTACATTGGTTTGGACGATGTGTAAAGAAGGTCTGCTGGAACTGAAAGAGGGCAGCTGTGTTGACAAACCAAACCTTGCCGCTTCTTTGATCGTTCAGGGACTGTTACGACAGACTCCGCCGTTCGCTTTGTGGAAGCAAACGTTTCGACGACGAAGTTGTTGTTGTGAGTCGTGAAGTAGCCAGACAATGTTCGAACTTGCCAGACCTTGGAGACAAGGACCCAAGGTGGATGCTGGACGTTTTTCGTTCCCTTGTCTCCCATGTTTGCGGCGAGACCTTCCACGCTAGATGGCTCTAGAAGACAAGACTGTTGTCCACGAAATGTTCTGACTTGCGACTCCCTTCTGGTCTTACTCTTGCTTTGACCTTTGCCGACGGCAGTCCGCCCAGGACAGACGTGGCTGGCCAGGGCGAAGCGCGTCTTCCAACCGTACCCCGTGTACCACTCGTAGATGAATGGCTATGAGCGCCTAGGCGCAAAGTTGACCGCCTCAGTCATTCTGACATCGGCAGGCATTTTGTCTCCAGTCTTGAGTTCGGCCAGATCGCTAGAAAGAATTCCATGTGTGCTTGCTCCTGATCTTGACGGAAAAAGCGCTGCGTCTTGGTTCATCTGTCACAGGTTTCAGACGCACATCTTCATCCTGTCGGAGTCGAAGAGACCGCAGAGGAACTTCCAGCAGGTTCGCAAACCCTAGTTCTCAAGGTCCTTCTTCTCGGCGAGGAGTTCCACAGCTCCAGATGCCGGTAAAGAACGAGCCCGACCGTAGGTGGGAACGTTAGCAGTCTCTTTCCAGAGCATTCTCGCAGCCTTGACGGGCCTGGTGTATGCTCATTCGTCGTGCTAAGTCCTGGATTGTTCGACGTATCGGCTCGTGAGACACTCCCTTGTATGCTTTTGCTGGTCTTGCTGAACTCCCTGCACTTTATGTGGACCGTGACTAGGAAAGGGGTATAGTCAATCGGGAAAGAGATTCGTAATCTTTTCAAAGCTTCCGATGATGAGGATATGTGAGTGGGCTGAGGTACAGGAGAACGGCTTACCTCCTTCCGCGGTTCACCGTCGACGAGTTGCTTTGGCCACACCGATTCCCTCTGGTAATTTTGTCCATTCCGCTCCTGCCGCGTGTGAGAACACTGTGACATTTTGGACATTCTGTTGCTTTTCGACTCGGAGTTGTCGTCGTGCAGAACGGAATTGAGTATGAACAGGGCAGCTTCGTCTACGCGCCTAGCCATGAGCCGGTGTTGGACTTCCGTGCGCCTGTGTCTTCAAAGCTTCCTCAGGTGATGTTTTATTCGTTTGATGTTGTCTTCATTGTTCAGCTCAGACGTCCAGCTGTAATCCACCGGTGAAGCCATATCGTTTGCGCTCTCTGAACGGCTCGATCGCGACGAGAACGTGCTGGAAAGATGTTGTATATGGCTGGTAGTCGCGTCTGTACCAACGAGACGACGTGGTCCCAGGGGCTCGTTGAGCATGAGTAGGCGTTCGATCGGGGGCGGAGTCAGTGGAACGGTGTCAGTGGTGAAGTCAAGCCTCGAGAGGCTTCCAACATCAACCTGAACATAGTCAGCGAGGTCTTGGGAGAGGGTGATGAGCATTGCCGTCAACAAGGTCTGTCCAGAATCGTTGCTTGAGGTGGGCACGCCGTGCAGAGAGTTGTGCTTGGAACGTGGAGCTGAGTGCTTCATCTCTGGGCTTCACGACGATGAGCTCAAGGGCGTGTTGGTCTGGCGCAGTCATTGCACATTGTTGAATCTGTCGTAGTAGAGAGCAACGCGCTGGTGCTGCTGCTTGTGTTGATCGTTGTACCTGTTCGAGAGGCCGTCTTGTTTGAGAAGAAGCTGTAATATGAGCAATGGGAGAACTACCAATTGATCTCCGTGTTTACAAGACACGACTATCGGAGTAATACCGGGGTGAGATTGAATGACATTCATATATGCTGATTCCGCAGCCATTTCCAGCCAACCAGTGAGCGCGCTGGTTGGTGGTAACTTACGCCTGACTTTAGAGTCCAGTACCTCATATGGGTGCAGTGGCGGTCGTAGAGTTACATTCAACAAGAACCTAAGCTAACAATTCACAGTCACCCTCCTCAGCGAGGGCTACCACGAGTACCAGGGTTCGACTCCCTGAGGGCTTGCATTGGAATATCATGCATTGGTAACCATTCGGTTCAGACCGCGACTTCTTTTTTGCACTTTCCTCGGTGGTTGTAGGAACGCTCCATCAAGGAGACGTCCTCCGGTGCCATCGTTTTGCTCCAGACCATGATGTCGATATGGCCATATGTCAACGACAACGGCAAGGAGACATCCATATGGCTGTGCTGCAAGCAGATCAGGTCGTTCCTAAGCTCAATGTTTTGCTTCGACAGCCTTCTAGGCCGCATCACGACGAAGGAGTCTCAATATCAGTGCGAGCTCTTGAATGATCTGGAAAACGATCAATGGTATGGTTCCTTCTGCTTGAAACGATATGCACTCATGCTGATCATTTGAGAACGTTCCAATGTGTCAATTTTGCTTTTTGCCATGCGATATGCCTCCAACAGCGAGTTCCAGAACTTGCTTAGCGTGAACTTTTCGATCGATCACGTTTGCTTGAAACGCGTGCTCTATACTGCCGTCCCCGCAGCCGAGCTATTCATTCACTGCAGAGTCACGATATCGAGAGACTTTTACCATTCCAAGACTCAGCGATCCTGCCTGGCTGGTACCCCTTTTTTGATCATCGTAGCCACCAGTGTCTGGACGTCTGCTAGCATCAACCGAGCGACCAAGTCACGAAGCAGCAAGTCATGTCAACCGCTTCCATTGGCGAAGCAGAGCGAAGAAGATCAGACTTCGACACTCCGAATCCTAATCAAGCAACCCACGCAATGGCCACAACTCCAGGCGTCTACAACATTACCAGAACGACGGAGATCAGCACCGTTTCGGAGCCCCTTGACGATCCCAACTGGAAGCCAAGCGCATGGAGTGCGATACCAGCCACTCTCGACAAAACGAAAGGAGATCAAGGCCATCGCGGCACATTTGTGCGATTTAAGAACCGCCTCCGCTTGATAGTGAGAGTTGGACGTCGTCTGTATGGTCGCGTGGCGCACAGAAAGGAATTTGCAAAATAGCGAAGGAAAGAAGACTCTCGCTGAATGTGGCAGACCATGGGAACGAATTCCCAGTCAGCTCGTCGTCGGGGCGTCTTGTGAGACGAATTGAGAGCACGAGACACATTTACCTCTTGAGCACATTAACTTGAATCTGTTCCCCTGTGTACCGTCAACGTCCTTCAACCGCCGCCAACATACACCAGACGACTGTGTCCGACTTCGGCGTCACAGCGATTGGACATGGACTCGAAGCAAGGGCCAGCGTATTCAGCAGCACTTGGACATTAGCATCGCCACGACACGTTCAGTCTGTGCCGTCGGATCGATGGTCGAGCGGAGAGACGGTACGTGCGGCGGAGAAGCAAGAGCGCGGCAGGATTGTGTTCGACAAAGCAGCAGCGAGCACGGAGTCGGGAAGCAAGTAATTTGGAATCCAAAGGCAGTCACATCGGAGGCCTGGCTGCTGTATGAGGATTCGCCTTCTTGACTATGAGGCTACCGTCCATCGATTTGGACAAGGTACGTGGGAGGACAGAGAGGTGAGGTTCGAGAAAGCCAAAGCTAAAAAAGGACTTTCACTTGTCGGTGCAATGTCAACCCGAGAAAGTATTCGAGAAGCTGTGCCTCAGGCATCAGAGGTTCGTCCAAAAAGCAGGCACTTTTCTTTCGTTGTATTCGTGCACCATTGCCATGCCAATCGATGCAGATCCCGACCTCCAATGCATGCTATGCTCGCTTTCCCATGCTACCCAACACCAATGCCACCCACAGCACCGAGGCTCGCTCAAATCGCTCGACTCCGCCAGATCCAGCCAGCGAGCGTCGAGCATGCAATGCAACCAAGTCCCCGAGCCCGAGTCCAAACCCTCGCTGGTAACGATCATTTCCCCACCTGCACAGACGCACCCGCACCAACCCAATTCATCGGATGTCTCGAGCCCTTAACATACCTCGTCGGCTCCCTCACCTCTCTCTGATACTCACTAATCGAACTCAAACTAATCGCAGTCCACAGCGCAAAAGCCCTATTCCCCAAAATCTGACTCGGGTAGACATACTTTCCCATCAACTCAGTCAGACCCGCCCAGCTGGGGATCGCCAACGCAACTTGCAAGCGCTTGAGAGTCCGCATGTGGTGTGCCTCCGAGTGCCCGCTCGTAGCGCAGAGTGTGAAGAGAGCCCAGAATAGGACTTCCTCGTACACGGTTCCGAGGAAAAGGTCGGCGTGGAGGACTTGGGAGTCTTCGTAACATTGGTGGAGAGGTTCGTAAGAAGGAGCGCCGTTGGCGAGGTGGAAGAAGCCGCAGAGGCCGAGACCGGCGAGGCGGATGAAAGTGTGGATTTGCCATTTCAGGTCGTCTTCGAGAATGGTTTGGGAGATGTCGAAGCGTGCGGCGGTGACTTGTCCGTATTCCCATTCGGAGAGGATTTGTTCGGTATCGATAAGGCGGGAATGGGAGGATGTGTCTCGTGGTACGATGTAGGAGAGGCGGCAGAGGAGGTGGAGGAGGTTGGGGAGGACTAAGCGTTGGGCTCGGAGCTCTTCGAGGCCGATGGGAAGAGTGCTGGGGAGGACGGGCATGCCCATTCGTGGGTTCCCGGCGGGGTGGTCGAAGAAGGGTGTTCTGCCGGAGTAGAGTGCTGAGTCGTGTCCCGAGCCTAAGATGATGTTTCTTGTGATGGGTGGTAGCGGAGGCGGACCATTTGGTATTTGTATGCCTGAGAGACCTCCTCGGACTGTGTTCACAATGCCTGTCAAACCACCCATGTGAGTGTCGTACATGACCGGGTCGCCGTACTCCTGTTCAATGTCAGCTATGCTTGTTTGTGAATAGATGTTCTTGCTTGTACTTACCAACTCCCAGCCGCCAAGTAGTGCAATCGCAGTGATGGCCGGATCTTGCATGCGACCGTCTTGACTCGACCTTCCGATGGCAGTATTGATGCTTTCGAGCGTGGTGTATTTGAGCTGACTGATCAGCTCTGGGCTGACATCTAACGCTCGAGAAACCACAGCATGGCTTGCGGCAAGCAAGAGTAGCGCATGGAATAACGCAGCATCGTTCTGAGCTTGCGGCCAAAGATGTGCTCGGATGTCTTCTCGTCCAGTGGAATGTGCTGGTGTGATGGCTGGAACAAACAGCCGCAGGAAGTATTCCACGACTTCAGGCATTTTGGGATGCCATTTCGTGGTTGGGTACACCCGTGAGATCTCCATTTCTTGAAGATTGGATGTAAGGTTGGATGAGTCGGTTTGAGGTAATCGGCTGATAGCGACTTTGGGCCTTGCTTCTTCTTCCTTCATCTGTCTCTCCAAGGCTGAACTCGACGCGGAATTGGGACTACTTTCATCGTCACTGACCGCCGCGGTTGGAGAGCTGCCATCTCTTTCGCCTTTGATGACTGCCAGCTTCTTTGCTATCGTCGCCTTCCTCGCCGCCGCACTAGCTCTTGCAGCCTGTACACGAACAGCCCGCCGTGCATCTGTGCCGACACCTCCGGAAATACCAGTCTCGAAAGGCACAAAAGCAACAGGTCCAGGACTTGATGTGCGCCGGAAGGGGTCTTCCTTTTCGTCTGTCGGTGATGTAAAGGGTGATGTGCAGGGACTGTTGGTCATTGACCGATTGCCTCGACGGCTCAGTGACTTCGGCATTGAAGTATCACAGGGTCAGACAAAGGTTGCATCGGATGGTTGCGACGATTTTGGCAATCCTTGGTGCCACTGGGGATGCCGATCGCTACATATACAGTATATTTCGGGTCTCCTCCCTATCGTAAGGCGAGATTGGTGTTCTGCAGTGCGGCTGGCCTGCTGGCTGCATGAAGTGTCTTGCGCAACAAGGCCAGCGGGGCGCCATCAACAGTTTAGTCTGCGCCTCAGAAGACCTGCATCTCCATGAGGCGTCGCGAGAGATCGCGAGAACCCATCATTGAAGAGAGGAATCTATGGTAGACCGGAGAGCACGGCCATCGCGGTGATTTAGCTGTGGCCTATCCGGCTTGAGACAGAATGGGCAACTGACGTTGATTCTTACGTTGACGCTGCTTTTTCAGCTCGCATGTGACGAAGATAGGCGTCACCGAAGAAGTCCATTGGATGGCATGCAGCAAATTGCCTTTACGGGTATGGCGAGATGATGTCGTCCGTTAGCTGAAGGGCGTTTCACGGGGTTGGTTCTGCGGTGCGTTGACCAAAAGCGCAGGAGATGCGCTGGGCACCTGGCGCGAGGCTACGCCGTTAGGCAAGATCAAACGACTCGGAGCTCCCGGTGGCTTGTAAGCCACAGTCTTCGCTTCGGTATCCTCGTCTAGGCGGGCGCTTCGCCAGTCCGACCCCTCATCTCGTCACTGGAGACGAGTATTGAGTCTATCGTAGACATGTGTGGCGAGAGCATGTAAGTGTCGGCGGTATAGACATGTATCAAAGAGGCCAATGTCAGGTATCTTCAAGTCCGACTCACCTCTGATCGATCGAAAACAAAACCTCCACTCATTCGGAAAACTACCGAGCACGAACGTCAGCAGCACGTGGTGAATAGACTTCGACGCTTGCGAGAGCTTTTGCGCCTTTGGGCATCGATCGCTTCTCTTCCCCGTCCGGATGCCTGGCTCATTATGGCTGGCACTCGTGACCCGCAACCGCTGCCAATCTGCTACTTGAACTCGGGGCTGCCGTGTATATCAACTCGGGGCTTCCGGTCGACTCCCTTTAGTTCGCAACCCGCGATTCGTACATGTTAGATCGCTGGTCGACAAAGCCACAGTAAAATCGCTGCGTGGGTGACCCCACCTCTTTCAGCTTGCTCCTCCATGCCGGTCTCGGTTGTTGTGCGTGGAGAAGACGATGGCCCACACTTTCTGTGATGTGTCGAGTGACGATGTCGGACTTGCGCATGCGATACGACTGCTCCTCCATGTTCTTGGTCCACGATTCGTAGCATCCTGTGAACTGTACGAAGAAATCGGCGCAGCTTGCTTCGATGCGACTCAATTGGATGCACTGTGATGACGAACGACTGCTGTACGCTGCTTCCAATTTCACAGTGTGCCATGATGTGAGTATTCGCACATTCTGTGCGCGCTGAACATGCTCGACTGTGAGCAAAGTTCGGTGTAGCGAGTCGCCGTTCAGCCTGTGTCTCAAACCGGCATTCAAAGTCTCCGATTTCCAAGGCACACTCGCAAGACCAGGCACAAATGCCGAATGTGTAACTGGTTGTGTATCGTGGCCCTATACTTGTCTTTTAGCCTTGCGCGATCGCATGAATACGCCATATCGACGATTTTCGGCGACACCGAAACTCTGTTTAGCGCAAATACGCCATGGCGTAGAAGATCGTTAAAGAGAGGCGTCCAGATCTCCACGGTCATGGTATGGGGCAAGGTTTAGCGGGTATGAATCCTGCTCAAAGTCCACGCTAGGGACGTGCATCATCACGCAGCAGAGATCAGGCACAGGTTCCGCAACACTGCATGCGATGGTCAATCAAGGAATCTGAGAATACATGACTTGACCGTACACTGTGGCTCAGAACTATCGACGATGTTAACAACGGCGACACCGAAATTGTCGGCCATGCATGCGTGAGGCTGCGGGAGCTGAGTATGCGCTCGAAAGCTTCCATGATGCTGGGTCAGTCGTGGAACAACACCACGTGGGAAGAACACTTCCAGAAGCGCCATGTGAGGCGTTTCGCATGCTTCTAGGGCACTTCCATCGCTCTTCTCCGTGCAGAGATTGGCTGTTTGTTGTGATGCATGTGCCAGAGAGGTCACCCTACCCGGTGCTCTAGCTGAAAGCCTGGCGCAAGTTAACTCAAAGCTCCTGCAGGAACAGCAAGCACTGTGGTCCATAGCGGAGCGTGGAAGCGCTTGGAATGGCCGATGTCTGAGCGTCTTCTGCAGCAGCACGCCCGGGAATGACTCCGCCAGATCGCGACCACATGCGCCCACGGCCATTGCGGCCTCCCAAGGCCGATGATTCTCGAGGAGGCAGCGGTACTCACACCTTGAAGGACATCGCTGCTGCGCGCGAGTCCGGGCACTCCGAGCCGCATCAATGGACCAGATCGAGACAATGCGCCCCTTCCCGAGGCTTTTGTGACGGCACAGCGATTCGATTCACATTCCTGTCATTACCTCTCGTGGTAGGCGGTCCGGATCCAGAGATGAAGATGTGTCTCGTCAAGCTGCAAGCTTTGGAGCACGAGGTCGTTGCTGGCGGATGTCCTGCAGTCATTCGGCTCGGAGGAGCGTATTACATTCGTTTGCCTGCAGACAGGTGAAGGCTGCGCTCAGTGCCTAGACTGATTGAGGCTGTGGATTGTCAAGAATTGGGTTGCTCCACTCTGCTTAGTCGGAGCTGCAAGGAGGGCTCAATATCCCCGATCGATACGATAACATGCTGAAGACGTTCGTGCATCACGTCGAGGGCGGTTCTCAGGCGATGATGGTAGCTTTTTTGCTGAACCTGAGCGCACATCTTCAGACTCCGACCTCCAATCATGGCGTCGACTGCACGCTTTTTGTAGTATAAGTCTTCTGCTCGTCAGTAAGCCATATATCGGGAGATGGAATTTGCGGTGTTTCCCGCAGCTTCTTGAAGCCATCTGTCCAAAGACGACGCAAAGATCGCAGCGCCGGACCTCCAAGTCTCGCGAAGGCAACAACATCCTGCGGTGGGTATATATCGACATGCTTCGAGGTTAGCAGAGCACCGAGCGGATCGTCGCGGCGAGAAGGAAGATTTTATGCAGCAGAGTTGGAAGTTGGAAGGATTCAGGATGCGCGCGGAAGGGCGGAGTCAGGTGCGGACCGACGTAGCTGCTCTCAGCTCTCACACAGTCTCACACCTGATCCTTGGCAGGAATGACGCTGGGTTTGCGGTGTTTCCTTGTCCCTCCACTCCTCCTGCCTGTCTCCAACCACGTGCGATACAGTACCATACCAGCTGCGTGACTGCCCGGCTTGCTGCTGATTGCTGGACAATTCATATCTCACTCCGCTGCCTGGATTTCCTAGAGTCTTCCTCCCTCCTCCCTGTCGCTGACACCGCCAACGCGCTCCCCTAACACAACAAGGCCCCGCCGCGACATCATACTTCGCAATCCCTGCTCCCCGCCTCGGTCGTCCTCCTCCTCTTCAGAAGACCGCCAACATGGTGCTGGGACATGCTCGAAACTCATTGTCGCTCGGCTCGGTGCGGTCGTCGACCGATGAGCCTCGCGCCGATGATGGGGAAGACGGCGACGAGACCGTAGTGTCCTCAGAGCAAGGCTCCGTACTCTCGCACATCATCTCCCAGCTGAGGCCTGGCGCCGACCTTAGTCGAGTCACTCTCCCGACCTTCATTCTGGAACCACGATCGATGCTCGAAAGAATCACCAACTTCATGGCCCATCCCGAAACGCTCCTCCATATGCCCACCATCAATGACCCGGTCGAGCGATTTGTTGCAGTCACCAAGTTTTACCTCTCAGGATGGCATATCAAGCCTCCAGGAGTGAAGAAGCCGCTGAACCCGGTGCTTGGAGAGATATACACTGGCTATTGGGACTACCCGGACAACACAAGAGGATACTACATCTCGGAGCAGACTTCGCATCATCCGCCAAAATCATCATACTTCTTCATGGCTCCAGAGCACAAGATCCGCATCGACGGAACTCTCAAACCGCGGAGCAAGTTTCTTGGAAACAGCGTGGGGTCATTCATGGAAGGCATTGCCATCATGAGATTCCTCGAGCGCGGCGAACGATAGTGAGTTGTCAAGCCATGATGCTTTGTGTGATGGGTTCATGTGTACTGATCACCTCTTTTCTAACAGCTTCATCACGCAACCCAACATGTACGCCCGCGGCATCCTTTTCGGCAAGATGAAATACGAACTGGGAGACCACGCCGTTGTGCGCTGCCCGGAAAGCGGCCTCGAAGCCGACATTGAATTCAAGGTCAAAGGATGGATGGGCGGACACTACAACTCTATCGGCGGCTTCATCAAGGAGAGCAAGTCTGGCAAGAATTTGTATGAGCTCAGCGGCTTTTGGCATGGCAAAATGTACATCAAGGACCTGGCCACCGGCAAGAAAGAGATGATCTTCGATGCGAGCCACGCGAAACCGAGCATACCCAAGAGCAGACCATTGGAGGAGCAGGGCCCAAAGGAGAGCCAGAAGCTCTGGCATACCACAACACAGGCGATCAAGAAGGCCGACCAGAAGGTTGCTACGGACGAGAAGTCTCGTATCGAGGATGAGCAGCGGAAAGAGCGAGAGGCGCGTGGAGGTGATGAAAACTGGCATCCCAAACTGTTCCGCGCAGTTCCTGCCGGTGACGAGGAGAGTCTGGACTGGATCATTGATGCAGAAGTCGACACCAAAGCTCCGGCGGAGAAGCAGATCGAACAGATCCTTGCCATCGCACCCATATTACCTGGACAACGGAGCAACTCCGAGTCACAGCAAGGCAGCAAGCAACAGTCACAACAGCAGACCACAATGCCGATTCGACAGCAGCAGCAGCAAGCTCAGACGGCGGCACCTCCAGCCCAGGCAGCAGGCGCCGACTTGATCGACTTTGGCCAGAACGACGGCGCGAGCGACAGCAAAGCTGCGCCCGCCGCTGGCACATCTCAACCGCCGCCTCAACCAGCGCACAACACTCCGGACAAGATGCAGGCGCCATTGAATCATACTACAGTACCACGAGACGCAGTGCGGAGAATGGATAGCGCCGGCAATGAAGATGTCTTCGTGGACGCGGAGTCATGAGCGGAGGAATCTGCCAATGTTTGTCGAGAAGTGGACCACGCCGGGAAGACAGCGAAGGAGGTAATACACGCCGCGAAATGGAAGCAGGCGACGAACAGGACTCCTACACGTCTTCGCACGACGACAAACCAGGCCTGTTCAACCGAGGCTATGGATGATGCATATTCGTAAGACGGGCGGAGACGACATGGCTGGAACCACATGAGGGATGAATGATGCATCGAAGGGAAAGGCTGGTCAGGAAAAGATCCTCTTCGGCGATGGAATTTGCGTATATATACCACCCTTGCGGCAGTAACGCATTGACAATGAGATTGTTTGATATTTTTCGCTCTATCATCTGGTGAGGGCATGACTTTTTGTATGCGATCTCAGACTGGCCGCAAGAGAGCTGACAATAGTGGCACCGGATGATACGAACACAAGAATAGCGTCGAACACGCCGTCAGAAGTTCCGTCGAAACCAAGGATCTCTCAGCCTCACACCATCTCTTCCTCACGAGTTTATTCGATGCGTCTGAAGCTGAGTTCGGTGGCTTGAGCGCCTCTTCGAGTATTGAGAGCTGAGAAGCAGAGCCAAGGCCAGGGCTGAGCGAGCTGTGTTAGAGAGCAGACGCAGGATGGTATGCGGAGGACAGCGGATGTGTCCGCTCTTCGAATTCTGCTCGACTTCTGCCAAACTGCTCAATCTACTTGCTTACCCTCACGGCAGACTGCCACTTGTATGCCAACGGCGTGAGTCGTACGAGCTTCGACAGCGGCAATTCGGATGAGAACGATGCCGGACCCTCCATCGCCGGTCACGGTGGTCATGAGCCTCCAGATCCGCGCTGCGAAGTCGGATCTCTCAACTTCGGCCTCCTTCTGATGGAAAACAGGACTACCGCGCTGATCTCGGTACCGTTCCCGCCGGATGACCGTCACAGCGTCGAGGCGGGAGTGGTTTCATGCTGGCTACGCTCAGTATTGCGCAGCCCAGAATGACGAGCCATTGAGCCGTTGTCGACTATGATATTTAGCACATCATGGGCGCCACTTAGCAAGCAGTCCGGACGAGACGACCGCTATACCGTCACCTTCTGATTCGGTCACAGTGCCATTTTACGCAGACGCCAGCATGAAGATGCATGCAGCGAGGACGATAAAGGAGCCGCCGTCCGCCTGCCCTTTTCGCGATGCAGTCCTGCTCGCTCTGACAACAGCACGCAGTCCAGACACACCTGTGTAGCTAACAATCGCGAAGCAACTCCTTCGCGAGAATTATATTGACCAATCCCGCCTGAACATCACACCATGCATTTGTTTTCGATCCTGGCAATCGTGCTTCCCGTTACAAGCGCGCTGGCAGCCGACGTTGAGGCACGATACTACAACAACCCGCCCAAATGTGGCGTCCAAGGATACGACAAAGCGAGACCCGGCAAAGGCGAACGAGGAGGTCACGTACTCGGGATAGGCATCGACCACATTCTGCGCCTCTTCGTGCGCTGCTCTTTGCAAGCAACAAGCGAGGTGCAAAAGCTTCGCAGTCAGTCCCAAGAAGCGGCAATGTCGACTTTACGGAGCTGCTGTGCAGGACAATTGCAAAGGCGACAGATCGTCGCCGTGGACTTTCTATGATAAAAGCTGCAATGTCCAGCCGCAGAGACCGGTCCCAGCTACTTTCAAGACCAGTGTCACCAAGAGCACGACGAGATGCACGACGGGGAGCACGATGAAGAGCAGGGCGACGAGCACGACAAGGAGCACGACAAGGAGCACGACGCAGACCACAACGTCTTTGCCCGCGACCACAACATCTTTGCCCACGACTACTACAACGACACCCACCATGCCAACGTCAACCACTACCTTTCTCACTATCATCACCGTGTCCCAAACTACTACTACAATATCCTCCATTACCACGGTCACAACGACCTCAACAATTACCAAGCAACCGACCTCCCGACATTCACAGCAAGAGACCTTGCACAATTTTGCGGCGACCCAGCTGCGACTTTTGCGGCTGTGTTCGCCACGCAAACTCCATTGCCGAGCTCAGCTGCGTCCAACAGTGACATTACAGGCATGTACATCCAGCTAAATGCAGACTCCTTCTCGAATTTCGGGAGCATCGGAGCAGGCCTTGACTCGTCCATGCGCTTCGTCGTCACCGAAACGAAATGGCAGGCTAGGAGGCCGCTCAGAGATCCGCCACACAATTTTGTAAGTCCTGGTTCCGGATCCTATCTGACCTTTGTTCAATGGAGGGCGAACCAGCCTGGTACATATGACACCCCGTCCTGCGCGCTGGACAGTGTTGGGAATATGTATCGACGCTGCTACGCAAGCGCGGAGATTCTTTTCTTTTTGCGACAAGGAGGGCGGCGGGTGTGATATGGAAAAAGGCCATTTGCGTAGCTTCTTGATGTATTCGTTTTCCACACCAAGACTAAGCCTCGCGGCGCTGCCCAGATGACACTTTACTCTCTCTTTCCCTCGCAACATATGCACGGTCTTCGAAGTGTGACTCAGAGATGTCGGCGAGAGCATCCAAGTTCTTGACATCAGCTCCCTTTGCTCCAAGCCTCCCGAAGCAGCTCAGACTTCCATCCACGATTGCCGTCTCCAAAGCCGTGCAACCAAATCGAGAATTGACCGCCCAGAGGTCTTGCAAGGAGGGTCAATGTGTGTAGAATTGCCTCATTTGACCAGCACAATGCAGGATGACCCTGTGTTTGGGCACAAGGTGTAAGCACTCTATTTTTGTTCTGGCAATGGTTGACAGGCATTGCCATGTTTCGTTTCTTCACGGCTCCAGCATATCGTGGTGTCAACCCAAACCCTAAACCTAAGCATTTACGATCCCAAATAGCACATTTGTCCTCTTCCCTCGATGCCAAGCGACTGGGACTGCTGTTAATACTTGGGAAGGATGTCGACGGACCAGGATACTAGACGGAAAGAGATCTGTTTAATCTCTAGGCTGCCTGCTACCGGAGGTACCAGATGTGTGGACTCGTCGTTGATCCAGGATCTTGGTACTCGGATCCGGATCAGTCAGCACTGAACAGGCCATCCATCTCCAGGCGATGACATCTTTCTCCAACCACGAGAATCTGACCACGAATATCTTCCCTTCCAACCACGACAACCTGAAACTCGACTCTACATCTCCGCCTACAATGCGTGACGACCCATGTCCATCAGTCACACCTCACTTCACAGCTTGATCTCCTCGTCTCCCTCGAAATAGCTCATCGAGCATCTGACCGAGGCAGTCTCCATCAGATCTTGGCCTCTTTGGTCGATCTTTGAAACTGCATGAACATCGTTCCTTTAAAGATCAGCGCTCATCTTTGGGCACATCTGTTTCCGAGTCCCGTCGAACACCGTTCTCGCCACAAGAACTGCAGTGAAACTCAGCAGTCCGAGCGACTTGGGGTGTTTTCATGTTCTTCGAAAGTTCCATCGACTTCGTCCGACAGGTGCGAGGTCCTGAGTCGCGGACACGGTCGAACAGACCCTTGGCGGGCCGAGACCTCAAGGTTCGTGTGAAAAAGCAAAGAGAGGCCGAATCCGAAACATGCCAACCACTATAGGCAGGCTATATGTCGATTAATGGCGCAGGGTTCCACTCCGACCGACCAATTCTTTCGCCACAACCTTGTCGGCTGGCATGGGCCGAGCACGACTAAGATTTGGTGCCCAGGTGCCCTTCACACCGGACATCTGCGCGGCATGATTCGGGTATCAGTCCGTGCTAGTGACAGACGCCTCCACCTCACTGAATGTCTAGTTCGAGTCTCGCTATGAACATCTTTTTCGACCTATTCTTTCCCTCCTTCAAGCATACCCGCTTTCATTAATTATTGCGCCCGGGATAGCTGGCCATCCCTGCTGTGTCGATATCCTCGGAGGACTGGCTGCCTAGACTATACACTCTCTTCCATCCATCCGCCGCATTTGAGCAGGCAGCACAATGGAGTTTTCTGGATGGCCGATGTCCCACGCCATGATGCAGCATCAACCGCAGCAATTCACGCCGCAAGGTGCGCTGGGACACGTGCTGGCCGCTGTTCCAGAGGAGGAATTCTCACTACGAGAGTTGGATCCGAGGAAAGGCAGCTTACGAGTGGATGAGTGCGACGAAGAGGCCGATTACGACGTTATGCGCCCAGCGAAGCGACCGCGAACGAACTTTGAGTGCCAAGATTGTGGCACATCATACACAGAGAAACGAGCACTGGCACGCCATCGACATACTGATCAGCATCGCAAGAAGCTTGGTCTGCCATTAAATAAGAAGCATGCCTGCAGCGTGTGCGGCAAGCTCTTCGGGCGAGGACACGACATGAAACGACATCTCAACGAACAGCACCCGGAGTCCGCAGAGCAAAAGAGTCCACCCAGTGTGAACGGCGGAGAGCATGCGTCGAGCAGCTCTGAAAATGGCAGCGAAAAAGCCATGTCCCTCGACGGCTCGGCAAGATCGTCGTCCATGAGATCTTGCCGGACGGCTCTCACAACACCGAGCTTGGGCACCAATTCACGGAGTGGCTCCAGTTCTTCACTGCCCACATCCTTGAAGGACGACACGACACCACCAGCGCAGTTCCGTTTTGCGGACAACTACGACATGTATCGCAGCGGTGCCGTTCGCCGTGTGCGAACAATGGAGAACTTGACATCGCGAGCGAACTTCTCTCCCGTGCCGTCCATTCGCGCAGAAGACATCAAGGAGCCCGAGGTTCAAGAGCCTTCTACCGTTGCTCCGATGGCGCTCGATACTCCACTTCTTCGTCCGAGCTGCTCCATGGGCGACATGGCGCCGCGAAGCGAAGGAGCTTCATCACGATTGTCCGATTACAGCATCGAGAACAGCGTCAGGTGTATGCCTGCAGAAGACAGCCTTCCCGACATGGTGCCATTCCTACCGCCATCTTCGACGTCGAAATTCCAATCTTCCGCTTTCGAAGGTCGCACTTCGATGCACTCCAAGGTCGACTCATGGCAGCACAAGACTTGCATGATGTGCGGGATCGCTTTCGAGGACGACCCGGAAGAGCTCCTTCAACACCTTCGCCGGCATCTGGACATCTTTCGCGGCGAATACCGCTGCGAAGAATGCAACATCGGCTTTATCCACGAAGAAGACTTGCTTCACCACCAGGACGCTTCAGCACGAGGCCACTGCGGCTTCAACTTCCAACACAGCGAGCCATGCACTGGACATCATCCATACTCCACGCTCGCCTGGACCAGCACCCTCCCCGACTCCGACTGCTTCCGTCTCTGCACCAAACTCCGACACTGGGAACAATCCCAACTCCAAGCCTACCTCGCCGAAATCAACGACCTCATCGCATCTCGCAAATCTCGCCAAATCGACCGCTGGTCCGTAGGAGCCCTCATGCGCGGCTCCCGCAACTCCTTCCGCTCCCTCGCCATCAGCGTCAACACCTACGCCTCCGCACCCTGCGACGTGGCCACGGACTCCAAACGCTACGACATCGGCGGCCTGCAAGCCCGGCTCCGCCAAATGTCCCTCAAAAACGCCTCCACCTCGATGAAAAACATCATCCGCAAACAACGCTCCTCATCCTCCCTCAAATCCGACGTGGGCGACCACCACTCACCCGCCGTCACCACCTCCTCCGTAACGATGGACAAACCCCTCTACCGCGCCATCCTCCGCAACGACCTCCCCCGCGCGGCCAAAATCCTCGAAACCACCGACTCCTCCCAACACACCGCCGTCCAAAACGCCCCGGGCACCCTCACCGCTTCCGCCCTTTGGGGCCGCACCTACGTCAACCGCTACATGACCGACCACACGCTCATCAAGGACTCCGCAGGCCGCTGCGAAGTCTGCGGCGTGCACGGCACCATTCCAGAAAGAGGCAGCACAAAAGTCAAACTCCTCCTCCGCCATGGCGCGGACCCCAGCGAGCCGGGTGGGTTGTGTGGCTTCCCGCTCAACACAGCCGCGTGGATGGGCAAACCCGAGATCGTCAAGTCGCTCCTCCGCCGCGGCGCGAGGGTCGACTCGCTCGGCAATGGACCGGGGACACCGCTCTGCACCGCCGCTGCACAGGGAGATATCGCCGGTTGTCTGGCAGTCGTCAAGTTGCTCCTCGCCTACCGCGCGGACGTCCACACCGTCGGACCGGAAGGCCGCGCGCTGGAAGTCGCACTCAAGAGACGGGAGATGTTGCAGGAGAAGAGCCGAGGCGACCACTCCCCGCGAGAGGATCTGTCGGCGAGATTCGCGTGTGTGGACGAGGTGATTCGCATCTTGGAGCAAGCGGAGGCGCAGAAGCCGCCGCCGCTTGTGAGCACATTGTACTGTCGGGATGCGCATATGAGGGATGCGTCGCCGGGATCCGGGACGGGAGTGGTGTTGCATAAGAGTTGGGGACTGGGTGCTGGATTTTCTTGAATGATGTTTGCATGATTTGATGCTTTTATTCTTGCTTTTGGCCGTTTGCGCCTGCCACTTTTTCCTTTGTCATTTGCATGCATTTCTGTGGAGATTTGGACTTTGGGGACTTCATTTGGGAATTTCATTTGCTGCCGTTTATTGCGAGCGTTCTTTGAGGAGGTTTCATTTCTGATGACATGCAGTCGAGGCTGGAACCTCCTGCGTAGACTTACAGACCGCAATGGTCACTTGATGTAATAGTCGCATGAATAACGATTTGGTTCCACTTTGCTATTGTGTCCACCTTGCGAGTCTCACATCTCCACGTCTGCGTTCATGTATGGCGGACCAAGTGAATCGCTGTATCCATGACTACTGCATGGACAAGATCAGGCGGCACAGGAAGCGGCTCATCATATGACCTCAACTCACTTCATTCAATTCAACACTACACATCCCCCGGCCCCCCATCTAACTCGGCGACAACGTCTCAAAAGTCTCCGCAATCTTCGGCTCCAAGTCCATCTTCGCCTTCCCAAAAATCTCCGCTCCCACCTCAAATTTCTCCCTCCCCTCTTTAATCAACCCGGTCCGGACGACAATCGTGTCCGGTCCCATGACTTCCTGGTGGTGGTAAATGTGGGTCGTGCAGTGCGGGCAGTAGTAGCAGTTGACGGCTTTGCCGGAGTCGCCGTGGTAGACGTAGGCTTTGGGGTCGTGTTGAACGGTAAGTATAGTTGGTAATCTATCTGCAGCAGCGGGTCCGGCGTGCCTATCCGCAATGGTGCCGTGTAGCAGGTTCAACGAATATCTTGTGAAGTCGCTTGTTTCTGATCTCGAGCGCTAGGCCTTGATGCGCACTTCTCATGTTATTCACAGGCGCTCAATCGAATCCACTGACCCCATTTTGTCGAGCGATTCCAATCAGGCATTCTTCCTATCTTTACGGCACAGCTGGCGGAAGCATTGGAGATGATGAGCTGTGACGCAGGGTTCAAAAGCCGATGATGTCGTCCGCGGGGTCACAACGGCCAAAACGGCTGTCGATCAAGGCTAAGCGGGTCAATGGCATGGTCGGCGATTCGTGATTGCACGCTCAGCAGAAAGCCAGAGGCACAGGCAATATCGGGGGAGTGATGGCCGGGAAATTGGTGGGCGGACGCAAGAGCTGTGCCGTCTTGTCAACGATCTGAAGAGACGAAGAAACTGGCGAACTGACGGCACAAAAGAGGAGAAGAAGGGAGTGAGATCAAGGAAGTGGAAGTCGGGAAGAGAGGGAGTGGACTTCGCATTGTGGTTATATGCACTGGCAGACATAAAGGTCGTTTGAACGACATCGCTGTTCTCAAAGTGTCCAACTCGCCGATTTATGCTACCGATTCTGCAAGGCGTGCTTCCGAGATGCAATGCTCGGAGGTGACCATGCCGCATTGCTCATTGGTATAGTAGTTTCGGGATTCGCTGTTTTCGTATGCTCTTCTCCGCTTCTCGTGGAGATCTGCAAAGGTCAGTCAGTTTTTGATGCTCCGTGGGGCTGGAGGAAGATGCACTCACTCTCAGTCTGTCTGCTTTGCAAATATGGCGCTCTCCCCGGATTCATGCCATTGTCGGTGATTTGTGTCGCGGGGAGAATTTGTTTGACGTTCTCGGTGGATTCAAGTCAAATCGTGATGGCGTAGGTGTTGCGGAAGGTGATGTATGACGTTCTCGTTGGATTCAAGACATGTCGTGATGAAGTGTATTGTGCAGTGGCTTGTTGACGTTCTCATTGGATTCATGTCAATGCATGGTGATGTAGGTATCGCGGAGAGTGATATTTGACGTTCTCAATGGATTCATGTCAATTCGTGATGGTGTGCGTTGCGGAGTGACTGATGGGAATGGTGACTCTTCAACCCGATGGGCGAGGTGGTGGCATGGGCCGCGGGCTGCTGCCACTCAATTGTCCAGTCATCATCATGTCGTCGCCCAGTTGCAGGTACCGCACGTTCTTGAGTGAGGCCGGGTTCTCAGAGCCTTTCGGAGCAATCGGGACGCCCTGCTCGCCGATGAAGGTCGGAGCGATGGTGATGATGACCTCGTCGACGAGATCAGGCCGCTTGAGGAGGTCGCGGATGATGGAAGCGCCGCCTTCAATCATGATGCTGCCAATATGCCTCTCGTGCAGCGCGGCGAGGATGTCGTCCCACTTGATGTGCTTGCGGCCGTCGGGAATGGTCGCATTGGCCTCGATTTTGACCGTCTCCATCGGCCAACCAATCTCCTCGCCGGAGTCGTCGCTGCGACGCACGACCAGCGGGAAGGAGGCTTGGCTGTCGTTGGCCAGCCGCAGAACGGTGCTCTTCTCTGGCTTCTGCCAGACGCGGGACGGATCCAGGATCACCGGCCGAGGCGACCGGTCCTTCCCAGGATACCGGCAGTTTAACGACGGATCGTCGACTTGGGCGGTACGGCCACCTACGAGGATGGCGGAGTGGACGGAGCGGAGGAGGTGCGTTGCCGCCTTCGACTTGATGCCAGACAGATACGTCTGGGTGCCCGGGCGGCCTGCGATCATGCCGTCGAGAGATTGGGCCCAAGTCAACGTCACCCACGGGCGGTTGGCCGCGGTCGCCCGAGAATGCCCCCCAAAATACGCCTCTTCTTCGTCCGACAGCTTTGCCGTACGTGGCATCATCGTTGCGGTTGTGATGGAGAGCGGAAGGGAGAGAGGAGGAGGGGAGGAGAGGCGGCGGTGCTGTTGTTCTTCCATTTTGAAAATGAAGCCAAAGTGAAGAATTGCTTCAAATGCCCGCCAAGCCGAATTCTCGGCTATTTTCTGCTTTTCAATGGACTGCAGTTCACTTACTTCACTCTACAGGCTGCTACTCACGCCGCTGTGGTATTTCTCCACCTCGAATTGTGAGTGAAGGAGCGAGAATTGACGGGAGAGGAGTGAAGTAACAAGGAGGACGCGACGGTGTGGAGGAAAGATTTTACACTTTGTGTGGAGGAAGCATCGCGCCCACGGCCCAAGCTCCACCGAAGATATCGGGCTTCCCATGACAGCTAAACGTCCGCCAGGATCAGACTGCTTCGGCGGCAACAACAGCCTCCATAGCAATATGCTCGACAACATGGACCGCATTGCAACGACTGTCCCGTGCGTCCTATAGTTGTTCGGCATCGACTAACTGGCATCCCAGCACGGCCCCCAAATCAGATCGGAACTGAGGGCGGACGAATAGCTTTTGTACCAGGGATTGATTTCGCACCTCCGCCGTCCTCCTAGCTTCATCCCTTCCCACGGCTGACCGCTCATCAACTTGCTCCACTTCATCTTCGCCGTTGACCATTCGACACATCCTGCTGTTCTGCCAGCCGCTACGTTCGAGATCATGTGTCTCGCGCCCAATGAATGATACATCCCCAAGAGCTTGGCGAACAACTTGGAACAGGATTCGCAACATGAAACTTTGACATCTTGAAGCATGAGCACTTCCTTGTTCTTGGTTCTATAGATCTGGTCGTTTTGTGACCCTTGGACCCATCGTCATCTACCATGGGAAGACCTCTATACAGCCGCATTTTGGACGACATCTGCCGTGGTCCACCTTGGAATTCGCTAGAAAGCCGACAACTTGGACCGCGAGAAGCGTTCTGTCCCGGAGACCAGCACACCGAGACTCGCTTTCGGCGACAGCAAGAATCGCTCTTTGCAGTTCTTGAGCAGAAGAGCCGGAGGATCACTGATCTCGGTACTCAAGATCCGTTGTCCCGCGCTTGGTGTTCCATCTTCAACTTCTTGCATCTTCATGTTTCTATATGCTGTTCCTGGACAGGCATTGTGATACACCCGCCGAGCTGACCTACACCAAGTCCGGCCCTCCGGACCCCAATTTTCATTTGCTATCCGCAGTGCTCATGTGCTGTTGAAACCTTCTTTACACTATCGAAAAGCGGTAACCAGCGATCACACGATGGTACTGCGCTGTCACGAGGGGCGAAGCAAACCTCAAACTTCATGGCCCGAACTGGTCATATCCCCTTTGATGAGCGGGTGACTCGGACAGCGCGACCATTGGCATACATCATGGCATACATTGGCTTGCCAACACCCACCTGACCAGGTATTTTTTTGCTCGCACGTTCGCTCCTCTCGCCCTACTTCACACTCGCTCTCACGCTCCTTTCGGTCTTTCGTTTCTCGTCACTCATTCAGTCAGACTCACGCTGCGATGTGGGCTCCTTATCTTCTTTCCAGCCTTCCGCTATTGGCATCACTCGTCACAGCTGAGTCCACTTTCTCACCGGCTCGACCGCCTGCGATTCCTCTCGCCGTGAAGACACCGTACCTCTCAACCTGGCAAAAGGCAGGAAGCATTGACGGCGGAAATGGAGGCTACCTCGCAGGAGAATGGCCCACATTCTGGGCTGGCGCGATCGTTGGATGGTGTGGTCTGATCAAGGTTGACGGCCAGACATACACATGGATGTAAGTGATGCGATTGTTCATCGGTGAAGTGAGCGAACTAACTCACTCGCACAACAGGGGCAAGCCCGACAACATGCCACCAGCAGTCGATCAAACATCCTTCGAGTACACCTCCACTCGCAGCACCTTCACCATGAATGCCGGTCCAGTCAACATGACCGTCGAATTCTTTTCTCCCGTGGATGTCCAAGATAAGACCCGATACAGCAACCCAGTCTCTTACATGACGGTCTCGACGAAGTCCTCCGACGGCAATGAGCACGATGTCTCGATCTACACGGATGTCAGCGGCGAGTGGGCGTCTGGAGATCGCAGCAAGGTCGTCCAGTGGGAACAAGGCGCCCAAAATGGCCAAGGAGGCTTGGTCTACCACAAGTTCTATAGGCAAGAGCAGCAGGAGTTTTCCGAAGACAGCGATCAGGCAGCTTGGGGAAACTGGTACTATGCCACTGAGCAGGGTCAAGGATTGACATACCAGACTGGTCCTCACATCGCTACTCGGCAGCAGTGGATCGACCGTGGCGAGTTGACGAACCAGGTTGGCACAAACTACCGTGCGATCAGCGACAACTTCCCCATCTTTGCATTCGCGAAGAATCTGGGCCGTGTCGGTGGCGACCAAGTGGACACCACCTTCACCATCAATCTTTTGCAGCGAAATGTGGTCCAGTATAACCCTGGCAATGGATTGAGGCCTGTCCAGGCGATGTGGTCAAACTTTCACCAGGATGAAGTCTCTGCGATCAATGCGTTCTACCACGACCGTCAACAAGCTCAGGACGTCGGCAATTCACTCCACGACAAGATTGTCTCCGACAGCAAAGCCGCTGCGGGCAACGACTATGTCATTGCTACCACCCTCGCCCTCCGCCAGGCCTTCGCCGCAGTCCAGCTCGGCGGTACCGCCGACACCAACCACCTCTATATCAAGGAGATCAGTTCCAACGGCAACTTCCAAACCGTCGATGTCATCTTCCCATTCATCCCGATCCTCTTCTACCTCAACCCTTCCTGGGTGCCTCTCATCCTCGACCCGCTCTACATCAACATGGAATCTCCCGGTGCTTGGCCGCAGAAATACGCCATCCACGATTTGGGCGACCACTACCCCAATGCCACCGGTCACTCCAACGGCAAGGCCGCCGAGCAGCCTCTCGAGGAATGCGGCAACATGCTTATTATGACCCTCGCCTACGCCCAGAAGACCGGCGACACAGCTTATCTCTCCTCGCACTACACTCTCCTCTCGCAGTGGGCGAATTGGCTCATCGACAACAACGCCGTGCTGCCATTCAACCAAATTTCGACCGGTAAGTCTCCCTCGCGATCCACTTCCATTCCCACGAACACTGATTGACTAACCCACCCCACAGACGACTTCGCCGGCAAACTCGCCAACCAAACCAACCTCGCCCTCAAAGGCATCATCGGTCTCGAAGCCGCCTCCCTGATCGCCAGCATGACCGGCCACCCCAACGACGCCCAACGCTACACCTCCACCGCCCACGACTGGATCCAACAATGGGCATCCCTCGCCCTCAACACGCAAGCCAACCCACCACACACCACCCTCAACTACGGCGCGCCGGAGTCCTTCTCCCTCCTCTACAACCTCTACGCCGACCGCTTACTGTCCACCAACCTTGTACCGCAATACATCTACGACATCCAGTCAAACTTCTACCCTTCTGTGCGTCAAACTTACGGCGTGCCGCTGGACACCCGCTCGACGAGGAGTAAGAACGATTGGGAAATGTTCTGCGCGGCGATTGCGAGCGATCAGACGAAACAGATGTTTGTTTCGGATTTGGCCAAGTTTATCAACGAGACGCCGAGTAGTGCACCCGTGACGGACTTGTTCGAGGTGGGCAACGGCACGCAGAATGGGAATTTCCGAGCGAGGCCGGTTGTTGGTGGGTGGTTTGCGCTGCTGGCGTTGAATGGCACGACTTCGCCGCAGGGTCAGGGGATGATTGGGCAGCGGCGGAATTGCAAGCTTTCTTGAACGGCATGATTCTCTATCTTCGACGGCACATTGCGATAGATGCTCGCTTTGGTTTTGATGCACAGCTTTATGATGATGATGGAGGGAGCGAGGGAGGGAGGAAGCGTGGTTGATGAGATTCTTCTCTACGAGTACGAGTACTGTGTGGTTTTTCGTAATGTCTTCTTCTTGTCAGGTTGCTCTCTCTTGTACCAGTCACAGTACTTATGAACATAGTCCTATCAAATCGGCAGAACACTTTTTCATTTCGCATTCCGTCATCACTCAAACTGTCTTCCTCCCGTCTTCTTGAAACCGACCGAGACATTGAACGAGTCATGCGGTAACTCTCCGTTCCTGCATGATGACACCTGCAATCCGGCTGGACATCAGGTATATTCTTCGCCGGTATATCACCCCAATGCCATGCATCAAATGCCGAAATACAGGAGGGCAGTGGACTCGTGAGGCGAGCCTCACGCTGCGATCTCGCCACTCACAAGTTACCCCTCACCACCATCATCATCACCACATTCCTCGCAACACGCTACATCACCTCCATCCTCACACACACCGCCTCATTCCAAACACGCAGACCGGCACACAGCGCCTCACTACAGACCGGCAAACCGGCATACATCGCCGCGTACCCAAATACGAAGCACCCGCACCTTCCATCGTCTTCGCTGGCTCCCAAACCGGGATTCCCTCGACTCTGAGACCGTGAAAAAAAAATGGGATTTTCAAGGACCGGCAAGACTGGATATCCCCATGCCCGGCGGGAGTTGGCTTATCCTTGCAAGGCTTGCTGATAGGGCGGAAGGTCGAATCGGATGACATGGCGATGACATTCGAGGCTCGGGCAGGGTTTTGGCCCGGTTGGGAGGATAGTGTTGCGCTCGGGTCGGCTGTGGTAGGGCGGAGAGGAGGAAGCGCTTAGATACGAGGATGGGTGTGGGTTAAGGTGTTTGCGCTGGGAAGGAGGAATGTGACCTGTCGACTCACGCGAATGCGCGAAAAGTCGCCTGGGCGGCTGGACTTAGGCGATTCTGTATGGTACCTCGTACACAACGGCCATCTCAGGCACGAAGCTGGACGCAACAAAACCGCCAGACAGGAATGACGACGCCGATATCTTCCGAACGAGGCTGTGTCACAAAATGCAGCCTGAACGTCTGGACCCAACGAGCGCCCTGGCTGCTGCATCACCGCCCCAATCCGTCCGCCTGGGGAAAATGCATGATTGTGCATCTACCCTTCCAGGAAGTGTCCCACTCCGTCGGAATTTTCAGGGCGGGGCCAGCATTTGACGCCAACCCAATGATCTAGGCGCACGACTGGGATTCGAACCGAGCGAGGCGGAGTATTATGTCAGTTTTGACAGGCATTCTGGCGCAAGACAGGCCAGAATTTGGTTAGTAGCACTGACGACGACTACTATACACGGCACAGCACTACTGTACAGCGCAACTGCGACCTGGAAATATTGAAGGAGATTTTGCAAAACGCCACCACAGATGCGGTGGAACCAACTTTCCGAGCCGGAATAATATACGCTATCCTGGTATCTGCAGCTCGAGAGGTGGGCTATTGGGTCTGCTTTTGGTGCCTGGCATGAATGGCCGTCTTCCCCACTACGCCATCGACATCCCACGTTGGGAATTTGCAGCCACTCACGATTAACTGCCCGTCTCTCTGGAGCTGGATGGAACACATACGCAGGCACATCGACCGTTGAGATGCGACGTCACATACAGCAGAACTCAGTGTACAAGCTGATCAACCGGGGAAACATGTTCCTGCGATTTGGAATATATCCTTGCCAGTGAGGCTGCGGCTGTGCCCTATAACGCCTTGTCAAATGAGGCTACGAGCCTGTAACCGTGCCCTGGTCGCGCTCATTAACAACGGCGACCCAGGCATGCTGCCGTCGGAAAAGGAAGTCGCAAACATCTGGCTAGACCGGCAGCTTGGCTCACGGGCCTAAATCCTCCCTACCGCTGCCACGCACTTCGCCTGTCATTACGAACGGTACCGAAATGACGGAAGGATCATCCATGGCAAGGTTTGCGACGTTGCGTGGGGGCAGACAAGATGTCAGCATTCGAGATTCGACTTGGTACTTTTGTCTATGCACAACAAGATCGGCAGACGGTGGATTCGTGGAAGTGGTCTGTCGCTCATTGTGGATGACGAGGACTCACGCTCTTATGTATCGACGTTACTGCGCATGCAGCAGTCATGTTCAATCTCGGTGGAATGTGGCTTGATGCTCGCACGACTGTACGACACACAAGGAACCCAAGGAAGTGGACAACGCTAACCACGAATACGATCTTCCGGGCGGCTATCCGACGACATGGCTCCATCATCATGCATCGGACTGATCCACTGCGTTGGGTCGATATCATAGCAGGGCAAGATCGCTTGTAAGATGAGGCGCACATGGTCGCAACGGCATGTCGTACAGGATTCCTCCTTGGGTCTCTCTGCATGCGCCGTTGCGCACGACCTGTCCGCCCTTTCTTTGGTATGGCTCCATCTATTTGGAAGACTTTATCCGCCCCTGCGCACATGCCACCTTCGTCGTCCAACCCTGGCTGGCGGGACAGATCACCCTCGTTGCCATCTCTCCCGCCCTGAATTCGAATCAGAAAACGCCCGCGTGACACTGGATCGCGAACGGCGTGTTGGATCGCAACGTCGCCGTACGACGATCCATCACTCCCTCCACCGGCTACGAAGTTTCGCATTCGTCTAACCGCGCGCCATCCACACCCTGCATCCGATCCGACTCCCAGGCCATGGATATGCCTACTGGATTCATGCGGCTAGAGCACTACAACTCTCCACTGACGATACGCAACGTGCGTTGATCGCTCAGAACGGTGGGTCCGGCCGATGCCATGGCCAAGTCACATGCATCATTTCTTTCCTTCCATCCCATACTGATTCGTCTGTCTGTGCTGCTCTCCAACCACCAAGCCCAGCGAACCAGTGGCGTCTGCTCCTCTCCGATTCTGCAAGATTGACAGGCGACACGATAGGTCCTCGATCGTCTCAATCCAATCAGTCGGTACTCAGCACGATCATTCCTCGGTCCCTCGAGCCCTCACACGCCAATCCTGCACCACAACCCATTCAGCCAAAGCAATGACCTCAAACCGCAACCGCATTGCGTAGCCCATGCTCCTCCTCATCACACACTATACACAGAACACCCATTCTCGTCCTCTAACCCTCCTCTATCCTGTCCGCCACTCCTCCAGATCCACTCCCGAGATCATGGTCTGGGTGCCCATTCCCTCAAACCTGTTCCCACGAGTCTGGTCCGGACAGATCATGTCGTGTGATCCATCGCTTATCTTATGCCACCGTCCTGTCGGAACTCATCGCTGTCCAACAACCAGTCTCATCACTTCCTCTTTCATCCATCGCACCCGACCGCTTGGGTTGTCGAGTACACCAGCTCATTGCCTTTGGCGCTTAGTCGTTCGTTTTGGGGAAGTGTCTACTTTCGTTCATCGCACACGCTCACGCCCACGCCCACCCACGCACATCATCACTGCTTCGACCGTTCCATCGGGTCTGAAGCACTACACCGTCGACTCGGGTCAACATCACTCTCGTTGATACTGATCATCACCGTCGCTACCTGCCTTGCGGGACTCCTCGTCTGAGAGACCTGCAACATGTCGTCGTCATCCTGGGCCGGATACGGTCCGTCGACCTCTACGCAAGGCCCGTCAACCATCGCCCCGGTCCTGTCAAGAGGAGGGTCCGCGGAAAGACAGAAGAAGCCGCAGACGAGACAGTTACTGTCTTGCACGAAATGTCGAGAGAGGAAGGTCAAAGTCAGTCAATCCCCGTCTCACAGCATGACGAGCCAGACTGACACCTCGAACAGTGCGACCGCACGAAACCATGTTCTGCATGTTGTGCAAGAGGTCATCCGAAAGAATGCGAGTTCGTCGTCGGAGAAGGGAATGATTACAGTCCCATTCAGCAATCCTACGAGATTCGCAAACTTCGCAACGAAAATCAGAGATTGCGACAGAGATTGCAAGAGTCTCGCCTGTCACAGTCGGGCGAGGAGGACGAAGATGATGGCTCGCCGGATCAAAAGACGTCGAAGTCGATGTCGAGAACAGCGACAAGACAACGACGCTTCAAGACGGGAGAAAGAGTTGACAACCTCTACTTCGGAACGCCTGGTTTGGCGACCGTCGTTGCCGATGTGAGGACATCGCAAAAAATCCTCGTAATACGTCGGTTTAGCTGACCATCATTACAGTTCGCCAACCTCCAATTCGGCTCCCAATCCCTCACCCACACCGTCCCTCGCGGCCGCGACATGTACGCCGCACCCGACGGCTCCGCCATGTATCCCTTCCCGATAATCTGGCACGGCGGCAACTCGGCCATCGAAATGGTGCGCACACTCCTCACGAACCACAATGAAATATTCTCCTGCCTCGACATGTTCCAGCGCCGCGCGCAGTCGTGTTACTTCCCGCATACACCAGATGAAGTGACGCGGAGAGAGGTGGAGAGGTTTCTGGACGATAAGGAGAGGAACGCGGAACAGTATCCAGATATGTTGGCGTTGATCTTTGCGACTATGGCGACGGGGATGCAGATGGGAGTTTATGATCGGTGTGGTGGGGAGTGGGTGGTCGGGGCGGTGGAGGAGAGTCGGCGGAAGAGCGACGTTTATCGTGAGTTGGTCGTCTACGAAGAGGAGTATTTCAGGCTAACAATAACGCAGTCGCCGCCTCGATGCAAGCGCTCCGACTCGCTTCGTTCATGAACACCCCAACTCTGCTTTCGATTCAAACACTCATCATGATCGGACCCTACCTCACCAACTCCGGCCGCTTCCTCGACGCCTGGACACTGTTTGGTACCACGATTCGCATGGCACACTCGATCGGTCTCCATCGCGATCCGAAATTTCTCGACCCGGCTCCTCCGCTCCGTGAGAGCATGATTCGACGAACACTATGGTGGTGGATGTTACACATGGATCAGCAGTACTCTGTTACTCTCGGTCGACCATTGGGCATCTCAGGTGTCGGTGATTGCCCGCCTCCAGAGCCGTTGACGACGAATCAGACCGTGCTGCGTCTGGGCGACTTCATCGATCGCTTCACGATCCTGGCGAGACAGATCTTGAGTAGCGATGGCTTAATGAATGTGGGAAAGATTGACGAGTTCACGGATAAACTGCTTGGACAGTGGGACACCATGCCGGAGGCGTTGCAATTCAACGAGAGCTGGCTGAGGGACGAGACACCATTACCAGACTGGCCGTTGGAGGTCATGTCAGCCAGTGAGTATCTCTGCTGCGTGACCGAGATGTCTTTGGCTAACTTCACTTCAGCTCTCTTCGCCAAAGTCCAGTCTTTCCTGATACTCCTCAACCGACAACGAGTGGAACGCACACAAGGCATGTCGGGCGACCACTCTCCTCCTTCACACATGGCACCACCGCCTCGTCCGCACCAGACCATGCCTCAATCGAATATCTGGCCTCCTTCCGACCAGCCTCTTCACGCCGCTCCCGTACGTGGCCGAAGATTGGTGATAAACTCCAGCGTCTCACTCCTGCACGCCTTCCTCTTCTTTTGGCGCCGAAATCCCGCCGTACTTATCTCCTGGACAATGGGCCAGCAAGCTTTCAACGCCAGCATGATCCTGATTCTCGACGCATGGGAGACCGAGAACGAAAACAACGAATGGCTCGTCAATCATGCCTTTGTTGTCTTCACGGAGCTCGAAAGACTTGGAGTACACAAACTTGCCAAACTGGCGGTCAAGCGGATCTCCGACGGCATCGCCATTCTCGTCAATCGACGACAACAACGCGAACGAGATTCTGCCGCTTCCCAATTCGCTGCCTCTTCTGGCCAGGCCGATCAATACTACACTTCATCCTCGTCGACCTCACCCTTCCTTCCTCTCCTTCCGATCGACACAGCTTCCATGACCGATTTCTCCGGCGACGCAGTCATGGGAAACAACACAGGCATGTTCCTCCTCGAAGATCCTGGCCTACAATCCTACACCCACCCTTCCTTCGAACCTCTCGGCTGGAACATGGCCGGCGGATCAAGCGCGCCTCCCTCAAATACCACAACATGCTCCTCCTATGTTCCAGGCAACACATCATTCGACTACACCTACAACAACTCTTCATACCCACACTACTCTCCGCCCAACCCCTCGATCCCTTCACCCATCATCCCAGTCAGTCAAGTCACAGCCCAGCCCTTCCCCGCCGTCTCCTCTCCTTTCCACCCACACGGTCTACAATCCTCCGCCTTCCCACTACCAATCCCACCGCTACCGACATCGAACCACAACACCCATCGAATCTCAACCCATCGCAATCGGACCGCCGCCCGAACAGCGCATTCGCACTCCACCGCTGCGGCAGTCGCAGCATTAGCAGGTTTTACGCCGATCAATAGTGGCAATTCGCCACCTGAAGGAGGAAGGAGGAGGGTGAGGACAAGTCCGCAGGAGGTAGGGAGGGGATTCGCGAGGAGACAAGCGGTGGGGAAGAGTACGGGAGGCGTCGCTGGTGGGAGTGGAGGAGGACATCGATTGGATCGGCCGCCGAGGTCGGCGCAGAGGAGGAAATGAAGGATGATGTGAAGTGGAATGGGATGGATGTATATTTGAGGGAAGCAGACACCTTGACAGAACTTTCAGGGCAGAGACAGATGACTCTTCGCAGAGCGGGCTTTAGTCGGCAGATTCATGCGGTAACAAGACAGAGGGACAGCAATGTCGCAGTAATGAAGATACGTCACATTCACCCGCTTTGCGGCTGCTGGTAGTCTCGATGTTATACCATCGAAGCTGTTGACAAAGCTACAGGAAATTGGAGAACGACAGGTTTGCTCATCTCCCGCCGCCGTGGACCAAAGACGGAGGTAATGGTCATGAAATGGTTCCGGATACTCCGCCTGGCTCTCCCTTTATCGAAACGAGTCCAAACCAACGGGGACGGCGCCATTCACGCGAATCGACATCGTATTCGAAGCTCGACAGTTTTGTATCTGTATTGATACCTCGCCCGGCTCTCCGCTATCGAAAATCCAAGCCAACGAGGACGGCAGTAGGCACATCAGCCAGTCCACTTGAGTCGAAGTCCAGAAGTATAATGTCTTTCTGTACTTACGATTTTGGTTTCACGTCCTCGGCTCTGTGCTCACAAGCTGGAACTCCCGCGGCTTTGTTGGTGAGCTTCGAGCAATAGCAAAGGCTGTGAGAGTTTGGATTTTGTTCCATACGGACGAAACTCTGACAGGAAAAGCCACATCCAACATTGCTTGTACTGCAGCAATGTGCGAGAGCCTCCGGACCCGAAAACCTACTTCCCGATCGGGAAGTTCTGGCCTTGGCAGCGAATCAGACCTCAAGAAGTCCGATTACGACACAGCAAACACTGGCGCAGCTCAGTGGTAGCTTTTAGCTTTCGAATGTTCTGATACCAAGCCATTCTCCTGGTCCCATTCGTGCGAGCTGTGGAGTTCTGCCATATTTCATTAGCGCAGTGGGCTCACTGCAATAAATGGCCACGAACATAATCTCCGCTCACAAACTTGCAAACCTATCAATTGACACGCACACGGAAAAGTCTTAGCCTACTTCACGATGGAGAAAGCAAGCCCACCGCCGTACTCAAACGAGAGTCAAGGACCCTCGCAGCATCCCGCTGCGGTCGAGGCCGACGCCCTACTGGACCGCCTCGCGGAGCGGGTGAATGGGGATTATGTGCAGGACTATCCGCCTGAAGTTCAAGCCATCGTGGATCGAGAAACCAAGAGAATACACAACATGCTGGAGTTCACGTTGGCCGTGGACTACAGAGGGTATTCGTCCGCCAGCTTGTCAGCCGCCGATCGGGAGCATTTTGTGCACATAAGCAAAGCTCTACGGCAGCTAAGGAGTACTGTAGTACTGCAGAGCGACCGTCCAGGGCAAGAAGTCAGACCAAATCCGGAGGAACGGCAGGTGCTCGCTGCCTACTTCTGGAAGTACCTTTTTGAACCCTGCAAGATACTGTCCTTGCCGCTGGACTTTGTGTACAGCAGTATCGCTGCCCTCAATCGCTACACGGACGGCAACGGGCACTACAAAGGGGCGGTATTTGGCATACTACAGCAATACGGAGTGGAGCATCTAGCCGCGAAGCTCTATTGGGACCGGAACGTGATCATACCTACTATATTCAAGGACAGAACTGCCTGTACCCGTATGCTCAACGGAGTTGATAAGATCCAAACGCTATACTTTCAAAGCATCGAAGGCATCGAGGGCGCAACTCTGTCCAGTGCCACATCATGGCACGTCAAGACGATGTATAGCGTCAAGTACGAGGCCAACGAGCGCGGGATAGCTTACGCTCTCTCCAGAAATGCCGCCATCACTCGTGCTTGCAAAGACCTGTCAACCCAATACTGGAGAAAAGCAATCGGATCTTGCGTTGCGAGCATTTTGGCCAGATTCAAGCTTGTGAAAGAGGGCAAACGAGAGCCCGACTATCCTAGAGCGACCTGGAGAGGAGAAGCCACAACTTCACCCCTTCCCAGACGGCCAATGGACGCAGCTATTCCCGCCGGGTGGTGGAGACTGATTTCGTTCCACGTACCGGACTACTGTGAGTTCAGGGACCAAGTGCTTGCGAACGATTGCTAGGGTTGCATGTTTTGGACAGCAGGATCGGCTTGGAAATGAGGCAACATTTGTTCTCACTTGCGATGGGTTCCCATGGACGATGGACAAAATGATCAGCTGCAGAGACTGATTGAAGGCTGGGGAGATGGGATGTCTGTGCGCCAATTCTCTTCGCCGTATCTCCTCAAATGAATGGGCTCGAACAGCATCCGTAGCACCGCTCGAACGACCGCACGACTGTATTGCTTGAAGTTGACCCAATTGTACGCTTGTCCGTTAACATCGTTGGCTAGGTTGATTCAGCAGTGGTCAGATCAATCTGGCTCGCATGGATTGGAACCAGGATGCAAACAATGGAGAGAGAGACCTTGGAAAACTCATATGAGCTGAGACCGCTGAGTGCTCACTATCGATCGGGCGGGGCATATCTCCTAGAGGCGAAGTAACACCCGGCTACAACCATCGATGCTAAATCAACGTACGACTTTTCTCCACAGGAAGACTAAGAATGCCGCTGGCCTGAATCTGTCCGGCTCAAGGAAGCGAGTCTGGGTCAGATTATGAAGCGCTCCCTTCTGCGAAGCACACACCATGCTTACACATACAAGAGCATGGCCACCAGGAGCCTGAGACTATCGGAGACCAGCCGGGTGTGCTTCTCAGAACCTCCTTGTCGCCAAGCCATTGGTGTCGACGACATGGCTTTAAAGTATCATGTGTGCCGCGGAAGAGAAACCGATCGGACTGTATTAAGCTGCCGTAGGCACTCGAATGTCAACGGACAATACATATTGATCTCTGGACATCAGCGTTTTCACAGGAGCCTAGCCTGTACCTCGTGAGCGTGGTGTTCATGGTTGGTGCGAGAGCGGACTCCGTTCACTTGACCTGGCTCCGAACTTCACGCACGATGAATAGAGCTCTTCCATTCTGCTTCTCCTTCAGAGTCCTTCTTCGCGCCCAGCGACTCCTCAAAATTTCGAGACACCCTGCGAAGCGATGGAGTTCTGGAAGCATGAGCGCGAATAGGTTTCCGGAGATGTCCAGCACTCGAAATCCTCTCTACTGCCATCAATTTTTGGAATGTTCGGGATTTTCAGCGGTCTCGACGACACTATTGGTCGCATGAGACATGCCGGCAAAGGCGTCCGCAGCGATGATCGCAGAGATAAAAAGAGCCCGAGTTCGGCAAGTCTTCATGTGGTACACCATGGCACGTGGGAGAACCTTGACAGGACGGACAGACGGCGTTGATTTCGATAACTCATGAGGATACCCTATCCTCACGAGAGCTTTTCAGTCACTCGAAGTGGACTGTCATGTGCTCTCCTCCACGCTCATCTTCCGCGATAAGGATAGCACTTCCCTGTAGACTCACTTCGCGCAAAAACGGCATCGGAAAGAGGTTCGCCCGGCGGCCGTCGTCCAACACCTTTGCGTCGCAAACTTTCTTTAGCAGACCCAGGAATGCGGCATGCTGATCGCTCCGTGTGTTGGCGGTGGATTCGTCTCCTCTCATTCCACCGCTCATCTTGCCGTCCGTTAGAGACGAATGGTGCATGGTGTGTAGTGAAGCGATGCCGACTTTCCTCGTCGTCCTCGTGCCGTGGGTGGCCCTCAGTTCTTGCTGCTTTCGCTGCGGATGCGGAAAGCGCAACAATGCCTCTCGAAGCTGCCACTTTCCGTTGTACACCAGACTTCCGGATGGTAAGCACAGCCAGGTTTGTTGACACCCGAGATGCCCTCATAATTGTGAACTTTCTCTTCCTCGACTTTCTTCTGCTTCTCTTCAACAACGGACCGACGATCGCTGTGAGTCCCATCCACATTGCATTCCTCACGCCAGGTGACTCAAGCTGACCTCCTCGCAGTATATCAAATATCAGCTAAAAGCTATATTCTATCATATTCTTCGATCCGTCCTCTCGCTGTTCGTCCGCCATCCTCCTCATTGGCATGGTCTTGCGCTGACATGTTGAAACAGATCACGCCAAAACCGACAAGTTACCCAAGATCCTCCAGGCAGTGTCCGGACAGCCGTCGTTGACGGAGAAGCAGGCTGATGGGGAAAAGTCGAGAGGGCCTCGTCAATCGGGCCCTCAAGGTGATGACCAGGGCGGTCAGTCGGGTGGAGGGGAGCAAGTCGGGAGCGGAGAGGACGCAGGGCAGAGCGGGCAGGCGGCAGAGACGGGTGGCGGTCCAATCTGTGGCGGGGCGATCGGAGAGTTGGTGGAGGAGGAGGAGGAGGAGCAGGTGGAGGCGATGGCGGCTGGACGAGCGGCCTGGGGCTTGGGCCGAGACGGTCATTCCTTTCTGGCATCCATTCCTTTGAAGTATATTTTAATGCATGGCCTTTCGCTTGATTATGTTTCGTTCCGCTTTCATCATTCTCTTCGTCTGATGTCACAAGATGCATGTTGCTCCAGCCAGTCGAGACAGGTGCCGAGCGATCGTTTCTCCAAACCACAGGCTTCAGTGGATCTGACCAAAGGAAGCGGATGAATAGCTCAGAGCCCTCTGCCTTAGACGTCGATGTGACCACGAGAGCTAACACTCCCTCCCCAGCTGATTACTAACTGCTTGCGAGATGGTAGGCCCTTACTATGCGACTAAAGCGATGGACGCAGCAATGGGAAGCGTCTTCGCTTCGGAGCGCTCCCCAGCAGCGTTCGAATGTCGTGTCAGAAAGTCGACAACGCTTCCCTGGCGAGGGAACAACTTGCTGTGCGAATGAAGCGGTGGCTGTCACTGTCGCGCCCATTTCAAGGACGGAGAGGTTTCCTTCGGCTTTCGTCAATGCCGTCCGCAAGAGAGCATTGTCGATGGCTGTAGCAGTCGGAGCTGCTTGCGCTCGGGAGAGCTTTCGAGTGGCTTTGAGCTATGCAGTTAGGACATGGACGATGCTCCCTGGCGAAGGAACAACTTGCTGTGGGAATGAAGCGTTGGCCGTCGCTGTCACGCCGAATTCAAGGACGGAGAGCTTTCCTACGACTTTCGTCAATCCCGTCCGCAAGAGAGAATTGTCGATGGCTGCAGCAATGGAAAGCGTATTCGCTTCGGAGAGCTTTCGAGTGGCTTTGCGCCATGCAGATAGGAAATAGACGATGCTCTCCGGCATAGTAAACACTTGCTGTGGGAATCAAGCGATGATTACCATGATCACATCGATGGGCGGTACGGAGAGCCTTCGAACGACTTTCTTCCATCCCGTCCAGCATCTCGACCACGCTCTCTGGCAAAGGAAACACTTACTATGCAAATGCAGCGATGGACGGCGTTGTCATACCGATGTCAAGAACGGAGAGCTTACCAGGATCCAGTGACCTTGGTCAGATCGATCGACACACTCTTTTACACAGAGCTTCGGAAACGTTGTGGAACGCCTCTCCCGCGGAGGATCAACTGTTTCTGACAAGCTCTCCAGCGCAGCAAAGGTACCGATTGCTACAGCTATCGCTTTGGTCGCATAGCAAGTACCCATCGTCGCCGAAACACTCGATGCTCAGCTGGAGAAGGAGCGGCAGTCGTCGGTAGGGAGTGGTATGCTGTTGATGGGAGGAGTGGTGTTGCTTCTGGGCGATATCGAAGCTGGAGGAGATGTAATAGTGGTGACGGTGATGCCCTCCGTGACGGCGGAGACGATGGTGGCAATGGCGGTGCGTATGAGACCAGATTGATGCGGACTGGAGCTGAAGTGGGGAGGCAGCGAATTGGAGAGGCGTGACTAGATAGAAGTTATACAAGTTCGGTCAGATGGTGTTTCTCGCATCAACGAACATGGCTGTGCTTACCGCGTTGCAGTTCGCGTAGAACGTACAGTGGCAGCTTGGAGATGGGGGTGAGTGCTCAGACGTTAAGGACACCGATACCTGCGATCACAAGTCACTGAGAAAGAGACAAATATGTTGTTGTGACGTGAAGCTTGATCTGTGTTTCACTCAACTACAACTTGTACAACCAGGCTCTCTTCCCGTTTGCACATTTGTTTCCCTTGAAAGCAATCGTATACCTCAGTGCAAGGCCAACAGCCACTTGACTGACATCCTCCCATTGTCAACCTCAGCAGCCATCGCACCTTTTCTCATTCCTTCCATTCGTCGAAAATCGTGAAGTCGTCGTAATGGTGAGGTGGACGTCAACGAAGACATCTACCTGCAGCAGTAGCCACCGTCGACGAGGAGGTCGGAGCCGGTGGTGTAGGTGGAGGCGTCCGAGGCGAAGTAGACGTAGGCGCCCTTGAGCTCCTTGGCGAGACCGTCACGGCCCATGGGGATCATGGAGTGCCAGAGCTTCTGGACGTCCTTGGCGACGAAGTCGGAGAGGCCGGTGTCGATGTAGCCGGGGGAGATGGAGTTGACACGGGCGAAGTCGCGCCACTCGTTGGCGAGAGACTTGGTCTGATTGCATAAATGGTTAGCTGTAGCTCATTGAAGATGGCATGGCCGCGGGATGTCAAAACTTACCATGTGAATGCAGCCGGCCTTGGCGACGTTGTACGAGGTCTGCTCTTGTGGGTAGTTGGCGATGTGGCCGGACATGGACGAGGTGATGACCAGCGAGCCAGTGCCGCGCTCCTTGAAGTGGTGGCCGACGGCCTTGGCGCAGTGGAAGGTGCCGTTGAGGTCGACATTGATGACGTGGTTCCAGGCCTCGACAGAGCCGTCGAGGATGCCAGAGTCGGCGGTGGCACCGGCGTTGGCGATGAAGGCGTCGATCTTGCCAAACTCCGCGACGACATCGGCAACGAGCTTCTCGCAGTTCTCGTACTTGTCGACCTGGCACTTGTAGGCCTTGACCTTGACACCGTACTTCTCGGCGAGCTCCTTGGCGTTCTTCTCACCACCCTCGGGGCGGGACGAGTATGTGATGGCCACGTCGGCACCCATCTCAGCGCAACCGCGGGCGGCCTCGATGCCCATGCCCTTGGGGCCGGACGCACCAGTCACGACGACGACCTTGCCCTTGAGGGACAGGAGGTCCTTGAGCTCGGTGGCTTCGGGGATTCGCTGAGGCATGTTGGGTGGTGTGTTGGTGTGTTGGTGTGGTTGTTGGTTGTTGTGGTGGAGAGTGTCGTTGTTGGTGGAGGAGATGTTTGTGATGGAGGTTGATGTAGAAGAGAGGAAGTTTGGTTGTCGAGGAAGAAGATTTTAAAGCAGCAGCAACGACGCACACATTGAAGAACCTTGGGTTGCCCCTCACTTTTTGTGCTGTTTGTCCCTGGAGAGCTCACCAAAGCACACCGTCGTCACTGGTTGGTGGGGCACTTTCACCTGAGATACCCCGACCACTTCCGTCAGGCATTGGCATTGGCACGACGCTCTGTCAGATGCTTGTACTGTACTGGCGTGTAGTTTAGTTGTCTTGTTGCATCTTTGTAAGTACAGTCCTCCTGTATATACAATCCTCCAAGCCTCTATACATCGACATGCGTTGTTCTCATTGCTATCGTCTTCCCTTCAACGACAACGTCATGCTTCGCAAGCATTGGGGACAAGGTTCAATCCGTCGGGTCACTCCCTAGCACTGGTGGGGCGCTCTGATCTCATGGCGCCGCGGTCCGGAAGTACTCCGGCGATGAACGTCAACTTATCCACAACGACAAGGGACAACACTCCTTTCGATGCCATCGATCGTGCTCGAACCGTCCGCATCGAACAGAGAGCAGCGACGACGACTGTCGTTGGAAGAACGTGTACACGAGCGTGCTCGTGCCAGAGTCCACGGATACACAGCGTCATGCACGATGGTTGGTCAAGGCTGACAGCACTTCCTTTTCACTCTCTGCAAAACGTGGATGATGCAATATACTCAGCAAGATGAGCAGAGTACCGGAGATGAGATGAGAGGCAGGCAGTGGTCGAAGCACCATTGCGTAGCTGACAAGTAGATCCCAACGAAAGCCTTCCCAAAACGATCGAATAACCGCCGACATCCTGTTGCAGAAGGCCATCTGCACAGACATTCCGAATACGATCTCTGGCATTCAAATCACTCGCAGCCAGCGGACAACGGAGCTTTCTGCCAATAGCAGTATTTCTGACATAGCTCCGCCGTTCCAGGTCCGCCTGAACTTCTGCAATCCAAGCGATCAGCACATCGCCAGCATCGCGTTTCTCTCCGATGAGCAACGACATGGAAGACACAACTACCGATAAAAGAGCTGGGACAGTTATGGCGAGAGAAGAATCGATCGAATGAGGGATACTTCGCTGCCGAAGGGACGGATGGACAATTCAATAAAGCTGAGCGTTCAAGACGCTCCTTACAGTACAGACCTCGAGAGCATACACATTCCGGAATGCCTTCCATCTCGATCGATGGGAAAGGTTGGTGTACAATAGCAGGAATGAGAGTAGTTCGTGGGACAAGGCACTCGAGGTTGGGTAAGAGTCGATTGAGTTGATCAGCATTATACATGGACGCAACTCTGTACGATTGTATACCACTCCATCTCAGACGAATTCATCTTGCCGGTCGGCACACATTTCTGTTAAGCACTCCGGTCTGTCTGGGAAGGTTTGGAGTGACACTCCCATTTGGAAACAGGGCTTCAGCTCCTAGGCTGCTACCGTATGGCACTGGGTCGCCAAATTGGTGGAATGCTTCAGCTAACTGCTCACATTGTGAATGAAGTCGTCGGCGAAAGACCTATCTGCGAACGTTGTGAGCTCTGTCAACCCCGACAATCACGACCCGACAACCAGTATCCGACAACCAGTATCTGACAATCATACAACCACTTCCAAGCCGGCAAGAATGTCCGCACAGCGGTGAATCACGCAGCAGCAACAGGAGATCGAACGACTCCACGCACACGTCTGGAAAGACATCTTGCCGCCACTTCTTAGCACTCGTTACATCATCCCTGACTTGAAAGAATTCGACCTGATCGTCTGCAGCCGCATCTTGCTTTCGAAGGCTCCTAGTAGCAGTCGAAGCAGTCGTTGCCTCCACTGTATCCTTCACAGCCGTACTACTGACAGTGTTATCGGTCGTGCGGTCTGTGAGTGCGGGAAGAGAAGGGCAATGAACTTGGGTTGATGGATCACACTCGCCCACTCTCTCGTAAGATTGTGCGAATATGATATTCGCTGTACTGTTACATTGGCTGCTCAACGAAGAGAAGTATACTCTCGCCGAGTCCTTCAACCAGTTCGTCGTCGATATGGTTTCCAGCCGATTCTCGGTGCACCAGCACTGCGGTAAAGCCGATGGGTGTTGAGCACAGCCACATACATAGAGAAAGCACGGGTGAAGCCTCTCGTTTGATCGTGAGCATTCCAGTTTCTTCAGCGTTGACAGATACTGCTGCGGAGAGTCGTAGATTCAGTGGCTGCTATTGAGCGATGAGCAGGATATTGTATCTCGTCCGCGATACATAGCCATGCTGCTGACGCTCTCGCCGACACTGCCGTCGACTAGAGCAACAAGTGAATCCGAGAGAAGATCTGGTCTATTCGGACGGTCTTCGGTAGGCAAGGCATACTCTCCACTATCCTCCCAGAGAACCGCCCTACCGAGACTTAGCTGTAGCACTGCAGCGGCCATTACGTAGGAGAGAAACAGCCGACTCTACTCTCTGCCAGCCGACCGCGCGACTGTGCTAATGGGGGCGCCGCTGTGGTGTTGACACACCCGCAAAGATCGAAGCACGGCGGAAAGTAGGAAGCGTGGACTCTTGGTGCAGCTCCGTAGGAGATCCATGTCATTGCTCGGAGGGCCGAGTCGGATGCGTCGAAGGGTGTTGGGCCAACAAACTCAGAGCAAGTGTCTTCCAGCCAAGTCTCGATGCGCCGGCAGATTGGTCGAAGCCGATGAACGTCGTTGGAGCGACGGTGGGCAAATCCTCTCATCATTCAACCCTCCGCTCCTCTCCTGGCCCTCCACCTCTCCAATGCCCCCTCCCTTCCTTCCTTATGGCCCACGACGGGCCTTGGGTATACATTTCCTCTATCACCACCCTCATCATGTATAACCTTCCCATCCACACCCTCCAGCTCAGGCACCCACCTCCTTACAAACCCCCCCTCCGCATCAAACTCCCTCCCTTGACTCCAAGGATTGAAAATCCTTAAATACCCTCTCCTCTCCACCCCCGTACCCGAGCAAAATCCCCACCCGCCAGAGTTACTCGCTACGTCGCCATCCACAAGGTGAAGCATGAACCACTCTTCTCCCCTCCTCCAGTCGACTCCAAGGTGATGAGTTAGGAAGGAGGCGGTGATCATGCGGAGACGATTGTGCATCCAGCCGAGATGGAGGAGTTGGCGCATTCCCGCGTCGATGATGGGGATTCCGGTGCAGCCTTGGCTCCAGGCGGTGAAGTATGTGGTTGCGAGGGGTTCGGGAGTCCAGCTGATATTACTGGGACTCAGCTCATACTGAAACGGCTTTCCCATCGAAATCCATGGGTGCGCGATCATGATGTGGCGGTAGAATTCTCGCCATGCGAGTTCGCGGATCCAGGTTGCTGAGCCAGAGCCTCCTCTTGAGCCGTCGCGCGACCAGTCGGAGAGGTTGGAGGGTTGGCCGATGGAGCGGGTTAGGGAGAGGATAGTGCGGGCGGAGATGGAGCCCACGGAGAGGTGTGGCGAAAGAAGAGAGGTGGCGTGGGCCGCAGGATCGGATCGGCTGGCGTTGTACTGATGCGCTTTGGACGACAGAAAGTGGGCAAGGCGTGCTCGGGCGGCGGGAGAGCCGGCTGGGTAGAGGTGGGTGAAGCGGTCTCGTTCTTCAGGAGTGAGGGACTTCGATGGAGGTGCTGGTGGGATGGGAAGGGAGAAGAGGGAGGAGAAGAGATTTCTGGCTTCTGGTGGGTTCGCTGTTGGGGAAGGAGAGATTTCTGTCCGACTTGGATGAGTTTGTAGATGTTTCTCCCATGCTCGCATCCAAGGTGAGTAGACTGTGAATTCTTCTCCTTGTCCGTTCTTCAGCACGCCGGGTGGAACGAGGATATCGTCGTGCAGCACTTTAACTGCGATGCCTCTGTCTAGCCCTTTCCTAACCATCTTCGCTTCTCGACGCAACTCATCGACTTCATACTCCATGTTGCAGTAGATATGTCGCACGCCCCACTCTTCGCATCTGTCCAGGACGAAGTCGACAACATCCCTTCGCCTCTCGACTGTTGCGGTGAAGAGCGGAATGTTCAACTCGGCAAGCTCCGCCTTCAACACTTCCAGCGTTCGCAACTCAAGGTCTACTCGGACCGGAGCAGTCGAGTGAGCTTCGTAGTCCTGCGGCGAGACGATGCACATCGTCAACAGAGGAATGCCCAATCCGACAGCTTTCTGACTGGCTGCATGTAGAGCTCGGTTGTCGTCGACTCGCAGATCTCGCTTGAACCAATGAAGAACTGCTCGGCCTCCTGCAATGGCCTGTCGTTGAGTCGAGGTGGAGGCTAGAGCTGTTTCGAGGACATCGATCGGTTTGGAGAGCTCGCCATTGGCATATTGGGCACATCGCGAGGATGAGATTTCGGGTGGGTAGAAGTGAGGCTGAAGATTGGGCTGTAAGCCACTGTTGTTTTGATATTGATCGGTAGCACTGGCGCCATTCGACTTGTCCGGAGACACATGTTGTTTCTTGAAAGGCGAAAGTTGTTGTGGCGAGGCCGCTTTTCGCTTGTGAGGCATCGTAGTGTATTCGCCAATGAGGCTGTTCTTTCAGCGCAGTCTGACTACTAAGACTGCCATTTCCAAAGTCTTGCCTGCTCTTCAATTCCTGTGATGAAGTACACTGTGATCAACGAGCTTGACTTTGATGCTTCGCGGTCATCATCATGAGCAGTTCAGGCTTGACACGATCATTGGTACGGGCCAAGCGGGAGCTAGCTGATGTCCTTTCACTCCGGAATGGACACAGCGTGAAAGCGAACATATGTCTTCCAAGAAGTGTTTGAACTTGCCTTCACTGACGACGCTCGCGCAGTCGTAGCCTGTACGTACACTCGAGGAGAATGCTGTTCGTTGTGAGATCTTTGCGGACTGCAGGAACGAAAAAACGCTTTAACGAGCTCGTCTCGTGCGGTCGTATGCTCGCTGTTGCGTTTCGTTCAGGCCATCGTGACAGTGGACTCGATTTGCTTGAGCGCTGTATGCGGGCGGGTCGAGACTTCGATTGTCGTATACAAATGTCTTCGAGGTAGGCCCAAGAGACGACGAAGGAAGTTGCAAGTTGACTTTGTCATCACTCCTTTCTCAGTTCCCGTCTGCCCTGCCGGCTGATCGACGGCTTTGACACTCCCGCCGAAAGCTTGATGCGCCTCGTTTGGCCGACACCCGACATCTTCACACTTTCACACACCGAAGACGCCTCCTTTGACCTTGACATGTCGCCGTGAGAAGAGTGAGAGTGAGAGTGTCACATCAATGTACCAACGACAGACCGCTTTGGATCGGTTCACAATAAGGTCCTCACTCGGCTCAAGACTGCGAGAGAGACGAGACACGGTAACACGACAGTGAAAGCGCGCACGCGACCAGCTCCGACTTGAACGTTATCTCTTGGGACCCGTATCTCAGACCTCCTTCTTCCTCCTCTTGCTATCGTCCTCCTCCATCAACCCTCCATTCGCTCAACATCGCTATGAACAAACGACGACGACTCGACGACGACCAAACCGACAGTATATCTACCACTCAGCAGCACACAGGAGGATCCACTCGCGCCACAGCCATCGATCTCACCACTCCGCCTCGTCCGCCGCGAGCTCCACGACCGTCCTTCTCATCTCTCGCTACCCGACCGATCCATTTCAGCATCGAGCAAGACCCTCCCAATCCTCTTCCTCTTCCCCTCGATCCACGCCGCCGCCACAACTCTCACACCAACACCATGACCACGACCACAAATACCCCGACCTCTCCTCGCCCCGAATGGCAACCCGACGGGAATGTGGTCAGCTGTCCAGTATGCCACACCATATTCGGACTCTTCACACGCAAGCATCATTGTCGAAAGTGTGGACGAGTGGTATGCTCGGCCTGCTCTCCACATCGCATCACAATTCCACGGCAGTACATTGTCACACCAGAAGGCCAATCACAGTCGCCGAATGGACATGAGAACCCCGCACTGGGAGGAGGCGAGGTCGTCAGAGTCTGCAACCCGTGTGTGCCAGATCCGTGGACACCGGCGGTAGCTGCTGGATCGCAGAGAGCCGAAGAGGTCGTGACAGCGGCGGCCGCTTACGCGATAAGAGCTTTGAATGAGAGAGTGGAGGCAGGACGAGGCGACAGTGCAAGAGACCAGCCACAAAGATATAGGCCAATACTACCACCTCCTCCGCACCAACGAAACCGATCACACACCCACCAACCATCACAAACCTCCCGCGTGATACCTTCCTCCTCGTCCTACGTACCCGCGGCAGCAGCTCCACGACCCGCACATCGCTACCGCACCAGCATCGACGGTAACAGCCTGAATCGACCCTCTCCCTCTTCCCACCCTATAGCACCTCAGCCACCACCCCGTCGCCAAATCCGCGAAGAAGACGAATGCCCCGTCTGCGGCACCGAACTGCCTCCCATCCCCACTCTCCGCGAAACCCACATCCAACACTGCATCTCCACACGCTTCAACCCCTCCATGTCCAACTCCCTCCCCGCACCCTCACCCGCCTCCCCACCCTCCCATCTCCCCGGTCCTGCGCCGCCGAATGCAACTCCACCCCGCTTCCGCCCGAGAGGAATGGCGATATATCATGCGACGGAAAAGGACTGTGTGGATCCTGAGGGTGGAGCGCAGGAGTGTACGATTTGCTTGGAGGATTTCGAGGAAGGAGAGGTGTTGGCGAGGATGGAATGTTTGTGTAAATTTCATCGGAGGTGTGTCCGGGGGTGGTGGACGAGTCAGCCTGGGTGTGAGGGGGAGTGTCCGACGCATAAGTTGAGTGAGTGAGAGGAGTCTTGGGGACAGGATCTCTGAGAGAGAGGGTTCTTGGACAGTGGACTCTGCGAGAGAGCACGCTTGGACCTACACAATAGGACATGACTGAGTGAACGATGGATCTGGGGATCGAAATCCGGATGGAACATGAAGATATCATGAGATCACGAATGCAACGAATGCTTGGGAGAGGCTATGGATATGGTCTTGGTGTATTCGAAGGAGGAGCCTCCGTGTGTGTCGTCCGACTTGAGATCGAACAGCACGAATAGGCAAAGGCATCGAGCGTCTGAGGAGCAAGGTTGCAACCTTCTGAACCACGGCGCGGAAGAGAGTGGACTTGGTTCAGCATTGGTCGTTTATTGGATGTCTGTCCTCGGTCTGGCTCGGTCGTGTCTGTCGTGAAGTAGACGACTACCTTGCAGCTCTTCCAGCTTGGACATGCACGCATTCGGAACAGATATAAACGGACAATGTGCTATCGTTTCGACATCTCCTTACACGCTGAGCATGTTTATAAGCCTATGAAGTATTGACAACGAGCACAGTCTGCTCCAAGGACCTATATAGGTACTCTGCTCCTACCTTTTAGTCCCTTCACTGCGGCTTATCATTCCCGTTGGATTGTGTCTAGTCTGTTGTCACATGTTAATTTGGCTTGAAGCTTGCTTCACCAGATTCTACCTAAGCACGCACGACGCTAGCATGGGCGTCGGACTCAGCTCCGCCTTGAGCTTCAGATTCGCGACTTTCAAGATCGCGACTTCGTGTCAATAACATCACAACTGATGCACCTCGTCGACGCCATTGAACTTCTACCTGCTCTTGACAGAATACACACGATCCAAGCGTCGGCGCCTCCTCCAACGCACTCGTGCTCCACTACCACAAACAGCACAAAAACATGGCCTCCGATCCGCGAAGAAGACCTCCTCCGCCTCCTCCGCCTCCGCCTGAAGAAGGGAGAGCATCAGCGAACATGGGATTAGACGGCGCCGACGATGATGTATCAGAGACACAACAACCACAACAAGAAGAGAAGACGAATGGACAATCACAGAGCAATGAAGAGACACAAAATCCCAGCGACAGCTTCAAGCTGAAATTCTGTACCGTCTGCGCGAGCAACAATAATCGGTAAAATCATGTGCATACACTATAAGCAGAACCTTCAGCTGACACATTCCCAGCTCAATGGAAGCCCACCTTCGCCTCACCACCGCCCAACCAACCCCCTACCCCACCATCTCCTTCGGCACGGGGTCCCTCGTCCGCCTCCCCGGCCCCTCCATCTCTCAACCCAACGTCTACAATTTCAACTCGACCTCCTACGCCTCCATGTACGACGAACTCGCCTCCAAAGACCGACGCCTCTACTCCGCCAACGGAATCCTACCCATGCTCGAACGCAATAAAAACGTCAAATTCGGACCGGAGAGGTGGCAGGATTGGCGGGTCGGCGTACCTCGGGTAGGACCACGGGTGATTGCAGCTGCCTCGGATGGGCCTGGCGGTGGAAGCGGAGAGCCCAAGACGGAATGGGGGGACGATAAAGGCGCAAAGGGAACAGAGGCGGGGACGGTGGATGTGGTCATCACGTGTGAGGAGCGATGTTGGGATGCGGTCGTCGACGATCTGCTTACTCGTGGGAGTCCGCTGAACAGACCTGTTCATGTGTTCAATGTGGACATCAAGGATAATCACGAGGAAGCGCTGGTGGGCGGGCGGGCGATTTTGGAACTGGCGGATAAGTTGAATGAGGTTGCGGTGGAGGAGAGGGAGGCTTATGTCAAGGGCGGAGGGAGGGGATTCGAGAATGGAGAAGGGAGGAGTGGGTTTGATGAGAGGGTACCGGATGTGCTCGCGGAGTGGCAGGAACGGTGGCCGAATTTGCCGGCGCTGTGGACGCTGGCTTGGTTCTGAGGAGCAGCGAGATGGGGTGGTGATGAAGGGAGGGGAGGAAGCGATGATACCCAGCGAAGCTGTCAGACGAAAGTGATCGGAAGTTGAACGCCAGTGACGATAGACGAATCGAAACAGTGTGATCCACCCATCCCCTTCTCCAAGGACGCAAGGTATGTATGCTGCCAACAAAAACCCGAGCACATTGACTTCTTGCTCTAGGTTCTGGAACCTCAGCAGCCTCCAGCCTCACAAAAGCCCTTTCCTCCCGGCGTCGTTCTACAGTCCGGACCTGCTAAGTTTCCTCCGAATCGAATAGTAGTTTCTCGGAACATCCCACAAAGACTGTCTGCAGCGACCAACGTTTCAAAAATTTCTCCCTCACGGTCCTGGCATTCCAAGTCCACCGCTATGAATCCAAGGCTCCTCTCGATGCATTGCCCATATCGAATGGCTTTTGAAGATCCAGACTATTGTTCTCGCGGAGACTTCTGAGAGCTGGATCCTGTGCTGATGCTGCACACGAGAGTATTGAGTCGATGCTGCGAAACGTCTAGTGCGGAAGATTTCGAGAACGAATCCTTGGCGGTTTCGATTCGAGATATCTCCCCCCTCGCGGATGTCCTCAACGCGCAAACGACTCGGTGGCGACGCCATTTGCCGGTCTAAAACCCGGTTCAATCAATCGAGGAGTCGAGGTGAGCTGAAGTGCAGGATTCGAGCTATTGGACGCTTCTTGGAATGCTGCTAGAGTATAATTCCATTTCCAAACCGATGAGTGCGGATACACTGCGCTACGCTGCGTCGGGCGAGAAGCAGTGTACGTCCGCTATTGCTCGAACCCCTCGGACGCTCTCGGAAACATTTACGCACCAAATTCCCACTCTAGAGCAATGTCAGGATCGCTAGCAAGCCGGGAAATGCATGAATGGACGAAACACACTTCCGGGTGCAATGTTGCTACACTCGAGAATAAGTCGCCGGGCCACCCATCAAATCGGGAGACGTCGCTGCCGCTGCGGACGTCTTTACCAAGGCACTGGAGAAGAGGGACTCTGGGTTCCACGCCGAGGAAGTTGGAAGGTTGAAGTCAGAAGCATTTGAGAATTGAGACGGCGAAGTCAGGACGAGGTGCTCTGCAAGAACGGAGAGCAATGCAGATCGAGCGATTTCGAGCTCGGTGCGCAGTTATCCTTCTCCCTAAACCAATGAGCGAGAAGGCTATCTCAACGAGACAACTGTGCATTGGAGAAGATGTAGCATGGCCAGATTGATCGCGCGGCTTGGTCAGGAGACGACAAATCGCCAGAGCAAACAAAAACAGGCGTGAAACAACCGCAGCTCGGCAATGAAAGCATAGCGGCTTGAGGGTCGTGGTCGAAAAAGAAGGACCTCCTCAATGCGCTTACGACACCTCTGGTTCATCCGATCGACCGACCATTTATTCCAGCCAATAACCCCTTCGGCGCAGCCCATGCGAAACATCCAAGGATCCCATCAATTTCTCGATGCAACTACGCCTGCGATCGAGGCGTCTGCATGTCTCGAACATCGCATGTATTGGTCCGGAGCTTGATCGTCCCAATGAAGCGAGCTGCAACAGAAGAAAGGGAGTCTACACGGCCGACTTTCATCACCCGGATACTGCGCCAATGTCCACGAGGCAATACCAATGACAGGCTGGTCCCGGAAACCTCAAGGCCTCAGTCTCGATCCGGAACTTAACTTCACGCAGCTCTGGGCGATGTCATTCTCTGGAATGGCACGATTCGCCTCCATGAAGTGAGACCGAGCCTTTTACAGCGAGAGCTCATGGTCTGACGGGAAGGGACTTGATCAGGCAGGCTGCCAAAGCCAGCGCATGTGTGTACTGGATCTTGATTCTGCCTGAGTGAAGATGGGAAAGCGCTAACGGCAGCAAACAATCTACGATGCGGCCGATGTTCTGTTCAGGCGGGCTGATCATTGGTAAGATTTTGGCTGATGTGTCTAATCTCTGCAGCTTCCCGTGGAAGCACTGCCAATAATCCGGCTTCCGCTGTTTCTAGTCCACCGCACGTCTACGGCTCATGTCTCATCATTTCTTTATTCAATGATTACCAAACCCCAGCAATCACCTTTCTACGTCGATTCTCGTCATTTCCAGCCAGAGAGTGCCAACAGAATTATGTTTCCGCTGATTTGCGCAGCTACTTCTTCGCCTATAAAATCACCCCAACTCCTCTCTTCCCTCCATCTCTCTCCTCCCAACCACCCACCAACCAAATACCAAATACCAAACATCAGGGCCAAGCACGACCCTGTCCCCTTCACACCAAGACCCACTTCGCATCTTGACCGTCAATCAAAAATGGTCTCGATCAACCTCCCCGCCGGCCCAGCCGAGCCAAACTGCTCCCGCTGCGGCGCCCACAACGACGACCTCACCAGACTCATCACCAAGACCTCCAACCGCAACGGCAACGCCGGTCGTCCATACCTCAAATGCCTTCCCTGTGAGCGCTTCGTCACTTTCGACGATCGCCGCGGCACCAGCGCAAACCACCAGCCATGCGACTGCGAGAAACCAAGCCGTCTCCAGCTCGCCGGCAAAGCCAAGGGACGCAAACTGCACTTTGTGTGTGCTACTGGGACTTGCGGGTTCTACACCGCGAAAGTCAATGGGGAGGGGGATGTGGCTGTGATCGAGGAGGATCTCATTGGCAGGCTTGCGGGCTTGTTGATCTGAGTCCGCTGTTGGAGAGTATGTGGAGTCTGCGAACTCGAAGGTGGAATATTGTCGGAAAGGGTGATCCAGGGGGCGACGATGAGCTGTGTGGGCTGGGTAGTCTACTTTCTCCAACGAATCAGAGAGTATTAGATGCTTGGATGTCAGGAGACTGATCGTCTCAGCTCTGACAAGGAATACAGCAGACGATTCGCGGTCAGACTAGGCAAATGGATTTCAGGGCGGGATGGGTCAAAATTGAGACGTCCGCTCGCTCTAGACTCACAATTCCAATTCACCTTTTTCGCACATTTAGCTCGACACCGTCTCTCCGAGTAGGGTCCTTGTTGATTGGGTGTGGTCTGCTATTTGCGGTTAAGAAGTGCAAGAAACTGGGTAGAAAAACGAGGAAGTGGAGGGCTTTCGTATCGAAGTGTCTACAAGGAGAACAGAATAAAAGAACATCCGGCTAACTGCTACTCCTACCAAAACTAGCCTTTGTAATAGAGCCTGCGGCGCCTAAATAGTTTTGCTAACCTTTTAAACGAGCCTATGCCTCACGCGCTCGGGTATCGTACGTACGACCTCGCTTTAGGCTCGGTCTAGTACTTACTTCCCTTGTTGTTTGTTTGTTTGTTTGTTCCATTTACGTCCTTTCGGAGTCTAAGACTATATAGGACGGCTTTGCCATAAAGGCAAAGCAGTAGATCTAGTTACAATTAGATTTTTCGGTATTCTTTAACCTTAGGGGAGACCCTGTGCCTAAGGCAATGCTAAAGGACTTTAAACAAATGCGAGACAAAGGAAATTAAACGAGTGTTGCAGCCCAAGGCTGCAGAATTTTCGCGCCAAGCTTTTGCAGAATTTTCAGCGGATCCTTCCGCTTCGCATATATGCTGCGAATTCGAAAGAGATGTAGCGTAAGGCGATATAGCGCAAAGGCGCAAAAAGCAGCTGTCTAACTCGCTGCCTTCTCTTGTCCTTAATATGCCTTTATAGAACTATATGCCGCCTTCTAGCGTATATAGCTACGTAGGTTAATCGCAGAGTTGTAGATTCTACCGAGTTCTAGCTCTTTAAAGTGTATATATACTTCCTTCGAGGGCGACGAAGTCTCTAGAGAAGGGACATACAATTTCGATTCGGATTTCGAGGAGGTACGCGTATAGGGCAGAGTAGACTACTTCTTTCTTCTTCTCGTTCGTAGCGTAAAGGGCTATTCGTTCGAATCGTGCTATTATTCTATTATAGCTCGTATTTCGAGGCGGATTTCGAGAAGGATTTCGGGCGGATTCGAGAGGTTTTCGAGGAGGTTTCTTCTAGACTATCTTAGTTTCCCTTCTAAGGAAGGTACTTACGACGGCCACCGCGTAAAGGTGCAGTCTGTTCGGCCGTCACTTACTTCCCTTATTGCTAACGCTCGTTGCCTCGCTATATCGCAACTTCGGCTCGCTTGTCCGGTTATCTATGCCGGGAGTTAATCTACGCGGGAGTAATTACTTTTACCTATAGAAAATTAGCTAGATTGTTCTATTCTATTATTCTCCTTATAGATACTTCGCTTTCGTATTATTAGGGATTGTTATTTACGAACAACCTCGTCTATAAGGGATATACTACTTAATTGTAGAACTAAAGGGACTAAATACCGCGTAGGTCCGTAAGACTACCGTAATTAACTATTATTCACCTTAATTATACTAACGATAGTAGTCCGCGGTCGAAGAGTCTCCTAGAGTTATATAGCACCTAGCGTTAAAAATCTTATACGGCGAAGCCTTCTACGAGTTAGTAAGGTCTACACATTACGCTATATTCGATTTACTACTCTTCGAGAATAGTAACAGTACATACCGGAGTATAGGGTAGAGTATAGTCTATTCCTTTAGGGTTATACTAATTAAAGTAGTAGAGGCCGTAGGGCTTTTCGAGCGTAGCGGTATTATAGCCTAAATGTCTTAGGGGAGTATAGTTAGAAAGAATACTCGGATAAACTCGTATAGCTCGTATATATGCTAAGACTTAGAAATCCGACTTTATCTTACCGCTCTTCTACCTTTATATACTACTTAATGTATTACTACACTATCGACATTAAGTAAAGCGATATTAGGACCTATAGAGCGTATTACGAGCTTTACGTTAAAAAAGGAATTATCTAAATCGGCCGTGTTTTAAGCCTACTATAACTTTACTAAATTCACCGCTAGTTTTTAGCCCTTAACTACTAAAATAGACGATATTAGCGACTTATCTATAGTAGATTTACCTTCCCTATCGGACTTCTACCGTAACTATAGTATACTACGTACTACTTAGGACGACTACCTTAACGACTTACTTAGTAAGGACTTCCTCGGCGACACGCTATCTACTAGCGTCCTTATAGGTCTACTACCGAGCGCTCTACCGGCTCTACGTAATTATAGTAGTAGAGCCTTTAATGCTATTAACTTGCTAAGCGACTTACTAGCTCTACCGCCGCCCTTACGACTACCGGAGCATCTAGTGTCTATAGTATAGGCTCTATAGTAAGTAATCTATAAGGGCAACAAGACGAGTAAGGTGTCTATACCGGACGTTATAACCGTACTATAGCTACCTCTATTTCTAAGGGCTACTTAGCAACCTTATCTATTACTTACTTAAGAGTAGCGTAAGAGGGTCGAGTCGTTTATATAGGCTATAGACCCTAGCTACTTCGAGTATCTACGTAACGGTAAGGTATATAAGGATGCCGAATACTACTACTTACGCCTCTAAGACTATACCTTTATAATAGGCTTCGTAGTCGTCTATACCTTAAGTATAGCGCAACGTAAGCTATATTACTATATCTACTACAGCGACGCTATACGTAATAATAGGGAGTTTAAGGAAGCTATAAACGATAGCGACGACGAATACCGCTACCTACGAGCCCGCGCTACGAAGTATATTCGCGCTCGCTATTATAAGTAGTCTTGTCGGTTATCCTTTAAGCGTATAAGGTAAGACGCGGAAGTTAAGAGGTAGATTCTTACTATCTACTACCTTAGCTATTACTATAAAGTCGCCCCCTTACTAACAGTCTATATAGTGCACTAAGGGCGATTGCCTAGCTACTACGAGGGCCTCGCATTAGCCGCTTAACTACGACTTACCGGCGAGTCCTATAAGACCGCTTATTGCTAGCTCTCTACGAAGAATCTATAGCTTAATCGTGACGGCCGAACAGACTGCACCTTTACGCGGTGGCCGTCGTAAGTACCTTCCTTAGAAGGGAAACTAAGACAGTCTAGAAGAAACCTCCTCGAAAACCTCTCGAATCCGCCCGAAATCCTTCTCGAAATCCGCCTCGAAACACGAGCTATAACAGAACAACAGCACGATTCGAACGAATAGCCCTCTACGCTACGAACGAGAAGAAGAAAGAAGCAGTCTACTCTGCCCTATACGCGCACCTCCTCGAAATCCGAATTAAAATCGCATATCCCTTCTCTAGAGACTTTGTCGCCCTTAAAGGAAGTATATATATACTTTAAAGAGCTAGAACTCGGTAGAATCTACAACTCTGCAATTAACCTGCGTAGCTATATACGCTAGAAGGCGGTATATAGTTCTACAAAGGCATATTAAGGACAAGAGAAGGCAGCGAGTTAGACAGCTGCTTTTGCGCCTTTGCGCTGCATCGCCTTACGCTACATCTCTTTCGAATTCGCAGCGTGTGTACAAAGCGGAAGGATCCGCTGAAAATTCTGCAAAAGCTTGGCGCGAAAATTCTGCAGCCCCGGCTGCAGACAACGACACTCGTTTGATTTCCTTTGTCTTGCGCTGTTTTAAAGTCCTTCGGCAGATTCTGCTTGCAGGTCCTGCCTTAGGCACGGGGTTTCCCCTAAGGTCAAAGAATACCGAAAGAATTTAATTGTAAATAGATCTACTGCTTTGCCTTTATGGCAAAGCCGTCCTACATAGTCTTGGACTCCGAAAGGACGTAAATGGAACAAACAAACAAACAAACAAACAATATAGCTTAATCGTAAGAAGTATTACAACCTTACGAACGGAGTTACGAAGTAGGGTAGCGGCGATTTAGAGACGGTTATTAACGCCCTACTTAGTGTACTAGTCGAGCTAGGCTTCTGCTATAAAGCCCGCTAGTTATATAAATATAAGCTATAGACTAGTATAGCGTTAAGGGCGTTACTCGAGTAAGTAGTATATTAGATGCTAAGGTAAGAGGTATTCGTAAGGCGCTTCTTGCTTGTCACGGGTGAACAATGTATACACGAGAGTTCAGAGTCTGTGTTGGATACAGCAAGTTCGATAAGGAAGCAGCCCAAAACCTCGCGGTAAGCGCAGAAAAGGATGTGGGCTGCCAAGACAAAGCACGGGGTTGCGCCGATACACGAGAGTTCAGAGTCTGTGTTGGATACAGCAAGTTCGATAAGGAAGCAGCCCAAAACCTCGCGGTAAGCGCAGAAAAGGATGTAGGCTGCCAAGACAAAGCACGGGGTTGCGCCACGTGTCATAGAAAGGGCGCCAGTCCCTCACATTGCTAGACTTCTCTATATAAGTAGACGCTACCTTTAATATAGAGCGTAGTAATCTACTCCTTAGTATAATAACTAGCGTTACTAACACTAGAAGGGGGTTTCCTATAGTATATAGTTTAATAAAGAGCGAAAGCGCCGAGAGCTAGTACTTTATACTTACTATTGTTACTAATAACTATCTTAAGGGTGTACGAATGCTAAAGGTTATTATCTCTAACCGCGGTAAGGGGCTAACCGCCGCTATTCCGGATATACTATTTAGTATAGTAATCTAGTAATATTACTAATAGTACGCCGCCGCTAATATTACTAAGCGCATTAACCTTAGTACTAAACGTAGAGCTACCGCCGTAGCGGTAGCTACGAAGGCTCGACTCCGAGTAATAGTAACTATAGCTATAGACTTACAACTAGGCTACGCCGGCCTAGCTAATACTACCGAATCCTCTACTTAAGCCGTAGAAGTGCTAGAAGTAGCAGAAATAGTACTACTACTAGCCCGTGCGCGTAAGCCTAGCTATATAAGAGAGGAGAAGGAGACCCTTACTAGGCTCGTCTAGCTATAGCTAAAGTTAGAGACTATAGAAGGTACTAACGAGATCGTAAAGTAGATACTCGTACTGTTTACGATCGACGACAAGATCTACTTCTAGACTATATAGTTAGACGTAAAGGAGCGGCTATTAACGTACTATATTAAGCATCTACTAAACCTCGGTACTAGCTTAACGTAGCGTATAGAGGTTAGTAATCGTAGTATAAAGGGCTATACGAATCTAACGTTTAACCTAAAGTAGTGCGTTAAGGGCATTACTATCTATATTAATAAGGTGTTTAACGAGCTAGAGCTACTAGAATTTAATACGCTCGCCGGTACACCCCTTTAAGCTATTGCCGCTAATAACTAAGGCTACTTCGTAGAGCTTATAGGGGAGGCAACGGCATAGCTAGTAGAGCGACTCCTTAAGAGCTAGTATACCGCCCTCGAGATTAAGCGTAATGTCGACTGCATAAACCTTAGCCGCAGCGAGGATAATAAGGTGCTATATCCGATCCGTAATTACTATACGGACTATAGTAAAGTCGAGCAGTTTAGTACCCCTTATAGTTATATATTACTAAAGGCTACTATTAAGAGGATTGCTATTCCTACTAGCATCTACTATTTACGCTAGTTTGCTCGTAATAGAGCTCTCGGCCGTATTAAATAGAAGCCGGAGTAGCTCCCTATATACGATATAGAGTTTAAGAGTCTATAGCTACTAAAGCGTATTAATGCTATAGACCGAGTTAAAGTAGCGTTTATGCGTATACTAGCCTTTACCGAGGGTGCATATAAATTAGGCGGCTCTTACTTTATAGACAATGTCGAGGCGTTTATAGTAAGTCGATTGCCTACTACTTAGTTTAGAGCGAACGTTACTAGCCTACCGTAAGCTCGTCTATTCGAGGCTCTAAGGAATAAATATAACGTCTATAAGGCTCGTAAGGGTAATAATAACGCTAGTAGCCGGCTTTAAACGAGCGCCGAGATAACGGCGACTACTACTTAATAAGTAGAGCGAACGGCGGCTTAAACGTAGGAAGTAATACTAGCCGTAGAGTAGAGGGTAAGGGAGCCTAAGGCGTTAGTAGCAGTAGCAACGGTAACGGTAATAGCAATAATAAGGGGTAGAAGGGCTCGTAGAGCGAGAGCCGGTAGAAGGGCTAGTAGAAGGGCTAGTAGAGCGAGGGATAGAGGGCGGGGTAGTATTAGTATAGCGCCGGTAGGCGGTAAGGGCGTAGCTACTACTAATCTTAGTAAGGAATCTATACTAGCTCCTATTAAGACTACCCCTATATCGTCGACCCCTCTAGTAACTAGTAGAGGTAGACCGATCCGTCGCCCTCGGAAGACGGTATATATCTTAAGCGTAGCTACTAGTACGAGGCCGTAGATCTATTACTCGCGTAAACGACTTGTACAGAAGCTAGAAACGCCGAATCCGGGGTTAAACGCTCGGCTAATTAGAGCGCTAAGAACTCCTTTAACTTTCTCGTCGTTCTCGTCGAAGGTGCGGCGGTACTACTACTAGTATAGTAAGGGTAAGGAGCCGGCACCCGCTCCTTAAGGAGGCGGGTTATTATAGTATTATTATTATTAGAGTATAGTAGTAGTAGTAGTAATAATATATATATAGCTAGGAGCCCTACCGTCTACCGTAGACCTATAATTAAGCGATTCTACTCCTTATTATCGTTCTCGTCGTTAGCGGCACTACTACTAGTATAGTAAGGGTAAGGAGCTAGCCCCCGCCCCTTAAGGAGGCGGATTATCGTAGTATTATTATTGTTAGAGGGTTTTTAGTAGTAGTACAGCTATATATAGTATTACTATTTTGTTCCTTTTAATTATATAGCTATACCTCTTAGTTAAGTAGTAGTAAAGGCTACTCCTCTATTTACTAGCCCTTATAGTAACGTTTAGTTTAAGAGCTAGTAGCTATCGCCTAAGGGGTAGGGGACTCTTCCGCTCCGGCGACGAATTTTTTGCTCCTACCTAGTTAGGAAGTTATAGAAAAGTTCCCGATTAGGCTTAGCGCAAAGCCCGGAAGTAGAGCTATATTAACACTTTATCTTTTGCTTTATTTATTAGTAGTAGAAAGGGTAGATTAGTAAAGGGGCTCGAGTATTCGTTTCTCCTTCTATTAACTACCTCCTTTAGCGTCCTTAGTTTAAGGCGATCTAGAGAGCCCTTTTACTAAGGCTACTAGCGTTAGTAAGACTTTATCTTTTTAGTATTACGTTTTAGTCGGAAAACTTCCTTTTTTAGCTTAGCGTAAAATTTCGCTTAGTTACCTAGTATCCGAGTATTCTTTCTAACTATACTCCCCTAAGACATTTAGTATTATAGCTCTAAGGGTCGCTATTATTAGTAATCGGACCTCGACTAAGCGAAGATTAGAGAGGGTAGACTTACGCCGTTGGCGAACGTAGTTATAATTATAGCGAGGAGAGCTACAAGATAAGAGATCTATATAATTGTTATTATACTATTAGAGGAAGAGTCGAGGAGAGTAGGTTAGAAGTATAAGAAACATCGTAAGACGTAGAAAGGACTTATACTTTTCTATTTCTATACTTATAGACTATTCGAAAATAACTATAATAAATAAATAATAAGGAGAGGTCCGCGAGGGCGTAAGCCTAACAAAGCGCTAAAGCGGCTAAGTCCGGAAGTTCGGAAATTAAATTAGCGCATTTCTACATTTCTAAATTAGCGCGGAATATGTCTATATCCTCGAAGTGTCGTATTTTATAAGGCTCTATATAGCTTTATATATCCCTAGGCTATACGATAGCTATATAGGGTAAGGATAGAATATATAGAACGACGAACTAAGCGATTTTTCGCATTTTAGTTATTACGATATACCCGCATTTTTGCTATATAAAAATCTTACTAAAAGTTATAGTATCGACAAAAGTCTTAGTTATAAACTCTAAATTTCGACGCTCGAAGCTCGAAGTTCTTTAAAGTCCGGTATTCGAGATTTCGACAACGTACCTTCTTTAGGGCGTATCTTTAGTAACGAAGAAAGATAGCTATCTAGATATCGAATACTTAGACGTATTTCTAAGCATTTAGAAGAATAGTATACGTCGTAAAACGCTATTTCCTACGTAGAAAGAGGCTGTCCTTCGAAGCGGGCATTTCTTAGTAAAGAAGGCATTTTGCGCTAATGCGATTTTGTAGTTTTGCGCTAATAGAATTTCCGAACTTCCGGACGTTAGCTACTTTAGGCCTACCTAAGCCTATGCTTGCTAAATACCTACTTATTCTAGAATTAGATCCCTACTTATCTAATAGTCTAGGCCCTCTAGGGATGCGGAACGCTTATAAGTTAATATAGGTCCGGAACTACGCCGACGATTACAAATTCTATTAATTAATTTAAAGAGAGTAATCGAGCTAGCTCGCTAAAATTACAAAGTCTAGAGCTCTATTAACGAAATTTACTTACCTAGCCCGCGCGGCTTAAAATTATAGCTCGCTAATTTTCCGCGCAAAAGATTGTACTACTATTTAATATCGTAGTTACGTTAACAATACTCGCTATAAGCGAACTTAAATTAAGTCTAGCTTAGCCGAGTATCGTAGGTAAAGCTACTCTCTATCTATCGCATTAATAAGATAACTAAGATTACTTGTCGCCCGGCGGGTTATAGACCTCCCTATAGTACTTCGTATACTTATAGTCGGACGTGTCTAAGTAACATAAAGCGCCGGCCTTCTTATATAGCGAACCCTTTAATAAGTATTAGTAAGGTAGGCACATACGTAGTATGTCGAATTAGATAGTAACATATACTCCTACGTAGGGCAGCTAGTTCTATCCTAGAACGTAGTTATTATTACCGGGTTAGAAGTTATAGCAGCCGCGAGGGCAATCCTTAGTAATCGTAGGGTCGTATACCTAAGTGTCGTTATTATTAGTAATAAGCTCTAAGTAAGATAGGAGAGAGGGATAACTTACGCCGTCGGCTAATACAGCCGCGACTATAGTAAGGGCGATAGCGAGCTATAAGAACTACATAATTCTTAATATATTCTTAGTCCTTAGTAGAAGTCGTAAAGGTTACGGTTCGCGGTTTCGAGTTAATAAAGCCTTAGTAGGAAAGACGTAGAAGAGGAGGGTTAATATACCTCTCGATTTATTCTTACGGACTATACGCCGGTAACTAACGGAGATAATTGTAGAATAATACGTTCGTACGGGCGCGGCGATTTTGTTAGTAGTAGCGTTTCTAAGTAGTCTTTATAAGGAACATCCTATTAATACTAATTCCGCGCTTCTACCGTAGCCTAGGATTGTCTATAAAGGCGAAGGATAAATGCCTCGTAAAGATCTACCTAGTAGTAGCGGTTCCCTTCGACTGTTACTTAACAAATAAGATAGTCCTTATCGTTTCGGTCCGGACTAGCATTTATATTTAAAAACCCGCTTCCTAATTCTAAAGACCGGCGGACTACGGATCCTTAATATTGCCCTCTTAGTTAGACCGGGATAATACTTATAATTAAATGCTTATACGTTAATAGATACGAAAATAAGTTTTATTAAGAAGTATTAAGGTATAAGGCGACGTTAGACTCTAATCTATTTCGCTCGAAGGACATTCGATCGTTCCCTACTCTCCGGAGCTAGGAATAATTATAGACGTAGTCTTAGAGCGCCTAAGTTATATCGGTCGGCGATTATAGCGTAATCTAGGTTACCTAGCGCGATGTATCCTAATCCTATAGTCGGCTATAAGGTTATATTAGGCGGTGCGGCGGTACCGTAGTATATCTATATACCTAATATACCTTATTTTATAATTAAGTAGTCTCGGCCTATGCATATTTACTTATACGCCGACGGCATAGACCTAGCATAACTATCTCGGTAGAAGTATATCTATAGAGCTAGAATCCTACTATAAACTCGTCGGGTAGAGGGGATCCTATACTCTAGTCGACTATAGCGTATTAACGCATCGGAGTATCTACCGCTTAGACCTTATCTAAGGTTACGTTGCCTATATATAAGGGATTAGACTAACCGAGTAATCCGAGTCCCTACTATACCCTTAGCCTTATAAAGAGTAGTAGCTACTCCGATATACTAACCCGCTATATATATAAAAAATACTATATTTCGAAGATCTTACTAATTAAATCTACGATTCTAACCTAGCACGATAGGGAAGACGACCGCACTAAGAGGTTACTCTTACGCTAAGATCGGACCGCTCTATAGTAGGTTAGCATATCGGAGTAGCTACCGACAAACCTTACCTAGGGACTACGTAGCCTATAGACGAAGAAGTAGACTAATCGAGTAATTTAAATCCCTAGTACAACCTCGGAATTATAGGTAGTAGTAGCTACTCCGATATACTAACCTACTATACTAGTAATAGGATAGCTTTAAAAGAAGCTAACAGAGAGCGGTATATACTATAAATTATCCTCCCTAAAGTATAGTAGCATCTACGTACGTAGTATCGATAGCTCCGCTATACGAGCTATATAACGTAAGCTAAATATCTCGGGGGAGTATAGTTAGAAAGAACACTCGAATTGCGGGCGAACTTTAACTTTATACGCCTCTATAATAGAGCCTCCGGCGGCTAAATAGTTCTACTAAGGCGCTCGCCGCTGCGGGCAGGGGACTATGCCTTACGCGCTCGGGTATTGTACGTACGACCTCGCTTTAGGCTCGGTCTAGTACTTACTTCCCTCGTTGCTATCGCTCGTCGCCTCGCTGTGTCGCAACTTCGGCTCGCTTGTCTAAATTCGATTTAAAGTACGCAGTCGTGATGCATCCTACGCCCCGGGGAAACTCGAGTGTTCTCTCCGACTGTACTCCCCCTAGACATTTGGTGACGTGAGTATAGTCCGCCCTCCCACGACCGCTTATGAGGGCGCAACTTCGTTGATGGGTGATGACAGAGCTCCGGTTTGCAGCTATATGTTCTGCTTTCCGCAATCTCGCTGGTCTTTGAGCGGCTGTCGTGGCGTCTGTTGCTGTACTTCTACTCAGCACGCTTTTTCATGACGTCTTTCCCGCACGACTGTGCTTGTGCACGCTATTCAAGCCAAGTTGTCTGCGCAGCTTTTCCGTCCAGCAGGAGGACCAGCTGGTCTAGCTTGTCGTAATCGTAGCAGCTGCGGCGGGTGTAGCCTCTGCACACCTAGACGGCTGTCCGCAAGTTGAAGTTGGGTCATAATTTCGAGGCCATGAAACTGTATCACCCGGATTTCCAGCGAACATGAAGTGAGAAACGCCCTGCCTCAAAGTGACCAGCAGTGCTCAGTAGTACAGCAACGATACCAGTCGCATAGTCGATGTGGAGGGATCGGAAGCGGGCAGGAGAAGCAGCCATGTTCGTAGATTGAAAGGAGCCCATCTTGGGTTAAGCACTGCTTGTCGGCAGTACATGATGGAAGCCAGTTCCGTGGTTAACAGCTCAAGAAAAGGGTCCAGCCAGAGGATTTCGGCAAATCTCCAAGAAAAAAGACCCACTCGGAGACGTCGTCGTGGTCTGATAGAACAGCACCGAGACTGTTACCACAGTCAGCAGAATGAGAGCAGAAAGCCGCAGGAGAAGCAGCCACTTCTCGAAAGAATAGGCCGACTGAGCTCGAAAGAATCGGCAAGACTTGATAAGGCTGCAACGACATAAACAGCACAATCGGTAGGCGCAGAGCGGAGATTGACAGGAGAGCTTGCTACAGTTGTGGGCCGGGCGGGGCCATGCCTCAAATTGTGATAGACCCGTTCACGAAGGGAAAGGTCAGCAGGAGAAACAACCATATTCGGACGACAAAGATCGACTCACTTCCGAGGTATCTGTGGCTTTCGACAGTCCAGTGACGAGGCCGACAGTATAGCTGGGTTGACGGACGAGAGAGTAGCAGAAGAAAATTGCCATGGCCATCGATCTGGGCGAGGTTATATCTCGCGACGTAAT
[truncated: 45,403,156 more chars]
