# Supplementary material for: Combined pangenomics and transcriptomics reveals core and redundant virulence processes in a rapidly evolving fungal plant pathogen
Source: BMC Biol. 2023 Feb 6;21:24. doi: 10.1186/s12915-023-01520-6 (PMC9903594; doi:10.1186/s12915-023-01520-6)
Supplement: Supplementary file 9 — Additional file 9: Data S3. Annotation file for the pangenome. [file 12915_2023_1520_MOESM9_ESM.gtf]

Zt_IPO323_contig5	maker	gene	69019	69383	.	-	.	gene_id "AvrSTB6-mRNA-1-gene"	"
Zt_10_contig1_(1039210..1040723)	maker	gene	1	1514	.	+	.	gene_id "maker-Zt_10_contig1_1039210_1040723-fgenesh-gene-0.6"	"
Zt_10_contig1_(1051725..1055370)	maker	gene	918	1970	.	+	.	gene_id "snap_masked-Zt_10_contig1_1051725_1055370-processed-gene-0.8"	"
Zt_10_contig1_(1051725..1055370)	maker	gene	2667	3286	.	-	.	gene_id "genemark-Zt_10_contig1_1051725_1055370-processed-gene-0.5"	"
Zt_10_contig1_(1051725..1055370)	maker	gene	2229	2633	.	-	.	gene_id "snap_masked-Zt_10_contig1_1051725_1055370-processed-gene-0.9"	"
Zt_10_contig1_(1070314..1071136)	maker	gene	503	715	.	-	.	gene_id "snap_masked-Zt_10_contig1_1070314_1071136-processed-gene-0.1"	"
Zt_10_contig1_(25362..26568)	maker	gene	470	1108	.	+	.	gene_id "augustus_masked-Zt_10_contig1_25362_26568-processed-gene-0.0"	"
Zt_10_contig1_(292885..293563)	maker	gene	1	557	.	+	.	gene_id "maker-Zt_10_contig1_292885_293563-exonerate_est2genome-gene-0.0"	"
Zt_10_contig10_(222732..224511)	maker	gene	378	1698	.	+	.	gene_id "maker-Zt_10_contig10_222732_224511-fgenesh-gene-0.4"	"
Zt_10_contig10_(259832..264038)	maker	gene	2858	4162	.	+	.	gene_id "maker-Zt_10_contig10_259832_264038-snap-gene-0.9"	"
Zt_10_contig10_(259832..264038)	maker	gene	1168	2466	.	+	.	gene_id "augustus_masked-Zt_10_contig10_259832_264038-processed-gene-0.4"	"
Zt_10_contig10_(264196..293927)	maker	gene	9831	10768	.	-	.	gene_id "maker-Zt_10_contig10_264196_293927-snap-gene-0.46"	"
Zt_10_contig10_(264196..293927)	maker	gene	24819	25211	.	-	.	gene_id "genemark-Zt_10_contig10_264196_293927-processed-gene-0.21"	"
Zt_10_contig10_(264196..293927)	maker	gene	13490	13801	.	-	.	gene_id "maker-Zt_10_contig10_264196_293927-exonerate_est2genome-gene-0.0"	"
Zt_10_contig10_(264196..293927)	maker	gene	20990	21709	.	+	.	gene_id "augustus_masked-Zt_10_contig10_264196_293927-processed-gene-0.4"	"
Zt_10_contig10_(264196..293927)	maker	gene	2263	2684	.	+	.	gene_id "augustus_masked-Zt_10_contig10_264196_293927-processed-gene-0.2"	"
Zt_10_contig10_(264196..293927)	maker	gene	16558	16956	.	+	.	gene_id "snap_masked-Zt_10_contig10_264196_293927-processed-gene-0.33"	"
Zt_10_contig10_(264196..293927)	maker	gene	11031	11234	.	+	.	gene_id "snap_masked-Zt_10_contig10_264196_293927-processed-gene-0.32"	"
Zt_10_contig10_(264196..293927)	maker	gene	13852	14673	.	-	.	gene_id "fgenesh_masked-Zt_10_contig10_264196_293927-processed-gene-0.29"	"
Zt_10_contig10_(264196..293927)	maker	gene	4851	7994	.	-	.	gene_id "fgenesh_masked-Zt_10_contig10_264196_293927-processed-gene-0.26"	"
Zt_10_contig10_(264196..293927)	maker	gene	3611	4820	.	-	.	gene_id "snap_masked-Zt_10_contig10_264196_293927-processed-gene-0.35"	"
Zt_10_contig10_(297774..304730)	maker	gene	6213	6596	.	-	.	gene_id "augustus_masked-Zt_10_contig10_297774_304730-processed-gene-0.5"	"
Zt_10_contig10_(297774..304730)	maker	gene	3886	4605	.	+	.	gene_id "augustus_masked-Zt_10_contig10_297774_304730-processed-gene-0.2"	"
Zt_10_contig10_(297774..304730)	maker	gene	890	1826	.	-	.	gene_id "augustus_masked-Zt_10_contig10_297774_304730-processed-gene-0.3"	"
Zt_10_contig10_(297774..304730)	maker	gene	2576	3409	.	-	.	gene_id "augustus_masked-Zt_10_contig10_297774_304730-processed-gene-0.4"	"
Zt_10_contig10_(297774..304730)	maker	gene	2108	2536	.	-	.	gene_id "snap_masked-Zt_10_contig10_297774_304730-processed-gene-0.13"	"
Zt_10_contig10_(315271..318489)	maker	gene	1745	2329	.	+	.	gene_id "snap_masked-Zt_10_contig10_315271_318489-processed-gene-0.6"	"
Zt_10_contig10_(315271..318489)	maker	gene	304	1237	.	-	.	gene_id "augustus_masked-Zt_10_contig10_315271_318489-processed-gene-0.1"	"
Zt_10_contig10_(318554..334257)	maker	gene	3189	4136	.	+	.	gene_id "maker-Zt_10_contig10_318554_334257-snap-gene-0.26"	"
Zt_10_contig10_(318554..334257)	maker	gene	6704	8665	.	+	.	gene_id "fgenesh_masked-Zt_10_contig10_318554_334257-processed-gene-0.15"	"
Zt_10_contig10_(318554..334257)	maker	gene	5202	6430	.	+	.	gene_id "augustus_masked-Zt_10_contig10_318554_334257-processed-gene-0.3"	"
Zt_10_contig10_(318554..334257)	maker	gene	11481	11898	.	+	.	gene_id "augustus_masked-Zt_10_contig10_318554_334257-processed-gene-0.5"	"
Zt_10_contig10_(318554..334257)	maker	gene	14088	14973	.	-	.	gene_id "augustus_masked-Zt_10_contig10_318554_334257-processed-gene-0.6"	"
Zt_10_contig10_(318554..334257)	maker	gene	2334	3173	.	-	.	gene_id "snap_masked-Zt_10_contig10_318554_334257-processed-gene-0.24"	"
Zt_10_contig10_(318554..334257)	maker	gene	9803	10999	.	-	.	gene_id "fgenesh_masked-Zt_10_contig10_318554_334257-processed-gene-0.17"	"
Zt_10_contig10_(318554..334257)	maker	gene	15136	15465	.	-	.	gene_id "augustus_masked-Zt_10_contig10_318554_334257-processed-gene-0.7"	"
Zt_10_contig10_(334415..335640)	maker	gene	46	1215	.	-	.	gene_id "maker-Zt_10_contig10_334415_335640-augustus-gene-0.6"	"
Zt_10_contig10_(335706..338275)	maker	gene	1062	1535	.	-	.	gene_id "augustus_masked-Zt_10_contig10_335706_338275-processed-gene-0.0"	"
Zt_10_contig100_(1..57008)	maker	gene	47783	51395	.	+	.	gene_id "augustus_masked-Zt_10_contig100_1_57008-processed-gene-0.2"	"
Zt_10_contig100_(1..57008)	maker	gene	26302	27374	.	+	.	gene_id "fgenesh_masked-Zt_10_contig100_1_57008-processed-gene-0.12"	"
Zt_10_contig100_(1..57008)	maker	gene	16229	17205	.	+	.	gene_id "fgenesh_masked-Zt_10_contig100_1_57008-processed-gene-0.11"	"
Zt_10_contig100_(1..57008)	maker	gene	36448	37219	.	+	.	gene_id "fgenesh_masked-Zt_10_contig100_1_57008-processed-gene-0.13"	"
Zt_10_contig100_(1..57008)	maker	gene	14654	15645	.	+	.	gene_id "fgenesh_masked-Zt_10_contig100_1_57008-processed-gene-0.10"	"
Zt_10_contig100_(1..57008)	maker	gene	39769	41882	.	-	.	gene_id "augustus_masked-Zt_10_contig100_1_57008-processed-gene-0.4"	"
Zt_10_contig100_(1..57008)	maker	gene	18446	19694	.	-	.	gene_id "augustus_masked-Zt_10_contig100_1_57008-processed-gene-0.3"	"
Zt_10_contig100_(1..57008)	maker	gene	45923	47432	.	-	.	gene_id "fgenesh_masked-Zt_10_contig100_1_57008-processed-gene-0.21"	"
Zt_10_contig100_(1..57008)	maker	gene	42216	43119	.	-	.	gene_id "fgenesh_masked-Zt_10_contig100_1_57008-processed-gene-0.20"	"
Zt_10_contig100_(1..57008)	maker	gene	35262	36022	.	-	.	gene_id "fgenesh_masked-Zt_10_contig100_1_57008-processed-gene-0.17"	"
Zt_10_contig100_(1..57008)	maker	gene	5057	5512	.	-	.	gene_id "fgenesh_masked-Zt_10_contig100_1_57008-processed-gene-0.15"	"
Zt_10_contig101_(39670..43194)	maker	gene	1	3210	.	-	.	gene_id "maker-Zt_10_contig101_39670_43194-augustus-gene-0.11"	"
Zt_10_contig107_(26800..28331)	maker	gene	45	1066	.	+	.	gene_id "maker-Zt_10_contig107_26800_28331-snap-gene-0.5"	"
Zt_10_contig107_(55287..57665)	maker	gene	614	2305	.	-	.	gene_id "augustus_masked-Zt_10_contig107_55287_57665-processed-gene-0.0"	"
Zt_10_contig107_(5706..7572)	maker	gene	89	1867	.	-	.	gene_id "maker-Zt_10_contig107_5706_7572-snap-gene-0.4"	"
Zt_10_contig107_(58164..60987)	maker	gene	1175	2245	.	-	.	gene_id "augustus_masked-Zt_10_contig107_58164_60987-processed-gene-0.1"	"
Zt_10_contig107_(58164..60987)	maker	gene	224	622	.	-	.	gene_id "augustus_masked-Zt_10_contig107_58164_60987-processed-gene-0.0"	"
Zt_10_contig109_(34266..44767)	maker	gene	8158	9675	.	+	.	gene_id "augustus_masked-Zt_10_contig109_34266_44767-processed-gene-0.4"	"
Zt_10_contig109_(34266..44767)	maker	gene	2143	4423	.	+	.	gene_id "augustus_masked-Zt_10_contig109_34266_44767-processed-gene-0.2"	"
Zt_10_contig109_(34266..44767)	maker	gene	5559	7544	.	+	.	gene_id "augustus_masked-Zt_10_contig109_34266_44767-processed-gene-0.3"	"
Zt_10_contig109_(34266..44767)	maker	gene	1654	1974	.	+	.	gene_id "augustus_masked-Zt_10_contig109_34266_44767-processed-gene-0.1"	"
Zt_10_contig109_(34266..44767)	maker	gene	9916	10236	.	+	.	gene_id "augustus_masked-Zt_10_contig109_34266_44767-processed-gene-0.5"	"
Zt_10_contig109_(34266..44767)	maker	gene	33	365	.	+	.	gene_id "augustus_masked-Zt_10_contig109_34266_44767-processed-gene-0.0"	"
Zt_10_contig109_(34266..44767)	maker	gene	10277	10462	.	+	.	gene_id "snap_masked-Zt_10_contig109_34266_44767-processed-gene-0.13"	"
Zt_10_contig109_(56101..56973)	maker	gene	446	868	.	-	.	gene_id "snap_masked-Zt_10_contig109_56101_56973-processed-gene-0.2"	"
Zt_10_contig11_(163981..165700)	maker	gene	1336	1506	.	+	.	gene_id "genemark-Zt_10_contig11_163981_165700-processed-gene-0.2"	"
Zt_10_contig11_(264567..266921)	maker	gene	333	2034	.	+	.	gene_id "maker-Zt_10_contig11_264567_266921-snap-gene-0.5"	"
Zt_10_contig11_(323880..334051)	maker	gene	2465	2812	.	+	.	gene_id "snap_masked-Zt_10_contig11_323880_334051-processed-gene-0.9"	"
Zt_10_contig11_(323880..334051)	maker	gene	4471	5544	.	+	.	gene_id "fgenesh_masked-Zt_10_contig11_323880_334051-processed-gene-0.5"	"
Zt_10_contig11_(323880..334051)	maker	gene	6355	7053	.	+	.	gene_id "augustus_masked-Zt_10_contig11_323880_334051-processed-gene-0.1"	"
Zt_10_contig11_(323880..334051)	maker	gene	1175	1852	.	+	.	gene_id "snap_masked-Zt_10_contig11_323880_334051-processed-gene-0.8"	"
Zt_10_contig11_(323880..334051)	maker	gene	7617	9813	.	+	.	gene_id "augustus_masked-Zt_10_contig11_323880_334051-processed-gene-0.2"	"
Zt_10_contig11_(396362..397143)	maker	gene	647	773	.	-	.	gene_id "genemark-Zt_10_contig11_396362_397143-processed-gene-0.3"	"
Zt_10_contig11_(605175..610403)	maker	gene	98	3870	.	+	.	gene_id "maker-Zt_10_contig11_605175_610403-fgenesh-gene-0.9"	"
Zt_10_contig11_(605175..610403)	maker	gene	124	5229	.	-	.	gene_id "maker-Zt_10_contig11_605175_610403-augustus-gene-0.12"	"
Zt_10_contig11_(92206..93029)	maker	gene	199	824	.	-	.	gene_id "maker-Zt_10_contig11_92206_93029-snap-gene-0.6"	"
Zt_10_contig11_(94025..96963)	maker	gene	1697	2228	.	-	.	gene_id "genemark-Zt_10_contig11_94025_96963-processed-gene-0.2"	"
Zt_10_contig111_(62622..63470)	maker	gene	10	432	.	+	.	gene_id "fgenesh_masked-Zt_10_contig111_62622_63470-processed-gene-0.2"	"
Zt_10_contig111_(64532..68228)	maker	gene	2458	2850	.	+	.	gene_id "snap_masked-Zt_10_contig111_64532_68228-processed-gene-0.4"	"
Zt_10_contig111_(64532..68228)	maker	gene	762	3375	.	-	.	gene_id "augustus_masked-Zt_10_contig111_64532_68228-processed-gene-0.3"	"
Zt_10_contig114_(44963..46623)	maker	gene	64	583	.	-	.	gene_id "genemark-Zt_10_contig114_44963_46623-processed-gene-0.1"	"
Zt_10_contig114_(44963..46623)	maker	gene	1425	1634	.	+	.	gene_id "snap_masked-Zt_10_contig114_44963_46623-processed-gene-0.5"	"
Zt_10_contig114_(44963..46623)	maker	gene	776	1134	.	-	.	gene_id "augustus_masked-Zt_10_contig114_44963_46623-processed-gene-0.4"	"
Zt_10_contig115_(25093..28867)	maker	gene	2244	3575	.	-	.	gene_id "genemark-Zt_10_contig115_25093_28867-processed-gene-0.4"	"
Zt_10_contig115_(65521..66852)	maker	gene	86	249	.	+	.	gene_id "fgenesh_masked-Zt_10_contig115_65521_66852-processed-gene-0.0"	"
Zt_10_contig12_(17563..18109)	maker	gene	32	448	.	-	.	gene_id "snap_masked-Zt_10_contig12_17563_18109-processed-gene-0.1"	"
Zt_10_contig12_(191191..192455)	maker	gene	347	1034	.	-	.	gene_id "maker-Zt_10_contig12_191191_192455-augustus-gene-0.3"	"
Zt_10_contig12_(316079..317339)	maker	gene	1052	1219	.	-	.	gene_id "genemark-Zt_10_contig12_316079_317339-processed-gene-0.1"	"
Zt_10_contig12_(340683..343564)	maker	gene	787	1881	.	-	.	gene_id "snap_masked-Zt_10_contig12_340683_343564-processed-gene-0.3"	"
Zt_10_contig12_(383125..384928)	maker	gene	522	1418	.	-	.	gene_id "genemark-Zt_10_contig12_383125_384928-processed-gene-0.2"	"
Zt_10_contig12_(406487..410061)	maker	gene	233	2932	.	+	.	gene_id "augustus_masked-Zt_10_contig12_406487_410061-processed-gene-0.0"	"
Zt_10_contig12_(411170..419165)	maker	gene	6969	7358	.	+	.	gene_id "augustus_masked-Zt_10_contig12_411170_419165-processed-gene-0.0"	"
Zt_10_contig12_(411170..419165)	maker	gene	513	6674	.	-	.	gene_id "augustus_masked-Zt_10_contig12_411170_419165-processed-gene-0.1"	"
Zt_10_contig12_(93622..94175)	maker	gene	1	321	.	-	.	gene_id "maker-Zt_10_contig12_93622_94175-exonerate_est2genome-gene-0.0"	"
Zt_10_contig120_(32410..35987)	maker	gene	1	3320	.	-	.	gene_id "maker-Zt_10_contig120_32410_35987-fgenesh-gene-0.7"	"
Zt_10_contig120_(39411..41544)	maker	gene	319	1701	.	-	.	gene_id "augustus_masked-Zt_10_contig120_39411_41544-processed-gene-0.0"	"
Zt_10_contig120_(39411..41544)	maker	gene	2075	2121	.	-	.	gene_id "genemark-Zt_10_contig120_39411_41544-processed-gene-0.2"	"
Zt_10_contig126_(25501..30086)	maker	gene	2603	3511	.	-	.	gene_id "snap_masked-Zt_10_contig126_25501_30086-processed-gene-0.6"	"
Zt_10_contig126_(25501..30086)	maker	gene	1286	1891	.	-	.	gene_id "snap_masked-Zt_10_contig126_25501_30086-processed-gene-0.5"	"
Zt_10_contig126_(25501..30086)	maker	gene	3672	3891	.	-	.	gene_id "genemark-Zt_10_contig126_25501_30086-processed-gene-0.4"	"
Zt_10_contig126_(30316..36091)	maker	gene	415	2501	.	+	.	gene_id "maker-Zt_10_contig126_30316_36091-snap-gene-0.12"	"
Zt_10_contig126_(30316..36091)	maker	gene	23	163	.	+	.	gene_id "genemark-Zt_10_contig126_30316_36091-processed-gene-0.3"	"
Zt_10_contig126_(30316..36091)	maker	gene	2962	3378	.	+	.	gene_id "maker-Zt_10_contig126_30316_36091-exonerate_est2genome-gene-0.0"	"
Zt_10_contig126_(30316..36091)	maker	gene	3438	4433	.	-	.	gene_id "augustus_masked-Zt_10_contig126_30316_36091-processed-gene-0.2"	"
Zt_10_contig126_(30316..36091)	maker	gene	2550	2939	.	+	.	gene_id "snap_masked-Zt_10_contig126_30316_36091-processed-gene-0.9"	"
Zt_10_contig126_(38101..43724)	maker	gene	3004	4012	.	-	.	gene_id "maker-Zt_10_contig126_38101_43724-snap-gene-0.10"	"
Zt_10_contig126_(38101..43724)	maker	gene	2640	2894	.	-	.	gene_id "snap_masked-Zt_10_contig126_38101_43724-processed-gene-0.8"	"
Zt_10_contig126_(38101..43724)	maker	gene	1589	1828	.	-	.	gene_id "augustus_masked-Zt_10_contig126_38101_43724-processed-gene-0.1"	"
Zt_10_contig127_(7891..10218)	maker	gene	59	613	.	-	.	gene_id "augustus_masked-Zt_10_contig127_7891_10218-processed-gene-0.0"	"
Zt_10_contig127_(7891..10218)	maker	gene	707	1156	.	-	.	gene_id "augustus_masked-Zt_10_contig127_7891_10218-processed-gene-0.1"	"
Zt_10_contig128_(46364..48228)	maker	gene	485	1179	.	+	.	gene_id "maker-Zt_10_contig128_46364_48228-snap-gene-0.11"	"
Zt_10_contig128_(46364..48228)	maker	gene	948	1865	.	-	.	gene_id "maker-Zt_10_contig128_46364_48228-augustus-gene-0.10"	"
Zt_10_contig13_(487826..489118)	maker	gene	29	1293	.	-	.	gene_id "maker-Zt_10_contig13_487826_489118-augustus-gene-0.6"	"
Zt_10_contig130_(2079..5089)	maker	gene	166	828	.	+	.	gene_id "fgenesh_masked-Zt_10_contig130_2079_5089-processed-gene-0.4"	"
Zt_10_contig130_(2079..5089)	maker	gene	1591	2283	.	+	.	gene_id "snap_masked-Zt_10_contig130_2079_5089-processed-gene-0.7"	"
Zt_10_contig130_(5660..7303)	maker	gene	773	1573	.	+	.	gene_id "genemark-Zt_10_contig130_5660_7303-processed-gene-0.2"	"
Zt_10_contig131_(28167..36258)	maker	gene	3013	4106	.	+	.	gene_id "augustus_masked-Zt_10_contig131_28167_36258-processed-gene-0.0"	"
Zt_10_contig131_(3624..13137)	maker	gene	8341	9096	.	+	.	gene_id "augustus_masked-Zt_10_contig131_3624_13137-processed-gene-0.1"	"
Zt_10_contig131_(3624..13137)	maker	gene	2750	3319	.	+	.	gene_id "augustus_masked-Zt_10_contig131_3624_13137-processed-gene-0.0"	"
Zt_10_contig131_(37077..52102)	maker	gene	11382	12090	.	+	.	gene_id "fgenesh_masked-Zt_10_contig131_37077_52102-processed-gene-0.2"	"
Zt_10_contig131_(37077..52102)	maker	gene	9293	10002	.	+	.	gene_id "fgenesh_masked-Zt_10_contig131_37077_52102-processed-gene-0.1"	"
Zt_10_contig133_(1..24293)	maker	gene	12081	13229	.	+	.	gene_id "fgenesh_masked-Zt_10_contig133_1_24293-processed-gene-0.4"	"
Zt_10_contig133_(1..24293)	maker	gene	446	839	.	+	.	gene_id "fgenesh_masked-Zt_10_contig133_1_24293-processed-gene-0.3"	"
Zt_10_contig133_(1..24293)	maker	gene	20367	23552	.	-	.	gene_id "fgenesh_masked-Zt_10_contig133_1_24293-processed-gene-0.5"	"
Zt_10_contig133_(36809..46315)	maker	gene	419	877	.	-	.	gene_id "augustus_masked-Zt_10_contig133_36809_46315-processed-gene-0.0"	"
Zt_10_contig133_(36809..46315)	maker	gene	6165	6758	.	-	.	gene_id "augustus_masked-Zt_10_contig133_36809_46315-processed-gene-0.2"	"
Zt_10_contig133_(36809..46315)	maker	gene	1467	1842	.	-	.	gene_id "augustus_masked-Zt_10_contig133_36809_46315-processed-gene-0.1"	"
Zt_10_contig134_(46195..47931)	maker	gene	400	1329	.	-	.	gene_id "augustus_masked-Zt_10_contig134_46195_47931-processed-gene-0.0"	"
Zt_10_contig14_(127602..129079)	maker	gene	1	1358	.	-	.	gene_id "maker-Zt_10_contig14_127602_129079-augustus-gene-0.4"	"
Zt_10_contig14_(135760..136540)	maker	gene	14	749	.	+	.	gene_id "fgenesh_masked-Zt_10_contig14_135760_136540-processed-gene-0.2"	"
Zt_10_contig14_(135760..136540)	maker	gene	331	519	.	-	.	gene_id "snap_masked-Zt_10_contig14_135760_136540-processed-gene-0.3"	"
Zt_10_contig14_(322318..323601)	maker	gene	1	1284	.	+	.	gene_id "genemark-Zt_10_contig14_322318_323601-processed-gene-0.2"	"
Zt_10_contig14_(382104..382959)	maker	gene	283	822	.	-	.	gene_id "snap_masked-Zt_10_contig14_382104_382959-processed-gene-0.2"	"
Zt_10_contig14_(6666..9156)	maker	gene	105	2374	.	+	.	gene_id "maker-Zt_10_contig14_6666_9156-augustus-gene-0.8"	"
Zt_10_contig140_(44782..47992)	maker	gene	1445	1660	.	+	.	gene_id "augustus_masked-Zt_10_contig140_44782_47992-processed-gene-0.0"	"
Zt_10_contig141_(32814..35268)	maker	gene	81	743	.	-	.	gene_id "snap_masked-Zt_10_contig141_32814_35268-processed-gene-0.3"	"
Zt_10_contig141_(32814..35268)	maker	gene	1233	1868	.	-	.	gene_id "snap_masked-Zt_10_contig141_32814_35268-processed-gene-0.4"	"
Zt_10_contig143_(1..9673)	maker	gene	8679	9446	.	+	.	gene_id "fgenesh_masked-Zt_10_contig143_1_9673-processed-gene-0.1"	"
Zt_10_contig143_(1..9673)	maker	gene	2230	4135	.	+	.	gene_id "fgenesh_masked-Zt_10_contig143_1_9673-processed-gene-0.0"	"
Zt_10_contig143_(9752..43958)	maker	gene	25392	25496	.	+	.	gene_id "genemark-Zt_10_contig143_9752_43958-processed-gene-0.0"	"
Zt_10_contig143_(9752..43958)	maker	gene	15580	15996	.	+	.	gene_id "fgenesh_masked-Zt_10_contig143_9752_43958-processed-gene-0.6"	"
Zt_10_contig143_(9752..43958)	maker	gene	14823	14962	.	+	.	gene_id "fgenesh_masked-Zt_10_contig143_9752_43958-processed-gene-0.5"	"
Zt_10_contig143_(9752..43958)	maker	gene	29361	31014	.	+	.	gene_id "fgenesh_masked-Zt_10_contig143_9752_43958-processed-gene-0.7"	"
Zt_10_contig143_(9752..43958)	maker	gene	13851	14137	.	+	.	gene_id "fgenesh_masked-Zt_10_contig143_9752_43958-processed-gene-0.4"	"
Zt_10_contig143_(9752..43958)	maker	gene	1469	2146	.	+	.	gene_id "fgenesh_masked-Zt_10_contig143_9752_43958-processed-gene-0.3"	"
Zt_10_contig143_(9752..43958)	maker	gene	5995	8449	.	-	.	gene_id "fgenesh_masked-Zt_10_contig143_9752_43958-processed-gene-0.8"	"
Zt_10_contig143_(9752..43958)	maker	gene	16984	17749	.	-	.	gene_id "fgenesh_masked-Zt_10_contig143_9752_43958-processed-gene-0.9"	"
Zt_10_contig143_(9752..43958)	maker	gene	23560	24281	.	-	.	gene_id "fgenesh_masked-Zt_10_contig143_9752_43958-processed-gene-0.10"	"
Zt_10_contig143_(9752..43958)	maker	gene	33211	33321	.	-	.	gene_id "fgenesh_masked-Zt_10_contig143_9752_43958-processed-gene-0.11"	"
Zt_10_contig15_(122016..123906)	maker	gene	601	1843	.	-	.	gene_id "fgenesh_masked-Zt_10_contig15_122016_123906-processed-gene-0.2"	"
Zt_10_contig15_(208438..210041)	maker	gene	412	1545	.	-	.	gene_id "augustus_masked-Zt_10_contig15_208438_210041-processed-gene-0.0"	"
Zt_10_contig15_(329165..331533)	maker	gene	946	1815	.	-	.	gene_id "augustus_masked-Zt_10_contig15_329165_331533-processed-gene-0.2"	"
Zt_10_contig15_(380574..381440)	maker	gene	2	740	.	+	.	gene_id "augustus_masked-Zt_10_contig15_380574_381440-processed-gene-0.0"	"
Zt_10_contig15_(391366..392874)	maker	gene	791	1489	.	-	.	gene_id "augustus_masked-Zt_10_contig15_391366_392874-processed-gene-0.1"	"
Zt_10_contig15_(404824..407674)	maker	gene	472	1152	.	+	.	gene_id "augustus_masked-Zt_10_contig15_404824_407674-processed-gene-0.0"	"
Zt_10_contig15_(404824..407674)	maker	gene	1776	2447	.	+	.	gene_id "augustus_masked-Zt_10_contig15_404824_407674-processed-gene-0.1"	"
Zt_10_contig15_(499119..502386)	maker	gene	324	3268	.	+	.	gene_id "maker-Zt_10_contig15_499119_502386-snap-gene-0.8"	"
Zt_10_contig151_(16701..17371)	maker	gene	60	341	.	-	.	gene_id "augustus_masked-Zt_10_contig151_16701_17371-processed-gene-0.0"	"
Zt_10_contig157_(29060..30151)	maker	gene	31	375	.	+	.	gene_id "augustus_masked-Zt_10_contig157_29060_30151-processed-gene-0.0"	"
Zt_10_contig157_(29060..30151)	maker	gene	624	846	.	-	.	gene_id "genemark-Zt_10_contig157_29060_30151-processed-gene-0.2"	"
Zt_10_contig157_(30513..33229)	maker	gene	22	1607	.	-	.	gene_id "augustus_masked-Zt_10_contig157_30513_33229-processed-gene-0.0"	"
Zt_10_contig159_(14701..33441)	maker	gene	2688	5896	.	-	.	gene_id "maker-Zt_10_contig159_14701_33441-snap-gene-0.27"	"
Zt_10_contig159_(14701..33441)	maker	gene	13672	15641	.	+	.	gene_id "fgenesh_masked-Zt_10_contig159_14701_33441-processed-gene-0.16"	"
Zt_10_contig159_(14701..33441)	maker	gene	6347	9569	.	+	.	gene_id "augustus_masked-Zt_10_contig159_14701_33441-processed-gene-0.1"	"
Zt_10_contig159_(14701..33441)	maker	gene	10576	12840	.	-	.	gene_id "fgenesh_masked-Zt_10_contig159_14701_33441-processed-gene-0.18"	"
Zt_10_contig159_(14701..33441)	maker	gene	8150	8344	.	-	.	gene_id "snap_masked-Zt_10_contig159_14701_33441-processed-gene-0.23"	"
Zt_10_contig159_(570..13886)	maker	gene	10205	10999	.	+	.	gene_id "fgenesh_masked-Zt_10_contig159_570_13886-processed-gene-0.13"	"
Zt_10_contig159_(570..13886)	maker	gene	11612	12435	.	+	.	gene_id "maker-Zt_10_contig159_570_13886-snap-gene-0.26"	"
Zt_10_contig159_(570..13886)	maker	gene	8727	9533	.	-	.	gene_id "fgenesh_masked-Zt_10_contig159_570_13886-processed-gene-0.16"	"
Zt_10_contig159_(570..13886)	maker	gene	11563	11838	.	-	.	gene_id "snap_masked-Zt_10_contig159_570_13886-processed-gene-0.23"	"
Zt_10_contig159_(570..13886)	maker	gene	4720	5752	.	-	.	gene_id "genemark-Zt_10_contig159_570_13886-processed-gene-0.9"	"
Zt_10_contig159_(570..13886)	maker	gene	6931	7560	.	-	.	gene_id "fgenesh_masked-Zt_10_contig159_570_13886-processed-gene-0.15"	"
Zt_10_contig159_(570..13886)	maker	gene	3637	4287	.	-	.	gene_id "augustus_masked-Zt_10_contig159_570_13886-processed-gene-0.2"	"
Zt_10_contig16_(150600..152840)	maker	gene	140	1402	.	-	.	gene_id "augustus_masked-Zt_10_contig16_150600_152840-processed-gene-0.0"	"
Zt_10_contig16_(28778..29445)	maker	gene	108	509	.	-	.	gene_id "snap_masked-Zt_10_contig16_28778_29445-processed-gene-0.2"	"
Zt_10_contig16_(407296..408032)	maker	gene	1	737	.	+	.	gene_id "augustus_masked-Zt_10_contig16_407296_408032-processed-gene-0.0"	"
Zt_10_contig16_(408152..409355)	maker	gene	503	780	.	+	.	gene_id "genemark-Zt_10_contig16_408152_409355-processed-gene-0.0"	"
Zt_10_contig16_(422577..424328)	maker	gene	892	1212	.	-	.	gene_id "augustus_masked-Zt_10_contig16_422577_424328-processed-gene-0.1"	"
Zt_10_contig162_(26951..27829)	maker	gene	3	455	.	+	.	gene_id "augustus_masked-Zt_10_contig162_26951_27829-processed-gene-0.0"	"
Zt_10_contig167_(19267..23962)	maker	gene	98	3947	.	+	.	gene_id "maker-Zt_10_contig167_19267_23962-augustus-gene-0.12"	"
Zt_10_contig167_(19267..23962)	maker	gene	247	2025	.	-	.	gene_id "augustus_masked-Zt_10_contig167_19267_23962-processed-gene-0.2"	"
Zt_10_contig169_(10273..14814)	maker	gene	2109	2522	.	+	.	gene_id "genemark-Zt_10_contig169_10273_14814-processed-gene-0.2"	"
Zt_10_contig169_(15032..21270)	maker	gene	3676	4002	.	-	.	gene_id "augustus_masked-Zt_10_contig169_15032_21270-processed-gene-0.2"	"
Zt_10_contig169_(15032..21270)	maker	gene	5919	6143	.	-	.	gene_id "snap_masked-Zt_10_contig169_15032_21270-processed-gene-0.8"	"
Zt_10_contig169_(15032..21270)	maker	gene	4478	4996	.	-	.	gene_id "augustus_masked-Zt_10_contig169_15032_21270-processed-gene-0.3"	"
Zt_10_contig169_(15032..21270)	maker	gene	183	386	.	-	.	gene_id "snap_masked-Zt_10_contig169_15032_21270-processed-gene-0.7"	"
Zt_10_contig169_(15032..21270)	maker	gene	1465	1857	.	-	.	gene_id "augustus_masked-Zt_10_contig169_15032_21270-processed-gene-0.1"	"
Zt_10_contig169_(21860..24582)	maker	gene	679	2357	.	+	.	gene_id "augustus_masked-Zt_10_contig169_21860_24582-processed-gene-0.1"	"
Zt_10_contig169_(21860..24582)	maker	gene	263	649	.	+	.	gene_id "augustus_masked-Zt_10_contig169_21860_24582-processed-gene-0.0"	"
Zt_10_contig17_(471795..474660)	maker	gene	2	2781	.	+	.	gene_id "fgenesh_masked-Zt_10_contig17_471795_474660-processed-gene-0.2"	"
Zt_10_contig171_(21458..23496)	maker	gene	818	1887	.	+	.	gene_id "genemark-Zt_10_contig171_21458_23496-processed-gene-0.1"	"
Zt_10_contig18_(111260..112963)	maker	gene	1	1704	.	-	.	gene_id "maker-Zt_10_contig18_111260_112963-fgenesh-gene-0.5"	"
Zt_10_contig18_(195225..195856)	maker	gene	32	425	.	+	.	gene_id "augustus_masked-Zt_10_contig18_195225_195856-processed-gene-0.0"	"
Zt_10_contig18_(339631..340661)	maker	gene	97	319	.	+	.	gene_id "fgenesh_masked-Zt_10_contig18_339631_340661-processed-gene-0.0"	"
Zt_10_contig18_(341066..347192)	maker	gene	227	4978	.	-	.	gene_id "fgenesh_masked-Zt_10_contig18_341066_347192-processed-gene-0.1"	"
Zt_10_contig18_(400082..400694)	maker	gene	1	558	.	-	.	gene_id "maker-Zt_10_contig18_400082_400694-augustus-gene-0.2"	"
Zt_10_contig18_(502900..511696)	maker	gene	1528	8797	.	-	.	gene_id "maker-Zt_10_contig18_502900_511696-augustus-gene-0.10"	"
Zt_10_contig18_(522966..525018)	maker	gene	450	1535	.	-	.	gene_id "augustus_masked-Zt_10_contig18_522966_525018-processed-gene-0.2"	"
Zt_10_contig18_(533841..534612)	maker	gene	253	468	.	+	.	gene_id "genemark-Zt_10_contig18_533841_534612-processed-gene-0.0"	"
Zt_10_contig188_(9052..10195)	maker	gene	148	402	.	-	.	gene_id "genemark-Zt_10_contig188_9052_10195-processed-gene-0.0"	"
Zt_10_contig19_(434960..438968)	maker	gene	512	3109	.	-	.	gene_id "fgenesh_masked-Zt_10_contig19_434960_438968-processed-gene-0.1"	"
Zt_10_contig192_(1..2861)	maker	gene	2	202	.	+	.	gene_id "augustus_masked-Zt_10_contig192_1_2861-processed-gene-0.0"	"
Zt_10_contig192_(1..2861)	maker	gene	881	1109	.	-	.	gene_id "fgenesh_masked-Zt_10_contig192_1_2861-processed-gene-0.3"	"
Zt_10_contig192_(9804..10745)	maker	gene	1	397	.	-	.	gene_id "maker-Zt_10_contig192_9804_10745-snap-gene-0.3"	"
Zt_10_contig192_(9804..10745)	maker	gene	707	827	.	-	.	gene_id "genemark-Zt_10_contig192_9804_10745-processed-gene-0.1"	"
Zt_10_contig2_(104990..105755)	maker	gene	6	359	.	+	.	gene_id "genemark-Zt_10_contig2_104990_105755-processed-gene-0.1"	"
Zt_10_contig2_(180239..182908)	maker	gene	42	449	.	+	.	gene_id "fgenesh_masked-Zt_10_contig2_180239_182908-processed-gene-0.4"	"
Zt_10_contig2_(180239..182908)	maker	gene	27	1632	.	-	.	gene_id "maker-Zt_10_contig2_180239_182908-exonerate_est2genome-gene-0.0"	"
Zt_10_contig2_(180239..182908)	maker	gene	1183	1830	.	+	.	gene_id "fgenesh_masked-Zt_10_contig2_180239_182908-processed-gene-0.5"	"
Zt_10_contig2_(402423..403725)	maker	gene	296	868	.	-	.	gene_id "augustus_masked-Zt_10_contig2_402423_403725-processed-gene-0.2"	"
Zt_10_contig2_(404037..406700)	maker	gene	807	1943	.	-	.	gene_id "augustus_masked-Zt_10_contig2_404037_406700-processed-gene-0.1"	"
Zt_10_contig2_(404037..406700)	maker	gene	145	462	.	-	.	gene_id "augustus_masked-Zt_10_contig2_404037_406700-processed-gene-0.0"	"
Zt_10_contig2_(421183..425279)	maker	gene	401	1627	.	-	.	gene_id "snap_masked-Zt_10_contig2_421183_425279-processed-gene-0.3"	"
Zt_10_contig2_(421183..425279)	maker	gene	2297	3373	.	-	.	gene_id "snap_masked-Zt_10_contig2_421183_425279-processed-gene-0.4"	"
Zt_10_contig2_(469552..471058)	maker	gene	72	932	.	+	.	gene_id "maker-Zt_10_contig2_469552_471058-fgenesh-gene-0.3"	"
Zt_10_contig2_(474292..475514)	maker	gene	143	1153	.	-	.	gene_id "genemark-Zt_10_contig2_474292_475514-processed-gene-0.1"	"
Zt_10_contig2_(669912..671749)	maker	gene	618	1763	.	-	.	gene_id "fgenesh_masked-Zt_10_contig2_669912_671749-processed-gene-0.0"	"
Zt_10_contig2_(892168..898456)	maker	gene	296	1888	.	+	.	gene_id "maker-Zt_10_contig2_892168_898456-snap-gene-0.20"	"
Zt_10_contig2_(892168..898456)	maker	gene	2280	2531	.	+	.	gene_id "snap_masked-Zt_10_contig2_892168_898456-processed-gene-0.14"	"
Zt_10_contig2_(892168..898456)	maker	gene	2593	3988	.	-	.	gene_id "maker-Zt_10_contig2_892168_898456-augustus-gene-0.19"	"
Zt_10_contig2_(892168..898456)	maker	gene	4476	6182	.	+	.	gene_id "augustus_masked-Zt_10_contig2_892168_898456-processed-gene-0.5"	"
Zt_10_contig2_(908191..909648)	maker	gene	542	1096	.	-	.	gene_id "genemark-Zt_10_contig2_908191_909648-processed-gene-0.0"	"
Zt_10_contig20_(385890..391864)	maker	gene	2802	4517	.	+	.	gene_id "maker-Zt_10_contig20_385890_391864-fgenesh-gene-0.11"	"
Zt_10_contig20_(385890..391864)	maker	gene	324	1466	.	-	.	gene_id "fgenesh_masked-Zt_10_contig20_385890_391864-processed-gene-0.8"	"
Zt_10_contig20_(423177..424000)	maker	gene	31	756	.	+	.	gene_id "augustus_masked-Zt_10_contig20_423177_424000-processed-gene-0.0"	"
Zt_10_contig21_(205654..208017)	maker	gene	939	1982	.	-	.	gene_id "augustus_masked-Zt_10_contig21_205654_208017-processed-gene-0.0"	"
Zt_10_contig21_(218494..219908)	maker	gene	151	1259	.	-	.	gene_id "maker-Zt_10_contig21_218494_219908-augustus-gene-0.6"	"
Zt_10_contig21_(222942..224235)	maker	gene	558	1184	.	-	.	gene_id "fgenesh_masked-Zt_10_contig21_222942_224235-processed-gene-0.3"	"
Zt_10_contig21_(222942..224235)	maker	gene	96	302	.	-	.	gene_id "snap_masked-Zt_10_contig21_222942_224235-processed-gene-0.4"	"
Zt_10_contig21_(269932..274704)	maker	gene	1539	4773	.	-	.	gene_id "maker-Zt_10_contig21_269932_274704-augustus-gene-0.3"	"
Zt_10_contig21_(300226..301070)	maker	gene	28	339	.	+	.	gene_id "genemark-Zt_10_contig21_300226_301070-processed-gene-0.0"	"
Zt_10_contig21_(336629..338224)	maker	gene	365	1277	.	-	.	gene_id "augustus_masked-Zt_10_contig21_336629_338224-processed-gene-0.3"	"
Zt_10_contig22_(200683..205482)	maker	gene	3225	4205	.	+	.	gene_id "fgenesh_masked-Zt_10_contig22_200683_205482-processed-gene-0.4"	"
Zt_10_contig22_(200683..205482)	maker	gene	1907	2446	.	+	.	gene_id "maker-Zt_10_contig22_200683_205482-exonerate_est2genome-gene-0.0"	"
Zt_10_contig22_(323224..323820)	maker	gene	1	535	.	+	.	gene_id "augustus_masked-Zt_10_contig22_323224_323820-processed-gene-0.0"	"
Zt_10_contig22_(426506..428072)	maker	gene	311	1411	.	-	.	gene_id "maker-Zt_10_contig22_426506_428072-fgenesh-gene-0.5"	"
Zt_10_contig22_(94848..105540)	maker	gene	2533	2722	.	+	.	gene_id "fgenesh_masked-Zt_10_contig22_94848_105540-processed-gene-0.1"	"
Zt_10_contig23_(144316..145232)	maker	gene	46	907	.	-	.	gene_id "maker-Zt_10_contig23_144316_145232-snap-gene-0.5"	"
Zt_10_contig232_(1..5585)	maker	gene	2353	5480	.	-	.	gene_id "fgenesh_masked-Zt_10_contig232_1_5585-processed-gene-0.5"	"
Zt_10_contig232_(1..5585)	maker	gene	205	2099	.	-	.	gene_id "fgenesh_masked-Zt_10_contig232_1_5585-processed-gene-0.4"	"
Zt_10_contig237_(2790..4928)	maker	gene	1233	1730	.	+	.	gene_id "augustus_masked-Zt_10_contig237_2790_4928-processed-gene-0.0"	"
Zt_10_contig24_(11137..12057)	maker	gene	107	359	.	+	.	gene_id "augustus_masked-Zt_10_contig24_11137_12057-processed-gene-0.0"	"
Zt_10_contig24_(174576..176088)	maker	gene	288	878	.	+	.	gene_id "augustus_masked-Zt_10_contig24_174576_176088-processed-gene-0.0"	"
Zt_10_contig24_(248241..249942)	maker	gene	96	937	.	+	.	gene_id "augustus_masked-Zt_10_contig24_248241_249942-processed-gene-0.0"	"
Zt_10_contig24_(270222..275448)	maker	gene	859	5141	.	-	.	gene_id "augustus_masked-Zt_10_contig24_270222_275448-processed-gene-0.1"	"
Zt_10_contig24_(291981..292949)	maker	gene	47	622	.	-	.	gene_id "augustus_masked-Zt_10_contig24_291981_292949-processed-gene-0.0"	"
Zt_10_contig24_(391808..392856)	maker	gene	501	1040	.	-	.	gene_id "augustus_masked-Zt_10_contig24_391808_392856-processed-gene-0.0"	"
Zt_10_contig24_(454310..455650)	maker	gene	155	361	.	-	.	gene_id "snap_masked-Zt_10_contig24_454310_455650-processed-gene-0.1"	"
Zt_10_contig24_(454310..455650)	maker	gene	745	1194	.	-	.	gene_id "maker-Zt_10_contig24_454310_455650-snap-gene-0.2"	"
Zt_10_contig24_(467163..468850)	maker	gene	141	686	.	-	.	gene_id "augustus_masked-Zt_10_contig24_467163_468850-processed-gene-0.0"	"
Zt_10_contig24_(470122..472762)	maker	gene	144	902	.	+	.	gene_id "augustus_masked-Zt_10_contig24_470122_472762-processed-gene-0.0"	"
Zt_10_contig24_(64470..73600)	maker	gene	5697	6260	.	-	.	gene_id "maker-Zt_10_contig24_64470_73600-augustus-gene-0.19"	"
Zt_10_contig24_(64470..73600)	maker	gene	487	2492	.	+	.	gene_id "snap_masked-Zt_10_contig24_64470_73600-processed-gene-0.13"	"
Zt_10_contig24_(64470..73600)	maker	gene	2622	3307	.	+	.	gene_id "snap_masked-Zt_10_contig24_64470_73600-processed-gene-0.14"	"
Zt_10_contig24_(64470..73600)	maker	gene	3770	5252	.	-	.	gene_id "fgenesh_masked-Zt_10_contig24_64470_73600-processed-gene-0.11"	"
Zt_10_contig24_(79230..81790)	maker	gene	1315	2247	.	+	.	gene_id "augustus_masked-Zt_10_contig24_79230_81790-processed-gene-0.0"	"
Zt_10_contig24_(86199..87231)	maker	gene	23	930	.	-	.	gene_id "snap_masked-Zt_10_contig24_86199_87231-processed-gene-0.2"	"
Zt_10_contig24_(94985..97425)	maker	gene	925	2348	.	-	.	gene_id "genemark-Zt_10_contig24_94985_97425-processed-gene-0.1"	"
Zt_10_contig25_(107995..112658)	maker	gene	106	1110	.	-	.	gene_id "maker-Zt_10_contig25_107995_112658-fgenesh-gene-0.9"	"
Zt_10_contig25_(107995..112658)	maker	gene	2757	3254	.	-	.	gene_id "augustus_masked-Zt_10_contig25_107995_112658-processed-gene-0.3"	"
Zt_10_contig25_(337467..338778)	maker	gene	35	565	.	-	.	gene_id "augustus_masked-Zt_10_contig25_337467_338778-processed-gene-0.0"	"
Zt_10_contig25_(345479..349070)	maker	gene	1969	2745	.	-	.	gene_id "augustus_masked-Zt_10_contig25_345479_349070-processed-gene-0.1"	"
Zt_10_contig25_(345479..349070)	maker	gene	488	1234	.	-	.	gene_id "augustus_masked-Zt_10_contig25_345479_349070-processed-gene-0.0"	"
Zt_10_contig25_(366941..371138)	maker	gene	1695	3578	.	+	.	gene_id "snap_masked-Zt_10_contig25_366941_371138-processed-gene-0.4"	"
Zt_10_contig25_(401003..407570)	maker	gene	2992	3315	.	-	.	gene_id "fgenesh_masked-Zt_10_contig25_401003_407570-processed-gene-0.0"	"
Zt_10_contig25_(414540..417487)	maker	gene	232	1091	.	-	.	gene_id "fgenesh_masked-Zt_10_contig25_414540_417487-processed-gene-0.0"	"
Zt_10_contig25_(44012..47564)	maker	gene	358	3175	.	-	.	gene_id "genemark-Zt_10_contig25_44012_47564-processed-gene-0.1"	"
Zt_10_contig25_(447119..454541)	maker	gene	5503	7008	.	-	.	gene_id "fgenesh_masked-Zt_10_contig25_447119_454541-processed-gene-0.0"	"
Zt_10_contig25_(77834..87376)	maker	gene	8239	9366	.	-	.	gene_id "maker-Zt_10_contig25_77834_87376-snap-gene-0.19"	"
Zt_10_contig25_(77834..87376)	maker	gene	4117	6450	.	+	.	gene_id "augustus_masked-Zt_10_contig25_77834_87376-processed-gene-0.1"	"
Zt_10_contig25_(77834..87376)	maker	gene	7019	7739	.	-	.	gene_id "snap_masked-Zt_10_contig25_77834_87376-processed-gene-0.15"	"
Zt_10_contig25_(77834..87376)	maker	gene	1438	1846	.	-	.	gene_id "augustus_masked-Zt_10_contig25_77834_87376-processed-gene-0.3"	"
Zt_10_contig25_(77834..87376)	maker	gene	500	739	.	-	.	gene_id "augustus_masked-Zt_10_contig25_77834_87376-processed-gene-0.2"	"
Zt_10_contig26_(110037..113598)	maker	gene	365	661	.	+	.	gene_id "maker-Zt_10_contig26_110037_113598-exonerate_est2genome-gene-0.0"	"
Zt_10_contig26_(110037..113598)	maker	gene	312	3562	.	-	.	gene_id "maker-Zt_10_contig26_110037_113598-augustus-gene-0.6"	"
Zt_10_contig26_(139073..142438)	maker	gene	493	1746	.	+	.	gene_id "maker-Zt_10_contig26_139073_142438-fgenesh-gene-0.8"	"
Zt_10_contig26_(139073..142438)	maker	gene	1929	2807	.	-	.	gene_id "snap_masked-Zt_10_contig26_139073_142438-processed-gene-0.7"	"
Zt_10_contig26_(230430..232199)	maker	gene	253	1652	.	+	.	gene_id "maker-Zt_10_contig26_230430_232199-snap-gene-0.7"	"
Zt_10_contig26_(312307..315235)	maker	gene	29	1530	.	+	.	gene_id "genemark-Zt_10_contig26_312307_315235-processed-gene-0.2"	"
Zt_10_contig26_(312307..315235)	maker	gene	1668	2444	.	-	.	gene_id "fgenesh_masked-Zt_10_contig26_312307_315235-processed-gene-0.6"	"
Zt_10_contig26_(351694..352252)	maker	gene	23	238	.	+	.	gene_id "genemark-Zt_10_contig26_351694_352252-processed-gene-0.0"	"
Zt_10_contig26_(353130..353706)	maker	gene	34	321	.	+	.	gene_id "snap_masked-Zt_10_contig26_353130_353706-processed-gene-0.2"	"
Zt_10_contig26_(37853..42459)	maker	gene	37	2735	.	-	.	gene_id "snap_masked-Zt_10_contig26_37853_42459-processed-gene-0.6"	"
Zt_10_contig27_(413366..416780)	maker	gene	1	3191	.	-	.	gene_id "evm-Zt_10_contig27_413366_416780-processed-gene-0.9"	"
Zt_10_contig27_(427323..429057)	maker	gene	1	1287	.	-	.	gene_id "maker-Zt_10_contig27_427323_429057-augustus-gene-0.7"	"
Zt_10_contig27_(6545..16749)	maker	gene	6428	8665	.	+	.	gene_id "maker-Zt_10_contig27_6545_16749-fgenesh-gene-0.25"	"
Zt_10_contig27_(6545..16749)	maker	gene	295	5164	.	-	.	gene_id "genemark-Zt_10_contig27_6545_16749-processed-gene-0.17"	"
Zt_10_contig27_(76797..78597)	maker	gene	604	1801	.	-	.	gene_id "genemark-Zt_10_contig27_76797_78597-processed-gene-0.0"	"
Zt_10_contig28_(137839..139064)	maker	gene	57	1009	.	+	.	gene_id "augustus_masked-Zt_10_contig28_137839_139064-processed-gene-0.0"	"
Zt_10_contig28_(240760..241288)	maker	gene	9	161	.	-	.	gene_id "augustus_masked-Zt_10_contig28_240760_241288-processed-gene-0.0"	"
Zt_10_contig28_(340794..342796)	maker	gene	210	1813	.	+	.	gene_id "augustus_masked-Zt_10_contig28_340794_342796-processed-gene-0.0"	"
Zt_10_contig28_(349468..353676)	maker	gene	1	4123	.	+	.	gene_id "maker-Zt_10_contig28_349468_353676-augustus-gene-0.8"	"
Zt_10_contig29_(209675..210483)	maker	gene	101	559	.	+	.	gene_id "genemark-Zt_10_contig29_209675_210483-processed-gene-0.1"	"
Zt_10_contig29_(426817..444125)	maker	gene	158	5035	.	+	.	gene_id "augustus_masked-Zt_10_contig29_426817_444125-processed-gene-0.0"	"
Zt_10_contig29_(426817..444125)	maker	gene	11541	13020	.	+	.	gene_id "fgenesh_masked-Zt_10_contig29_426817_444125-processed-gene-0.23"	"
Zt_10_contig29_(426817..444125)	maker	gene	15720	16654	.	+	.	gene_id "augustus_masked-Zt_10_contig29_426817_444125-processed-gene-0.6"	"
Zt_10_contig29_(426817..444125)	maker	gene	9427	10146	.	+	.	gene_id "augustus_masked-Zt_10_contig29_426817_444125-processed-gene-0.2"	"
Zt_10_contig29_(426817..444125)	maker	gene	13350	14006	.	+	.	gene_id "augustus_masked-Zt_10_contig29_426817_444125-processed-gene-0.5"	"
Zt_10_contig29_(426817..444125)	maker	gene	5440	6069	.	+	.	gene_id "augustus_masked-Zt_10_contig29_426817_444125-processed-gene-0.1"	"
Zt_10_contig29_(426817..444125)	maker	gene	6327	9187	.	-	.	gene_id "augustus_masked-Zt_10_contig29_426817_444125-processed-gene-0.7"	"
Zt_10_contig29_(426817..444125)	maker	gene	14152	15576	.	-	.	gene_id "augustus_masked-Zt_10_contig29_426817_444125-processed-gene-0.9"	"
Zt_10_contig29_(426817..444125)	maker	gene	10561	10974	.	-	.	gene_id "augustus_masked-Zt_10_contig29_426817_444125-processed-gene-0.8"	"
Zt_10_contig3_(839331..839943)	maker	gene	121	579	.	+	.	gene_id "augustus_masked-Zt_10_contig3_839331_839943-processed-gene-0.0"	"
Zt_10_contig30_(235213..237743)	maker	gene	194	487	.	-	.	gene_id "genemark-Zt_10_contig30_235213_237743-processed-gene-0.1"	"
Zt_10_contig30_(69152..78986)	maker	gene	674	8555	.	-	.	gene_id "maker-Zt_10_contig30_69152_78986-fgenesh-gene-0.11"	"
Zt_10_contig30_(69152..78986)	maker	gene	6903	8756	.	+	.	gene_id "augustus_masked-Zt_10_contig30_69152_78986-processed-gene-0.2"	"
Zt_10_contig307_(544..1825)	maker	gene	733	1144	.	+	.	gene_id "fgenesh_masked-Zt_10_contig307_544_1825-processed-gene-0.0"	"
Zt_10_contig32_(349860..351141)	maker	gene	696	1087	.	-	.	gene_id "fgenesh_masked-Zt_10_contig32_349860_351141-processed-gene-0.0"	"
Zt_10_contig32_(64572..68124)	maker	gene	36	756	.	+	.	gene_id "maker-Zt_10_contig32_64572_68124-exonerate_est2genome-gene-0.0"	"
Zt_10_contig32_(64572..68124)	maker	gene	2952	3553	.	-	.	gene_id "maker-Zt_10_contig32_64572_68124-exonerate_est2genome-gene-0.2"	"
Zt_10_contig32_(64572..68124)	maker	gene	1547	3055	.	+	.	gene_id "augustus_masked-Zt_10_contig32_64572_68124-processed-gene-0.3"	"
Zt_10_contig32_(64572..68124)	maker	gene	220	1107	.	-	.	gene_id "augustus_masked-Zt_10_contig32_64572_68124-processed-gene-0.4"	"
Zt_10_contig32_(68333..70705)	maker	gene	216	1115	.	-	.	gene_id "augustus_masked-Zt_10_contig32_68333_70705-processed-gene-0.1"	"
Zt_10_contig33_(268751..270409)	maker	gene	2	1158	.	+	.	gene_id "augustus_masked-Zt_10_contig33_268751_270409-processed-gene-0.0"	"
Zt_10_contig34_(194043..195096)	maker	gene	3	843	.	+	.	gene_id "fgenesh_masked-Zt_10_contig34_194043_195096-processed-gene-0.2"	"
Zt_10_contig34_(221915..223098)	maker	gene	315	613	.	-	.	gene_id "snap_masked-Zt_10_contig34_221915_223098-processed-gene-0.3"	"
Zt_10_contig35_(13534..15448)	maker	gene	116	1408	.	+	.	gene_id "maker-Zt_10_contig35_13534_15448-snap-gene-0.7"	"
Zt_10_contig35_(191199..191953)	maker	gene	1	735	.	+	.	gene_id "augustus_masked-Zt_10_contig35_191199_191953-processed-gene-0.0"	"
Zt_10_contig35_(262036..263021)	maker	gene	115	839	.	+	.	gene_id "maker-Zt_10_contig35_262036_263021-fgenesh-gene-0.6"	"
Zt_10_contig35_(61042..68455)	maker	gene	2298	6224	.	+	.	gene_id "augustus_masked-Zt_10_contig35_61042_68455-processed-gene-0.0"	"
Zt_10_contig36_(147042..147845)	maker	gene	10	627	.	+	.	gene_id "genemark-Zt_10_contig36_147042_147845-processed-gene-0.1"	"
Zt_10_contig36_(149952..151049)	maker	gene	116	573	.	-	.	gene_id "augustus_masked-Zt_10_contig36_149952_151049-processed-gene-0.1"	"
Zt_10_contig36_(245572..247123)	maker	gene	542	1214	.	+	.	gene_id "maker-Zt_10_contig36_245572_247123-snap-gene-0.1"	"
Zt_10_contig36_(253724..254359)	maker	gene	107	559	.	+	.	gene_id "genemark-Zt_10_contig36_253724_254359-processed-gene-0.0"	"
Zt_10_contig36_(343653..350297)	maker	gene	571	2462	.	+	.	gene_id "augustus_masked-Zt_10_contig36_343653_350297-processed-gene-0.0"	"
Zt_10_contig36_(362529..369533)	maker	gene	1136	2185	.	+	.	gene_id "augustus_masked-Zt_10_contig36_362529_369533-processed-gene-0.1"	"
Zt_10_contig36_(362529..369533)	maker	gene	256	591	.	+	.	gene_id "augustus_masked-Zt_10_contig36_362529_369533-processed-gene-0.0"	"
Zt_10_contig36_(362529..369533)	maker	gene	4060	4999	.	-	.	gene_id "fgenesh_masked-Zt_10_contig36_362529_369533-processed-gene-0.5"	"
Zt_10_contig37_(1..8788)	maker	gene	7809	8181	.	+	.	gene_id "augustus_masked-Zt_10_contig37_1_8788-processed-gene-0.1"	"
Zt_10_contig37_(1..8788)	maker	gene	4594	4967	.	+	.	gene_id "augustus_masked-Zt_10_contig37_1_8788-processed-gene-0.0"	"
Zt_10_contig37_(1..8788)	maker	gene	7261	7611	.	-	.	gene_id "augustus_masked-Zt_10_contig37_1_8788-processed-gene-0.2"	"
Zt_10_contig37_(11367..42906)	maker	gene	23771	25399	.	+	.	gene_id "augustus_masked-Zt_10_contig37_11367_42906-processed-gene-0.3"	"
Zt_10_contig37_(11367..42906)	maker	gene	16056	17783	.	+	.	gene_id "augustus_masked-Zt_10_contig37_11367_42906-processed-gene-0.1"	"
Zt_10_contig37_(11367..42906)	maker	gene	25942	26863	.	+	.	gene_id "augustus_masked-Zt_10_contig37_11367_42906-processed-gene-0.4"	"
Zt_10_contig37_(11367..42906)	maker	gene	18021	18728	.	+	.	gene_id "augustus_masked-Zt_10_contig37_11367_42906-processed-gene-0.2"	"
Zt_10_contig37_(11367..42906)	maker	gene	27987	28550	.	+	.	gene_id "augustus_masked-Zt_10_contig37_11367_42906-processed-gene-0.5"	"
Zt_10_contig37_(11367..42906)	maker	gene	8928	9418	.	+	.	gene_id "snap_masked-Zt_10_contig37_11367_42906-processed-gene-0.38"	"
Zt_10_contig37_(11367..42906)	maker	gene	28962	29410	.	+	.	gene_id "augustus_masked-Zt_10_contig37_11367_42906-processed-gene-0.6"	"
Zt_10_contig37_(11367..42906)	maker	gene	2749	8460	.	-	.	gene_id "snap_masked-Zt_10_contig37_11367_42906-processed-gene-0.46"	"
Zt_10_contig37_(11367..42906)	maker	gene	18935	23507	.	-	.	gene_id "augustus_masked-Zt_10_contig37_11367_42906-processed-gene-0.11"	"
Zt_10_contig37_(11367..42906)	maker	gene	12135	15674	.	-	.	gene_id "augustus_masked-Zt_10_contig37_11367_42906-processed-gene-0.10"	"
Zt_10_contig37_(11367..42906)	maker	gene	10284	11919	.	-	.	gene_id "augustus_masked-Zt_10_contig37_11367_42906-processed-gene-0.9"	"
Zt_10_contig37_(11367..42906)	maker	gene	30382	31082	.	-	.	gene_id "augustus_masked-Zt_10_contig37_11367_42906-processed-gene-0.12"	"
Zt_10_contig37_(186893..188233)	maker	gene	191	1238	.	-	.	gene_id "fgenesh_masked-Zt_10_contig37_186893_188233-processed-gene-0.2"	"
Zt_10_contig37_(230938..235233)	maker	gene	619	1746	.	+	.	gene_id "snap_masked-Zt_10_contig37_230938_235233-processed-gene-0.5"	"
Zt_10_contig37_(230938..235233)	maker	gene	2782	3703	.	+	.	gene_id "maker-Zt_10_contig37_230938_235233-snap-gene-0.7"	"
Zt_10_contig37_(42998..64342)	maker	gene	18707	19138	.	+	.	gene_id "maker-Zt_10_contig37_42998_64342-snap-gene-0.30"	"
Zt_10_contig37_(42998..64342)	maker	gene	11357	12640	.	+	.	gene_id "augustus_masked-Zt_10_contig37_42998_64342-processed-gene-0.2"	"
Zt_10_contig37_(42998..64342)	maker	gene	19963	20724	.	+	.	gene_id "augustus_masked-Zt_10_contig37_42998_64342-processed-gene-0.4"	"
Zt_10_contig37_(42998..64342)	maker	gene	17248	18010	.	+	.	gene_id "augustus_masked-Zt_10_contig37_42998_64342-processed-gene-0.3"	"
Zt_10_contig37_(42998..64342)	maker	gene	6385	7011	.	+	.	gene_id "augustus_masked-Zt_10_contig37_42998_64342-processed-gene-0.1"	"
Zt_10_contig37_(42998..64342)	maker	gene	1953	2336	.	+	.	gene_id "fgenesh_masked-Zt_10_contig37_42998_64342-processed-gene-0.15"	"
Zt_10_contig37_(42998..64342)	maker	gene	9735	9914	.	+	.	gene_id "snap_masked-Zt_10_contig37_42998_64342-processed-gene-0.24"	"
Zt_10_contig37_(42998..64342)	maker	gene	3763	4779	.	-	.	gene_id "fgenesh_masked-Zt_10_contig37_42998_64342-processed-gene-0.21"	"
Zt_10_contig37_(42998..64342)	maker	gene	345	1070	.	-	.	gene_id "augustus_masked-Zt_10_contig37_42998_64342-processed-gene-0.5"	"
Zt_10_contig37_(42998..64342)	maker	gene	2503	3018	.	-	.	gene_id "augustus_masked-Zt_10_contig37_42998_64342-processed-gene-0.6"	"
Zt_10_contig38_(193959..195157)	maker	gene	366	1109	.	-	.	gene_id "augustus_masked-Zt_10_contig38_193959_195157-processed-gene-0.0"	"
Zt_10_contig38_(255262..261407)	maker	gene	2973	5090	.	-	.	gene_id "snap_masked-Zt_10_contig38_255262_261407-processed-gene-0.8"	"
Zt_10_contig38_(255262..261407)	maker	gene	1289	2506	.	-	.	gene_id "snap_masked-Zt_10_contig38_255262_261407-processed-gene-0.7"	"
Zt_10_contig38_(255262..261407)	maker	gene	5178	5765	.	-	.	gene_id "augustus_masked-Zt_10_contig38_255262_261407-processed-gene-0.5"	"
Zt_10_contig38_(326642..327841)	maker	gene	432	977	.	+	.	gene_id "snap_masked-Zt_10_contig38_326642_327841-processed-gene-0.3"	"
Zt_10_contig38_(328672..329807)	maker	gene	111	774	.	-	.	gene_id "maker-Zt_10_contig38_328672_329807-snap-gene-0.5"	"
Zt_10_contig39_(118683..123439)	maker	gene	2980	4278	.	-	.	gene_id "snap_masked-Zt_10_contig39_118683_123439-processed-gene-0.8"	"
Zt_10_contig39_(118683..123439)	maker	gene	285	800	.	+	.	gene_id "augustus_masked-Zt_10_contig39_118683_123439-processed-gene-0.0"	"
Zt_10_contig39_(118683..123439)	maker	gene	1254	1409	.	+	.	gene_id "fgenesh_masked-Zt_10_contig39_118683_123439-processed-gene-0.5"	"
Zt_10_contig39_(175253..176050)	maker	gene	1	779	.	+	.	gene_id "genemark-Zt_10_contig39_175253_176050-processed-gene-0.1"	"
Zt_10_contig39_(273828..276745)	maker	gene	217	2809	.	+	.	gene_id "maker-Zt_10_contig39_273828_276745-snap-gene-0.4"	"
Zt_10_contig39_(310826..317756)	maker	gene	2139	2684	.	+	.	gene_id "genemark-Zt_10_contig39_310826_317756-processed-gene-0.2"	"
Zt_10_contig39_(310826..317756)	maker	gene	6498	6704	.	+	.	gene_id "snap_masked-Zt_10_contig39_310826_317756-processed-gene-0.11"	"
Zt_10_contig39_(310826..317756)	maker	gene	3225	4328	.	+	.	gene_id "snap_masked-Zt_10_contig39_310826_317756-processed-gene-0.9"	"
Zt_10_contig39_(310826..317756)	maker	gene	4599	4967	.	+	.	gene_id "snap_masked-Zt_10_contig39_310826_317756-processed-gene-0.10"	"
Zt_10_contig39_(57060..57679)	maker	gene	32	620	.	-	.	gene_id "augustus_masked-Zt_10_contig39_57060_57679-processed-gene-0.1"	"
Zt_10_contig39_(63154..64104)	maker	gene	49	753	.	+	.	gene_id "augustus_masked-Zt_10_contig39_63154_64104-processed-gene-0.0"	"
Zt_10_contig4_(354297..357442)	maker	gene	32	1118	.	+	.	gene_id "fgenesh_masked-Zt_10_contig4_354297_357442-processed-gene-0.2"	"
Zt_10_contig4_(354297..357442)	maker	gene	1798	2668	.	+	.	gene_id "fgenesh_masked-Zt_10_contig4_354297_357442-processed-gene-0.3"	"
Zt_10_contig4_(362553..367291)	maker	gene	3184	4553	.	+	.	gene_id "augustus_masked-Zt_10_contig4_362553_367291-processed-gene-0.0"	"
Zt_10_contig4_(420567..424701)	maker	gene	2951	3864	.	-	.	gene_id "maker-Zt_10_contig4_420567_424701-augustus-gene-0.10"	"
Zt_10_contig4_(420567..424701)	maker	gene	1628	2544	.	-	.	gene_id "snap_masked-Zt_10_contig4_420567_424701-processed-gene-0.7"	"
Zt_10_contig4_(420567..424701)	maker	gene	309	1206	.	-	.	gene_id "snap_masked-Zt_10_contig4_420567_424701-processed-gene-0.6"	"
Zt_10_contig4_(61451..63189)	maker	gene	262	1703	.	-	.	gene_id "maker-Zt_10_contig4_61451_63189-fgenesh-gene-0.4"	"
Zt_10_contig4_(692192..693049)	maker	gene	40	858	.	+	.	gene_id "maker-Zt_10_contig4_692192_693049-augustus-gene-0.1"	"
Zt_10_contig4_(769547..773969)	maker	gene	2528	3196	.	+	.	gene_id "augustus_masked-Zt_10_contig4_769547_773969-processed-gene-0.1"	"
Zt_10_contig4_(769547..773969)	maker	gene	239	1504	.	+	.	gene_id "snap_masked-Zt_10_contig4_769547_773969-processed-gene-0.10"	"
Zt_10_contig4_(769547..773969)	maker	gene	1676	2140	.	-	.	gene_id "augustus_masked-Zt_10_contig4_769547_773969-processed-gene-0.3"	"
Zt_10_contig4_(830222..845637)	maker	gene	10558	13069	.	+	.	gene_id "augustus_masked-Zt_10_contig4_830222_845637-processed-gene-0.1"	"
Zt_10_contig4_(830222..845637)	maker	gene	67	710	.	+	.	gene_id "fgenesh_masked-Zt_10_contig4_830222_845637-processed-gene-0.14"	"
Zt_10_contig4_(830222..845637)	maker	gene	3430	10299	.	-	.	gene_id "augustus_masked-Zt_10_contig4_830222_845637-processed-gene-0.3"	"
Zt_10_contig4_(830222..845637)	maker	gene	13422	14117	.	-	.	gene_id "augustus_masked-Zt_10_contig4_830222_845637-processed-gene-0.4"	"
Zt_10_contig4_(830222..845637)	maker	gene	2026	2676	.	-	.	gene_id "augustus_masked-Zt_10_contig4_830222_845637-processed-gene-0.2"	"
Zt_10_contig4_(830222..845637)	maker	gene	923	1454	.	-	.	gene_id "snap_masked-Zt_10_contig4_830222_845637-processed-gene-0.24"	"
Zt_10_contig4_(893576..894325)	maker	gene	28	686	.	+	.	gene_id "augustus_masked-Zt_10_contig4_893576_894325-processed-gene-0.0"	"
Zt_10_contig4_(905667..915238)	maker	gene	467	9478	.	+	.	gene_id "maker-Zt_10_contig4_905667_915238-snap-gene-0.21"	"
Zt_10_contig4_(905667..915238)	maker	gene	8744	9133	.	-	.	gene_id "snap_masked-Zt_10_contig4_905667_915238-processed-gene-0.17"	"
Zt_10_contig4_(905667..915238)	maker	gene	4951	6693	.	-	.	gene_id "augustus_masked-Zt_10_contig4_905667_915238-processed-gene-0.5"	"
Zt_10_contig4_(920348..927720)	maker	gene	665	1345	.	+	.	gene_id "augustus_masked-Zt_10_contig4_920348_927720-processed-gene-0.2"	"
Zt_10_contig4_(920348..927720)	maker	gene	5662	6311	.	+	.	gene_id "maker-Zt_10_contig4_920348_927720-snap-gene-0.11"	"
Zt_10_contig4_(920348..927720)	maker	gene	6346	7276	.	+	.	gene_id "snap_masked-Zt_10_contig4_920348_927720-processed-gene-0.8"	"
Zt_10_contig4_(920348..927720)	maker	gene	1196	1659	.	-	.	gene_id "maker-Zt_10_contig4_920348_927720-exonerate_est2genome-gene-0.0"	"
Zt_10_contig4_(920348..927720)	maker	gene	2918	3216	.	-	.	gene_id "maker-Zt_10_contig4_920348_927720-exonerate_est2genome-gene-0.1"	"
Zt_10_contig4_(928095..934216)	maker	gene	4584	6093	.	+	.	gene_id "maker-Zt_10_contig4_928095_934216-augustus-gene-0.13"	"
Zt_10_contig4_(928095..934216)	maker	gene	29	2158	.	+	.	gene_id "genemark-Zt_10_contig4_928095_934216-processed-gene-0.4"	"
Zt_10_contig4_(928095..934216)	maker	gene	2556	4307	.	-	.	gene_id "augustus_masked-Zt_10_contig4_928095_934216-processed-gene-0.3"	"
Zt_10_contig41_(170737..172059)	maker	gene	591	1061	.	+	.	gene_id "augustus_masked-Zt_10_contig41_170737_172059-processed-gene-0.0"	"
Zt_10_contig41_(170737..172059)	maker	gene	561	1322	.	-	.	gene_id "snap_masked-Zt_10_contig41_170737_172059-processed-gene-0.2"	"
Zt_10_contig41_(2153..7308)	maker	gene	1078	1911	.	-	.	gene_id "augustus_masked-Zt_10_contig41_2153_7308-processed-gene-0.0"	"
Zt_10_contig41_(231155..233263)	maker	gene	100	1089	.	+	.	gene_id "fgenesh_masked-Zt_10_contig41_231155_233263-processed-gene-0.3"	"
Zt_10_contig41_(242411..246524)	maker	gene	2919	3260	.	+	.	gene_id "snap_masked-Zt_10_contig41_242411_246524-processed-gene-0.7"	"
Zt_10_contig42_(177622..179106)	maker	gene	198	949	.	-	.	gene_id "maker-Zt_10_contig42_177622_179106-augustus-gene-0.7"	"
Zt_10_contig42_(177622..179106)	maker	gene	1243	1455	.	-	.	gene_id "genemark-Zt_10_contig42_177622_179106-processed-gene-0.3"	"
Zt_10_contig43_(284247..285673)	maker	gene	1	1168	.	+	.	gene_id "maker-Zt_10_contig43_284247_285673-fgenesh-gene-0.4"	"
Zt_10_contig43_(284247..285673)	maker	gene	486	1098	.	-	.	gene_id "maker-Zt_10_contig43_284247_285673-exonerate_est2genome-gene-0.0"	"
Zt_10_contig45_(160004..176782)	maker	gene	529	3283	.	+	.	gene_id "maker-Zt_10_contig45_160004_176782-augustus-gene-0.24"	"
Zt_10_contig45_(160004..176782)	maker	gene	3463	6301	.	-	.	gene_id "maker-Zt_10_contig45_160004_176782-augustus-gene-0.26"	"
Zt_10_contig45_(160004..176782)	maker	gene	652	909	.	-	.	gene_id "genemark-Zt_10_contig45_160004_176782-processed-gene-0.13"	"
Zt_10_contig45_(176909..178610)	maker	gene	89	772	.	+	.	gene_id "augustus_masked-Zt_10_contig45_176909_178610-processed-gene-0.1"	"
Zt_10_contig45_(233431..239997)	maker	gene	930	1727	.	-	.	gene_id "augustus_masked-Zt_10_contig45_233431_239997-processed-gene-0.0"	"
Zt_10_contig46_(253634..254751)	maker	gene	1	825	.	+	.	gene_id "augustus_masked-Zt_10_contig46_253634_254751-processed-gene-0.0"	"
Zt_10_contig46_(69151..70521)	maker	gene	122	497	.	+	.	gene_id "genemark-Zt_10_contig46_69151_70521-processed-gene-0.1"	"
Zt_10_contig46_(70740..76039)	maker	gene	3750	5231	.	+	.	gene_id "augustus_masked-Zt_10_contig46_70740_76039-processed-gene-0.1"	"
Zt_10_contig47_(247664..248780)	maker	gene	193	1011	.	-	.	gene_id "augustus_masked-Zt_10_contig47_247664_248780-processed-gene-0.0"	"
Zt_10_contig48_(123862..133533)	maker	gene	2691	3314	.	-	.	gene_id "snap_masked-Zt_10_contig48_123862_133533-processed-gene-0.14"	"
Zt_10_contig48_(123862..133533)	maker	gene	2046	2381	.	-	.	gene_id "snap_masked-Zt_10_contig48_123862_133533-processed-gene-0.13"	"
Zt_10_contig48_(123862..133533)	maker	gene	4286	4548	.	-	.	gene_id "snap_masked-Zt_10_contig48_123862_133533-processed-gene-0.15"	"
Zt_10_contig48_(123862..133533)	maker	gene	264	491	.	-	.	gene_id "snap_masked-Zt_10_contig48_123862_133533-processed-gene-0.11"	"
Zt_10_contig48_(123862..133533)	maker	gene	927	1862	.	-	.	gene_id "snap_masked-Zt_10_contig48_123862_133533-processed-gene-0.12"	"
Zt_10_contig48_(123862..133533)	maker	gene	5524	8550	.	-	.	gene_id "augustus_masked-Zt_10_contig48_123862_133533-processed-gene-0.2"	"
Zt_10_contig49_(14163..20670)	maker	gene	3472	6508	.	-	.	gene_id "augustus_masked-Zt_10_contig49_14163_20670-processed-gene-0.2"	"
Zt_10_contig49_(156843..162512)	maker	gene	397	2112	.	+	.	gene_id "maker-Zt_10_contig49_156843_162512-snap-gene-0.20"	"
Zt_10_contig49_(156843..162512)	maker	gene	2060	5669	.	-	.	gene_id "maker-Zt_10_contig49_156843_162512-fgenesh-gene-0.17"	"
Zt_10_contig49_(92429..93145)	maker	gene	37	549	.	+	.	gene_id "genemark-Zt_10_contig49_92429_93145-processed-gene-0.0"	"
Zt_10_contig5_(123955..124631)	maker	gene	230	613	.	+	.	gene_id "maker-Zt_10_contig5_123955_124631-exonerate_est2genome-gene-0.0"	"
Zt_10_contig5_(141930..146293)	maker	gene	2643	4001	.	+	.	gene_id "genemark-Zt_10_contig5_141930_146293-processed-gene-0.3"	"
Zt_10_contig5_(141930..146293)	maker	gene	330	557	.	+	.	gene_id "snap_masked-Zt_10_contig5_141930_146293-processed-gene-0.6"	"
Zt_10_contig5_(274272..275002)	maker	gene	274	528	.	+	.	gene_id "augustus_masked-Zt_10_contig5_274272_275002-processed-gene-0.0"	"
Zt_10_contig5_(486936..490486)	maker	gene	1692	2724	.	-	.	gene_id "fgenesh_masked-Zt_10_contig5_486936_490486-processed-gene-0.0"	"
Zt_10_contig5_(49101..56625)	maker	gene	5819	7501	.	+	.	gene_id "augustus_masked-Zt_10_contig5_49101_56625-processed-gene-0.3"	"
Zt_10_contig5_(49101..56625)	maker	gene	131	1429	.	+	.	gene_id "fgenesh_masked-Zt_10_contig5_49101_56625-processed-gene-0.7"	"
Zt_10_contig5_(49101..56625)	maker	gene	6170	7359	.	-	.	gene_id "maker-Zt_10_contig5_49101_56625-exonerate_est2genome-gene-0.0"	"
Zt_10_contig5_(49101..56625)	maker	gene	3120	5099	.	+	.	gene_id "augustus_masked-Zt_10_contig5_49101_56625-processed-gene-0.2"	"
Zt_10_contig5_(696718..702362)	maker	gene	2252	3236	.	+	.	gene_id "fgenesh_masked-Zt_10_contig5_696718_702362-processed-gene-0.4"	"
Zt_10_contig5_(696718..702362)	maker	gene	3411	5381	.	-	.	gene_id "augustus_masked-Zt_10_contig5_696718_702362-processed-gene-0.1"	"
Zt_10_contig5_(711538..712064)	maker	gene	1	447	.	-	.	gene_id "maker-Zt_10_contig5_711538_712064-exonerate_est2genome-gene-0.0"	"
Zt_10_contig5_(78439..81672)	maker	gene	468	2761	.	+	.	gene_id "fgenesh_masked-Zt_10_contig5_78439_81672-processed-gene-0.2"	"
Zt_10_contig51_(215177..217671)	maker	gene	108	1276	.	+	.	gene_id "maker-Zt_10_contig51_215177_217671-augustus-gene-0.8"	"
Zt_10_contig51_(215177..217671)	maker	gene	1460	2270	.	+	.	gene_id "augustus_masked-Zt_10_contig51_215177_217671-processed-gene-0.2"	"
Zt_10_contig52_(223070..223780)	maker	gene	27	407	.	-	.	gene_id "genemark-Zt_10_contig52_223070_223780-processed-gene-0.0"	"
Zt_10_contig52_(226340..226967)	maker	gene	1	628	.	+	.	gene_id "maker-Zt_10_contig52_226340_226967-augustus-gene-0.3"	"
Zt_10_contig52_(99916..106233)	maker	gene	324	5238	.	+	.	gene_id "augustus_masked-Zt_10_contig52_99916_106233-processed-gene-0.0"	"
Zt_10_contig54_(127155..130072)	maker	gene	900	2011	.	+	.	gene_id "augustus_masked-Zt_10_contig54_127155_130072-processed-gene-0.0"	"
Zt_10_contig54_(175095..176310)	maker	gene	242	1190	.	+	.	gene_id "genemark-Zt_10_contig54_175095_176310-processed-gene-0.0"	"
Zt_10_contig54_(53552..55202)	maker	gene	345	695	.	+	.	gene_id "snap_masked-Zt_10_contig54_53552_55202-processed-gene-0.5"	"
Zt_10_contig54_(53552..55202)	maker	gene	39	274	.	+	.	gene_id "snap_masked-Zt_10_contig54_53552_55202-processed-gene-0.4"	"
Zt_10_contig54_(53552..55202)	maker	gene	1170	1423	.	+	.	gene_id "snap_masked-Zt_10_contig54_53552_55202-processed-gene-0.6"	"
Zt_10_contig55_(290..2428)	maker	gene	1459	1858	.	+	.	gene_id "fgenesh_masked-Zt_10_contig55_290_2428-processed-gene-0.0"	"
Zt_10_contig55_(60740..62944)	maker	gene	796	2205	.	-	.	gene_id "augustus_masked-Zt_10_contig55_60740_62944-processed-gene-0.1"	"
Zt_10_contig55_(82181..83690)	maker	gene	538	1444	.	-	.	gene_id "fgenesh_masked-Zt_10_contig55_82181_83690-processed-gene-0.2"	"
Zt_10_contig55_(85458..87080)	maker	gene	65	1580	.	-	.	gene_id "maker-Zt_10_contig55_85458_87080-augustus-gene-0.6"	"
Zt_10_contig56_(10765..11813)	maker	gene	58	704	.	+	.	gene_id "snap_masked-Zt_10_contig56_10765_11813-processed-gene-0.2"	"
Zt_10_contig56_(53245..54464)	maker	gene	512	1182	.	+	.	gene_id "augustus_masked-Zt_10_contig56_53245_54464-processed-gene-0.0"	"
Zt_10_contig56_(5338..7184)	maker	gene	244	1605	.	-	.	gene_id "augustus_masked-Zt_10_contig56_5338_7184-processed-gene-0.0"	"
Zt_10_contig56_(62678..64927)	maker	gene	1587	1781	.	+	.	gene_id "genemark-Zt_10_contig56_62678_64927-processed-gene-0.0"	"
Zt_10_contig56_(73297..74805)	maker	gene	9	304	.	+	.	gene_id "genemark-Zt_10_contig56_73297_74805-processed-gene-0.1"	"
Zt_10_contig56_(8343..10225)	maker	gene	213	1298	.	+	.	gene_id "augustus_masked-Zt_10_contig56_8343_10225-processed-gene-0.0"	"
Zt_10_contig56_(8343..10225)	maker	gene	1551	1822	.	-	.	gene_id "augustus_masked-Zt_10_contig56_8343_10225-processed-gene-0.1"	"
Zt_10_contig57_(126080..128134)	maker	gene	691	1641	.	+	.	gene_id "augustus_masked-Zt_10_contig57_126080_128134-processed-gene-0.1"	"
Zt_10_contig57_(165242..170674)	maker	gene	151	5432	.	-	.	gene_id "maker-Zt_10_contig57_165242_170674-snap-gene-0.15"	"
Zt_10_contig57_(74216..77071)	maker	gene	2259	2654	.	+	.	gene_id "augustus_masked-Zt_10_contig57_74216_77071-processed-gene-0.1"	"
Zt_10_contig57_(74216..77071)	maker	gene	18	1372	.	+	.	gene_id "snap_masked-Zt_10_contig57_74216_77071-processed-gene-0.4"	"
Zt_10_contig59_(23911..25313)	maker	gene	52	610	.	+	.	gene_id "fgenesh_masked-Zt_10_contig59_23911_25313-processed-gene-0.0"	"
Zt_10_contig6_(222213..223388)	maker	gene	11	1007	.	+	.	gene_id "genemark-Zt_10_contig6_222213_223388-processed-gene-0.1"	"
Zt_10_contig6_(241434..243601)	maker	gene	98	1119	.	+	.	gene_id "maker-Zt_10_contig6_241434_243601-snap-gene-0.3"	"
Zt_10_contig6_(292303..294405)	maker	gene	163	1077	.	+	.	gene_id "maker-Zt_10_contig6_292303_294405-exonerate_est2genome-gene-0.0"	"
Zt_10_contig6_(292303..294405)	maker	gene	652	1858	.	-	.	gene_id "augustus_masked-Zt_10_contig6_292303_294405-processed-gene-0.1"	"
Zt_10_contig6_(385814..394744)	maker	gene	3894	4559	.	+	.	gene_id "augustus_masked-Zt_10_contig6_385814_394744-processed-gene-0.4"	"
Zt_10_contig6_(385814..394744)	maker	gene	1	1146	.	+	.	gene_id "maker-Zt_10_contig6_385814_394744-snap-gene-0.26"	"
Zt_10_contig6_(385814..394744)	maker	gene	5959	6480	.	+	.	gene_id "snap_masked-Zt_10_contig6_385814_394744-processed-gene-0.17"	"
Zt_10_contig6_(385814..394744)	maker	gene	5619	8643	.	-	.	gene_id "maker-Zt_10_contig6_385814_394744-augustus-gene-0.25"	"
Zt_10_contig6_(385814..394744)	maker	gene	123	3120	.	-	.	gene_id "genemark-Zt_10_contig6_385814_394744-processed-gene-0.12"	"
Zt_10_contig6_(385814..394744)	maker	gene	4997	5222	.	+	.	gene_id "fgenesh_masked-Zt_10_contig6_385814_394744-processed-gene-0.14"	"
Zt_10_contig6_(478344..480115)	maker	gene	341	1628	.	-	.	gene_id "maker-Zt_10_contig6_478344_480115-snap-gene-0.8"	"
Zt_10_contig6_(487646..489086)	maker	gene	556	1325	.	+	.	gene_id "snap_masked-Zt_10_contig6_487646_489086-processed-gene-0.5"	"
Zt_10_contig6_(494533..495552)	maker	gene	298	489	.	+	.	gene_id "snap_masked-Zt_10_contig6_494533_495552-processed-gene-0.2"	"
Zt_10_contig6_(606522..608174)	maker	gene	368	1153	.	+	.	gene_id "fgenesh_masked-Zt_10_contig6_606522_608174-processed-gene-0.3"	"
Zt_10_contig6_(616983..620053)	maker	gene	1550	2730	.	+	.	gene_id "fgenesh_masked-Zt_10_contig6_616983_620053-processed-gene-0.0"	"
Zt_10_contig60_(189455..192003)	maker	gene	1524	2169	.	+	.	gene_id "augustus_masked-Zt_10_contig60_189455_192003-processed-gene-0.0"	"
Zt_10_contig61_(133943..135540)	maker	gene	265	1591	.	-	.	gene_id "maker-Zt_10_contig61_133943_135540-augustus-gene-0.7"	"
Zt_10_contig65_(29174..29900)	maker	gene	149	339	.	-	.	gene_id "genemark-Zt_10_contig65_29174_29900-processed-gene-0.2"	"
Zt_10_contig66_(26022..27821)	maker	gene	81	1786	.	-	.	gene_id "genemark-Zt_10_contig66_26022_27821-processed-gene-0.1"	"
Zt_10_contig66_(60509..61753)	maker	gene	1	857	.	+	.	gene_id "maker-Zt_10_contig66_60509_61753-fgenesh-gene-0.5"	"
Zt_10_contig66_(953..2516)	maker	gene	152	1155	.	-	.	gene_id "augustus_masked-Zt_10_contig66_953_2516-processed-gene-0.0"	"
Zt_10_contig69_(147362..159814)	maker	gene	2577	3902	.	+	.	gene_id "maker-Zt_10_contig69_147362_159814-snap-gene-0.29"	"
Zt_10_contig69_(147362..159814)	maker	gene	290	1807	.	-	.	gene_id "maker-Zt_10_contig69_147362_159814-exonerate_est2genome-gene-0.4"	"
Zt_10_contig69_(147362..159814)	maker	gene	7577	7960	.	+	.	gene_id "augustus_masked-Zt_10_contig69_147362_159814-processed-gene-0.6"	"
Zt_10_contig69_(147362..159814)	maker	gene	4859	7269	.	-	.	gene_id "augustus_masked-Zt_10_contig69_147362_159814-processed-gene-0.9"	"
Zt_10_contig69_(147362..159814)	maker	gene	8039	8488	.	-	.	gene_id "augustus_masked-Zt_10_contig69_147362_159814-processed-gene-0.10"	"
Zt_10_contig69_(147362..159814)	maker	gene	2987	4533	.	-	.	gene_id "augustus_masked-Zt_10_contig69_147362_159814-processed-gene-0.8"	"
Zt_10_contig69_(30330..31238)	maker	gene	524	891	.	-	.	gene_id "genemark-Zt_10_contig69_30330_31238-processed-gene-0.0"	"
Zt_10_contig7_(174364..177769)	maker	gene	302	2246	.	-	.	gene_id "maker-Zt_10_contig7_174364_177769-snap-gene-0.7"	"
Zt_10_contig7_(508432..510069)	maker	gene	717	1472	.	+	.	gene_id "snap_masked-Zt_10_contig7_508432_510069-processed-gene-0.6"	"
Zt_10_contig7_(508432..510069)	maker	gene	36	638	.	+	.	gene_id "augustus_masked-Zt_10_contig7_508432_510069-processed-gene-0.0"	"
Zt_10_contig7_(842837..843771)	maker	gene	84	449	.	-	.	gene_id "snap_masked-Zt_10_contig7_842837_843771-processed-gene-0.4"	"
Zt_10_contig7_(842837..843771)	maker	gene	505	744	.	+	.	gene_id "snap_masked-Zt_10_contig7_842837_843771-processed-gene-0.3"	"
Zt_10_contig7_(843874..847357)	maker	gene	626	1480	.	-	.	gene_id "maker-Zt_10_contig7_843874_847357-augustus-gene-0.9"	"
Zt_10_contig7_(843874..847357)	maker	gene	1865	3470	.	+	.	gene_id "augustus_masked-Zt_10_contig7_843874_847357-processed-gene-0.1"	"
Zt_10_contig70_(48024..49360)	maker	gene	111	1013	.	+	.	gene_id "augustus_masked-Zt_10_contig70_48024_49360-processed-gene-0.0"	"
Zt_10_contig70_(62513..64017)	maker	gene	75	1412	.	+	.	gene_id "fgenesh_masked-Zt_10_contig70_62513_64017-processed-gene-0.2"	"
Zt_10_contig73_(133668..136313)	maker	gene	1584	2203	.	+	.	gene_id "genemark-Zt_10_contig73_133668_136313-processed-gene-0.1"	"
Zt_10_contig73_(133668..136313)	maker	gene	710	1168	.	+	.	gene_id "fgenesh_masked-Zt_10_contig73_133668_136313-processed-gene-0.2"	"
Zt_10_contig73_(21042..22310)	maker	gene	247	877	.	-	.	gene_id "fgenesh_masked-Zt_10_contig73_21042_22310-processed-gene-0.2"	"
Zt_10_contig74_(105186..106559)	maker	gene	754	1238	.	+	.	gene_id "augustus_masked-Zt_10_contig74_105186_106559-processed-gene-0.1"	"
Zt_10_contig74_(107466..108393)	maker	gene	112	414	.	-	.	gene_id "snap_masked-Zt_10_contig74_107466_108393-processed-gene-0.1"	"
Zt_10_contig74_(110532..111815)	maker	gene	39	1171	.	+	.	gene_id "genemark-Zt_10_contig74_110532_111815-processed-gene-0.0"	"
Zt_10_contig74_(114464..115578)	maker	gene	803	1009	.	+	.	gene_id "snap_masked-Zt_10_contig74_114464_115578-processed-gene-0.2"	"
Zt_10_contig74_(114464..115578)	maker	gene	313	1027	.	-	.	gene_id "augustus_masked-Zt_10_contig74_114464_115578-processed-gene-0.0"	"
Zt_10_contig74_(13995..14698)	maker	gene	319	567	.	-	.	gene_id "snap_masked-Zt_10_contig74_13995_14698-processed-gene-0.1"	"
Zt_10_contig74_(17437..22423)	maker	gene	3086	3973	.	+	.	gene_id "augustus_masked-Zt_10_contig74_17437_22423-processed-gene-0.0"	"
Zt_10_contig74_(17437..22423)	maker	gene	96	1156	.	-	.	gene_id "augustus_masked-Zt_10_contig74_17437_22423-processed-gene-0.1"	"
Zt_10_contig74_(17437..22423)	maker	gene	1867	2319	.	-	.	gene_id "augustus_masked-Zt_10_contig74_17437_22423-processed-gene-0.2"	"
Zt_10_contig74_(90212..91958)	maker	gene	52	411	.	+	.	gene_id "genemark-Zt_10_contig74_90212_91958-processed-gene-0.0"	"
Zt_10_contig74_(96374..97866)	maker	gene	208	606	.	+	.	gene_id "snap_masked-Zt_10_contig74_96374_97866-processed-gene-0.3"	"
Zt_10_contig76_(133844..137122)	maker	gene	912	3279	.	+	.	gene_id "maker-Zt_10_contig76_133844_137122-augustus-gene-0.10"	"
Zt_10_contig76_(133844..137122)	maker	gene	152	1104	.	-	.	gene_id "maker-Zt_10_contig76_133844_137122-augustus-gene-0.11"	"
Zt_10_contig78_(124792..125475)	maker	gene	507	633	.	-	.	gene_id "fgenesh_masked-Zt_10_contig78_124792_125475-processed-gene-0.0"	"
Zt_10_contig78_(17974..19001)	maker	gene	140	898	.	-	.	gene_id "augustus_masked-Zt_10_contig78_17974_19001-processed-gene-0.0"	"
Zt_10_contig79_(115382..120516)	maker	gene	730	2093	.	+	.	gene_id "maker-Zt_10_contig79_115382_120516-fgenesh-gene-0.9"	"
Zt_10_contig79_(115382..120516)	maker	gene	2354	3470	.	+	.	gene_id "maker-Zt_10_contig79_115382_120516-exonerate_est2genome-gene-0.0"	"
Zt_10_contig79_(115382..120516)	maker	gene	3474	4382	.	-	.	gene_id "fgenesh_masked-Zt_10_contig79_115382_120516-processed-gene-0.7"	"
Zt_10_contig79_(115382..120516)	maker	gene	1602	2331	.	-	.	gene_id "augustus_masked-Zt_10_contig79_115382_120516-processed-gene-0.4"	"
Zt_10_contig8_(237755..244333)	maker	gene	4745	5505	.	+	.	gene_id "maker-Zt_10_contig8_237755_244333-exonerate_est2genome-gene-0.0"	"
Zt_10_contig8_(237755..244333)	maker	gene	2955	6496	.	-	.	gene_id "maker-Zt_10_contig8_237755_244333-augustus-gene-0.17"	"
Zt_10_contig8_(237755..244333)	maker	gene	1783	2772	.	+	.	gene_id "augustus_masked-Zt_10_contig8_237755_244333-processed-gene-0.1"	"
Zt_10_contig8_(237755..244333)	maker	gene	573	1478	.	-	.	gene_id "augustus_masked-Zt_10_contig8_237755_244333-processed-gene-0.2"	"
Zt_10_contig8_(396709..397589)	maker	gene	105	846	.	-	.	gene_id "augustus_masked-Zt_10_contig8_396709_397589-processed-gene-0.0"	"
Zt_10_contig8_(537189..539138)	maker	gene	1081	1504	.	+	.	gene_id "augustus_masked-Zt_10_contig8_537189_539138-processed-gene-0.0"	"
Zt_10_contig8_(684536..685565)	maker	gene	233	932	.	-	.	gene_id "augustus_masked-Zt_10_contig8_684536_685565-processed-gene-0.0"	"
Zt_10_contig8_(765249..766758)	maker	gene	126	1299	.	+	.	gene_id "augustus_masked-Zt_10_contig8_765249_766758-processed-gene-0.0"	"
Zt_10_contig8_(807226..808061)	maker	gene	30	209	.	-	.	gene_id "augustus_masked-Zt_10_contig8_807226_808061-processed-gene-0.0"	"
Zt_10_contig80_(117939..120954)	maker	gene	1345	2676	.	-	.	gene_id "genemark-Zt_10_contig80_117939_120954-processed-gene-0.3"	"
Zt_10_contig80_(117939..120954)	maker	gene	155	960	.	-	.	gene_id "augustus_masked-Zt_10_contig80_117939_120954-processed-gene-0.0"	"
Zt_10_contig80_(49272..51620)	maker	gene	1	2349	.	+	.	gene_id "maker-Zt_10_contig80_49272_51620-fgenesh-gene-0.6"	"
Zt_10_contig81_(99806..102058)	maker	gene	65	1309	.	-	.	gene_id "augustus_masked-Zt_10_contig81_99806_102058-processed-gene-0.0"	"
Zt_10_contig85_(48514..49277)	maker	gene	7	414	.	+	.	gene_id "augustus_masked-Zt_10_contig85_48514_49277-processed-gene-0.0"	"
Zt_10_contig86_(36003..39270)	maker	gene	1	3082	.	-	.	gene_id "maker-Zt_10_contig86_36003_39270-augustus-gene-0.6"	"
Zt_10_contig86_(89885..91216)	maker	gene	99	746	.	+	.	gene_id "snap_masked-Zt_10_contig86_89885_91216-processed-gene-0.2"	"
Zt_10_contig88_(71696..72246)	maker	gene	1	106	.	+	.	gene_id "fgenesh_masked-Zt_10_contig88_71696_72246-processed-gene-0.0"	"
Zt_10_contig89_(1961..2464)	maker	gene	71	347	.	-	.	gene_id "genemark-Zt_10_contig89_1961_2464-processed-gene-0.0"	"
Zt_10_contig9_(19476..20229)	maker	gene	330	665	.	+	.	gene_id "snap_masked-Zt_10_contig9_19476_20229-processed-gene-0.2"	"
Zt_10_contig9_(196830..205848)	maker	gene	1873	2160	.	+	.	gene_id "snap_masked-Zt_10_contig9_196830_205848-processed-gene-0.15"	"
Zt_10_contig9_(196830..205848)	maker	gene	4623	8095	.	-	.	gene_id "maker-Zt_10_contig9_196830_205848-fgenesh-gene-0.23"	"
Zt_10_contig9_(196830..205848)	maker	gene	3288	4360	.	-	.	gene_id "maker-Zt_10_contig9_196830_205848-snap-gene-0.27"	"
Zt_10_contig9_(196830..205848)	maker	gene	498	1501	.	-	.	gene_id "snap_masked-Zt_10_contig9_196830_205848-processed-gene-0.18"	"
Zt_10_contig9_(196830..205848)	maker	gene	2539	3472	.	+	.	gene_id "augustus_masked-Zt_10_contig9_196830_205848-processed-gene-0.3"	"
Zt_10_contig9_(257714..259130)	maker	gene	379	1272	.	+	.	gene_id "augustus_masked-Zt_10_contig9_257714_259130-processed-gene-0.0"	"
Zt_10_contig9_(300589..302037)	maker	gene	55	359	.	+	.	gene_id "maker-Zt_10_contig9_300589_302037-exonerate_est2genome-gene-0.0"	"
Zt_10_contig9_(300589..302037)	maker	gene	753	1449	.	-	.	gene_id "maker-Zt_10_contig9_300589_302037-snap-gene-0.11"	"
Zt_10_contig9_(314064..315691)	maker	gene	742	1191	.	+	.	gene_id "augustus_masked-Zt_10_contig9_314064_315691-processed-gene-0.0"	"
Zt_10_contig9_(392729..393816)	maker	gene	279	764	.	+	.	gene_id "fgenesh_masked-Zt_10_contig9_392729_393816-processed-gene-0.2"	"
Zt_10_contig9_(395070..396191)	maker	gene	128	1104	.	+	.	gene_id "maker-Zt_10_contig9_395070_396191-snap-gene-0.7"	"
Zt_10_contig9_(512964..513565)	maker	gene	28	324	.	-	.	gene_id "snap_masked-Zt_10_contig9_512964_513565-processed-gene-0.2"	"
Zt_10_contig9_(540370..549059)	maker	gene	2549	4360	.	+	.	gene_id "maker-Zt_10_contig9_540370_549059-snap-gene-0.23"	"
Zt_10_contig9_(540370..549059)	maker	gene	57	2250	.	-	.	gene_id "maker-Zt_10_contig9_540370_549059-snap-gene-0.24"	"
Zt_10_contig9_(540370..549059)	maker	gene	4502	5851	.	-	.	gene_id "maker-Zt_10_contig9_540370_549059-augustus-gene-0.22"	"
Zt_10_contig9_(540370..549059)	maker	gene	6984	7537	.	+	.	gene_id "fgenesh_masked-Zt_10_contig9_540370_549059-processed-gene-0.13"	"
Zt_10_contig9_(549541..554836)	maker	gene	640	1782	.	+	.	gene_id "maker-Zt_10_contig9_549541_554836-fgenesh-gene-0.10"	"
Zt_10_contig9_(549541..554836)	maker	gene	1600	5190	.	-	.	gene_id "maker-Zt_10_contig9_549541_554836-snap-gene-0.14"	"
Zt_10_contig9_(594736..598113)	maker	gene	321	1424	.	-	.	gene_id "augustus_masked-Zt_10_contig9_594736_598113-processed-gene-0.0"	"
Zt_10_contig9_(594736..598113)	maker	gene	1959	3113	.	-	.	gene_id "augustus_masked-Zt_10_contig9_594736_598113-processed-gene-0.1"	"
Zt_10_contig9_(757951..758640)	maker	gene	34	413	.	+	.	gene_id "augustus_masked-Zt_10_contig9_757951_758640-processed-gene-0.0"	"
Zt_10_contig90_(14375..16369)	maker	gene	360	1865	.	-	.	gene_id "fgenesh_masked-Zt_10_contig90_14375_16369-processed-gene-0.2"	"
Zt_10_contig90_(33861..36140)	maker	gene	1	1025	.	+	.	gene_id "snap_masked-Zt_10_contig90_33861_36140-processed-gene-0.8"	"
Zt_10_contig90_(33861..36140)	maker	gene	1238	2080	.	+	.	gene_id "genemark-Zt_10_contig90_33861_36140-processed-gene-0.6"	"
Zt_10_contig90_(500..5393)	maker	gene	1	747	.	+	.	gene_id "maker-Zt_10_contig90_500_5393-augustus-gene-0.5"	"
Zt_10_contig90_(500..5393)	maker	gene	2590	3344	.	+	.	gene_id "maker-Zt_10_contig90_500_5393-snap-gene-0.8"	"
Zt_10_contig90_(500..5393)	maker	gene	11	352	.	-	.	gene_id "augustus_masked-Zt_10_contig90_500_5393-processed-gene-0.2"	"
Zt_10_contig92_(78495..80141)	maker	gene	350	838	.	-	.	gene_id "augustus_masked-Zt_10_contig92_78495_80141-processed-gene-0.0"	"
Zt_10_contig94_(88244..88848)	maker	gene	47	316	.	+	.	gene_id "augustus_masked-Zt_10_contig94_88244_88848-processed-gene-0.0"	"
Zt_10_contig95_(33269..34969)	maker	gene	409	887	.	+	.	gene_id "augustus_masked-Zt_10_contig95_33269_34969-processed-gene-0.0"	"
Zt_10_contig95_(43120..43869)	maker	gene	14	313	.	-	.	gene_id "augustus_masked-Zt_10_contig95_43120_43869-processed-gene-0.0"	"
Zt_10_contig95_(45869..47440)	maker	gene	306	958	.	+	.	gene_id "genemark-Zt_10_contig95_45869_47440-processed-gene-0.0"	"
Zt_10_contig95_(56515..57620)	maker	gene	131	1052	.	-	.	gene_id "augustus_masked-Zt_10_contig95_56515_57620-processed-gene-0.0"	"
Zt_10_contig95_(61361..62400)	maker	gene	318	760	.	+	.	gene_id "augustus_masked-Zt_10_contig95_61361_62400-processed-gene-0.0"	"
Zt_10_contig96_(78923..83092)	maker	gene	1896	2798	.	+	.	gene_id "augustus_masked-Zt_10_contig96_78923_83092-processed-gene-0.0"	"
Zt_10_contig97_(1..5100)	maker	gene	4533	4983	.	-	.	gene_id "augustus_masked-Zt_10_contig97_1_5100-processed-gene-0.4"	"
Zt_10_contig97_(11684..19496)	maker	gene	4938	5817	.	-	.	gene_id "augustus_masked-Zt_10_contig97_11684_19496-processed-gene-0.1"	"
Zt_10_contig97_(21787..22439)	maker	gene	236	466	.	-	.	gene_id "snap_masked-Zt_10_contig97_21787_22439-processed-gene-0.1"	"
Zt_10_contig97_(22528..33296)	maker	gene	2916	6058	.	+	.	gene_id "augustus_masked-Zt_10_contig97_22528_33296-processed-gene-0.0"	"
Zt_10_contig97_(22528..33296)	maker	gene	7881	10669	.	+	.	gene_id "augustus_masked-Zt_10_contig97_22528_33296-processed-gene-0.1"	"
Zt_10_contig97_(22528..33296)	maker	gene	870	2568	.	-	.	gene_id "augustus_masked-Zt_10_contig97_22528_33296-processed-gene-0.2"	"
Zt_10_contig97_(5430..10517)	maker	gene	3355	3811	.	-	.	gene_id "augustus_masked-Zt_10_contig97_5430_10517-processed-gene-0.1"	"
Zt_10_contig97_(5430..10517)	maker	gene	2948	3295	.	-	.	gene_id "snap_masked-Zt_10_contig97_5430_10517-processed-gene-0.6"	"
Zt_10_contig97_(5430..10517)	maker	gene	1840	2178	.	-	.	gene_id "snap_masked-Zt_10_contig97_5430_10517-processed-gene-0.5"	"
Zt_10_contig97_(74892..75887)	maker	gene	1	961	.	-	.	gene_id "maker-Zt_10_contig97_74892_75887-augustus-gene-0.5"	"
Zt_10_contig98_(69525..71131)	maker	gene	316	769	.	+	.	gene_id "maker-Zt_10_contig98_69525_71131-exonerate_est2genome-gene-0.0"	"
Zt_10_contig99_(20451..21843)	maker	gene	1143	1379	.	-	.	gene_id "genemark-Zt_10_contig99_20451_21843-processed-gene-0.1"	"
Zt_10_contig99_(23736..27625)	maker	gene	2795	3799	.	+	.	gene_id "augustus_masked-Zt_10_contig99_23736_27625-processed-gene-0.3"	"
Zt_10_contig99_(23736..27625)	maker	gene	1	3867	.	-	.	gene_id "maker-Zt_10_contig99_23736_27625-snap-gene-0.11"	"
Zt_114_contig1_(1156129..1172278)	maker	gene	4543	6543	.	+	.	gene_id "fgenesh_masked-Zt_114_contig1_1156129_1172278-processed-gene-0.15"	"
Zt_114_contig1_(1156129..1172278)	maker	gene	13354	15015	.	+	.	gene_id "augustus_masked-Zt_114_contig1_1156129_1172278-processed-gene-0.4"	"
Zt_114_contig1_(1156129..1172278)	maker	gene	15710	15930	.	+	.	gene_id "genemark-Zt_114_contig1_1156129_1172278-processed-gene-0.11"	"
Zt_114_contig1_(1156129..1172278)	maker	gene	10579	13027	.	+	.	gene_id "maker-Zt_114_contig1_1156129_1172278-exonerate_est2genome-gene-0.0"	"
Zt_114_contig1_(1156129..1172278)	maker	gene	8236	9537	.	-	.	gene_id "augustus_masked-Zt_114_contig1_1156129_1172278-processed-gene-0.5"	"
Zt_114_contig1_(1156129..1172278)	maker	gene	1135	3216	.	+	.	gene_id "augustus_masked-Zt_114_contig1_1156129_1172278-processed-gene-0.1"	"
Zt_114_contig1_(1156129..1172278)	maker	gene	7052	7378	.	+	.	gene_id "snap_masked-Zt_114_contig1_1156129_1172278-processed-gene-0.19"	"
Zt_114_contig1_(1176227..1178458)	maker	gene	1238	2220	.	+	.	gene_id "genemark-Zt_114_contig1_1176227_1178458-processed-gene-0.4"	"
Zt_114_contig1_(1176227..1178458)	maker	gene	364	1215	.	+	.	gene_id "snap_masked-Zt_114_contig1_1176227_1178458-processed-gene-0.5"	"
Zt_114_contig1_(1179994..1188485)	maker	gene	5425	6644	.	+	.	gene_id "maker-Zt_114_contig1_1179994_1188485-snap-gene-0.21"	"
Zt_114_contig1_(1179994..1188485)	maker	gene	62	1473	.	+	.	gene_id "genemark-Zt_114_contig1_1179994_1188485-processed-gene-0.8"	"
Zt_114_contig1_(1179994..1188485)	maker	gene	4830	5185	.	+	.	gene_id "maker-Zt_114_contig1_1179994_1188485-exonerate_est2genome-gene-0.2"	"
Zt_114_contig1_(1179994..1188485)	maker	gene	2082	3821	.	-	.	gene_id "snap_masked-Zt_114_contig1_1179994_1188485-processed-gene-0.18"	"
Zt_114_contig1_(1179994..1188485)	maker	gene	8079	8399	.	+	.	gene_id "augustus_masked-Zt_114_contig1_1179994_1188485-processed-gene-0.6"	"
Zt_114_contig1_(1189879..1193062)	maker	gene	1130	1862	.	+	.	gene_id "augustus_masked-Zt_114_contig1_1189879_1193062-processed-gene-0.0"	"
Zt_114_contig1_(1189879..1193062)	maker	gene	373	552	.	+	.	gene_id "snap_masked-Zt_114_contig1_1189879_1193062-processed-gene-0.2"	"
Zt_114_contig1_(1193378..1199072)	maker	gene	3698	4513	.	+	.	gene_id "maker-Zt_114_contig1_1193378_1199072-exonerate_est2genome-gene-0.0"	"
Zt_114_contig1_(1193378..1199072)	maker	gene	2820	3173	.	+	.	gene_id "augustus_masked-Zt_114_contig1_1193378_1199072-processed-gene-0.1"	"
Zt_114_contig1_(1193378..1199072)	maker	gene	4911	5159	.	+	.	gene_id "snap_masked-Zt_114_contig1_1193378_1199072-processed-gene-0.9"	"
Zt_114_contig1_(1193378..1199072)	maker	gene	1396	2034	.	-	.	gene_id "augustus_masked-Zt_114_contig1_1193378_1199072-processed-gene-0.2"	"
Zt_114_contig1_(1193378..1199072)	maker	gene	3615	5255	.	-	.	gene_id "augustus_masked-Zt_114_contig1_1193378_1199072-processed-gene-0.3"	"
Zt_114_contig1_(1199395..1201200)	maker	gene	1	1675	.	-	.	gene_id "maker-Zt_114_contig1_1199395_1201200-augustus-gene-0.3"	"
Zt_114_contig1_(1199395..1201200)	maker	gene	1293	1739	.	+	.	gene_id "augustus_masked-Zt_114_contig1_1199395_1201200-processed-gene-0.0"	"
Zt_114_contig1_(1201904..1203571)	maker	gene	48	1411	.	-	.	gene_id "maker-Zt_114_contig1_1201904_1203571-augustus-gene-0.3"	"
Zt_114_contig1_(1204943..1211606)	maker	gene	2944	6342	.	-	.	gene_id "fgenesh_masked-Zt_114_contig1_1204943_1211606-processed-gene-0.3"	"
Zt_114_contig1_(1204943..1211606)	maker	gene	2074	2448	.	-	.	gene_id "maker-Zt_114_contig1_1204943_1211606-exonerate_est2genome-gene-0.0"	"
Zt_114_contig1_(1214787..1217695)	maker	gene	75	1511	.	+	.	gene_id "fgenesh_masked-Zt_114_contig1_1214787_1217695-processed-gene-0.5"	"
Zt_114_contig1_(1214787..1217695)	maker	gene	1610	2873	.	+	.	gene_id "augustus_masked-Zt_114_contig1_1214787_1217695-processed-gene-0.1"	"
Zt_114_contig1_(1214787..1217695)	maker	gene	1550	1801	.	-	.	gene_id "snap_masked-Zt_114_contig1_1214787_1217695-processed-gene-0.8"	"
Zt_114_contig1_(1311408..1313021)	maker	gene	135	1334	.	+	.	gene_id "maker-Zt_114_contig1_1311408_1313021-fgenesh-gene-0.6"	"
Zt_114_contig1_(1316981..1319254)	maker	gene	523	1881	.	-	.	gene_id "augustus_masked-Zt_114_contig1_1316981_1319254-processed-gene-0.0"	"
Zt_114_contig1_(1378664..1380357)	maker	gene	490	1154	.	-	.	gene_id "snap_masked-Zt_114_contig1_1378664_1380357-processed-gene-0.3"	"
Zt_114_contig1_(1383879..1385654)	maker	gene	974	1627	.	-	.	gene_id "snap_masked-Zt_114_contig1_1383879_1385654-processed-gene-0.2"	"
Zt_114_contig1_(1386377..1390018)	maker	gene	1078	2115	.	-	.	gene_id "snap_masked-Zt_114_contig1_1386377_1390018-processed-gene-0.6"	"
Zt_114_contig1_(1386377..1390018)	maker	gene	40	717	.	-	.	gene_id "snap_masked-Zt_114_contig1_1386377_1390018-processed-gene-0.5"	"
Zt_114_contig1_(1386377..1390018)	maker	gene	3559	3609	.	+	.	gene_id "fgenesh_masked-Zt_114_contig1_1386377_1390018-processed-gene-0.3"	"
Zt_114_contig1_(335937..337197)	maker	gene	123	1016	.	-	.	gene_id "augustus_masked-Zt_114_contig1_335937_337197-processed-gene-0.0"	"
Zt_114_contig1_(713879..714858)	maker	gene	38	817	.	+	.	gene_id "fgenesh_masked-Zt_114_contig1_713879_714858-processed-gene-0.2"	"
Zt_114_contig1_(933961..936114)	maker	gene	443	1749	.	+	.	gene_id "genemark-Zt_114_contig1_933961_936114-processed-gene-0.2"	"
Zt_114_contig1_(933961..936114)	maker	gene	1222	1694	.	-	.	gene_id "maker-Zt_114_contig1_933961_936114-snap-gene-0.5"	"
Zt_114_contig10_(660203..671249)	maker	gene	6454	10690	.	+	.	gene_id "maker-Zt_114_contig10_660203_671249-snap-gene-0.19"	"
Zt_114_contig10_(660203..671249)	maker	gene	363	3970	.	+	.	gene_id "maker-Zt_114_contig10_660203_671249-fgenesh-gene-0.16"	"
Zt_114_contig10_(660203..671249)	maker	gene	10151	10639	.	-	.	gene_id "augustus_masked-Zt_114_contig10_660203_671249-processed-gene-0.8"	"
Zt_114_contig10_(744202..749487)	maker	gene	3873	5266	.	+	.	gene_id "maker-Zt_114_contig10_744202_749487-snap-gene-0.12"	"
Zt_114_contig10_(744202..749487)	maker	gene	18	3731	.	+	.	gene_id "augustus_masked-Zt_114_contig10_744202_749487-processed-gene-0.2"	"
Zt_114_contig104_(50265..51236)	maker	gene	208	450	.	-	.	gene_id "snap_masked-Zt_114_contig104_50265_51236-processed-gene-0.1"	"
Zt_114_contig104_(73366..74043)	maker	gene	357	584	.	-	.	gene_id "snap_masked-Zt_114_contig104_73366_74043-processed-gene-0.1"	"
Zt_114_contig104_(86010..88204)	maker	gene	1748	2141	.	-	.	gene_id "genemark-Zt_114_contig104_86010_88204-processed-gene-0.1"	"
Zt_114_contig106_(36869..37717)	maker	gene	512	804	.	-	.	gene_id "fgenesh_masked-Zt_114_contig106_36869_37717-processed-gene-0.2"	"
Zt_114_contig109_(48049..49906)	maker	gene	46	858	.	-	.	gene_id "genemark-Zt_114_contig109_48049_49906-processed-gene-0.3"	"
Zt_114_contig11_(149812..157567)	maker	gene	1739	7693	.	+	.	gene_id "maker-Zt_114_contig11_149812_157567-augustus-gene-0.14"	"
Zt_114_contig11_(149812..157567)	maker	gene	1	1310	.	-	.	gene_id "maker-Zt_114_contig11_149812_157567-fgenesh-gene-0.13"	"
Zt_114_contig11_(340299..341934)	maker	gene	363	1136	.	+	.	gene_id "fgenesh_masked-Zt_114_contig11_340299_341934-processed-gene-0.1"	"
Zt_114_contig114_(13089..15217)	maker	gene	1	1276	.	+	.	gene_id "genemark-Zt_114_contig114_13089_15217-processed-gene-0.2"	"
Zt_114_contig119_(29141..30655)	maker	gene	679	1260	.	-	.	gene_id "maker-Zt_114_contig119_29141_30655-augustus-gene-0.4"	"
Zt_114_contig12_(173174..174957)	maker	gene	311	642	.	-	.	gene_id "genemark-Zt_114_contig12_173174_174957-processed-gene-0.2"	"
Zt_114_contig12_(245953..250373)	maker	gene	3612	4247	.	+	.	gene_id "fgenesh_masked-Zt_114_contig12_245953_250373-processed-gene-0.11"	"
Zt_114_contig12_(245953..250373)	maker	gene	2589	3376	.	-	.	gene_id "maker-Zt_114_contig12_245953_250373-augustus-gene-0.17"	"
Zt_114_contig12_(245953..250373)	maker	gene	466	1713	.	+	.	gene_id "fgenesh_masked-Zt_114_contig12_245953_250373-processed-gene-0.10"	"
Zt_114_contig12_(398111..402041)	maker	gene	541	3848	.	-	.	gene_id "maker-Zt_114_contig12_398111_402041-augustus-gene-0.5"	"
Zt_114_contig12_(475826..476879)	maker	gene	364	972	.	-	.	gene_id "augustus_masked-Zt_114_contig12_475826_476879-processed-gene-0.0"	"
Zt_114_contig12_(548635..550939)	maker	gene	1	1955	.	-	.	gene_id "maker-Zt_114_contig12_548635_550939-augustus-gene-0.9"	"
Zt_114_contig12_(551689..553921)	maker	gene	237	879	.	+	.	gene_id "maker-Zt_114_contig12_551689_553921-exonerate_est2genome-gene-0.0"	"
Zt_114_contig124_(34658..36776)	maker	gene	80	1600	.	-	.	gene_id "maker-Zt_114_contig124_34658_36776-augustus-gene-0.5"	"
Zt_114_contig124_(7564..8170)	maker	gene	15	601	.	-	.	gene_id "genemark-Zt_114_contig124_7564_8170-processed-gene-0.1"	"
Zt_114_contig13_(100927..103010)	maker	gene	518	1371	.	+	.	gene_id "maker-Zt_114_contig13_100927_103010-augustus-gene-0.5"	"
Zt_114_contig13_(100927..103010)	maker	gene	1541	1816	.	-	.	gene_id "snap_masked-Zt_114_contig13_100927_103010-processed-gene-0.4"	"
Zt_114_contig13_(233114..234213)	maker	gene	518	913	.	-	.	gene_id "fgenesh_masked-Zt_114_contig13_233114_234213-processed-gene-0.2"	"
Zt_114_contig14_(258083..258719)	maker	gene	77	581	.	-	.	gene_id "genemark-Zt_114_contig14_258083_258719-processed-gene-0.0"	"
Zt_114_contig14_(420592..421583)	maker	gene	455	953	.	+	.	gene_id "genemark-Zt_114_contig14_420592_421583-processed-gene-0.2"	"
Zt_114_contig142_(20721..35930)	maker	gene	13444	15210	.	+	.	gene_id "maker-Zt_114_contig142_20721_35930-snap-gene-0.17"	"
Zt_114_contig142_(20721..35930)	maker	gene	1938	11758	.	-	.	gene_id "augustus_masked-Zt_114_contig142_20721_35930-processed-gene-0.3"	"
Zt_114_contig142_(20721..35930)	maker	gene	8291	9784	.	+	.	gene_id "fgenesh_masked-Zt_114_contig142_20721_35930-processed-gene-0.10"	"
Zt_114_contig142_(20721..35930)	maker	gene	13276	14373	.	-	.	gene_id "augustus_masked-Zt_114_contig142_20721_35930-processed-gene-0.5"	"
Zt_114_contig143_(18184..19326)	maker	gene	721	1128	.	+	.	gene_id "fgenesh_masked-Zt_114_contig143_18184_19326-processed-gene-0.2"	"
Zt_114_contig143_(18184..19326)	maker	gene	406	885	.	-	.	gene_id "genemark-Zt_114_contig143_18184_19326-processed-gene-0.1"	"
Zt_114_contig15_(205240..215936)	maker	gene	2407	10428	.	+	.	gene_id "augustus_masked-Zt_114_contig15_205240_215936-processed-gene-0.0"	"
Zt_114_contig15_(205240..215936)	maker	gene	220	1907	.	-	.	gene_id "augustus_masked-Zt_114_contig15_205240_215936-processed-gene-0.1"	"
Zt_114_contig151_(22792..27774)	maker	gene	435	1114	.	-	.	gene_id "fgenesh_masked-Zt_114_contig151_22792_27774-processed-gene-0.0"	"
Zt_114_contig157_(9877..10678)	maker	gene	376	708	.	-	.	gene_id "augustus_masked-Zt_114_contig157_9877_10678-processed-gene-0.0"	"
Zt_114_contig16_(128884..129466)	maker	gene	167	383	.	-	.	gene_id "snap_masked-Zt_114_contig16_128884_129466-processed-gene-0.2"	"
Zt_114_contig16_(157478..160344)	maker	gene	13	2698	.	+	.	gene_id "maker-Zt_114_contig16_157478_160344-snap-gene-0.11"	"
Zt_114_contig17_(147537..149164)	maker	gene	287	1612	.	-	.	gene_id "maker-Zt_114_contig17_147537_149164-fgenesh-gene-0.8"	"
Zt_114_contig17_(151716..159229)	maker	gene	6145	6488	.	+	.	gene_id "genemark-Zt_114_contig17_151716_159229-processed-gene-0.4"	"
Zt_114_contig17_(151716..159229)	maker	gene	583	3012	.	+	.	gene_id "augustus_masked-Zt_114_contig17_151716_159229-processed-gene-0.0"	"
Zt_114_contig17_(151716..159229)	maker	gene	4103	5470	.	+	.	gene_id "augustus_masked-Zt_114_contig17_151716_159229-processed-gene-0.1"	"
Zt_114_contig17_(191333..191946)	maker	gene	183	368	.	+	.	gene_id "fgenesh_masked-Zt_114_contig17_191333_191946-processed-gene-0.2"	"
Zt_114_contig17_(385506..386491)	maker	gene	28	776	.	+	.	gene_id "genemark-Zt_114_contig17_385506_386491-processed-gene-0.1"	"
Zt_114_contig17_(531386..532085)	maker	gene	112	450	.	-	.	gene_id "augustus_masked-Zt_114_contig17_531386_532085-processed-gene-0.0"	"
Zt_114_contig17_(90368..91240)	maker	gene	138	708	.	+	.	gene_id "genemark-Zt_114_contig17_90368_91240-processed-gene-0.0"	"
Zt_114_contig172_(17178..19982)	maker	gene	959	1324	.	-	.	gene_id "fgenesh_masked-Zt_114_contig172_17178_19982-processed-gene-0.1"	"
Zt_114_contig175_(8632..10575)	maker	gene	1412	1865	.	+	.	gene_id "augustus_masked-Zt_114_contig175_8632_10575-processed-gene-0.0"	"
Zt_114_contig18_(160143..160698)	maker	gene	44	141	.	-	.	gene_id "genemark-Zt_114_contig18_160143_160698-processed-gene-0.0"	"
Zt_114_contig18_(275580..276238)	maker	gene	323	583	.	-	.	gene_id "fgenesh_masked-Zt_114_contig18_275580_276238-processed-gene-0.2"	"
Zt_114_contig2_(1171950..1172548)	maker	gene	1	597	.	+	.	gene_id "augustus_masked-Zt_114_contig2_1171950_1172548-processed-gene-0.0"	"
Zt_114_contig2_(145653..148718)	maker	gene	151	2240	.	-	.	gene_id "genemark-Zt_114_contig2_145653_148718-processed-gene-0.1"	"
Zt_114_contig2_(46813..48015)	maker	gene	851	1187	.	-	.	gene_id "genemark-Zt_114_contig2_46813_48015-processed-gene-0.2"	"
Zt_114_contig20_(454194..460831)	maker	gene	1240	3263	.	-	.	gene_id "augustus_masked-Zt_114_contig20_454194_460831-processed-gene-0.0"	"
Zt_114_contig23_(166007..169601)	maker	gene	534	3395	.	-	.	gene_id "fgenesh_masked-Zt_114_contig23_166007_169601-processed-gene-0.2"	"
Zt_114_contig23_(94711..96981)	maker	gene	222	2199	.	+	.	gene_id "augustus_masked-Zt_114_contig23_94711_96981-processed-gene-0.0"	"
Zt_114_contig24_(10841..11920)	maker	gene	1	872	.	-	.	gene_id "maker-Zt_114_contig24_10841_11920-fgenesh-gene-0.5"	"
Zt_114_contig24_(25039..27387)	maker	gene	631	2217	.	+	.	gene_id "maker-Zt_114_contig24_25039_27387-snap-gene-0.7"	"
Zt_114_contig25_(197017..197849)	maker	gene	420	614	.	+	.	gene_id "genemark-Zt_114_contig25_197017_197849-processed-gene-0.0"	"
Zt_114_contig26_(370815..374250)	maker	gene	2452	3427	.	-	.	gene_id "genemark-Zt_114_contig26_370815_374250-processed-gene-0.5"	"
Zt_114_contig26_(370815..374250)	maker	gene	3	620	.	+	.	gene_id "augustus_masked-Zt_114_contig26_370815_374250-processed-gene-0.2"	"
Zt_114_contig26_(73409..91134)	maker	gene	2063	3292	.	+	.	gene_id "maker-Zt_114_contig26_73409_91134-snap-gene-0.19"	"
Zt_114_contig26_(73409..91134)	maker	gene	12596	12799	.	+	.	gene_id "snap_masked-Zt_114_contig26_73409_91134-processed-gene-0.16"	"
Zt_114_contig26_(73409..91134)	maker	gene	12084	12743	.	-	.	gene_id "maker-Zt_114_contig26_73409_91134-exonerate_est2genome-gene-0.1"	"
Zt_114_contig26_(73409..91134)	maker	gene	561	1262	.	+	.	gene_id "snap_masked-Zt_114_contig26_73409_91134-processed-gene-0.12"	"
Zt_114_contig26_(73409..91134)	maker	gene	8807	12018	.	+	.	gene_id "augustus_masked-Zt_114_contig26_73409_91134-processed-gene-0.3"	"
Zt_114_contig26_(73409..91134)	maker	gene	3882	4598	.	+	.	gene_id "snap_masked-Zt_114_contig26_73409_91134-processed-gene-0.13"	"
Zt_114_contig26_(73409..91134)	maker	gene	16696	17616	.	+	.	gene_id "augustus_masked-Zt_114_contig26_73409_91134-processed-gene-0.4"	"
Zt_114_contig26_(92088..105103)	maker	gene	12132	12215	.	+	.	gene_id "genemark-Zt_114_contig26_92088_105103-processed-gene-0.7"	"
Zt_114_contig26_(92088..105103)	maker	gene	10142	10441	.	-	.	gene_id "maker-Zt_114_contig26_92088_105103-exonerate_est2genome-gene-0.1"	"
Zt_114_contig26_(92088..105103)	maker	gene	505	2694	.	+	.	gene_id "fgenesh_masked-Zt_114_contig26_92088_105103-processed-gene-0.8"	"
Zt_114_contig26_(92088..105103)	maker	gene	8352	8996	.	+	.	gene_id "snap_masked-Zt_114_contig26_92088_105103-processed-gene-0.12"	"
Zt_114_contig27_(246017..265117)	maker	gene	11400	18718	.	+	.	gene_id "maker-Zt_114_contig27_246017_265117-snap-gene-0.36"	"
Zt_114_contig27_(246017..265117)	maker	gene	2421	3781	.	+	.	gene_id "snap_masked-Zt_114_contig27_246017_265117-processed-gene-0.26"	"
Zt_114_contig27_(246017..265117)	maker	gene	8764	9159	.	+	.	gene_id "maker-Zt_114_contig27_246017_265117-exonerate_est2genome-gene-0.4"	"
Zt_114_contig27_(246017..265117)	maker	gene	4354	6800	.	-	.	gene_id "maker-Zt_114_contig27_246017_265117-augustus-gene-0.35"	"
Zt_114_contig27_(246017..265117)	maker	gene	9868	11269	.	-	.	gene_id "maker-Zt_114_contig27_246017_265117-fgenesh-gene-0.32"	"
Zt_114_contig27_(246017..265117)	maker	gene	1187	1528	.	-	.	gene_id "maker-Zt_114_contig27_246017_265117-snap-gene-0.41"	"
Zt_114_contig27_(246017..265117)	maker	gene	1111	2186	.	+	.	gene_id "augustus_masked-Zt_114_contig27_246017_265117-processed-gene-0.9"	"
Zt_114_contig27_(278562..279121)	maker	gene	61	381	.	+	.	gene_id "augustus_masked-Zt_114_contig27_278562_279121-processed-gene-0.0"	"
Zt_114_contig27_(379811..381208)	maker	gene	99	962	.	-	.	gene_id "augustus_masked-Zt_114_contig27_379811_381208-processed-gene-0.0"	"
Zt_114_contig27_(379811..381208)	maker	gene	1178	1374	.	-	.	gene_id "genemark-Zt_114_contig27_379811_381208-processed-gene-0.2"	"
Zt_114_contig28_(61902..63231)	maker	gene	179	1231	.	-	.	gene_id "augustus_masked-Zt_114_contig28_61902_63231-processed-gene-0.0"	"
Zt_114_contig29_(278780..284995)	maker	gene	1	6138	.	+	.	gene_id "maker-Zt_114_contig29_278780_284995-fgenesh-gene-0.5"	"
Zt_114_contig3_(1195012..1197960)	maker	gene	342	2949	.	+	.	gene_id "maker-Zt_114_contig3_1195012_1197960-fgenesh-gene-0.5"	"
Zt_114_contig3_(1215836..1217194)	maker	gene	1	1359	.	+	.	gene_id "maker-Zt_114_contig3_1215836_1217194-snap-gene-0.3"	"
Zt_114_contig3_(265751..266557)	maker	gene	42	775	.	+	.	gene_id "augustus_masked-Zt_114_contig3_265751_266557-processed-gene-0.0"	"
Zt_114_contig3_(514985..515559)	maker	gene	12	575	.	-	.	gene_id "augustus_masked-Zt_114_contig3_514985_515559-processed-gene-0.0"	"
Zt_114_contig3_(552227..554568)	maker	gene	1254	1916	.	+	.	gene_id "snap_masked-Zt_114_contig3_552227_554568-processed-gene-0.5"	"
Zt_114_contig30_(229150..229988)	maker	gene	179	601	.	+	.	gene_id "augustus_masked-Zt_114_contig30_229150_229988-processed-gene-0.0"	"
Zt_114_contig30_(94054..95420)	maker	gene	538	1083	.	+	.	gene_id "augustus_masked-Zt_114_contig30_94054_95420-processed-gene-0.0"	"
Zt_114_contig31_(302780..304219)	maker	gene	1	1113	.	+	.	gene_id "genemark-Zt_114_contig31_302780_304219-processed-gene-0.3"	"
Zt_114_contig32_(112478..128526)	maker	gene	8634	8977	.	-	.	gene_id "maker-Zt_114_contig32_112478_128526-exonerate_est2genome-gene-0.0"	"
Zt_114_contig32_(112478..128526)	maker	gene	3338	4024	.	+	.	gene_id "fgenesh_masked-Zt_114_contig32_112478_128526-processed-gene-0.3"	"
Zt_114_contig32_(37186..39778)	maker	gene	381	1569	.	-	.	gene_id "maker-Zt_114_contig32_37186_39778-snap-gene-0.7"	"
Zt_114_contig33_(339154..341101)	maker	gene	16	1737	.	-	.	gene_id "maker-Zt_114_contig33_339154_341101-augustus-gene-0.6"	"
Zt_114_contig36_(18610..20415)	maker	gene	902	1627	.	-	.	gene_id "genemark-Zt_114_contig36_18610_20415-processed-gene-0.2"	"
Zt_114_contig36_(250437..253725)	maker	gene	1681	2783	.	-	.	gene_id "maker-Zt_114_contig36_250437_253725-snap-gene-0.4"	"
Zt_114_contig36_(250437..253725)	maker	gene	1137	2888	.	+	.	gene_id "augustus_masked-Zt_114_contig36_250437_253725-processed-gene-0.0"	"
Zt_114_contig37_(36124..37314)	maker	gene	230	1075	.	-	.	gene_id "augustus_masked-Zt_114_contig37_36124_37314-processed-gene-0.0"	"
Zt_114_contig37_(50198..52690)	maker	gene	695	1943	.	-	.	gene_id "maker-Zt_114_contig37_50198_52690-fgenesh-gene-0.5"	"
Zt_114_contig38_(138108..138960)	maker	gene	13	369	.	+	.	gene_id "genemark-Zt_114_contig38_138108_138960-processed-gene-0.2"	"
Zt_114_contig38_(140548..143153)	maker	gene	957	2391	.	-	.	gene_id "fgenesh_masked-Zt_114_contig38_140548_143153-processed-gene-0.0"	"
Zt_114_contig38_(207443..212773)	maker	gene	83	2721	.	-	.	gene_id "maker-Zt_114_contig38_207443_212773-snap-gene-0.15"	"
Zt_114_contig38_(207443..212773)	maker	gene	4019	4489	.	+	.	gene_id "augustus_masked-Zt_114_contig38_207443_212773-processed-gene-0.5"	"
Zt_114_contig4_(360536..368263)	maker	gene	6604	7687	.	+	.	gene_id "maker-Zt_114_contig4_360536_368263-snap-gene-0.11"	"
Zt_114_contig4_(360536..368263)	maker	gene	95	2848	.	+	.	gene_id "maker-Zt_114_contig4_360536_368263-augustus-gene-0.10"	"
Zt_114_contig4_(360536..368263)	maker	gene	7004	7649	.	-	.	gene_id "maker-Zt_114_contig4_360536_368263-snap-gene-0.12"	"
Zt_114_contig4_(360536..368263)	maker	gene	3973	4423	.	+	.	gene_id "augustus_masked-Zt_114_contig4_360536_368263-processed-gene-0.4"	"
Zt_114_contig4_(381938..384292)	maker	gene	14	2158	.	+	.	gene_id "genemark-Zt_114_contig4_381938_384292-processed-gene-0.1"	"
Zt_114_contig4_(574411..576467)	maker	gene	1	538	.	+	.	gene_id "maker-Zt_114_contig4_574411_576467-snap-gene-0.7"	"
Zt_114_contig4_(574411..576467)	maker	gene	184	564	.	-	.	gene_id "snap_masked-Zt_114_contig4_574411_576467-processed-gene-0.6"	"
Zt_114_contig4_(574411..576467)	maker	gene	1345	1909	.	-	.	gene_id "fgenesh_masked-Zt_114_contig4_574411_576467-processed-gene-0.5"	"
Zt_114_contig4_(647074..648368)	maker	gene	147	1029	.	+	.	gene_id "augustus_masked-Zt_114_contig4_647074_648368-processed-gene-0.0"	"
Zt_114_contig4_(860314..864478)	maker	gene	974	3315	.	+	.	gene_id "augustus_masked-Zt_114_contig4_860314_864478-processed-gene-0.0"	"
Zt_114_contig4_(860314..864478)	maker	gene	3932	4147	.	-	.	gene_id "snap_masked-Zt_114_contig4_860314_864478-processed-gene-0.5"	"
Zt_114_contig41_(119555..120063)	maker	gene	3	251	.	+	.	gene_id "augustus_masked-Zt_114_contig41_119555_120063-processed-gene-0.0"	"
Zt_114_contig41_(186302..186993)	maker	gene	39	659	.	-	.	gene_id "augustus_masked-Zt_114_contig41_186302_186993-processed-gene-0.0"	"
Zt_114_contig43_(238241..238907)	maker	gene	42	405	.	+	.	gene_id "genemark-Zt_114_contig43_238241_238907-processed-gene-0.0"	"
Zt_114_contig43_(238241..238907)	maker	gene	386	592	.	-	.	gene_id "genemark-Zt_114_contig43_238241_238907-processed-gene-0.1"	"
Zt_114_contig43_(36075..38059)	maker	gene	200	1920	.	+	.	gene_id "maker-Zt_114_contig43_36075_38059-augustus-gene-0.7"	"
Zt_114_contig43_(38280..39709)	maker	gene	153	1231	.	+	.	gene_id "genemark-Zt_114_contig43_38280_39709-processed-gene-0.1"	"
Zt_114_contig43_(67419..70192)	maker	gene	1	2096	.	-	.	gene_id "maker-Zt_114_contig43_67419_70192-fgenesh-gene-0.14"	"
Zt_114_contig43_(90383..94016)	maker	gene	245	1558	.	+	.	gene_id "fgenesh_masked-Zt_114_contig43_90383_94016-processed-gene-0.4"	"
Zt_114_contig43_(90383..94016)	maker	gene	1961	3268	.	-	.	gene_id "fgenesh_masked-Zt_114_contig43_90383_94016-processed-gene-0.5"	"
Zt_114_contig45_(37524..43517)	maker	gene	1	5644	.	-	.	gene_id "snap_masked-Zt_114_contig45_37524_43517-processed-gene-0.19"	"
Zt_114_contig46_(230637..232277)	maker	gene	768	1641	.	-	.	gene_id "genemark-Zt_114_contig46_230637_232277-processed-gene-0.4"	"
Zt_114_contig48_(115397..118158)	maker	gene	1223	2619	.	+	.	gene_id "maker-Zt_114_contig48_115397_118158-augustus-gene-0.4"	"
Zt_114_contig49_(240388..241863)	maker	gene	198	1025	.	-	.	gene_id "augustus_masked-Zt_114_contig49_240388_241863-processed-gene-0.0"	"
Zt_114_contig49_(45934..46931)	maker	gene	291	983	.	-	.	gene_id "genemark-Zt_114_contig49_45934_46931-processed-gene-0.1"	"
Zt_114_contig5_(196358..198540)	maker	gene	1408	1752	.	-	.	gene_id "genemark-Zt_114_contig5_196358_198540-processed-gene-0.0"	"
Zt_114_contig5_(199055..201125)	maker	gene	25	760	.	-	.	gene_id "maker-Zt_114_contig5_199055_201125-snap-gene-0.8"	"
Zt_114_contig5_(199055..201125)	maker	gene	1230	1923	.	+	.	gene_id "snap_masked-Zt_114_contig5_199055_201125-processed-gene-0.5"	"
Zt_114_contig5_(201349..203748)	maker	gene	399	968	.	-	.	gene_id "augustus_masked-Zt_114_contig5_201349_203748-processed-gene-0.0"	"
Zt_114_contig5_(201349..203748)	maker	gene	1807	2043	.	-	.	gene_id "snap_masked-Zt_114_contig5_201349_203748-processed-gene-0.3"	"
Zt_114_contig5_(251738..252323)	maker	gene	171	434	.	-	.	gene_id "snap_masked-Zt_114_contig5_251738_252323-processed-gene-0.1"	"
Zt_114_contig5_(339004..340620)	maker	gene	773	1609	.	-	.	gene_id "snap_masked-Zt_114_contig5_339004_340620-processed-gene-0.4"	"
Zt_114_contig5_(378441..383311)	maker	gene	337	3244	.	+	.	gene_id "evm-Zt_114_contig5_378441_383311-processed-gene-0.11"	"
Zt_114_contig5_(378441..383311)	maker	gene	2760	4031	.	-	.	gene_id "augustus_masked-Zt_114_contig5_378441_383311-processed-gene-0.4"	"
Zt_114_contig5_(392675..406682)	maker	gene	4772	11963	.	+	.	gene_id "maker-Zt_114_contig5_392675_406682-fgenesh-gene-0.28"	"
Zt_114_contig5_(392675..406682)	maker	gene	11708	13890	.	-	.	gene_id "maker-Zt_114_contig5_392675_406682-snap-gene-0.38"	"
Zt_114_contig5_(392675..406682)	maker	gene	637	3073	.	-	.	gene_id "maker-Zt_114_contig5_392675_406682-augustus-gene-0.32"	"
Zt_114_contig5_(392675..406682)	maker	gene	3081	4098	.	-	.	gene_id "augustus_masked-Zt_114_contig5_392675_406682-processed-gene-0.9"	"
Zt_114_contig5_(413050..415047)	maker	gene	132	1947	.	+	.	gene_id "maker-Zt_114_contig5_413050_415047-augustus-gene-0.6"	"
Zt_114_contig5_(467343..467842)	maker	gene	140	394	.	-	.	gene_id "augustus_masked-Zt_114_contig5_467343_467842-processed-gene-0.0"	"
Zt_114_contig5_(469465..470447)	maker	gene	78	530	.	-	.	gene_id "fgenesh_masked-Zt_114_contig5_469465_470447-processed-gene-0.2"	"
Zt_114_contig5_(603113..610110)	maker	gene	1776	5924	.	+	.	gene_id "maker-Zt_114_contig5_603113_610110-augustus-gene-0.19"	"
Zt_114_contig5_(603113..610110)	maker	gene	86	1063	.	+	.	gene_id "fgenesh_masked-Zt_114_contig5_603113_610110-processed-gene-0.9"	"
Zt_114_contig5_(603113..610110)	maker	gene	1096	6998	.	-	.	gene_id "maker-Zt_114_contig5_603113_610110-augustus-gene-0.20"	"
Zt_114_contig50_(121688..127617)	maker	gene	113	1381	.	+	.	gene_id "augustus_masked-Zt_114_contig50_121688_127617-processed-gene-0.0"	"
Zt_114_contig50_(121688..127617)	maker	gene	1752	2330	.	+	.	gene_id "fgenesh_masked-Zt_114_contig50_121688_127617-processed-gene-0.3"	"
Zt_114_contig50_(48522..50211)	maker	gene	123	1618	.	-	.	gene_id "maker-Zt_114_contig50_48522_50211-fgenesh-gene-0.4"	"
Zt_114_contig51_(214738..219651)	maker	gene	4064	4381	.	-	.	gene_id "fgenesh_masked-Zt_114_contig51_214738_219651-processed-gene-0.4"	"
Zt_114_contig51_(214738..219651)	maker	gene	947	3989	.	+	.	gene_id "augustus_masked-Zt_114_contig51_214738_219651-processed-gene-0.0"	"
Zt_114_contig51_(2838..3557)	maker	gene	310	707	.	-	.	gene_id "augustus_masked-Zt_114_contig51_2838_3557-processed-gene-0.0"	"
Zt_114_contig52_(102536..107072)	maker	gene	3088	3623	.	-	.	gene_id "augustus_masked-Zt_114_contig52_102536_107072-processed-gene-0.1"	"
Zt_114_contig53_(67162..68360)	maker	gene	6	725	.	-	.	gene_id "augustus_masked-Zt_114_contig53_67162_68360-processed-gene-0.0"	"
Zt_114_contig54_(160490..163920)	maker	gene	416	3430	.	+	.	gene_id "augustus_masked-Zt_114_contig54_160490_163920-processed-gene-0.0"	"
Zt_114_contig54_(51845..54547)	maker	gene	2115	2347	.	+	.	gene_id "maker-Zt_114_contig54_51845_54547-exonerate_est2genome-gene-0.0"	"
Zt_114_contig54_(51845..54547)	maker	gene	197	1813	.	-	.	gene_id "snap_masked-Zt_114_contig54_51845_54547-processed-gene-0.5"	"
Zt_114_contig54_(51845..54547)	maker	gene	2097	2656	.	-	.	gene_id "genemark-Zt_114_contig54_51845_54547-processed-gene-0.3"	"
Zt_114_contig55_(105673..107617)	maker	gene	1061	1555	.	-	.	gene_id "augustus_masked-Zt_114_contig55_105673_107617-processed-gene-0.1"	"
Zt_114_contig55_(105673..107617)	maker	gene	320	463	.	-	.	gene_id "augustus_masked-Zt_114_contig55_105673_107617-processed-gene-0.0"	"
Zt_114_contig55_(129291..130765)	maker	gene	999	1409	.	+	.	gene_id "maker-Zt_114_contig55_129291_130765-exonerate_est2genome-gene-0.0"	"
Zt_114_contig55_(129291..130765)	maker	gene	670	869	.	-	.	gene_id "genemark-Zt_114_contig55_129291_130765-processed-gene-0.1"	"
Zt_114_contig55_(231414..231946)	maker	gene	207	533	.	-	.	gene_id "augustus_masked-Zt_114_contig55_231414_231946-processed-gene-0.0"	"
Zt_114_contig57_(224729..227121)	maker	gene	692	2214	.	+	.	gene_id "maker-Zt_114_contig57_224729_227121-snap-gene-0.10"	"
Zt_114_contig57_(224729..227121)	maker	gene	1037	2393	.	-	.	gene_id "maker-Zt_114_contig57_224729_227121-fgenesh-gene-0.8"	"
Zt_114_contig57_(26615..27650)	maker	gene	174	966	.	-	.	gene_id "augustus_masked-Zt_114_contig57_26615_27650-processed-gene-0.0"	"
Zt_114_contig6_(207881..209378)	maker	gene	403	1498	.	+	.	gene_id "maker-Zt_114_contig6_207881_209378-snap-gene-0.4"	"
Zt_114_contig6_(277858..279499)	maker	gene	367	1140	.	+	.	gene_id "augustus_masked-Zt_114_contig6_277858_279499-processed-gene-0.0"	"
Zt_114_contig61_(65147..69058)	maker	gene	691	914	.	+	.	gene_id "genemark-Zt_114_contig61_65147_69058-processed-gene-0.2"	"
Zt_114_contig61_(65147..69058)	maker	gene	2304	3069	.	+	.	gene_id "augustus_masked-Zt_114_contig61_65147_69058-processed-gene-0.0"	"
Zt_114_contig61_(65147..69058)	maker	gene	84	1512	.	-	.	gene_id "augustus_masked-Zt_114_contig61_65147_69058-processed-gene-0.1"	"
Zt_114_contig61_(71629..77198)	maker	gene	1717	3277	.	+	.	gene_id "maker-Zt_114_contig61_71629_77198-snap-gene-0.12"	"
Zt_114_contig61_(71629..77198)	maker	gene	1220	1555	.	-	.	gene_id "maker-Zt_114_contig61_71629_77198-snap-gene-0.13"	"
Zt_114_contig61_(71629..77198)	maker	gene	1801	2502	.	-	.	gene_id "maker-Zt_114_contig61_71629_77198-exonerate_est2genome-gene-0.4"	"
Zt_114_contig61_(77346..89502)	maker	gene	9123	10515	.	+	.	gene_id "maker-Zt_114_contig61_77346_89502-augustus-gene-0.32"	"
Zt_114_contig61_(77346..89502)	maker	gene	7415	7792	.	+	.	gene_id "snap_masked-Zt_114_contig61_77346_89502-processed-gene-0.25"	"
Zt_114_contig61_(77346..89502)	maker	gene	3292	9062	.	-	.	gene_id "maker-Zt_114_contig61_77346_89502-snap-gene-0.36"	"
Zt_114_contig61_(77346..89502)	maker	gene	1198	2289	.	-	.	gene_id "maker-Zt_114_contig61_77346_89502-snap-gene-0.35"	"
Zt_114_contig61_(77346..89502)	maker	gene	10615	11919	.	+	.	gene_id "augustus_masked-Zt_114_contig61_77346_89502-processed-gene-0.7"	"
Zt_114_contig61_(77346..89502)	maker	gene	4736	7033	.	+	.	gene_id "augustus_masked-Zt_114_contig61_77346_89502-processed-gene-0.5"	"
Zt_114_contig61_(77346..89502)	maker	gene	1	858	.	+	.	gene_id "augustus_masked-Zt_114_contig61_77346_89502-processed-gene-0.4"	"
Zt_114_contig63_(148931..151557)	maker	gene	1516	1716	.	+	.	gene_id "snap_masked-Zt_114_contig63_148931_151557-processed-gene-0.2"	"
Zt_114_contig63_(56206..57830)	maker	gene	27	1283	.	-	.	gene_id "fgenesh_masked-Zt_114_contig63_56206_57830-processed-gene-0.3"	"
Zt_114_contig64_(111723..112974)	maker	gene	376	1215	.	-	.	gene_id "maker-Zt_114_contig64_111723_112974-augustus-gene-0.4"	"
Zt_114_contig64_(71268..71961)	maker	gene	73	665	.	+	.	gene_id "maker-Zt_114_contig64_71268_71961-augustus-gene-0.2"	"
Zt_114_contig65_(2476..7080)	maker	gene	3409	4457	.	-	.	gene_id "fgenesh_masked-Zt_114_contig65_2476_7080-processed-gene-0.0"	"
Zt_114_contig66_(144134..155830)	maker	gene	510	5463	.	+	.	gene_id "maker-Zt_114_contig66_144134_155830-augustus-gene-0.10"	"
Zt_114_contig66_(144134..155830)	maker	gene	7392	10231	.	-	.	gene_id "augustus_masked-Zt_114_contig66_144134_155830-processed-gene-0.2"	"
Zt_114_contig66_(64638..67957)	maker	gene	1284	1715	.	-	.	gene_id "augustus_masked-Zt_114_contig66_64638_67957-processed-gene-0.0"	"
Zt_114_contig67_(174882..177763)	maker	gene	10	534	.	+	.	gene_id "genemark-Zt_114_contig67_174882_177763-processed-gene-0.3"	"
Zt_114_contig67_(174882..177763)	maker	gene	957	1959	.	+	.	gene_id "maker-Zt_114_contig67_174882_177763-exonerate_est2genome-gene-0.0"	"
Zt_114_contig67_(9969..11190)	maker	gene	44	1006	.	+	.	gene_id "fgenesh_masked-Zt_114_contig67_9969_11190-processed-gene-0.2"	"
Zt_114_contig7_(105044..105629)	maker	gene	5	553	.	+	.	gene_id "augustus_masked-Zt_114_contig7_105044_105629-processed-gene-0.0"	"
Zt_114_contig7_(205039..207941)	maker	gene	1	2903	.	+	.	gene_id "maker-Zt_114_contig7_205039_207941-fgenesh-gene-0.6"	"
Zt_114_contig70_(134197..135140)	maker	gene	256	813	.	-	.	gene_id "augustus_masked-Zt_114_contig70_134197_135140-processed-gene-0.0"	"
Zt_114_contig71_(83884..85139)	maker	gene	500	871	.	-	.	gene_id "augustus_masked-Zt_114_contig71_83884_85139-processed-gene-0.0"	"
Zt_114_contig72_(114579..117434)	maker	gene	392	2077	.	+	.	gene_id "augustus_masked-Zt_114_contig72_114579_117434-processed-gene-0.0"	"
Zt_114_contig72_(119101..119914)	maker	gene	228	587	.	+	.	gene_id "genemark-Zt_114_contig72_119101_119914-processed-gene-0.0"	"
Zt_114_contig72_(135644..136326)	maker	gene	53	681	.	-	.	gene_id "maker-Zt_114_contig72_135644_136326-fgenesh-gene-0.5"	"
Zt_114_contig73_(134310..146243)	maker	gene	6226	11398	.	+	.	gene_id "maker-Zt_114_contig73_134310_146243-snap-gene-0.43"	"
Zt_114_contig73_(134310..146243)	maker	gene	395	2387	.	+	.	gene_id "snap_masked-Zt_114_contig73_134310_146243-processed-gene-0.29"	"
Zt_114_contig73_(134310..146243)	maker	gene	3400	4834	.	+	.	gene_id "maker-Zt_114_contig73_134310_146243-exonerate_est2genome-gene-0.6"	"
Zt_114_contig73_(134310..146243)	maker	gene	2946	3611	.	-	.	gene_id "maker-Zt_114_contig73_134310_146243-exonerate_est2genome-gene-0.10"	"
Zt_114_contig73_(134310..146243)	maker	gene	2226	2598	.	-	.	gene_id "maker-Zt_114_contig73_134310_146243-exonerate_est2genome-gene-0.11"	"
Zt_114_contig73_(134310..146243)	maker	gene	5345	6209	.	-	.	gene_id "augustus_masked-Zt_114_contig73_134310_146243-processed-gene-0.19"	"
Zt_114_contig73_(134310..146243)	maker	gene	4313	4852	.	-	.	gene_id "augustus_masked-Zt_114_contig73_134310_146243-processed-gene-0.18"	"
Zt_114_contig75_(143297..144017)	maker	gene	12	235	.	+	.	gene_id "genemark-Zt_114_contig75_143297_144017-processed-gene-0.0"	"
Zt_114_contig75_(38931..39728)	maker	gene	109	366	.	-	.	gene_id "augustus_masked-Zt_114_contig75_38931_39728-processed-gene-0.0"	"
Zt_114_contig75_(41324..42706)	maker	gene	598	1383	.	+	.	gene_id "augustus_masked-Zt_114_contig75_41324_42706-processed-gene-0.1"	"
Zt_114_contig75_(41324..42706)	maker	gene	3	571	.	+	.	gene_id "augustus_masked-Zt_114_contig75_41324_42706-processed-gene-0.0"	"
Zt_114_contig75_(42902..46805)	maker	gene	592	3403	.	-	.	gene_id "augustus_masked-Zt_114_contig75_42902_46805-processed-gene-0.0"	"
Zt_114_contig75_(49479..50183)	maker	gene	262	447	.	-	.	gene_id "snap_masked-Zt_114_contig75_49479_50183-processed-gene-0.1"	"
Zt_114_contig75_(69511..71644)	maker	gene	60	2124	.	-	.	gene_id "genemark-Zt_114_contig75_69511_71644-processed-gene-0.1"	"
Zt_114_contig75_(86933..88313)	maker	gene	3	430	.	-	.	gene_id "snap_masked-Zt_114_contig75_86933_88313-processed-gene-0.2"	"
Zt_114_contig75_(95226..96378)	maker	gene	35	946	.	+	.	gene_id "genemark-Zt_114_contig75_95226_96378-processed-gene-0.0"	"
Zt_114_contig75_(95226..96378)	maker	gene	426	1087	.	-	.	gene_id "augustus_masked-Zt_114_contig75_95226_96378-processed-gene-0.1"	"
Zt_114_contig76_(132676..137658)	maker	gene	317	3421	.	+	.	gene_id "fgenesh_masked-Zt_114_contig76_132676_137658-processed-gene-0.5"	"
Zt_114_contig76_(132676..137658)	maker	gene	4139	4982	.	+	.	gene_id "genemark-Zt_114_contig76_132676_137658-processed-gene-0.4"	"
Zt_114_contig78_(38777..40259)	maker	gene	3	1402	.	+	.	gene_id "augustus_masked-Zt_114_contig78_38777_40259-processed-gene-0.0"	"
Zt_114_contig8_(164975..172971)	maker	gene	4672	6298	.	+	.	gene_id "maker-Zt_114_contig8_164975_172971-augustus-gene-0.15"	"
Zt_114_contig8_(164975..172971)	maker	gene	6743	7975	.	+	.	gene_id "genemark-Zt_114_contig8_164975_172971-processed-gene-0.6"	"
Zt_114_contig8_(164975..172971)	maker	gene	920	4573	.	-	.	gene_id "maker-Zt_114_contig8_164975_172971-exonerate_est2genome-gene-0.1"	"
Zt_114_contig8_(205444..207342)	maker	gene	209	1899	.	+	.	gene_id "snap_masked-Zt_114_contig8_205444_207342-processed-gene-0.2"	"
Zt_114_contig8_(364805..366651)	maker	gene	523	1425	.	-	.	gene_id "augustus_masked-Zt_114_contig8_364805_366651-processed-gene-0.0"	"
Zt_114_contig8_(478982..480161)	maker	gene	660	998	.	-	.	gene_id "augustus_masked-Zt_114_contig8_478982_480161-processed-gene-0.0"	"
Zt_114_contig8_(553938..557206)	maker	gene	1	3269	.	+	.	gene_id "maker-Zt_114_contig8_553938_557206-fgenesh-gene-0.5"	"
Zt_114_contig8_(690648..691543)	maker	gene	29	541	.	+	.	gene_id "augustus_masked-Zt_114_contig8_690648_691543-processed-gene-0.0"	"
Zt_114_contig86_(11729..15882)	maker	gene	694	4095	.	+	.	gene_id "genemark-Zt_114_contig86_11729_15882-processed-gene-0.1"	"
Zt_114_contig87_(133270..134484)	maker	gene	584	1066	.	-	.	gene_id "maker-Zt_114_contig87_133270_134484-exonerate_est2genome-gene-0.0"	"
Zt_114_contig9_(239264..243531)	maker	gene	2244	4186	.	-	.	gene_id "augustus_masked-Zt_114_contig9_239264_243531-processed-gene-0.2"	"
Zt_114_contig9_(421796..423422)	maker	gene	161	1540	.	+	.	gene_id "augustus_masked-Zt_114_contig9_421796_423422-processed-gene-0.0"	"
Zt_114_contig9_(444975..447834)	maker	gene	1384	2426	.	+	.	gene_id "augustus_masked-Zt_114_contig9_444975_447834-processed-gene-0.1"	"
Zt_114_contig9_(444975..447834)	maker	gene	304	567	.	-	.	gene_id "snap_masked-Zt_114_contig9_444975_447834-processed-gene-0.6"	"
Zt_114_contig9_(499775..500989)	maker	gene	581	1192	.	-	.	gene_id "augustus_masked-Zt_114_contig9_499775_500989-processed-gene-0.2"	"
Zt_114_contig9_(532371..534500)	maker	gene	16	1125	.	+	.	gene_id "augustus_masked-Zt_114_contig9_532371_534500-processed-gene-0.0"	"
Zt_114_contig9_(626949..629163)	maker	gene	999	2130	.	-	.	gene_id "augustus_masked-Zt_114_contig9_626949_629163-processed-gene-0.0"	"
Zt_114_contig9_(645772..646868)	maker	gene	1	651	.	+	.	gene_id "augustus_masked-Zt_114_contig9_645772_646868-processed-gene-0.0"	"
Zt_114_contig9_(80268..81041)	maker	gene	434	730	.	-	.	gene_id "augustus_masked-Zt_114_contig9_80268_81041-processed-gene-0.0"	"
Zt_114_contig91_(11297..13008)	maker	gene	1234	1712	.	-	.	gene_id "maker-Zt_114_contig91_11297_13008-exonerate_est2genome-gene-0.0"	"
Zt_114_contig91_(9153..10993)	maker	gene	640	840	.	-	.	gene_id "snap_masked-Zt_114_contig91_9153_10993-processed-gene-0.5"	"
Zt_114_contig91_(9153..10993)	maker	gene	1193	1684	.	-	.	gene_id "genemark-Zt_114_contig91_9153_10993-processed-gene-0.3"	"
Zt_114_contig93_(114728..116879)	maker	gene	549	1571	.	+	.	gene_id "maker-Zt_114_contig93_114728_116879-exonerate_est2genome-gene-0.0"	"
Zt_114_contig93_(114728..116879)	maker	gene	1419	2127	.	-	.	gene_id "genemark-Zt_114_contig93_114728_116879-processed-gene-0.4"	"
Zt_114_contig93_(90450..96727)	maker	gene	163	3177	.	-	.	gene_id "augustus_masked-Zt_114_contig93_90450_96727-processed-gene-0.2"	"
Zt_114_contig93_(90450..96727)	maker	gene	3568	4401	.	-	.	gene_id "augustus_masked-Zt_114_contig93_90450_96727-processed-gene-0.3"	"
Zt_114_contig93_(99101..100593)	maker	gene	4	1344	.	+	.	gene_id "genemark-Zt_114_contig93_99101_100593-processed-gene-0.2"	"
Zt_114_contig93_(99101..100593)	maker	gene	546	1391	.	-	.	gene_id "maker-Zt_114_contig93_99101_100593-exonerate_est2genome-gene-0.0"	"
Zt_114_contig94_(122942..123771)	maker	gene	118	444	.	-	.	gene_id "augustus_masked-Zt_114_contig94_122942_123771-processed-gene-0.0"	"
Zt_114_contig96_(52073..53065)	maker	gene	757	993	.	-	.	gene_id "genemark-Zt_114_contig96_52073_53065-processed-gene-0.1"	"
Zt_114_contig99_(4853..6653)	maker	gene	567	1733	.	-	.	gene_id "augustus_masked-Zt_114_contig99_4853_6653-processed-gene-0.0"	"
Zt_116_contig1_(1358756..1360620)	maker	gene	624	1330	.	-	.	gene_id "maker-Zt_116_contig1_1358756_1360620-snap-gene-0.4"	"
Zt_116_contig1_(1672391..1674778)	maker	gene	562	1824	.	+	.	gene_id "maker-Zt_116_contig1_1672391_1674778-snap-gene-0.5"	"
Zt_116_contig1_(1718683..1722390)	maker	gene	441	3149	.	-	.	gene_id "fgenesh_masked-Zt_116_contig1_1718683_1722390-processed-gene-0.4"	"
Zt_116_contig1_(1718683..1722390)	maker	gene	3182	3520	.	-	.	gene_id "genemark-Zt_116_contig1_1718683_1722390-processed-gene-0.2"	"
Zt_116_contig1_(338065..340807)	maker	gene	1037	2470	.	-	.	gene_id "snap_masked-Zt_116_contig1_338065_340807-processed-gene-0.6"	"
Zt_116_contig1_(338065..340807)	maker	gene	2500	2709	.	-	.	gene_id "snap_masked-Zt_116_contig1_338065_340807-processed-gene-0.7"	"
Zt_116_contig1_(338065..340807)	maker	gene	379	744	.	-	.	gene_id "snap_masked-Zt_116_contig1_338065_340807-processed-gene-0.5"	"
Zt_116_contig10_(138856..141307)	maker	gene	312	2452	.	-	.	gene_id "genemark-Zt_116_contig10_138856_141307-processed-gene-0.2"	"
Zt_116_contig105_(15717..17094)	maker	gene	1	1308	.	+	.	gene_id "augustus_masked-Zt_116_contig105_15717_17094-processed-gene-0.0"	"
Zt_116_contig106_(11419..12499)	maker	gene	223	711	.	-	.	gene_id "augustus_masked-Zt_116_contig106_11419_12499-processed-gene-0.0"	"
Zt_116_contig108_(62017..63160)	maker	gene	496	1101	.	+	.	gene_id "genemark-Zt_116_contig108_62017_63160-processed-gene-0.1"	"
Zt_116_contig11_(15375..16587)	maker	gene	452	1061	.	-	.	gene_id "snap_masked-Zt_116_contig11_15375_16587-processed-gene-0.3"	"
Zt_116_contig11_(21110..23619)	maker	gene	1653	2076	.	-	.	gene_id "fgenesh_masked-Zt_116_contig11_21110_23619-processed-gene-0.1"	"
Zt_116_contig11_(24661..28427)	maker	gene	2654	3550	.	-	.	gene_id "fgenesh_masked-Zt_116_contig11_24661_28427-processed-gene-0.2"	"
Zt_116_contig11_(292630..295454)	maker	gene	137	2330	.	-	.	gene_id "maker-Zt_116_contig11_292630_295454-augustus-gene-0.8"	"
Zt_116_contig11_(300902..306248)	maker	gene	4594	5140	.	+	.	gene_id "maker-Zt_116_contig11_300902_306248-exonerate_est2genome-gene-0.0"	"
Zt_116_contig11_(300902..306248)	maker	gene	2736	3045	.	+	.	gene_id "maker-Zt_116_contig11_300902_306248-exonerate_est2genome-gene-0.2"	"
Zt_116_contig11_(300902..306248)	maker	gene	2418	2621	.	+	.	gene_id "snap_masked-Zt_116_contig11_300902_306248-processed-gene-0.6"	"
Zt_116_contig11_(300902..306248)	maker	gene	4677	5032	.	-	.	gene_id "augustus_masked-Zt_116_contig11_300902_306248-processed-gene-0.5"	"
Zt_116_contig11_(300902..306248)	maker	gene	835	2739	.	-	.	gene_id "fgenesh_masked-Zt_116_contig11_300902_306248-processed-gene-0.8"	"
Zt_116_contig111_(14785..16725)	maker	gene	404	1228	.	+	.	gene_id "snap_masked-Zt_116_contig111_14785_16725-processed-gene-0.3"	"
Zt_116_contig115_(37913..44719)	maker	gene	5250	6086	.	-	.	gene_id "fgenesh_masked-Zt_116_contig115_37913_44719-processed-gene-0.5"	"
Zt_116_contig115_(37913..44719)	maker	gene	2077	3477	.	+	.	gene_id "augustus_masked-Zt_116_contig115_37913_44719-processed-gene-0.0"	"
Zt_116_contig115_(37913..44719)	maker	gene	37	870	.	-	.	gene_id "augustus_masked-Zt_116_contig115_37913_44719-processed-gene-0.1"	"
Zt_116_contig115_(56956..58426)	maker	gene	381	1208	.	+	.	gene_id "augustus_masked-Zt_116_contig115_56956_58426-processed-gene-0.0"	"
Zt_116_contig115_(60043..87621)	maker	gene	14187	19045	.	+	.	gene_id "maker-Zt_116_contig115_60043_87621-augustus-gene-0.51"	"
Zt_116_contig115_(60043..87621)	maker	gene	26490	27454	.	+	.	gene_id "maker-Zt_116_contig115_60043_87621-snap-gene-0.59"	"
Zt_116_contig115_(60043..87621)	maker	gene	3686	4375	.	-	.	gene_id "augustus_masked-Zt_116_contig115_60043_87621-processed-gene-0.12"	"
Zt_116_contig115_(60043..87621)	maker	gene	7045	7542	.	-	.	gene_id "snap_masked-Zt_116_contig115_60043_87621-processed-gene-0.42"	"
Zt_116_contig115_(60043..87621)	maker	gene	5812	6306	.	-	.	gene_id "maker-Zt_116_contig115_60043_87621-augustus-gene-0.54"	"
Zt_116_contig115_(60043..87621)	maker	gene	4553	4843	.	-	.	gene_id "maker-Zt_116_contig115_60043_87621-exonerate_est2genome-gene-0.4"	"
Zt_116_contig115_(60043..87621)	maker	gene	3255	3547	.	-	.	gene_id "maker-Zt_116_contig115_60043_87621-exonerate_est2genome-gene-0.5"	"
Zt_116_contig115_(60043..87621)	maker	gene	13416	14029	.	-	.	gene_id "maker-Zt_116_contig115_60043_87621-exonerate_est2genome-gene-0.6"	"
Zt_116_contig115_(60043..87621)	maker	gene	3764	4105	.	+	.	gene_id "snap_masked-Zt_116_contig115_60043_87621-processed-gene-0.36"	"
Zt_116_contig115_(60043..87621)	maker	gene	19276	23874	.	+	.	gene_id "augustus_masked-Zt_116_contig115_60043_87621-processed-gene-0.11"	"
Zt_116_contig115_(60043..87621)	maker	gene	12281	13711	.	+	.	gene_id "augustus_masked-Zt_116_contig115_60043_87621-processed-gene-0.8"	"
Zt_116_contig115_(60043..87621)	maker	gene	10478	12056	.	-	.	gene_id "augustus_masked-Zt_116_contig115_60043_87621-processed-gene-0.16"	"
Zt_116_contig115_(60043..87621)	maker	gene	16199	16983	.	-	.	gene_id "augustus_masked-Zt_116_contig115_60043_87621-processed-gene-0.17"	"
Zt_116_contig115_(60043..87621)	maker	gene	9837	10064	.	-	.	gene_id "augustus_masked-Zt_116_contig115_60043_87621-processed-gene-0.15"	"
Zt_116_contig117_(20231..23677)	maker	gene	240	977	.	-	.	gene_id "augustus_masked-Zt_116_contig117_20231_23677-processed-gene-0.0"	"
Zt_116_contig117_(6773..8736)	maker	gene	1397	1827	.	-	.	gene_id "maker-Zt_116_contig117_6773_8736-exonerate_est2genome-gene-0.0"	"
Zt_116_contig12_(146453..147116)	maker	gene	3	366	.	-	.	gene_id "augustus_masked-Zt_116_contig12_146453_147116-processed-gene-0.0"	"
Zt_116_contig12_(358449..360329)	maker	gene	1308	1766	.	-	.	gene_id "augustus_masked-Zt_116_contig12_358449_360329-processed-gene-0.1"	"
Zt_116_contig12_(379153..382419)	maker	gene	2187	2474	.	+	.	gene_id "snap_masked-Zt_116_contig12_379153_382419-processed-gene-0.4"	"
Zt_116_contig12_(379153..382419)	maker	gene	1465	1727	.	+	.	gene_id "snap_masked-Zt_116_contig12_379153_382419-processed-gene-0.3"	"
Zt_116_contig12_(379153..382419)	maker	gene	287	3062	.	-	.	gene_id "augustus_masked-Zt_116_contig12_379153_382419-processed-gene-0.0"	"
Zt_116_contig12_(385801..395725)	maker	gene	1996	5959	.	+	.	gene_id "maker-Zt_116_contig12_385801_395725-fgenesh-gene-0.20"	"
Zt_116_contig12_(385801..395725)	maker	gene	7025	8331	.	-	.	gene_id "maker-Zt_116_contig12_385801_395725-snap-gene-0.25"	"
Zt_116_contig12_(385801..395725)	maker	gene	9358	9858	.	-	.	gene_id "augustus_masked-Zt_116_contig12_385801_395725-processed-gene-0.8"	"
Zt_116_contig12_(480142..482763)	maker	gene	442	1086	.	+	.	gene_id "augustus_masked-Zt_116_contig12_480142_482763-processed-gene-0.0"	"
Zt_116_contig12_(480142..482763)	maker	gene	1653	2036	.	+	.	gene_id "augustus_masked-Zt_116_contig12_480142_482763-processed-gene-0.1"	"
Zt_116_contig120_(29347..30539)	maker	gene	6	1178	.	+	.	gene_id "genemark-Zt_116_contig120_29347_30539-processed-gene-0.1"	"
Zt_116_contig125_(24883..34941)	maker	gene	136	2798	.	+	.	gene_id "maker-Zt_116_contig125_24883_34941-fgenesh-gene-0.12"	"
Zt_116_contig125_(24883..34941)	maker	gene	9330	9770	.	+	.	gene_id "maker-Zt_116_contig125_24883_34941-exonerate_est2genome-gene-0.0"	"
Zt_116_contig125_(24883..34941)	maker	gene	3431	8995	.	-	.	gene_id "genemark-Zt_116_contig125_24883_34941-processed-gene-0.5"	"
Zt_116_contig125_(24883..34941)	maker	gene	3191	3391	.	+	.	gene_id "snap_masked-Zt_116_contig125_24883_34941-processed-gene-0.9"	"
Zt_116_contig13_(139978..142579)	maker	gene	1232	1719	.	+	.	gene_id "maker-Zt_116_contig13_139978_142579-snap-gene-0.6"	"
Zt_116_contig13_(139978..142579)	maker	gene	554	844	.	+	.	gene_id "snap_masked-Zt_116_contig13_139978_142579-processed-gene-0.4"	"
Zt_116_contig13_(139978..142579)	maker	gene	1258	1616	.	-	.	gene_id "snap_masked-Zt_116_contig13_139978_142579-processed-gene-0.5"	"
Zt_116_contig136_(21430..31484)	maker	gene	7850	8767	.	+	.	gene_id "fgenesh_masked-Zt_116_contig136_21430_31484-processed-gene-0.10"	"
Zt_116_contig136_(21430..31484)	maker	gene	6948	7754	.	+	.	gene_id "augustus_masked-Zt_116_contig136_21430_31484-processed-gene-0.2"	"
Zt_116_contig136_(21430..31484)	maker	gene	5449	6114	.	+	.	gene_id "snap_masked-Zt_116_contig136_21430_31484-processed-gene-0.13"	"
Zt_116_contig136_(21430..31484)	maker	gene	4662	5012	.	+	.	gene_id "snap_masked-Zt_116_contig136_21430_31484-processed-gene-0.12"	"
Zt_116_contig136_(21430..31484)	maker	gene	3493	5055	.	-	.	gene_id "augustus_masked-Zt_116_contig136_21430_31484-processed-gene-0.5"	"
Zt_116_contig136_(21430..31484)	maker	gene	3088	3411	.	-	.	gene_id "snap_masked-Zt_116_contig136_21430_31484-processed-gene-0.16"	"
Zt_116_contig136_(21430..31484)	maker	gene	2616	2951	.	-	.	gene_id "augustus_masked-Zt_116_contig136_21430_31484-processed-gene-0.4"	"
Zt_116_contig136_(54053..55950)	maker	gene	180	1850	.	-	.	gene_id "maker-Zt_116_contig136_54053_55950-fgenesh-gene-0.5"	"
Zt_116_contig136_(9243..12805)	maker	gene	47	162	.	+	.	gene_id "fgenesh_masked-Zt_116_contig136_9243_12805-processed-gene-0.0"	"
Zt_116_contig136_(9243..12805)	maker	gene	1094	1590	.	-	.	gene_id "fgenesh_masked-Zt_116_contig136_9243_12805-processed-gene-0.1"	"
Zt_116_contig139_(40842..46495)	maker	gene	198	1581	.	+	.	gene_id "augustus_masked-Zt_116_contig139_40842_46495-processed-gene-0.0"	"
Zt_116_contig15_(100430..116448)	maker	gene	6774	7779	.	-	.	gene_id "maker-Zt_116_contig15_100430_116448-snap-gene-0.33"	"
Zt_116_contig15_(100430..116448)	maker	gene	14816	15471	.	-	.	gene_id "augustus_masked-Zt_116_contig15_100430_116448-processed-gene-0.8"	"
Zt_116_contig15_(100430..116448)	maker	gene	4160	6734	.	+	.	gene_id "augustus_masked-Zt_116_contig15_100430_116448-processed-gene-0.2"	"
Zt_116_contig15_(100430..116448)	maker	gene	10123	11796	.	+	.	gene_id "augustus_masked-Zt_116_contig15_100430_116448-processed-gene-0.4"	"
Zt_116_contig15_(100430..116448)	maker	gene	8741	9679	.	+	.	gene_id "augustus_masked-Zt_116_contig15_100430_116448-processed-gene-0.3"	"
Zt_116_contig15_(100430..116448)	maker	gene	2323	3745	.	-	.	gene_id "snap_masked-Zt_116_contig15_100430_116448-processed-gene-0.26"	"
Zt_116_contig15_(100430..116448)	maker	gene	11971	14262	.	-	.	gene_id "augustus_masked-Zt_116_contig15_100430_116448-processed-gene-0.7"	"
Zt_116_contig15_(116759..132788)	maker	gene	11874	13432	.	+	.	gene_id "maker-Zt_116_contig15_116759_132788-fgenesh-gene-0.29"	"
Zt_116_contig15_(116759..132788)	maker	gene	706	2339	.	-	.	gene_id "genemark-Zt_116_contig15_116759_132788-processed-gene-0.18"	"
Zt_116_contig15_(116759..132788)	maker	gene	4821	6359	.	-	.	gene_id "maker-Zt_116_contig15_116759_132788-augustus-gene-0.32"	"
Zt_116_contig15_(116759..132788)	maker	gene	3261	4121	.	+	.	gene_id "augustus_masked-Zt_116_contig15_116759_132788-processed-gene-0.6"	"
Zt_116_contig15_(116759..132788)	maker	gene	2360	3047	.	+	.	gene_id "augustus_masked-Zt_116_contig15_116759_132788-processed-gene-0.5"	"
Zt_116_contig15_(116759..132788)	maker	gene	10020	10430	.	+	.	gene_id "augustus_masked-Zt_116_contig15_116759_132788-processed-gene-0.7"	"
Zt_116_contig15_(116759..132788)	maker	gene	13544	15574	.	-	.	gene_id "augustus_masked-Zt_116_contig15_116759_132788-processed-gene-0.12"	"
Zt_116_contig15_(132964..141392)	maker	gene	5893	6774	.	+	.	gene_id "maker-Zt_116_contig15_132964_141392-fgenesh-gene-0.27"	"
Zt_116_contig15_(132964..141392)	maker	gene	4274	5233	.	-	.	gene_id "fgenesh_masked-Zt_116_contig15_132964_141392-processed-gene-0.20"	"
Zt_116_contig15_(132964..141392)	maker	gene	3046	4019	.	-	.	gene_id "maker-Zt_116_contig15_132964_141392-augustus-gene-0.31"	"
Zt_116_contig15_(132964..141392)	maker	gene	1266	2518	.	-	.	gene_id "maker-Zt_116_contig15_132964_141392-fgenesh-gene-0.28"	"
Zt_116_contig15_(132964..141392)	maker	gene	1	231	.	+	.	gene_id "augustus_masked-Zt_116_contig15_132964_141392-processed-gene-0.6"	"
Zt_116_contig15_(132964..141392)	maker	gene	7165	8106	.	-	.	gene_id "augustus_masked-Zt_116_contig15_132964_141392-processed-gene-0.11"	"
Zt_116_contig15_(143401..192088)	maker	gene	40339	40914	.	+	.	gene_id "fgenesh_masked-Zt_116_contig15_143401_192088-processed-gene-0.52"	"
Zt_116_contig15_(143401..192088)	maker	gene	1235	2271	.	+	.	gene_id "maker-Zt_116_contig15_143401_192088-augustus-gene-0.84"	"
Zt_116_contig15_(143401..192088)	maker	gene	17635	18345	.	+	.	gene_id "maker-Zt_116_contig15_143401_192088-snap-gene-0.90"	"
Zt_116_contig15_(143401..192088)	maker	gene	2772	3570	.	+	.	gene_id "maker-Zt_116_contig15_143401_192088-augustus-gene-0.85"	"
Zt_116_contig15_(143401..192088)	maker	gene	3885	4603	.	-	.	gene_id "maker-Zt_116_contig15_143401_192088-fgenesh-gene-0.83"	"
Zt_116_contig15_(143401..192088)	maker	gene	39810	46164	.	-	.	gene_id "maker-Zt_116_contig15_143401_192088-augustus-gene-0.87"	"
Zt_116_contig15_(143401..192088)	maker	gene	11687	14398	.	+	.	gene_id "snap_masked-Zt_116_contig15_143401_192088-processed-gene-0.61"	"
Zt_116_contig15_(143401..192088)	maker	gene	46883	47625	.	+	.	gene_id "augustus_masked-Zt_116_contig15_143401_192088-processed-gene-0.13"	"
Zt_116_contig15_(143401..192088)	maker	gene	45867	46205	.	+	.	gene_id "snap_masked-Zt_116_contig15_143401_192088-processed-gene-0.66"	"
Zt_116_contig15_(143401..192088)	maker	gene	4922	6190	.	+	.	gene_id "augustus_masked-Zt_116_contig15_143401_192088-processed-gene-0.6"	"
Zt_116_contig15_(143401..192088)	maker	gene	32865	34093	.	+	.	gene_id "augustus_masked-Zt_116_contig15_143401_192088-processed-gene-0.11"	"
Zt_116_contig15_(143401..192088)	maker	gene	7378	8178	.	+	.	gene_id "augustus_masked-Zt_116_contig15_143401_192088-processed-gene-0.7"	"
Zt_116_contig15_(143401..192088)	maker	gene	29328	30025	.	+	.	gene_id "augustus_masked-Zt_116_contig15_143401_192088-processed-gene-0.10"	"
Zt_116_contig15_(143401..192088)	maker	gene	24214	28965	.	-	.	gene_id "augustus_masked-Zt_116_contig15_143401_192088-processed-gene-0.20"	"
Zt_116_contig15_(143401..192088)	maker	gene	8456	11192	.	-	.	gene_id "augustus_masked-Zt_116_contig15_143401_192088-processed-gene-0.16"	"
Zt_116_contig15_(143401..192088)	maker	gene	36412	38107	.	-	.	gene_id "augustus_masked-Zt_116_contig15_143401_192088-processed-gene-0.24"	"
Zt_116_contig15_(143401..192088)	maker	gene	38488	39606	.	-	.	gene_id "augustus_masked-Zt_116_contig15_143401_192088-processed-gene-0.25"	"
Zt_116_contig15_(143401..192088)	maker	gene	22481	23280	.	-	.	gene_id "snap_masked-Zt_116_contig15_143401_192088-processed-gene-0.72"	"
Zt_116_contig15_(143401..192088)	maker	gene	30086	30948	.	-	.	gene_id "augustus_masked-Zt_116_contig15_143401_192088-processed-gene-0.21"	"
Zt_116_contig15_(143401..192088)	maker	gene	34974	35639	.	-	.	gene_id "augustus_masked-Zt_116_contig15_143401_192088-processed-gene-0.23"	"
Zt_116_contig15_(143401..192088)	maker	gene	475	1220	.	-	.	gene_id "snap_masked-Zt_116_contig15_143401_192088-processed-gene-0.68"	"
Zt_116_contig15_(143401..192088)	maker	gene	19572	20142	.	-	.	gene_id "fgenesh_masked-Zt_116_contig15_143401_192088-processed-gene-0.54"	"
Zt_116_contig15_(143401..192088)	maker	gene	18793	19221	.	-	.	gene_id "augustus_masked-Zt_116_contig15_143401_192088-processed-gene-0.17"	"
Zt_116_contig15_(143401..192088)	maker	gene	32266	32625	.	-	.	gene_id "augustus_masked-Zt_116_contig15_143401_192088-processed-gene-0.22"	"
Zt_116_contig15_(192607..201801)	maker	gene	2473	2791	.	+	.	gene_id "maker-Zt_116_contig15_192607_201801-exonerate_est2genome-gene-0.0"	"
Zt_116_contig15_(192607..201801)	maker	gene	6466	7135	.	+	.	gene_id "augustus_masked-Zt_116_contig15_192607_201801-processed-gene-0.2"	"
Zt_116_contig15_(192607..201801)	maker	gene	3285	4235	.	+	.	gene_id "augustus_masked-Zt_116_contig15_192607_201801-processed-gene-0.1"	"
Zt_116_contig15_(192607..201801)	maker	gene	5319	5968	.	-	.	gene_id "augustus_masked-Zt_116_contig15_192607_201801-processed-gene-0.5"	"
Zt_116_contig15_(192607..201801)	maker	gene	1087	2193	.	-	.	gene_id "augustus_masked-Zt_116_contig15_192607_201801-processed-gene-0.4"	"
Zt_116_contig15_(31107..37194)	maker	gene	3217	4502	.	+	.	gene_id "maker-Zt_116_contig15_31107_37194-fgenesh-gene-0.8"	"
Zt_116_contig15_(31107..37194)	maker	gene	1039	1707	.	-	.	gene_id "maker-Zt_116_contig15_31107_37194-snap-gene-0.11"	"
Zt_116_contig15_(31107..37194)	maker	gene	1008	1420	.	+	.	gene_id "augustus_masked-Zt_116_contig15_31107_37194-processed-gene-0.3"	"
Zt_116_contig15_(37324..40670)	maker	gene	1337	1883	.	+	.	gene_id "augustus_masked-Zt_116_contig15_37324_40670-processed-gene-0.0"	"
Zt_116_contig15_(41422..90257)	maker	gene	37468	38634	.	+	.	gene_id "maker-Zt_116_contig15_41422_90257-augustus-gene-0.110"	"
Zt_116_contig15_(41422..90257)	maker	gene	36321	37325	.	-	.	gene_id "maker-Zt_116_contig15_41422_90257-snap-gene-0.115"	"
Zt_116_contig15_(41422..90257)	maker	gene	48458	48826	.	-	.	gene_id "genemark-Zt_116_contig15_41422_90257-processed-gene-0.57"	"
Zt_116_contig15_(41422..90257)	maker	gene	11185	12265	.	-	.	gene_id "maker-Zt_116_contig15_41422_90257-fgenesh-gene-0.108"	"
Zt_116_contig15_(41422..90257)	maker	gene	14914	17761	.	+	.	gene_id "fgenesh_masked-Zt_116_contig15_41422_90257-processed-gene-0.59"	"
Zt_116_contig15_(41422..90257)	maker	gene	26363	28617	.	+	.	gene_id "fgenesh_masked-Zt_116_contig15_41422_90257-processed-gene-0.61"	"
Zt_116_contig15_(41422..90257)	maker	gene	30718	32642	.	+	.	gene_id "fgenesh_masked-Zt_116_contig15_41422_90257-processed-gene-0.62"	"
Zt_116_contig15_(41422..90257)	maker	gene	44686	45423	.	+	.	gene_id "augustus_masked-Zt_116_contig15_41422_90257-processed-gene-0.11"	"
Zt_116_contig15_(41422..90257)	maker	gene	4256	4979	.	+	.	gene_id "snap_masked-Zt_116_contig15_41422_90257-processed-gene-0.78"	"
Zt_116_contig15_(41422..90257)	maker	gene	22009	22790	.	+	.	gene_id "augustus_masked-Zt_116_contig15_41422_90257-processed-gene-0.6"	"
Zt_116_contig15_(41422..90257)	maker	gene	46029	46556	.	+	.	gene_id "augustus_masked-Zt_116_contig15_41422_90257-processed-gene-0.12"	"
Zt_116_contig15_(41422..90257)	maker	gene	40850	41350	.	+	.	gene_id "augustus_masked-Zt_116_contig15_41422_90257-processed-gene-0.10"	"
Zt_116_contig15_(41422..90257)	maker	gene	18185	18433	.	+	.	gene_id "snap_masked-Zt_116_contig15_41422_90257-processed-gene-0.81"	"
Zt_116_contig15_(41422..90257)	maker	gene	47911	48105	.	+	.	gene_id "fgenesh_masked-Zt_116_contig15_41422_90257-processed-gene-0.67"	"
Zt_116_contig15_(41422..90257)	maker	gene	33074	33625	.	-	.	gene_id "snap_masked-Zt_116_contig15_41422_90257-processed-gene-0.102"	"
Zt_116_contig15_(41422..90257)	maker	gene	12918	13755	.	-	.	gene_id "augustus_masked-Zt_116_contig15_41422_90257-processed-gene-0.17"	"
Zt_116_contig15_(41422..90257)	maker	gene	5143	8777	.	-	.	gene_id "augustus_masked-Zt_116_contig15_41422_90257-processed-gene-0.14"	"
Zt_116_contig15_(41422..90257)	maker	gene	23151	26078	.	-	.	gene_id "augustus_masked-Zt_116_contig15_41422_90257-processed-gene-0.22"	"
Zt_116_contig15_(41422..90257)	maker	gene	43228	44475	.	-	.	gene_id "augustus_masked-Zt_116_contig15_41422_90257-processed-gene-0.27"	"
Zt_116_contig15_(41422..90257)	maker	gene	19267	20304	.	-	.	gene_id "augustus_masked-Zt_116_contig15_41422_90257-processed-gene-0.20"	"
Zt_116_contig15_(41422..90257)	maker	gene	29292	30057	.	-	.	gene_id "augustus_masked-Zt_116_contig15_41422_90257-processed-gene-0.23"	"
Zt_116_contig15_(41422..90257)	maker	gene	9839	10660	.	-	.	gene_id "augustus_masked-Zt_116_contig15_41422_90257-processed-gene-0.15"	"
Zt_116_contig15_(41422..90257)	maker	gene	2257	3117	.	-	.	gene_id "augustus_masked-Zt_116_contig15_41422_90257-processed-gene-0.13"	"
Zt_116_contig15_(41422..90257)	maker	gene	20741	21429	.	-	.	gene_id "augustus_masked-Zt_116_contig15_41422_90257-processed-gene-0.21"	"
Zt_116_contig15_(41422..90257)	maker	gene	41615	42375	.	-	.	gene_id "augustus_masked-Zt_116_contig15_41422_90257-processed-gene-0.26"	"
Zt_116_contig15_(41422..90257)	maker	gene	14188	14671	.	-	.	gene_id "augustus_masked-Zt_116_contig15_41422_90257-processed-gene-0.18"	"
Zt_116_contig15_(41422..90257)	maker	gene	16533	17005	.	-	.	gene_id "augustus_masked-Zt_116_contig15_41422_90257-processed-gene-0.19"	"
Zt_116_contig15_(433069..435872)	maker	gene	852	2117	.	-	.	gene_id "fgenesh_masked-Zt_116_contig15_433069_435872-processed-gene-0.5"	"
Zt_116_contig15_(433069..435872)	maker	gene	191	607	.	+	.	gene_id "augustus_masked-Zt_116_contig15_433069_435872-processed-gene-0.0"	"
Zt_116_contig15_(456393..457289)	maker	gene	107	880	.	-	.	gene_id "genemark-Zt_116_contig15_456393_457289-processed-gene-0.1"	"
Zt_116_contig15_(94174..97929)	maker	gene	2391	3148	.	-	.	gene_id "maker-Zt_116_contig15_94174_97929-fgenesh-gene-0.13"	"
Zt_116_contig15_(94174..97929)	maker	gene	3334	3690	.	+	.	gene_id "augustus_masked-Zt_116_contig15_94174_97929-processed-gene-0.1"	"
Zt_116_contig15_(94174..97929)	maker	gene	614	2255	.	-	.	gene_id "augustus_masked-Zt_116_contig15_94174_97929-processed-gene-0.2"	"
Zt_116_contig159_(17772..19172)	maker	gene	260	1275	.	+	.	gene_id "augustus_masked-Zt_116_contig159_17772_19172-processed-gene-0.0"	"
Zt_116_contig159_(31790..32544)	maker	gene	313	672	.	+	.	gene_id "augustus_masked-Zt_116_contig159_31790_32544-processed-gene-0.0"	"
Zt_116_contig159_(33944..36209)	maker	gene	838	2225	.	+	.	gene_id "maker-Zt_116_contig159_33944_36209-snap-gene-0.2"	"
Zt_116_contig16_(16272..20256)	maker	gene	3285	3925	.	-	.	gene_id "fgenesh_masked-Zt_116_contig16_16272_20256-processed-gene-0.0"	"
Zt_116_contig160_(1..11034)	maker	gene	365	11034	.	+	.	gene_id "maker-Zt_116_contig160_1_11034-snap-gene-0.21"	"
Zt_116_contig160_(1..11034)	maker	gene	1162	1632	.	-	.	gene_id "augustus_masked-Zt_116_contig160_1_11034-processed-gene-0.4"	"
Zt_116_contig160_(1..11034)	maker	gene	5870	6282	.	-	.	gene_id "snap_masked-Zt_116_contig160_1_11034-processed-gene-0.17"	"
Zt_116_contig160_(1..11034)	maker	gene	2185	2502	.	-	.	gene_id "snap_masked-Zt_116_contig160_1_11034-processed-gene-0.16"	"
Zt_116_contig163_(30427..31185)	maker	gene	270	736	.	-	.	gene_id "fgenesh_masked-Zt_116_contig163_30427_31185-processed-gene-0.0"	"
Zt_116_contig18_(1..646)	maker	gene	81	399	.	-	.	gene_id "genemark-Zt_116_contig18_1_646-processed-gene-0.0"	"
Zt_116_contig182_(21556..22794)	maker	gene	847	1140	.	-	.	gene_id "augustus_masked-Zt_116_contig182_21556_22794-processed-gene-0.1"	"
Zt_116_contig187_(1..2182)	maker	gene	501	1365	.	+	.	gene_id "augustus_masked-Zt_116_contig187_1_2182-processed-gene-0.1"	"
Zt_116_contig187_(1..2182)	maker	gene	1	492	.	+	.	gene_id "augustus_masked-Zt_116_contig187_1_2182-processed-gene-0.0"	"
Zt_116_contig19_(141046..142331)	maker	gene	73	309	.	+	.	gene_id "augustus_masked-Zt_116_contig19_141046_142331-processed-gene-0.0"	"
Zt_116_contig19_(162711..163729)	maker	gene	72	424	.	-	.	gene_id "genemark-Zt_116_contig19_162711_163729-processed-gene-0.0"	"
Zt_116_contig19_(295949..300806)	maker	gene	2909	4726	.	+	.	gene_id "augustus_masked-Zt_116_contig19_295949_300806-processed-gene-0.0"	"
Zt_116_contig19_(295949..300806)	maker	gene	111	2261	.	-	.	gene_id "augustus_masked-Zt_116_contig19_295949_300806-processed-gene-0.1"	"
Zt_116_contig19_(83907..86353)	maker	gene	40	2143	.	+	.	gene_id "augustus_masked-Zt_116_contig19_83907_86353-processed-gene-0.0"	"
Zt_116_contig2_(471459..473655)	maker	gene	1207	1905	.	-	.	gene_id "fgenesh_masked-Zt_116_contig2_471459_473655-processed-gene-0.2"	"
Zt_116_contig21_(177262..185309)	maker	gene	7790	8044	.	-	.	gene_id "genemark-Zt_116_contig21_177262_185309-processed-gene-0.1"	"
Zt_116_contig21_(311333..312180)	maker	gene	170	734	.	-	.	gene_id "maker-Zt_116_contig21_311333_312180-snap-gene-0.4"	"
Zt_116_contig23_(31468..32388)	maker	gene	439	615	.	+	.	gene_id "fgenesh_masked-Zt_116_contig23_31468_32388-processed-gene-0.0"	"
Zt_116_contig234_(347..1431)	maker	gene	462	1031	.	+	.	gene_id "augustus_masked-Zt_116_contig234_347_1431-processed-gene-0.0"	"
Zt_116_contig259_(2931..6484)	maker	gene	1392	2498	.	-	.	gene_id "fgenesh_masked-Zt_116_contig259_2931_6484-processed-gene-0.0"	"
Zt_116_contig27_(27644..32054)	maker	gene	78	1044	.	-	.	gene_id "maker-Zt_116_contig27_27644_32054-augustus-gene-0.6"	"
Zt_116_contig27_(32190..34363)	maker	gene	1827	1892	.	+	.	gene_id "genemark-Zt_116_contig27_32190_34363-processed-gene-0.0"	"
Zt_116_contig27_(36347..40775)	maker	gene	352	843	.	-	.	gene_id "augustus_masked-Zt_116_contig27_36347_40775-processed-gene-0.1"	"
Zt_116_contig27_(36347..40775)	maker	gene	1757	2224	.	-	.	gene_id "augustus_masked-Zt_116_contig27_36347_40775-processed-gene-0.2"	"
Zt_116_contig27_(36347..40775)	maker	gene	2258	3471	.	+	.	gene_id "augustus_masked-Zt_116_contig27_36347_40775-processed-gene-0.0"	"
Zt_116_contig27_(36347..40775)	maker	gene	2737	3039	.	-	.	gene_id "snap_masked-Zt_116_contig27_36347_40775-processed-gene-0.10"	"
Zt_116_contig28_(1..8482)	maker	gene	437	1964	.	+	.	gene_id "augustus_masked-Zt_116_contig28_1_8482-processed-gene-0.0"	"
Zt_116_contig28_(1..8482)	maker	gene	4119	4604	.	+	.	gene_id "augustus_masked-Zt_116_contig28_1_8482-processed-gene-0.2"	"
Zt_116_contig28_(1..8482)	maker	gene	3162	3470	.	+	.	gene_id "augustus_masked-Zt_116_contig28_1_8482-processed-gene-0.1"	"
Zt_116_contig28_(1..8482)	maker	gene	5323	5585	.	+	.	gene_id "snap_masked-Zt_116_contig28_1_8482-processed-gene-0.9"	"
Zt_116_contig28_(28008..38965)	maker	gene	5557	5937	.	+	.	gene_id "augustus_masked-Zt_116_contig28_28008_38965-processed-gene-0.2"	"
Zt_116_contig28_(28008..38965)	maker	gene	9053	10912	.	-	.	gene_id "maker-Zt_116_contig28_28008_38965-snap-gene-0.13"	"
Zt_116_contig28_(28008..38965)	maker	gene	2310	4820	.	+	.	gene_id "augustus_masked-Zt_116_contig28_28008_38965-processed-gene-0.1"	"
Zt_116_contig28_(39917..71756)	maker	gene	13234	16192	.	+	.	gene_id "maker-Zt_116_contig28_39917_71756-snap-gene-0.52"	"
Zt_116_contig28_(39917..71756)	maker	gene	1479	3734	.	+	.	gene_id "maker-Zt_116_contig28_39917_71756-augustus-gene-0.45"	"
Zt_116_contig28_(39917..71756)	maker	gene	20933	21124	.	+	.	gene_id "snap_masked-Zt_116_contig28_39917_71756-processed-gene-0.35"	"
Zt_116_contig28_(39917..71756)	maker	gene	27001	29615	.	-	.	gene_id "maker-Zt_116_contig28_39917_71756-snap-gene-0.57"	"
Zt_116_contig28_(39917..71756)	maker	gene	14559	18947	.	-	.	gene_id "maker-Zt_116_contig28_39917_71756-augustus-gene-0.48"	"
Zt_116_contig28_(39917..71756)	maker	gene	30611	31615	.	-	.	gene_id "fgenesh_masked-Zt_116_contig28_39917_71756-processed-gene-0.31"	"
Zt_116_contig28_(39917..71756)	maker	gene	24009	25484	.	-	.	gene_id "maker-Zt_116_contig28_39917_71756-augustus-gene-0.49"	"
Zt_116_contig28_(39917..71756)	maker	gene	1479	2935	.	-	.	gene_id "maker-Zt_116_contig28_39917_71756-fgenesh-gene-0.44"	"
Zt_116_contig28_(39917..71756)	maker	gene	21279	21610	.	+	.	gene_id "snap_masked-Zt_116_contig28_39917_71756-processed-gene-0.36"	"
Zt_116_contig28_(39917..71756)	maker	gene	3828	5141	.	+	.	gene_id "augustus_masked-Zt_116_contig28_39917_71756-processed-gene-0.3"	"
Zt_116_contig28_(39917..71756)	maker	gene	6462	11939	.	-	.	gene_id "augustus_masked-Zt_116_contig28_39917_71756-processed-gene-0.8"	"
Zt_116_contig30_(13060..21825)	maker	gene	4307	5023	.	+	.	gene_id "genemark-Zt_116_contig30_13060_21825-processed-gene-0.5"	"
Zt_116_contig30_(13060..21825)	maker	gene	6479	7388	.	+	.	gene_id "maker-Zt_116_contig30_13060_21825-exonerate_est2genome-gene-0.0"	"
Zt_116_contig30_(13060..21825)	maker	gene	846	3369	.	-	.	gene_id "maker-Zt_116_contig30_13060_21825-augustus-gene-0.14"	"
Zt_116_contig30_(13060..21825)	maker	gene	3483	4322	.	-	.	gene_id "maker-Zt_116_contig30_13060_21825-snap-gene-0.16"	"
Zt_116_contig30_(13060..21825)	maker	gene	2552	3373	.	+	.	gene_id "snap_masked-Zt_116_contig30_13060_21825-processed-gene-0.8"	"
Zt_116_contig30_(13060..21825)	maker	gene	5218	6886	.	-	.	gene_id "augustus_masked-Zt_116_contig30_13060_21825-processed-gene-0.4"	"
Zt_116_contig30_(22016..36940)	maker	gene	7710	12278	.	+	.	gene_id "evm-Zt_116_contig30_22016_36940-processed-gene-0.37"	"
Zt_116_contig30_(22016..36940)	maker	gene	4979	6207	.	+	.	gene_id "maker-Zt_116_contig30_22016_36940-snap-gene-0.47"	"
Zt_116_contig30_(22016..36940)	maker	gene	3258	4646	.	+	.	gene_id "fgenesh_masked-Zt_116_contig30_22016_36940-processed-gene-0.23"	"
Zt_116_contig30_(22016..36940)	maker	gene	1556	2599	.	-	.	gene_id "augustus_masked-Zt_116_contig30_22016_36940-processed-gene-0.10"	"
Zt_116_contig30_(22016..36940)	maker	gene	7080	7691	.	-	.	gene_id "maker-Zt_116_contig30_22016_36940-snap-gene-0.48"	"
Zt_116_contig30_(22016..36940)	maker	gene	13885	14513	.	+	.	gene_id "augustus_masked-Zt_116_contig30_22016_36940-processed-gene-0.8"	"
Zt_116_contig30_(22016..36940)	maker	gene	12639	13712	.	-	.	gene_id "fgenesh_masked-Zt_116_contig30_22016_36940-processed-gene-0.26"	"
Zt_116_contig30_(22016..36940)	maker	gene	4997	5881	.	-	.	gene_id "augustus_masked-Zt_116_contig30_22016_36940-processed-gene-0.11"	"
Zt_116_contig31_(113808..115677)	maker	gene	47	662	.	+	.	gene_id "maker-Zt_116_contig31_113808_115677-snap-gene-0.9"	"
Zt_116_contig31_(239307..242527)	maker	gene	214	1410	.	-	.	gene_id "fgenesh_masked-Zt_116_contig31_239307_242527-processed-gene-0.5"	"
Zt_116_contig31_(239307..242527)	maker	gene	2184	3050	.	-	.	gene_id "augustus_masked-Zt_116_contig31_239307_242527-processed-gene-0.1"	"
Zt_116_contig31_(239307..242527)	maker	gene	1789	2091	.	-	.	gene_id "genemark-Zt_116_contig31_239307_242527-processed-gene-0.3"	"
Zt_116_contig32_(35459..38637)	maker	gene	1	2342	.	-	.	gene_id "maker-Zt_116_contig32_35459_38637-fgenesh-gene-0.6"	"
Zt_116_contig37_(104764..106449)	maker	gene	110	1100	.	+	.	gene_id "maker-Zt_116_contig37_104764_106449-augustus-gene-0.6"	"
Zt_116_contig37_(106795..108649)	maker	gene	1065	1590	.	+	.	gene_id "augustus_masked-Zt_116_contig37_106795_108649-processed-gene-0.0"	"
Zt_116_contig39_(150886..159301)	maker	gene	5982	7573	.	+	.	gene_id "fgenesh_masked-Zt_116_contig39_150886_159301-processed-gene-0.4"	"
Zt_116_contig39_(150886..159301)	maker	gene	302	1320	.	+	.	gene_id "fgenesh_masked-Zt_116_contig39_150886_159301-processed-gene-0.3"	"
Zt_116_contig39_(159395..177363)	maker	gene	12267	12768	.	+	.	gene_id "maker-Zt_116_contig39_159395_177363-snap-gene-0.15"	"
Zt_116_contig39_(159395..177363)	maker	gene	8553	9607	.	+	.	gene_id "augustus_masked-Zt_116_contig39_159395_177363-processed-gene-0.0"	"
Zt_116_contig39_(159395..177363)	maker	gene	16485	17050	.	+	.	gene_id "fgenesh_masked-Zt_116_contig39_159395_177363-processed-gene-0.9"	"
Zt_116_contig39_(159395..177363)	maker	gene	13437	13849	.	+	.	gene_id "fgenesh_masked-Zt_116_contig39_159395_177363-processed-gene-0.8"	"
Zt_116_contig39_(159395..177363)	maker	gene	17514	17952	.	-	.	gene_id "augustus_masked-Zt_116_contig39_159395_177363-processed-gene-0.4"	"
Zt_116_contig39_(159395..177363)	maker	gene	1666	3605	.	-	.	gene_id "fgenesh_masked-Zt_116_contig39_159395_177363-processed-gene-0.10"	"
Zt_116_contig39_(159395..177363)	maker	gene	4018	5409	.	-	.	gene_id "fgenesh_masked-Zt_116_contig39_159395_177363-processed-gene-0.11"	"
Zt_116_contig39_(159395..177363)	maker	gene	6325	6759	.	-	.	gene_id "augustus_masked-Zt_116_contig39_159395_177363-processed-gene-0.3"	"
Zt_116_contig39_(177473..181174)	maker	gene	61	723	.	+	.	gene_id "snap_masked-Zt_116_contig39_177473_181174-processed-gene-0.4"	"
Zt_116_contig39_(177473..181174)	maker	gene	2612	3313	.	+	.	gene_id "augustus_masked-Zt_116_contig39_177473_181174-processed-gene-0.1"	"
Zt_116_contig39_(187552..195518)	maker	gene	6434	6745	.	-	.	gene_id "augustus_masked-Zt_116_contig39_187552_195518-processed-gene-0.5"	"
Zt_116_contig39_(187552..195518)	maker	gene	3496	4771	.	-	.	gene_id "maker-Zt_116_contig39_187552_195518-augustus-gene-0.11"	"
Zt_116_contig39_(187552..195518)	maker	gene	425	874	.	-	.	gene_id "augustus_masked-Zt_116_contig39_187552_195518-processed-gene-0.3"	"
Zt_116_contig39_(195722..201269)	maker	gene	1413	4434	.	+	.	gene_id "genemark-Zt_116_contig39_195722_201269-processed-gene-0.5"	"
Zt_116_contig39_(201347..202884)	maker	gene	1215	1502	.	+	.	gene_id "augustus_masked-Zt_116_contig39_201347_202884-processed-gene-0.0"	"
Zt_116_contig39_(219894..226321)	maker	gene	2443	2733	.	+	.	gene_id "snap_masked-Zt_116_contig39_219894_226321-processed-gene-0.8"	"
Zt_116_contig39_(219894..226321)	maker	gene	5743	6409	.	+	.	gene_id "genemark-Zt_116_contig39_219894_226321-processed-gene-0.5"	"
Zt_116_contig39_(219894..226321)	maker	gene	2898	3367	.	+	.	gene_id "snap_masked-Zt_116_contig39_219894_226321-processed-gene-0.9"	"
Zt_116_contig39_(219894..226321)	maker	gene	4047	4573	.	+	.	gene_id "augustus_masked-Zt_116_contig39_219894_226321-processed-gene-0.1"	"
Zt_116_contig39_(228284..235607)	maker	gene	29	601	.	+	.	gene_id "augustus_masked-Zt_116_contig39_228284_235607-processed-gene-0.0"	"
Zt_116_contig39_(228284..235607)	maker	gene	1248	2131	.	+	.	gene_id "augustus_masked-Zt_116_contig39_228284_235607-processed-gene-0.1"	"
Zt_116_contig39_(228284..235607)	maker	gene	5394	5657	.	+	.	gene_id "snap_masked-Zt_116_contig39_228284_235607-processed-gene-0.12"	"
Zt_116_contig39_(228284..235607)	maker	gene	4262	7122	.	-	.	gene_id "augustus_masked-Zt_116_contig39_228284_235607-processed-gene-0.2"	"
Zt_116_contig39_(228284..235607)	maker	gene	1870	2574	.	-	.	gene_id "fgenesh_masked-Zt_116_contig39_228284_235607-processed-gene-0.8"	"
Zt_116_contig39_(237438..250009)	maker	gene	11377	11865	.	-	.	gene_id "snap_masked-Zt_116_contig39_237438_250009-processed-gene-0.6"	"
Zt_116_contig39_(237438..250009)	maker	gene	1083	1946	.	-	.	gene_id "augustus_masked-Zt_116_contig39_237438_250009-processed-gene-0.3"	"
Zt_116_contig39_(256394..256991)	maker	gene	347	595	.	+	.	gene_id "genemark-Zt_116_contig39_256394_256991-processed-gene-0.0"	"
Zt_116_contig39_(257172..263520)	maker	gene	4737	6184	.	+	.	gene_id "snap_masked-Zt_116_contig39_257172_263520-processed-gene-0.7"	"
Zt_116_contig39_(257172..263520)	maker	gene	187	849	.	+	.	gene_id "augustus_masked-Zt_116_contig39_257172_263520-processed-gene-0.1"	"
Zt_116_contig39_(257172..263520)	maker	gene	1694	2227	.	+	.	gene_id "augustus_masked-Zt_116_contig39_257172_263520-processed-gene-0.2"	"
Zt_116_contig39_(264067..264724)	maker	gene	402	656	.	-	.	gene_id "augustus_masked-Zt_116_contig39_264067_264724-processed-gene-0.0"	"
Zt_116_contig39_(275166..278797)	maker	gene	766	1410	.	-	.	gene_id "snap_masked-Zt_116_contig39_275166_278797-processed-gene-0.4"	"
Zt_116_contig39_(275166..278797)	maker	gene	2569	3174	.	-	.	gene_id "snap_masked-Zt_116_contig39_275166_278797-processed-gene-0.5"	"
Zt_116_contig39_(275166..278797)	maker	gene	3259	3572	.	-	.	gene_id "snap_masked-Zt_116_contig39_275166_278797-processed-gene-0.6"	"
Zt_116_contig4_(365314..367614)	maker	gene	1243	1588	.	-	.	gene_id "maker-Zt_116_contig4_365314_367614-exonerate_est2genome-gene-0.0"	"
Zt_116_contig4_(365314..367614)	maker	gene	147	998	.	+	.	gene_id "augustus_masked-Zt_116_contig4_365314_367614-processed-gene-0.1"	"
Zt_116_contig4_(612105..614069)	maker	gene	158	1258	.	+	.	gene_id "augustus_masked-Zt_116_contig4_612105_614069-processed-gene-0.0"	"
Zt_116_contig4_(634888..636735)	maker	gene	360	1481	.	+	.	gene_id "augustus_masked-Zt_116_contig4_634888_636735-processed-gene-0.0"	"
Zt_116_contig4_(727846..735109)	maker	gene	1	2788	.	+	.	gene_id "maker-Zt_116_contig4_727846_735109-augustus-gene-0.18"	"
Zt_116_contig4_(727846..735109)	maker	gene	5426	6760	.	+	.	gene_id "maker-Zt_116_contig4_727846_735109-snap-gene-0.22"	"
Zt_116_contig4_(727846..735109)	maker	gene	4271	5029	.	+	.	gene_id "genemark-Zt_116_contig4_727846_735109-processed-gene-0.10"	"
Zt_116_contig4_(727846..735109)	maker	gene	2769	5256	.	-	.	gene_id "maker-Zt_116_contig4_727846_735109-snap-gene-0.24"	"
Zt_116_contig4_(740475..742569)	maker	gene	277	900	.	+	.	gene_id "maker-Zt_116_contig4_740475_742569-snap-gene-0.5"	"
Zt_116_contig4_(740475..742569)	maker	gene	1565	1789	.	+	.	gene_id "snap_masked-Zt_116_contig4_740475_742569-processed-gene-0.3"	"
Zt_116_contig4_(843065..844175)	maker	gene	34	726	.	-	.	gene_id "genemark-Zt_116_contig4_843065_844175-processed-gene-0.0"	"
Zt_116_contig40_(123078..124277)	maker	gene	308	1026	.	-	.	gene_id "augustus_masked-Zt_116_contig40_123078_124277-processed-gene-0.0"	"
Zt_116_contig40_(139406..140282)	maker	gene	116	848	.	-	.	gene_id "genemark-Zt_116_contig40_139406_140282-processed-gene-0.0"	"
Zt_116_contig40_(179973..182331)	maker	gene	2185	2342	.	-	.	gene_id "genemark-Zt_116_contig40_179973_182331-processed-gene-0.2"	"
Zt_116_contig40_(179973..182331)	maker	gene	1264	2117	.	-	.	gene_id "augustus_masked-Zt_116_contig40_179973_182331-processed-gene-0.3"	"
Zt_116_contig40_(34658..35258)	maker	gene	174	562	.	-	.	gene_id "augustus_masked-Zt_116_contig40_34658_35258-processed-gene-0.0"	"
Zt_116_contig41_(118250..120280)	maker	gene	78	2031	.	-	.	gene_id "maker-Zt_116_contig41_118250_120280-fgenesh-gene-0.6"	"
Zt_116_contig41_(275331..279472)	maker	gene	472	4044	.	-	.	gene_id "genemark-Zt_116_contig41_275331_279472-processed-gene-0.1"	"
Zt_116_contig42_(251372..255078)	maker	gene	24	3704	.	+	.	gene_id "genemark-Zt_116_contig42_251372_255078-processed-gene-0.1"	"
Zt_116_contig44_(86151..88340)	maker	gene	473	1090	.	+	.	gene_id "augustus_masked-Zt_116_contig44_86151_88340-processed-gene-0.0"	"
Zt_116_contig45_(170016..170862)	maker	gene	605	820	.	-	.	gene_id "fgenesh_masked-Zt_116_contig45_170016_170862-processed-gene-0.0"	"
Zt_116_contig47_(85787..86591)	maker	gene	16	664	.	-	.	gene_id "genemark-Zt_116_contig47_85787_86591-processed-gene-0.1"	"
Zt_116_contig5_(153574..159659)	maker	gene	5345	6033	.	-	.	gene_id "maker-Zt_116_contig5_153574_159659-snap-gene-0.9"	"
Zt_116_contig5_(153574..159659)	maker	gene	92	1110	.	+	.	gene_id "augustus_masked-Zt_116_contig5_153574_159659-processed-gene-0.2"	"
Zt_116_contig5_(153574..159659)	maker	gene	3349	4317	.	-	.	gene_id "augustus_masked-Zt_116_contig5_153574_159659-processed-gene-0.3"	"
Zt_116_contig5_(175097..185977)	maker	gene	6857	10769	.	+	.	gene_id "maker-Zt_116_contig5_175097_185977-fgenesh-gene-0.23"	"
Zt_116_contig5_(175097..185977)	maker	gene	2463	6725	.	-	.	gene_id "maker-Zt_116_contig5_175097_185977-fgenesh-gene-0.24"	"
Zt_116_contig5_(175097..185977)	maker	gene	4722	6390	.	+	.	gene_id "augustus_masked-Zt_116_contig5_175097_185977-processed-gene-0.5"	"
Zt_116_contig5_(189106..191064)	maker	gene	163	1851	.	-	.	gene_id "genemark-Zt_116_contig5_189106_191064-processed-gene-0.2"	"
Zt_116_contig5_(189106..191064)	maker	gene	499	1389	.	+	.	gene_id "augustus_masked-Zt_116_contig5_189106_191064-processed-gene-0.0"	"
Zt_116_contig50_(138088..139337)	maker	gene	574	849	.	+	.	gene_id "genemark-Zt_116_contig50_138088_139337-processed-gene-0.0"	"
Zt_116_contig50_(140373..141495)	maker	gene	113	998	.	-	.	gene_id "fgenesh_masked-Zt_116_contig50_140373_141495-processed-gene-0.3"	"
Zt_116_contig50_(213193..214586)	maker	gene	10	640	.	+	.	gene_id "augustus_masked-Zt_116_contig50_213193_214586-processed-gene-0.0"	"
Zt_116_contig50_(220762..222163)	maker	gene	752	986	.	-	.	gene_id "genemark-Zt_116_contig50_220762_222163-processed-gene-0.0"	"
Zt_116_contig50_(92372..93076)	maker	gene	1	600	.	+	.	gene_id "augustus_masked-Zt_116_contig50_92372_93076-processed-gene-0.0"	"
Zt_116_contig51_(85398..87077)	maker	gene	155	358	.	+	.	gene_id "augustus_masked-Zt_116_contig51_85398_87077-processed-gene-0.0"	"
Zt_116_contig56_(48058..48894)	maker	gene	30	268	.	+	.	gene_id "snap_masked-Zt_116_contig56_48058_48894-processed-gene-0.1"	"
Zt_116_contig58_(24519..26502)	maker	gene	1449	1794	.	+	.	gene_id "genemark-Zt_116_contig58_24519_26502-processed-gene-0.0"	"
Zt_116_contig58_(24519..26502)	maker	gene	493	1146	.	-	.	gene_id "fgenesh_masked-Zt_116_contig58_24519_26502-processed-gene-0.3"	"
Zt_116_contig6_(392311..393500)	maker	gene	30	482	.	-	.	gene_id "augustus_masked-Zt_116_contig6_392311_393500-processed-gene-0.0"	"
Zt_116_contig6_(526383..529204)	maker	gene	1227	2687	.	+	.	gene_id "genemark-Zt_116_contig6_526383_529204-processed-gene-0.3"	"
Zt_116_contig61_(55633..56326)	maker	gene	18	498	.	+	.	gene_id "genemark-Zt_116_contig61_55633_56326-processed-gene-0.0"	"
Zt_116_contig62_(38568..39664)	maker	gene	418	1002	.	-	.	gene_id "fgenesh_masked-Zt_116_contig62_38568_39664-processed-gene-0.2"	"
Zt_116_contig62_(5567..27663)	maker	gene	2744	3676	.	+	.	gene_id "maker-Zt_116_contig62_5567_27663-snap-gene-0.42"	"
Zt_116_contig62_(5567..27663)	maker	gene	9221	9853	.	-	.	gene_id "maker-Zt_116_contig62_5567_27663-augustus-gene-0.40"	"
Zt_116_contig62_(5567..27663)	maker	gene	14687	18476	.	-	.	gene_id "maker-Zt_116_contig62_5567_27663-fgenesh-gene-0.38"	"
Zt_116_contig62_(5567..27663)	maker	gene	6607	9152	.	+	.	gene_id "augustus_masked-Zt_116_contig62_5567_27663-processed-gene-0.8"	"
Zt_116_contig62_(5567..27663)	maker	gene	12974	14353	.	+	.	gene_id "augustus_masked-Zt_116_contig62_5567_27663-processed-gene-0.9"	"
Zt_116_contig62_(5567..27663)	maker	gene	1138	1918	.	+	.	gene_id "augustus_masked-Zt_116_contig62_5567_27663-processed-gene-0.6"	"
Zt_116_contig62_(5567..27663)	maker	gene	11109	12687	.	-	.	gene_id "augustus_masked-Zt_116_contig62_5567_27663-processed-gene-0.12"	"
Zt_116_contig62_(5567..27663)	maker	gene	4603	5160	.	-	.	gene_id "augustus_masked-Zt_116_contig62_5567_27663-processed-gene-0.10"	"
Zt_116_contig68_(23931..27188)	maker	gene	1	2985	.	+	.	gene_id "maker-Zt_116_contig68_23931_27188-fgenesh-gene-0.7"	"
Zt_116_contig69_(74236..77434)	maker	gene	17	2116	.	-	.	gene_id "augustus_masked-Zt_116_contig69_74236_77434-processed-gene-0.0"	"
Zt_116_contig7_(668696..673580)	maker	gene	2639	2726	.	+	.	gene_id "fgenesh_masked-Zt_116_contig7_668696_673580-processed-gene-0.0"	"
Zt_116_contig71_(116619..119469)	maker	gene	1304	2622	.	+	.	gene_id "maker-Zt_116_contig71_116619_119469-snap-gene-0.9"	"
Zt_116_contig71_(116619..119469)	maker	gene	279	888	.	+	.	gene_id "genemark-Zt_116_contig71_116619_119469-processed-gene-0.3"	"
Zt_116_contig71_(116619..119469)	maker	gene	226	731	.	-	.	gene_id "maker-Zt_116_contig71_116619_119469-augustus-gene-0.8"	"
Zt_116_contig73_(108045..108902)	maker	gene	7	393	.	+	.	gene_id "augustus_masked-Zt_116_contig73_108045_108902-processed-gene-0.0"	"
Zt_116_contig74_(10504..15388)	maker	gene	1512	2042	.	+	.	gene_id "fgenesh_masked-Zt_116_contig74_10504_15388-processed-gene-0.0"	"
Zt_116_contig74_(30520..32967)	maker	gene	1056	2279	.	+	.	gene_id "fgenesh_masked-Zt_116_contig74_30520_32967-processed-gene-0.2"	"
Zt_116_contig74_(38404..42024)	maker	gene	50	1797	.	+	.	gene_id "fgenesh_masked-Zt_116_contig74_38404_42024-processed-gene-0.3"	"
Zt_116_contig74_(38404..42024)	maker	gene	2677	3096	.	-	.	gene_id "augustus_masked-Zt_116_contig74_38404_42024-processed-gene-0.1"	"
Zt_116_contig78_(80777..81718)	maker	gene	490	778	.	-	.	gene_id "fgenesh_masked-Zt_116_contig78_80777_81718-processed-gene-0.0"	"
Zt_116_contig79_(120549..121977)	maker	gene	1	1429	.	-	.	gene_id "maker-Zt_116_contig79_120549_121977-fgenesh-gene-0.1"	"
Zt_116_contig8_(170592..172619)	maker	gene	457	1785	.	+	.	gene_id "genemark-Zt_116_contig8_170592_172619-processed-gene-0.1"	"
Zt_116_contig80_(86888..89520)	maker	gene	1363	2441	.	-	.	gene_id "fgenesh_masked-Zt_116_contig80_86888_89520-processed-gene-0.1"	"
Zt_116_contig83_(38247..42862)	maker	gene	395	2107	.	-	.	gene_id "augustus_masked-Zt_116_contig83_38247_42862-processed-gene-0.0"	"
Zt_116_contig83_(38247..42862)	maker	gene	3179	4556	.	-	.	gene_id "fgenesh_masked-Zt_116_contig83_38247_42862-processed-gene-0.5"	"
Zt_116_contig85_(113834..114431)	maker	gene	44	406	.	-	.	gene_id "augustus_masked-Zt_116_contig85_113834_114431-processed-gene-0.0"	"
Zt_116_contig88_(34522..36143)	maker	gene	235	1611	.	-	.	gene_id "augustus_masked-Zt_116_contig88_34522_36143-processed-gene-0.0"	"
Zt_116_contig90_(13215..14343)	maker	gene	90	422	.	+	.	gene_id "augustus_masked-Zt_116_contig90_13215_14343-processed-gene-0.0"	"
Zt_116_contig91_(87874..93530)	maker	gene	1	3973	.	+	.	gene_id "snap_masked-Zt_116_contig91_87874_93530-processed-gene-0.4"	"
Zt_116_contig91_(87874..93530)	maker	gene	5078	5335	.	-	.	gene_id "augustus_masked-Zt_116_contig91_87874_93530-processed-gene-0.1"	"
Zt_116_contig95_(23729..24515)	maker	gene	32	429	.	+	.	gene_id "genemark-Zt_116_contig95_23729_24515-processed-gene-0.1"	"
Zt_118_contig1_(1703176..1704827)	maker	gene	1232	1642	.	-	.	gene_id "genemark-Zt_118_contig1_1703176_1704827-processed-gene-0.4"	"
Zt_118_contig10_(368634..369191)	maker	gene	57	461	.	-	.	gene_id "augustus_masked-Zt_118_contig10_368634_369191-processed-gene-0.0"	"
Zt_118_contig10_(383905..385856)	maker	gene	1	654	.	+	.	gene_id "maker-Zt_118_contig10_383905_385856-snap-gene-0.7"	"
Zt_118_contig10_(383905..385856)	maker	gene	890	1926	.	-	.	gene_id "genemark-Zt_118_contig10_383905_385856-processed-gene-0.4"	"
Zt_118_contig10_(595999..598440)	maker	gene	1462	2346	.	-	.	gene_id "genemark-Zt_118_contig10_595999_598440-processed-gene-0.2"	"
Zt_118_contig10_(607926..613339)	maker	gene	74	1726	.	-	.	gene_id "augustus_masked-Zt_118_contig10_607926_613339-processed-gene-0.0"	"
Zt_118_contig10_(607926..613339)	maker	gene	1967	2532	.	-	.	gene_id "fgenesh_masked-Zt_118_contig10_607926_613339-processed-gene-0.3"	"
Zt_118_contig103_(82099..86056)	maker	gene	1069	2324	.	-	.	gene_id "maker-Zt_118_contig103_82099_86056-snap-gene-0.10"	"
Zt_118_contig103_(82099..86056)	maker	gene	2489	3064	.	+	.	gene_id "augustus_masked-Zt_118_contig103_82099_86056-processed-gene-0.3"	"
Zt_118_contig115_(3034..4927)	maker	gene	194	1042	.	-	.	gene_id "augustus_masked-Zt_118_contig115_3034_4927-processed-gene-0.0"	"
Zt_118_contig117_(1065..7533)	maker	gene	5351	6151	.	+	.	gene_id "snap_masked-Zt_118_contig117_1065_7533-processed-gene-0.12"	"
Zt_118_contig117_(1065..7533)	maker	gene	2260	2703	.	+	.	gene_id "augustus_masked-Zt_118_contig117_1065_7533-processed-gene-0.1"	"
Zt_118_contig117_(1065..7533)	maker	gene	1016	1594	.	+	.	gene_id "augustus_masked-Zt_118_contig117_1065_7533-processed-gene-0.0"	"
Zt_118_contig117_(1065..7533)	maker	gene	3245	4120	.	-	.	gene_id "augustus_masked-Zt_118_contig117_1065_7533-processed-gene-0.4"	"
Zt_118_contig117_(16526..29477)	maker	gene	7003	9573	.	+	.	gene_id "maker-Zt_118_contig117_16526_29477-snap-gene-0.21"	"
Zt_118_contig117_(16526..29477)	maker	gene	362	670	.	+	.	gene_id "snap_masked-Zt_118_contig117_16526_29477-processed-gene-0.12"	"
Zt_118_contig117_(16526..29477)	maker	gene	3821	6569	.	-	.	gene_id "maker-Zt_118_contig117_16526_29477-snap-gene-0.22"	"
Zt_118_contig117_(16526..29477)	maker	gene	2261	2981	.	-	.	gene_id "snap_masked-Zt_118_contig117_16526_29477-processed-gene-0.15"	"
Zt_118_contig117_(16526..29477)	maker	gene	11479	12303	.	-	.	gene_id "augustus_masked-Zt_118_contig117_16526_29477-processed-gene-0.4"	"
Zt_118_contig117_(29788..46367)	maker	gene	6316	9657	.	+	.	gene_id "genemark-Zt_118_contig117_29788_46367-processed-gene-0.11"	"
Zt_118_contig117_(29788..46367)	maker	gene	15026	16141	.	+	.	gene_id "genemark-Zt_118_contig117_29788_46367-processed-gene-0.14"	"
Zt_118_contig117_(29788..46367)	maker	gene	9786	13713	.	-	.	gene_id "maker-Zt_118_contig117_29788_46367-fgenesh-gene-0.35"	"
Zt_118_contig117_(29788..46367)	maker	gene	174	3364	.	-	.	gene_id "maker-Zt_118_contig117_29788_46367-augustus-gene-0.37"	"
Zt_118_contig117_(29788..46367)	maker	gene	3668	5362	.	-	.	gene_id "genemark-Zt_118_contig117_29788_46367-processed-gene-0.17"	"
Zt_118_contig117_(29788..46367)	maker	gene	9680	11308	.	+	.	gene_id "fgenesh_masked-Zt_118_contig117_29788_46367-processed-gene-0.20"	"
Zt_118_contig117_(29788..46367)	maker	gene	14201	14998	.	+	.	gene_id "snap_masked-Zt_118_contig117_29788_46367-processed-gene-0.27"	"
Zt_118_contig117_(29788..46367)	maker	gene	4658	5359	.	+	.	gene_id "augustus_masked-Zt_118_contig117_29788_46367-processed-gene-0.1"	"
Zt_118_contig117_(29788..46367)	maker	gene	7885	8903	.	-	.	gene_id "augustus_masked-Zt_118_contig117_29788_46367-processed-gene-0.9"	"
Zt_118_contig117_(47114..61003)	maker	gene	9078	13026	.	+	.	gene_id "maker-Zt_118_contig117_47114_61003-snap-gene-0.22"	"
Zt_118_contig117_(47114..61003)	maker	gene	4013	6101	.	+	.	gene_id "maker-Zt_118_contig117_47114_61003-augustus-gene-0.18"	"
Zt_118_contig117_(47114..61003)	maker	gene	7306	8616	.	+	.	gene_id "snap_masked-Zt_118_contig117_47114_61003-processed-gene-0.13"	"
Zt_118_contig117_(47114..61003)	maker	gene	1778	2776	.	-	.	gene_id "snap_masked-Zt_118_contig117_47114_61003-processed-gene-0.16"	"
Zt_118_contig117_(61467..75131)	maker	gene	743	1426	.	+	.	gene_id "snap_masked-Zt_118_contig117_61467_75131-processed-gene-0.18"	"
Zt_118_contig117_(61467..75131)	maker	gene	6732	8052	.	+	.	gene_id "maker-Zt_118_contig117_61467_75131-snap-gene-0.28"	"
Zt_118_contig117_(61467..75131)	maker	gene	1	4069	.	-	.	gene_id "maker-Zt_118_contig117_61467_75131-augustus-gene-0.27"	"
Zt_118_contig117_(61467..75131)	maker	gene	10886	12961	.	-	.	gene_id "fgenesh_masked-Zt_118_contig117_61467_75131-processed-gene-0.17"	"
Zt_118_contig117_(61467..75131)	maker	gene	9690	10307	.	+	.	gene_id "augustus_masked-Zt_118_contig117_61467_75131-processed-gene-0.2"	"
Zt_118_contig117_(61467..75131)	maker	gene	5998	6297	.	-	.	gene_id "snap_masked-Zt_118_contig117_61467_75131-processed-gene-0.25"	"
Zt_118_contig117_(61467..75131)	maker	gene	4359	4724	.	-	.	gene_id "snap_masked-Zt_118_contig117_61467_75131-processed-gene-0.24"	"
Zt_118_contig135_(1495..2988)	maker	gene	177	1204	.	-	.	gene_id "augustus_masked-Zt_118_contig135_1495_2988-processed-gene-0.0"	"
Zt_118_contig142_(24629..25873)	maker	gene	278	1047	.	+	.	gene_id "augustus_masked-Zt_118_contig142_24629_25873-processed-gene-0.0"	"
Zt_118_contig151_(17329..20028)	maker	gene	612	1775	.	+	.	gene_id "augustus_masked-Zt_118_contig151_17329_20028-processed-gene-0.0"	"
Zt_118_contig151_(21931..26320)	maker	gene	3299	3622	.	+	.	gene_id "augustus_masked-Zt_118_contig151_21931_26320-processed-gene-0.0"	"
Zt_118_contig151_(21931..26320)	maker	gene	2276	2677	.	+	.	gene_id "fgenesh_masked-Zt_118_contig151_21931_26320-processed-gene-0.1"	"
Zt_118_contig16_(104084..105793)	maker	gene	400	1653	.	+	.	gene_id "augustus_masked-Zt_118_contig16_104084_105793-processed-gene-0.0"	"
Zt_118_contig17_(1..19822)	maker	gene	4658	16956	.	+	.	gene_id "maker-Zt_118_contig17_1_19822-snap-gene-0.46"	"
Zt_118_contig17_(1..19822)	maker	gene	1435	3123	.	+	.	gene_id "maker-Zt_118_contig17_1_19822-fgenesh-gene-0.40"	"
Zt_118_contig17_(1..19822)	maker	gene	18176	19558	.	+	.	gene_id "fgenesh_masked-Zt_118_contig17_1_19822-processed-gene-0.24"	"
Zt_118_contig17_(1..19822)	maker	gene	293	679	.	+	.	gene_id "augustus_masked-Zt_118_contig17_1_19822-processed-gene-0.2"	"
Zt_118_contig17_(1..19822)	maker	gene	8208	11254	.	-	.	gene_id "augustus_masked-Zt_118_contig17_1_19822-processed-gene-0.9"	"
Zt_118_contig17_(1..19822)	maker	gene	14335	15168	.	-	.	gene_id "augustus_masked-Zt_118_contig17_1_19822-processed-gene-0.10"	"
Zt_118_contig17_(1..19822)	maker	gene	7040	7533	.	-	.	gene_id "snap_masked-Zt_118_contig17_1_19822-processed-gene-0.34"	"
Zt_118_contig17_(257455..258397)	maker	gene	1	552	.	+	.	gene_id "maker-Zt_118_contig17_257455_258397-snap-gene-0.2"	"
Zt_118_contig170_(1..19805)	maker	gene	4691	15176	.	+	.	gene_id "maker-Zt_118_contig170_1_19805-augustus-gene-0.42"	"
Zt_118_contig170_(1..19805)	maker	gene	1435	3123	.	+	.	gene_id "maker-Zt_118_contig170_1_19805-augustus-gene-0.40"	"
Zt_118_contig170_(1..19805)	maker	gene	18158	19735	.	+	.	gene_id "augustus_masked-Zt_118_contig170_1_19805-processed-gene-0.9"	"
Zt_118_contig170_(1..19805)	maker	gene	12258	13005	.	-	.	gene_id "maker-Zt_118_contig170_1_19805-snap-gene-0.47"	"
Zt_118_contig170_(1..19805)	maker	gene	15589	17359	.	+	.	gene_id "snap_masked-Zt_118_contig170_1_19805-processed-gene-0.32"	"
Zt_118_contig170_(1..19805)	maker	gene	293	679	.	+	.	gene_id "augustus_masked-Zt_118_contig170_1_19805-processed-gene-0.3"	"
Zt_118_contig170_(1..19805)	maker	gene	8241	11287	.	-	.	gene_id "snap_masked-Zt_118_contig170_1_19805-processed-gene-0.35"	"
Zt_118_contig170_(1..19805)	maker	gene	14308	15150	.	-	.	gene_id "augustus_masked-Zt_118_contig170_1_19805-processed-gene-0.12"	"
Zt_118_contig170_(1..19805)	maker	gene	7073	7566	.	-	.	gene_id "snap_masked-Zt_118_contig170_1_19805-processed-gene-0.34"	"
Zt_118_contig170_(19903..22042)	maker	gene	389	1917	.	-	.	gene_id "augustus_masked-Zt_118_contig170_19903_22042-processed-gene-0.0"	"
Zt_118_contig170_(22281..30299)	maker	gene	3882	6412	.	+	.	gene_id "snap_masked-Zt_118_contig170_22281_30299-processed-gene-0.8"	"
Zt_118_contig170_(22281..30299)	maker	gene	7158	7992	.	-	.	gene_id "genemark-Zt_118_contig170_22281_30299-processed-gene-0.7"	"
Zt_118_contig177_(17495..19427)	maker	gene	284	1900	.	-	.	gene_id "augustus_masked-Zt_118_contig177_17495_19427-processed-gene-0.0"	"
Zt_118_contig18_(112340..112913)	maker	gene	169	408	.	-	.	gene_id "augustus_masked-Zt_118_contig18_112340_112913-processed-gene-0.0"	"
Zt_118_contig18_(290489..291062)	maker	gene	102	534	.	+	.	gene_id "maker-Zt_118_contig18_290489_291062-exonerate_est2genome-gene-0.0"	"
Zt_118_contig19_(288515..289697)	maker	gene	83	578	.	+	.	gene_id "augustus_masked-Zt_118_contig19_288515_289697-processed-gene-0.0"	"
Zt_118_contig2_(689510..694117)	maker	gene	110	3424	.	+	.	gene_id "maker-Zt_118_contig2_689510_694117-snap-gene-0.9"	"
Zt_118_contig2_(689510..694117)	maker	gene	3572	4543	.	-	.	gene_id "augustus_masked-Zt_118_contig2_689510_694117-processed-gene-0.2"	"
Zt_118_contig2_(735551..737431)	maker	gene	154	1197	.	-	.	gene_id "augustus_masked-Zt_118_contig2_735551_737431-processed-gene-0.0"	"
Zt_118_contig20_(51085..53253)	maker	gene	103	1674	.	+	.	gene_id "fgenesh_masked-Zt_118_contig20_51085_53253-processed-gene-0.1"	"
Zt_118_contig20_(55311..59689)	maker	gene	997	2133	.	-	.	gene_id "augustus_masked-Zt_118_contig20_55311_59689-processed-gene-0.0"	"
Zt_118_contig202_(5611..7430)	maker	gene	560	1720	.	-	.	gene_id "augustus_masked-Zt_118_contig202_5611_7430-processed-gene-0.0"	"
Zt_118_contig22_(129678..130515)	maker	gene	26	370	.	-	.	gene_id "augustus_masked-Zt_118_contig22_129678_130515-processed-gene-0.0"	"
Zt_118_contig25_(23331..25861)	maker	gene	452	1156	.	+	.	gene_id "augustus_masked-Zt_118_contig25_23331_25861-processed-gene-0.0"	"
Zt_118_contig25_(23331..25861)	maker	gene	1501	2160	.	+	.	gene_id "augustus_masked-Zt_118_contig25_23331_25861-processed-gene-0.1"	"
Zt_118_contig27_(256570..259198)	maker	gene	33	308	.	+	.	gene_id "augustus_masked-Zt_118_contig27_256570_259198-processed-gene-0.0"	"
Zt_118_contig28_(179971..181211)	maker	gene	37	710	.	-	.	gene_id "maker-Zt_118_contig28_179971_181211-fgenesh-gene-0.5"	"
Zt_118_contig3_(256580..257496)	maker	gene	47	686	.	-	.	gene_id "augustus_masked-Zt_118_contig3_256580_257496-processed-gene-0.0"	"
Zt_118_contig3_(449614..450778)	maker	gene	174	1165	.	-	.	gene_id "maker-Zt_118_contig3_449614_450778-fgenesh-gene-0.5"	"
Zt_118_contig30_(256165..258476)	maker	gene	190	2220	.	+	.	gene_id "augustus_masked-Zt_118_contig30_256165_258476-processed-gene-0.1"	"
Zt_118_contig34_(202671..208997)	maker	gene	2479	3129	.	-	.	gene_id "fgenesh_masked-Zt_118_contig34_202671_208997-processed-gene-0.9"	"
Zt_118_contig34_(202671..208997)	maker	gene	36	1766	.	+	.	gene_id "augustus_masked-Zt_118_contig34_202671_208997-processed-gene-0.0"	"
Zt_118_contig34_(69868..71092)	maker	gene	492	1175	.	-	.	gene_id "maker-Zt_118_contig34_69868_71092-snap-gene-0.6"	"
Zt_118_contig35_(177004..178543)	maker	gene	266	1408	.	+	.	gene_id "augustus_masked-Zt_118_contig35_177004_178543-processed-gene-0.0"	"
Zt_118_contig42_(10048..10824)	maker	gene	206	427	.	+	.	gene_id "genemark-Zt_118_contig42_10048_10824-processed-gene-0.0"	"
Zt_118_contig47_(32894..34826)	maker	gene	535	1437	.	+	.	gene_id "augustus_masked-Zt_118_contig47_32894_34826-processed-gene-0.0"	"
Zt_118_contig47_(74747..77277)	maker	gene	496	2124	.	+	.	gene_id "snap_masked-Zt_118_contig47_74747_77277-processed-gene-0.4"	"
Zt_118_contig47_(74747..77277)	maker	gene	137	322	.	+	.	gene_id "snap_masked-Zt_118_contig47_74747_77277-processed-gene-0.3"	"
Zt_118_contig5_(475957..477831)	maker	gene	1037	1519	.	-	.	gene_id "snap_masked-Zt_118_contig5_475957_477831-processed-gene-0.3"	"
Zt_118_contig5_(630645..631712)	maker	gene	544	1027	.	-	.	gene_id "augustus_masked-Zt_118_contig5_630645_631712-processed-gene-0.0"	"
Zt_118_contig57_(1..1991)	maker	gene	144	461	.	+	.	gene_id "fgenesh_masked-Zt_118_contig57_1_1991-processed-gene-0.0"	"
Zt_118_contig57_(175047..175608)	maker	gene	265	444	.	+	.	gene_id "genemark-Zt_118_contig57_175047_175608-processed-gene-0.0"	"
Zt_118_contig57_(180100..180877)	maker	gene	349	691	.	+	.	gene_id "genemark-Zt_118_contig57_180100_180877-processed-gene-0.0"	"
Zt_118_contig57_(181286..182099)	maker	gene	30	427	.	+	.	gene_id "augustus_masked-Zt_118_contig57_181286_182099-processed-gene-0.0"	"
Zt_118_contig57_(206509..208948)	maker	gene	1249	2069	.	+	.	gene_id "augustus_masked-Zt_118_contig57_206509_208948-processed-gene-0.0"	"
Zt_118_contig57_(231387..232393)	maker	gene	384	860	.	+	.	gene_id "augustus_masked-Zt_118_contig57_231387_232393-processed-gene-0.0"	"
Zt_118_contig58_(67430..68230)	maker	gene	41	731	.	+	.	gene_id "augustus_masked-Zt_118_contig58_67430_68230-processed-gene-0.0"	"
Zt_118_contig6_(321046..322582)	maker	gene	584	829	.	+	.	gene_id "snap_masked-Zt_118_contig6_321046_322582-processed-gene-0.3"	"
Zt_118_contig6_(321046..322582)	maker	gene	96	570	.	+	.	gene_id "snap_masked-Zt_118_contig6_321046_322582-processed-gene-0.2"	"
Zt_118_contig60_(8389..13377)	maker	gene	1272	4989	.	-	.	gene_id "maker-Zt_118_contig60_8389_13377-augustus-gene-0.16"	"
Zt_118_contig60_(84087..85578)	maker	gene	478	1467	.	-	.	gene_id "genemark-Zt_118_contig60_84087_85578-processed-gene-0.1"	"
Zt_118_contig62_(92019..92958)	maker	gene	398	838	.	-	.	gene_id "genemark-Zt_118_contig62_92019_92958-processed-gene-0.2"	"
Zt_118_contig63_(106128..108973)	maker	gene	419	1011	.	-	.	gene_id "augustus_masked-Zt_118_contig63_106128_108973-processed-gene-0.1"	"
Zt_118_contig64_(78780..79733)	maker	gene	482	871	.	+	.	gene_id "genemark-Zt_118_contig64_78780_79733-processed-gene-0.4"	"
Zt_118_contig64_(78780..79733)	maker	gene	23	795	.	-	.	gene_id "maker-Zt_118_contig64_78780_79733-snap-gene-0.6"	"
Zt_118_contig65_(25776..27739)	maker	gene	1199	1938	.	-	.	gene_id "augustus_masked-Zt_118_contig65_25776_27739-processed-gene-0.0"	"
Zt_118_contig68_(154183..155617)	maker	gene	805	1419	.	-	.	gene_id "augustus_masked-Zt_118_contig68_154183_155617-processed-gene-0.0"	"
Zt_118_contig68_(157424..158896)	maker	gene	4	1126	.	-	.	gene_id "augustus_masked-Zt_118_contig68_157424_158896-processed-gene-0.0"	"
Zt_118_contig68_(55425..56958)	maker	gene	1	1317	.	+	.	gene_id "maker-Zt_118_contig68_55425_56958-fgenesh-gene-0.5"	"
Zt_118_contig7_(570459..573006)	maker	gene	63	2295	.	-	.	gene_id "genemark-Zt_118_contig7_570459_573006-processed-gene-0.1"	"
Zt_118_contig71_(42030..49004)	maker	gene	283	5058	.	-	.	gene_id "fgenesh_masked-Zt_118_contig71_42030_49004-processed-gene-0.4"	"
Zt_118_contig71_(42030..49004)	maker	gene	5320	6012	.	-	.	gene_id "snap_masked-Zt_118_contig71_42030_49004-processed-gene-0.7"	"
Zt_118_contig72_(5236..7943)	maker	gene	640	2562	.	-	.	gene_id "augustus_masked-Zt_118_contig72_5236_7943-processed-gene-0.0"	"
Zt_118_contig72_(75927..79443)	maker	gene	1	2725	.	+	.	gene_id "genemark-Zt_118_contig72_75927_79443-processed-gene-0.3"	"
Zt_118_contig72_(75927..79443)	maker	gene	2762	3316	.	+	.	gene_id "genemark-Zt_118_contig72_75927_79443-processed-gene-0.4"	"
Zt_118_contig72_(80637..81224)	maker	gene	166	588	.	+	.	gene_id "augustus_masked-Zt_118_contig72_80637_81224-processed-gene-0.0"	"
Zt_118_contig72_(81728..87711)	maker	gene	4216	4494	.	-	.	gene_id "snap_masked-Zt_118_contig72_81728_87711-processed-gene-0.8"	"
Zt_118_contig72_(81728..87711)	maker	gene	979	3684	.	-	.	gene_id "augustus_masked-Zt_118_contig72_81728_87711-processed-gene-0.0"	"
Zt_118_contig76_(161426..163585)	maker	gene	409	1937	.	-	.	gene_id "snap_masked-Zt_118_contig76_161426_163585-processed-gene-0.3"	"
Zt_118_contig76_(163824..171842)	maker	gene	4425	6412	.	+	.	gene_id "maker-Zt_118_contig76_163824_171842-augustus-gene-0.14"	"
Zt_118_contig76_(163824..171842)	maker	gene	7158	7992	.	-	.	gene_id "genemark-Zt_118_contig76_163824_171842-processed-gene-0.7"	"
Zt_118_contig76_(163824..171842)	maker	gene	64	4233	.	-	.	gene_id "augustus_masked-Zt_118_contig76_163824_171842-processed-gene-0.3"	"
Zt_118_contig77_(104281..105945)	maker	gene	452	1414	.	-	.	gene_id "augustus_masked-Zt_118_contig77_104281_105945-processed-gene-0.0"	"
Zt_118_contig78_(52618..53940)	maker	gene	47	145	.	-	.	gene_id "genemark-Zt_118_contig78_52618_53940-processed-gene-0.1"	"
Zt_118_contig78_(8314..21317)	maker	gene	3618	12954	.	+	.	gene_id "maker-Zt_118_contig78_8314_21317-augustus-gene-0.29"	"
Zt_118_contig78_(8314..21317)	maker	gene	1	3584	.	-	.	gene_id "snap_masked-Zt_118_contig78_8314_21317-processed-gene-0.25"	"
Zt_118_contig78_(8314..21317)	maker	gene	364	1715	.	+	.	gene_id "fgenesh_masked-Zt_118_contig78_8314_21317-processed-gene-0.19"	"
Zt_118_contig78_(8314..21317)	maker	gene	12177	12407	.	-	.	gene_id "snap_masked-Zt_118_contig78_8314_21317-processed-gene-0.27"	"
Zt_118_contig8_(210345..211074)	maker	gene	199	672	.	+	.	gene_id "snap_masked-Zt_118_contig8_210345_211074-processed-gene-0.3"	"
Zt_118_contig81_(7143..8387)	maker	gene	778	1245	.	+	.	gene_id "genemark-Zt_118_contig81_7143_8387-processed-gene-0.1"	"
Zt_118_contig81_(7143..8387)	maker	gene	65	492	.	+	.	gene_id "augustus_masked-Zt_118_contig81_7143_8387-processed-gene-0.0"	"
Zt_118_contig81_(7143..8387)	maker	gene	149	524	.	-	.	gene_id "snap_masked-Zt_118_contig81_7143_8387-processed-gene-0.3"	"
Zt_118_contig84_(104129..106532)	maker	gene	2047	2370	.	+	.	gene_id "genemark-Zt_118_contig84_104129_106532-processed-gene-0.3"	"
Zt_118_contig84_(104129..106532)	maker	gene	755	1718	.	+	.	gene_id "genemark-Zt_118_contig84_104129_106532-processed-gene-0.2"	"
Zt_118_contig84_(104129..106532)	maker	gene	40	387	.	-	.	gene_id "genemark-Zt_118_contig84_104129_106532-processed-gene-0.4"	"
Zt_118_contig84_(107811..108362)	maker	gene	252	470	.	+	.	gene_id "genemark-Zt_118_contig84_107811_108362-processed-gene-0.0"	"
Zt_118_contig84_(4049..5283)	maker	gene	648	1112	.	-	.	gene_id "augustus_masked-Zt_118_contig84_4049_5283-processed-gene-0.0"	"
Zt_118_contig84_(73754..77383)	maker	gene	69	863	.	+	.	gene_id "snap_masked-Zt_118_contig84_73754_77383-processed-gene-0.6"	"
Zt_118_contig84_(73754..77383)	maker	gene	1397	2701	.	-	.	gene_id "snap_masked-Zt_118_contig84_73754_77383-processed-gene-0.7"	"
Zt_118_contig85_(30504..31883)	maker	gene	150	792	.	-	.	gene_id "augustus_masked-Zt_118_contig85_30504_31883-processed-gene-0.0"	"
Zt_118_contig87_(103118..104098)	maker	gene	200	944	.	-	.	gene_id "augustus_masked-Zt_118_contig87_103118_104098-processed-gene-0.0"	"
Zt_118_contig88_(94216..97140)	maker	gene	447	974	.	+	.	gene_id "snap_masked-Zt_118_contig88_94216_97140-processed-gene-0.3"	"
Zt_118_contig88_(94216..97140)	maker	gene	1324	2814	.	-	.	gene_id "snap_masked-Zt_118_contig88_94216_97140-processed-gene-0.4"	"
Zt_118_contig9_(130753..132837)	maker	gene	247	2028	.	-	.	gene_id "augustus_masked-Zt_118_contig9_130753_132837-processed-gene-0.0"	"
Zt_118_contig9_(151567..155004)	maker	gene	1	2737	.	-	.	gene_id "maker-Zt_118_contig9_151567_155004-snap-gene-0.10"	"
Zt_118_contig9_(155793..156487)	maker	gene	1	346	.	-	.	gene_id "maker-Zt_118_contig9_155793_156487-augustus-gene-0.4"	"
Zt_118_contig93_(10111..12343)	maker	gene	190	1879	.	-	.	gene_id "augustus_masked-Zt_118_contig93_10111_12343-processed-gene-0.0"	"
Zt_118_contig97_(67042..68371)	maker	gene	54	569	.	+	.	gene_id "augustus_masked-Zt_118_contig97_67042_68371-processed-gene-0.0"	"
Zt_118_contig99_(2755..6323)	maker	gene	126	2279	.	-	.	gene_id "fgenesh_masked-Zt_118_contig99_2755_6323-processed-gene-0.2"	"
Zt_120_contig1_(1382476..1386109)	maker	gene	44	3336	.	-	.	gene_id "augustus_masked-Zt_120_contig1_1382476_1386109-processed-gene-0.0"	"
Zt_120_contig1_(1392978..1394010)	maker	gene	56	742	.	-	.	gene_id "augustus_masked-Zt_120_contig1_1392978_1394010-processed-gene-0.0"	"
Zt_120_contig1_(1626423..1627131)	maker	gene	1	471	.	+	.	gene_id "augustus_masked-Zt_120_contig1_1626423_1627131-processed-gene-0.0"	"
Zt_120_contig1_(1653936..1655720)	maker	gene	309	1342	.	+	.	gene_id "genemark-Zt_120_contig1_1653936_1655720-processed-gene-0.1"	"
Zt_120_contig1_(1890357..1893160)	maker	gene	670	2499	.	+	.	gene_id "maker-Zt_120_contig1_1890357_1893160-snap-gene-0.8"	"
Zt_120_contig1_(912634..918039)	maker	gene	49	4207	.	+	.	gene_id "maker-Zt_120_contig1_912634_918039-augustus-gene-0.8"	"
Zt_120_contig1_(912634..918039)	maker	gene	4410	5371	.	-	.	gene_id "snap_masked-Zt_120_contig1_912634_918039-processed-gene-0.6"	"
Zt_120_contig10_(756357..757935)	maker	gene	424	1123	.	+	.	gene_id "snap_masked-Zt_120_contig10_756357_757935-processed-gene-0.4"	"
Zt_120_contig11_(490024..491192)	maker	gene	616	1053	.	+	.	gene_id "augustus_masked-Zt_120_contig11_490024_491192-processed-gene-0.0"	"
Zt_120_contig11_(618425..621186)	maker	gene	692	2112	.	-	.	gene_id "fgenesh_masked-Zt_120_contig11_618425_621186-processed-gene-0.3"	"
Zt_120_contig11_(618425..621186)	maker	gene	348	533	.	-	.	gene_id "snap_masked-Zt_120_contig11_618425_621186-processed-gene-0.4"	"
Zt_120_contig129_(210..8032)	maker	gene	3473	6560	.	+	.	gene_id "fgenesh_masked-Zt_120_contig129_210_8032-processed-gene-0.0"	"
Zt_120_contig13_(126512..128630)	maker	gene	563	2056	.	+	.	gene_id "augustus_masked-Zt_120_contig13_126512_128630-processed-gene-0.0"	"
Zt_120_contig133_(19242..24962)	maker	gene	2070	5697	.	-	.	gene_id "genemark-Zt_120_contig133_19242_24962-processed-gene-0.3"	"
Zt_120_contig133_(19242..24962)	maker	gene	416	1141	.	+	.	gene_id "augustus_masked-Zt_120_contig133_19242_24962-processed-gene-0.0"	"
Zt_120_contig15_(288991..294169)	maker	gene	2603	4762	.	+	.	gene_id "augustus_masked-Zt_120_contig15_288991_294169-processed-gene-0.2"	"
Zt_120_contig15_(288991..294169)	maker	gene	1398	1970	.	+	.	gene_id "augustus_masked-Zt_120_contig15_288991_294169-processed-gene-0.1"	"
Zt_120_contig15_(288991..294169)	maker	gene	26	361	.	+	.	gene_id "augustus_masked-Zt_120_contig15_288991_294169-processed-gene-0.0"	"
Zt_120_contig18_(537892..539512)	maker	gene	399	1496	.	-	.	gene_id "augustus_masked-Zt_120_contig18_537892_539512-processed-gene-0.0"	"
Zt_120_contig19_(369096..373479)	maker	gene	2362	4307	.	-	.	gene_id "maker-Zt_120_contig19_369096_373479-fgenesh-gene-0.8"	"
Zt_120_contig19_(369096..373479)	maker	gene	554	2101	.	+	.	gene_id "augustus_masked-Zt_120_contig19_369096_373479-processed-gene-0.0"	"
Zt_120_contig19_(70263..71311)	maker	gene	416	899	.	-	.	gene_id "augustus_masked-Zt_120_contig19_70263_71311-processed-gene-0.0"	"
Zt_120_contig19_(71817..73308)	maker	gene	369	1451	.	-	.	gene_id "augustus_masked-Zt_120_contig19_71817_73308-processed-gene-0.0"	"
Zt_120_contig2_(1303433..1305146)	maker	gene	30	1583	.	+	.	gene_id "augustus_masked-Zt_120_contig2_1303433_1305146-processed-gene-0.0"	"
Zt_120_contig2_(684903..685847)	maker	gene	506	865	.	-	.	gene_id "augustus_masked-Zt_120_contig2_684903_685847-processed-gene-0.0"	"
Zt_120_contig2_(953678..955812)	maker	gene	365	1351	.	-	.	gene_id "fgenesh_masked-Zt_120_contig2_953678_955812-processed-gene-0.2"	"
Zt_120_contig20_(200670..202651)	maker	gene	646	1626	.	+	.	gene_id "augustus_masked-Zt_120_contig20_200670_202651-processed-gene-0.0"	"
Zt_120_contig21_(244104..245185)	maker	gene	411	1079	.	+	.	gene_id "augustus_masked-Zt_120_contig21_244104_245185-processed-gene-0.0"	"
Zt_120_contig22_(314388..315437)	maker	gene	436	996	.	-	.	gene_id "augustus_masked-Zt_120_contig22_314388_315437-processed-gene-0.0"	"
Zt_120_contig23_(379143..379813)	maker	gene	25	528	.	+	.	gene_id "augustus_masked-Zt_120_contig23_379143_379813-processed-gene-0.0"	"
Zt_120_contig23_(402183..403811)	maker	gene	77	1245	.	+	.	gene_id "augustus_masked-Zt_120_contig23_402183_403811-processed-gene-0.0"	"
Zt_120_contig24_(64470..71301)	maker	gene	1783	5097	.	-	.	gene_id "augustus_masked-Zt_120_contig24_64470_71301-processed-gene-0.0"	"
Zt_120_contig24_(64470..71301)	maker	gene	5146	5757	.	-	.	gene_id "augustus_masked-Zt_120_contig24_64470_71301-processed-gene-0.1"	"
Zt_120_contig27_(254990..255591)	maker	gene	1	551	.	+	.	gene_id "maker-Zt_120_contig27_254990_255591-fgenesh-gene-0.6"	"
Zt_120_contig27_(254990..255591)	maker	gene	437	592	.	-	.	gene_id "genemark-Zt_120_contig27_254990_255591-processed-gene-0.3"	"
Zt_120_contig3_(102247..104319)	maker	gene	335	1982	.	+	.	gene_id "snap_masked-Zt_120_contig3_102247_104319-processed-gene-0.2"	"
Zt_120_contig3_(27466..30895)	maker	gene	1	1821	.	+	.	gene_id "maker-Zt_120_contig3_27466_30895-fgenesh-gene-0.8"	"
Zt_120_contig3_(27466..30895)	maker	gene	2442	3197	.	-	.	gene_id "augustus_masked-Zt_120_contig3_27466_30895-processed-gene-0.2"	"
Zt_120_contig30_(123890..126113)	maker	gene	573	2087	.	-	.	gene_id "augustus_masked-Zt_120_contig30_123890_126113-processed-gene-0.2"	"
Zt_120_contig32_(112029..116776)	maker	gene	80	4727	.	-	.	gene_id "augustus_masked-Zt_120_contig32_112029_116776-processed-gene-0.0"	"
Zt_120_contig34_(74796..79467)	maker	gene	1678	4015	.	+	.	gene_id "evm-Zt_120_contig34_74796_79467-processed-gene-0.10"	"
Zt_120_contig34_(74796..79467)	maker	gene	3768	4217	.	-	.	gene_id "maker-Zt_120_contig34_74796_79467-exonerate_est2genome-gene-0.3"	"
Zt_120_contig37_(201508..202781)	maker	gene	134	1211	.	-	.	gene_id "augustus_masked-Zt_120_contig37_201508_202781-processed-gene-0.0"	"
Zt_120_contig38_(20904..22220)	maker	gene	48	689	.	+	.	gene_id "augustus_masked-Zt_120_contig38_20904_22220-processed-gene-0.0"	"
Zt_120_contig38_(2571..3698)	maker	gene	819	1088	.	-	.	gene_id "augustus_masked-Zt_120_contig38_2571_3698-processed-gene-0.0"	"
Zt_120_contig38_(30344..35587)	maker	gene	1700	1954	.	+	.	gene_id "snap_masked-Zt_120_contig38_30344_35587-processed-gene-0.3"	"
Zt_120_contig38_(30344..35587)	maker	gene	2065	5148	.	-	.	gene_id "augustus_masked-Zt_120_contig38_30344_35587-processed-gene-0.2"	"
Zt_120_contig38_(38709..43740)	maker	gene	4167	4418	.	+	.	gene_id "augustus_masked-Zt_120_contig38_38709_43740-processed-gene-0.0"	"
Zt_120_contig38_(38709..43740)	maker	gene	1967	2445	.	+	.	gene_id "fgenesh_masked-Zt_120_contig38_38709_43740-processed-gene-0.4"	"
Zt_120_contig38_(4432..7211)	maker	gene	311	2175	.	-	.	gene_id "augustus_masked-Zt_120_contig38_4432_7211-processed-gene-0.0"	"
Zt_120_contig38_(46297..48000)	maker	gene	777	1685	.	-	.	gene_id "augustus_masked-Zt_120_contig38_46297_48000-processed-gene-0.0"	"
Zt_120_contig38_(49165..50435)	maker	gene	177	731	.	+	.	gene_id "augustus_masked-Zt_120_contig38_49165_50435-processed-gene-0.0"	"
Zt_120_contig38_(66658..69723)	maker	gene	394	3044	.	+	.	gene_id "augustus_masked-Zt_120_contig38_66658_69723-processed-gene-0.0"	"
Zt_120_contig40_(135505..136885)	maker	gene	58	1260	.	+	.	gene_id "augustus_masked-Zt_120_contig40_135505_136885-processed-gene-0.0"	"
Zt_120_contig40_(137520..144232)	maker	gene	279	1186	.	-	.	gene_id "fgenesh_masked-Zt_120_contig40_137520_144232-processed-gene-0.0"	"
Zt_120_contig48_(161686..162926)	maker	gene	369	858	.	+	.	gene_id "maker-Zt_120_contig48_161686_162926-augustus-gene-0.3"	"
Zt_120_contig5_(653512..655361)	maker	gene	515	1849	.	-	.	gene_id "augustus_masked-Zt_120_contig5_653512_655361-processed-gene-0.0"	"
Zt_120_contig54_(92781..94409)	maker	gene	23	139	.	-	.	gene_id "augustus_masked-Zt_120_contig54_92781_94409-processed-gene-0.0"	"
Zt_120_contig59_(12003..13089)	maker	gene	126	433	.	+	.	gene_id "fgenesh_masked-Zt_120_contig59_12003_13089-processed-gene-0.0"	"
Zt_120_contig6_(790947..793751)	maker	gene	969	1619	.	+	.	gene_id "augustus_masked-Zt_120_contig6_790947_793751-processed-gene-0.1"	"
Zt_120_contig6_(790947..793751)	maker	gene	70	483	.	+	.	gene_id "augustus_masked-Zt_120_contig6_790947_793751-processed-gene-0.0"	"
Zt_120_contig6_(790947..793751)	maker	gene	1718	2260	.	-	.	gene_id "augustus_masked-Zt_120_contig6_790947_793751-processed-gene-0.2"	"
Zt_120_contig6_(801569..802519)	maker	gene	654	910	.	-	.	gene_id "augustus_masked-Zt_120_contig6_801569_802519-processed-gene-0.0"	"
Zt_120_contig64_(8183..10194)	maker	gene	20	1167	.	+	.	gene_id "genemark-Zt_120_contig64_8183_10194-processed-gene-0.2"	"
Zt_120_contig65_(119399..120339)	maker	gene	59	695	.	+	.	gene_id "maker-Zt_120_contig65_119399_120339-augustus-gene-0.4"	"
Zt_120_contig71_(33293..35541)	maker	gene	239	2242	.	-	.	gene_id "genemark-Zt_120_contig71_33293_35541-processed-gene-0.2"	"
Zt_120_contig8_(291846..292622)	maker	gene	159	764	.	-	.	gene_id "fgenesh_masked-Zt_120_contig8_291846_292622-processed-gene-0.2"	"
Zt_120_contig89_(61549..62305)	maker	gene	215	664	.	-	.	gene_id "augustus_masked-Zt_120_contig89_61549_62305-processed-gene-0.0"	"
Zt_120_contig9_(601514..602906)	maker	gene	54	1360	.	+	.	gene_id "fgenesh_masked-Zt_120_contig9_601514_602906-processed-gene-0.2"	"
Zt_36_contig1_(1786736..1792180)	maker	gene	39	5362	.	+	.	gene_id "maker-Zt_36_contig1_1786736_1792180-augustus-gene-0.7"	"
Zt_36_contig1_(1786736..1792180)	maker	gene	79	1144	.	-	.	gene_id "augustus_masked-Zt_36_contig1_1786736_1792180-processed-gene-0.1"	"
Zt_36_contig1_(1860267..1862233)	maker	gene	181	1869	.	-	.	gene_id "augustus_masked-Zt_36_contig1_1860267_1862233-processed-gene-0.0"	"
Zt_36_contig1_(1917415..1918963)	maker	gene	76	1291	.	+	.	gene_id "augustus_masked-Zt_36_contig1_1917415_1918963-processed-gene-0.0"	"
Zt_36_contig1_(915041..916365)	maker	gene	93	618	.	+	.	gene_id "snap_masked-Zt_36_contig1_915041_916365-processed-gene-0.2"	"
Zt_36_contig10_(219374..220166)	maker	gene	69	621	.	+	.	gene_id "maker-Zt_36_contig10_219374_220166-augustus-gene-0.2"	"
Zt_36_contig10_(88876..90472)	maker	gene	549	1466	.	+	.	gene_id "augustus_masked-Zt_36_contig10_88876_90472-processed-gene-0.0"	"
Zt_36_contig104_(7481..7981)	maker	gene	32	495	.	+	.	gene_id "genemark-Zt_36_contig104_7481_7981-processed-gene-0.1"	"
Zt_36_contig109_(77401..90876)	maker	gene	10584	11846	.	+	.	gene_id "fgenesh_masked-Zt_36_contig109_77401_90876-processed-gene-0.5"	"
Zt_36_contig111_(36349..37515)	maker	gene	268	884	.	-	.	gene_id "snap_masked-Zt_36_contig111_36349_37515-processed-gene-0.3"	"
Zt_36_contig111_(37797..42138)	maker	gene	1237	3523	.	+	.	gene_id "augustus_masked-Zt_36_contig111_37797_42138-processed-gene-0.0"	"
Zt_36_contig111_(37797..42138)	maker	gene	3979	4326	.	-	.	gene_id "augustus_masked-Zt_36_contig111_37797_42138-processed-gene-0.1"	"
Zt_36_contig111_(43567..44315)	maker	gene	330	666	.	-	.	gene_id "genemark-Zt_36_contig111_43567_44315-processed-gene-0.1"	"
Zt_36_contig112_(56160..57996)	maker	gene	129	1261	.	+	.	gene_id "maker-Zt_36_contig112_56160_57996-snap-gene-0.9"	"
Zt_36_contig112_(56160..57996)	maker	gene	1398	1735	.	-	.	gene_id "genemark-Zt_36_contig112_56160_57996-processed-gene-0.4"	"
Zt_36_contig112_(69965..71059)	maker	gene	1	840	.	+	.	gene_id "maker-Zt_36_contig112_69965_71059-exonerate_est2genome-gene-0.0"	"
Zt_36_contig112_(69965..71059)	maker	gene	269	1054	.	-	.	gene_id "genemark-Zt_36_contig112_69965_71059-processed-gene-0.2"	"
Zt_36_contig114_(63544..65456)	maker	gene	57	1269	.	+	.	gene_id "genemark-Zt_36_contig114_63544_65456-processed-gene-0.1"	"
Zt_36_contig117_(41350..63200)	maker	gene	1198	2802	.	-	.	gene_id "maker-Zt_36_contig117_41350_63200-fgenesh-gene-0.25"	"
Zt_36_contig117_(41350..63200)	maker	gene	15762	16447	.	+	.	gene_id "augustus_masked-Zt_36_contig117_41350_63200-processed-gene-0.5"	"
Zt_36_contig117_(41350..63200)	maker	gene	155	820	.	+	.	gene_id "augustus_masked-Zt_36_contig117_41350_63200-processed-gene-0.1"	"
Zt_36_contig117_(41350..63200)	maker	gene	10068	11753	.	+	.	gene_id "augustus_masked-Zt_36_contig117_41350_63200-processed-gene-0.3"	"
Zt_36_contig117_(41350..63200)	maker	gene	5122	5934	.	+	.	gene_id "augustus_masked-Zt_36_contig117_41350_63200-processed-gene-0.2"	"
Zt_36_contig117_(41350..63200)	maker	gene	12318	13004	.	+	.	gene_id "augustus_masked-Zt_36_contig117_41350_63200-processed-gene-0.4"	"
Zt_36_contig117_(41350..63200)	maker	gene	8231	8476	.	-	.	gene_id "snap_masked-Zt_36_contig117_41350_63200-processed-gene-0.23"	"
Zt_36_contig117_(41350..63200)	maker	gene	17032	17289	.	-	.	gene_id "snap_masked-Zt_36_contig117_41350_63200-processed-gene-0.24"	"
Zt_36_contig12_(393308..404345)	maker	gene	5283	9024	.	+	.	gene_id "augustus_masked-Zt_36_contig12_393308_404345-processed-gene-0.1"	"
Zt_36_contig12_(393308..404345)	maker	gene	2019	3548	.	+	.	gene_id "fgenesh_masked-Zt_36_contig12_393308_404345-processed-gene-0.3"	"
Zt_36_contig13_(261074..261739)	maker	gene	165	392	.	-	.	gene_id "snap_masked-Zt_36_contig13_261074_261739-processed-gene-0.1"	"
Zt_36_contig134_(196..1603)	maker	gene	25	714	.	+	.	gene_id "fgenesh_masked-Zt_36_contig134_196_1603-processed-gene-0.4"	"
Zt_36_contig134_(196..1603)	maker	gene	1011	1308	.	+	.	gene_id "augustus_masked-Zt_36_contig134_196_1603-processed-gene-0.1"	"
Zt_36_contig14_(361321..362180)	maker	gene	46	693	.	+	.	gene_id "augustus_masked-Zt_36_contig14_361321_362180-processed-gene-0.0"	"
Zt_36_contig2_(592063..594197)	maker	gene	1094	1935	.	+	.	gene_id "augustus_masked-Zt_36_contig2_592063_594197-processed-gene-0.1"	"
Zt_36_contig224_(952..8239)	maker	gene	3588	4628	.	+	.	gene_id "fgenesh_masked-Zt_36_contig224_952_8239-processed-gene-0.15"	"
Zt_36_contig224_(952..8239)	maker	gene	5227	5871	.	+	.	gene_id "augustus_masked-Zt_36_contig224_952_8239-processed-gene-0.5"	"
Zt_36_contig224_(952..8239)	maker	gene	3073	3426	.	+	.	gene_id "snap_masked-Zt_36_contig224_952_8239-processed-gene-0.20"	"
Zt_36_contig224_(952..8239)	maker	gene	6167	6478	.	+	.	gene_id "snap_masked-Zt_36_contig224_952_8239-processed-gene-0.24"	"
Zt_36_contig224_(952..8239)	maker	gene	1516	2604	.	-	.	gene_id "maker-Zt_36_contig224_952_8239-fgenesh-gene-0.28"	"
Zt_36_contig224_(952..8239)	maker	gene	4733	5181	.	+	.	gene_id "augustus_masked-Zt_36_contig224_952_8239-processed-gene-0.4"	"
Zt_36_contig224_(952..8239)	maker	gene	689	1396	.	+	.	gene_id "augustus_masked-Zt_36_contig224_952_8239-processed-gene-0.2"	"
Zt_36_contig224_(952..8239)	maker	gene	5968	7224	.	-	.	gene_id "augustus_masked-Zt_36_contig224_952_8239-processed-gene-0.8"	"
Zt_36_contig24_(313950..316365)	maker	gene	1048	2310	.	-	.	gene_id "augustus_masked-Zt_36_contig24_313950_316365-processed-gene-0.2"	"
Zt_36_contig24_(318093..320363)	maker	gene	1	1924	.	-	.	gene_id "maker-Zt_36_contig24_318093_320363-snap-gene-0.11"	"
Zt_36_contig25_(290680..292071)	maker	gene	926	1273	.	-	.	gene_id "snap_masked-Zt_36_contig25_290680_292071-processed-gene-0.4"	"
Zt_36_contig27_(152275..153544)	maker	gene	200	887	.	+	.	gene_id "fgenesh_masked-Zt_36_contig27_152275_153544-processed-gene-0.2"	"
Zt_36_contig3_(228052..230695)	maker	gene	811	2010	.	-	.	gene_id "augustus_masked-Zt_36_contig3_228052_230695-processed-gene-0.2"	"
Zt_36_contig30_(131505..132041)	maker	gene	1	474	.	+	.	gene_id "augustus_masked-Zt_36_contig30_131505_132041-processed-gene-0.0"	"
Zt_36_contig33_(105262..108697)	maker	gene	1142	3336	.	+	.	gene_id "genemark-Zt_36_contig33_105262_108697-processed-gene-0.3"	"
Zt_36_contig33_(44600..46991)	maker	gene	712	2337	.	+	.	gene_id "genemark-Zt_36_contig33_44600_46991-processed-gene-0.3"	"
Zt_36_contig33_(44600..46991)	maker	gene	34	603	.	+	.	gene_id "augustus_masked-Zt_36_contig33_44600_46991-processed-gene-0.0"	"
Zt_36_contig34_(179822..181069)	maker	gene	983	1233	.	-	.	gene_id "genemark-Zt_36_contig34_179822_181069-processed-gene-0.0"	"
Zt_36_contig34_(183544..184184)	maker	gene	58	548	.	-	.	gene_id "snap_masked-Zt_36_contig34_183544_184184-processed-gene-0.2"	"
Zt_36_contig34_(202176..202814)	maker	gene	93	611	.	+	.	gene_id "augustus_masked-Zt_36_contig34_202176_202814-processed-gene-0.0"	"
Zt_36_contig34_(209438..211278)	maker	gene	2	1239	.	-	.	gene_id "augustus_masked-Zt_36_contig34_209438_211278-processed-gene-0.0"	"
Zt_36_contig34_(209438..211278)	maker	gene	1350	1774	.	-	.	gene_id "augustus_masked-Zt_36_contig34_209438_211278-processed-gene-0.1"	"
Zt_36_contig34_(252181..257279)	maker	gene	441	2654	.	-	.	gene_id "augustus_masked-Zt_36_contig34_252181_257279-processed-gene-0.0"	"
Zt_36_contig34_(252181..257279)	maker	gene	3321	4097	.	-	.	gene_id "fgenesh_masked-Zt_36_contig34_252181_257279-processed-gene-0.3"	"
Zt_36_contig34_(252181..257279)	maker	gene	4820	5061	.	-	.	gene_id "fgenesh_masked-Zt_36_contig34_252181_257279-processed-gene-0.4"	"
Zt_36_contig34_(257646..258769)	maker	gene	65	566	.	-	.	gene_id "augustus_masked-Zt_36_contig34_257646_258769-processed-gene-0.0"	"
Zt_36_contig35_(153657..158029)	maker	gene	1879	4296	.	-	.	gene_id "maker-Zt_36_contig35_153657_158029-augustus-gene-0.10"	"
Zt_36_contig35_(153657..158029)	maker	gene	564	1617	.	-	.	gene_id "augustus_masked-Zt_36_contig35_153657_158029-processed-gene-0.1"	"
Zt_36_contig38_(146389..147973)	maker	gene	1	1585	.	+	.	gene_id "maker-Zt_36_contig38_146389_147973-fgenesh-gene-0.5"	"
Zt_36_contig38_(189427..190204)	maker	gene	119	748	.	-	.	gene_id "fgenesh_masked-Zt_36_contig38_189427_190204-processed-gene-0.2"	"
Zt_36_contig38_(40133..41866)	maker	gene	218	1732	.	+	.	gene_id "augustus_masked-Zt_36_contig38_40133_41866-processed-gene-0.0"	"
Zt_36_contig40_(45794..48124)	maker	gene	2026	2168	.	-	.	gene_id "fgenesh_masked-Zt_36_contig40_45794_48124-processed-gene-0.0"	"
Zt_36_contig47_(44502..45067)	maker	gene	91	444	.	-	.	gene_id "fgenesh_masked-Zt_36_contig47_44502_45067-processed-gene-0.0"	"
Zt_36_contig52_(176941..193287)	maker	gene	4808	6552	.	+	.	gene_id "maker-Zt_36_contig52_176941_193287-snap-gene-0.25"	"
Zt_36_contig52_(176941..193287)	maker	gene	127	1902	.	+	.	gene_id "augustus_masked-Zt_36_contig52_176941_193287-processed-gene-0.3"	"
Zt_36_contig52_(176941..193287)	maker	gene	7322	12909	.	-	.	gene_id "maker-Zt_36_contig52_176941_193287-fgenesh-gene-0.23"	"
Zt_36_contig52_(176941..193287)	maker	gene	1541	4225	.	-	.	gene_id "maker-Zt_36_contig52_176941_193287-exonerate_est2genome-gene-0.1"	"
Zt_36_contig52_(176941..193287)	maker	gene	14994	15248	.	-	.	gene_id "augustus_masked-Zt_36_contig52_176941_193287-processed-gene-0.7"	"
Zt_36_contig55_(646..1376)	maker	gene	179	517	.	-	.	gene_id "augustus_masked-Zt_36_contig55_646_1376-processed-gene-0.0"	"
Zt_36_contig62_(77487..79450)	maker	gene	140	640	.	+	.	gene_id "fgenesh_masked-Zt_36_contig62_77487_79450-processed-gene-0.0"	"
Zt_36_contig65_(150084..153247)	maker	gene	687	2789	.	-	.	gene_id "augustus_masked-Zt_36_contig65_150084_153247-processed-gene-0.0"	"
Zt_36_contig65_(150084..153247)	maker	gene	2839	3087	.	-	.	gene_id "snap_masked-Zt_36_contig65_150084_153247-processed-gene-0.3"	"
Zt_36_contig65_(153320..160403)	maker	gene	1496	2551	.	+	.	gene_id "snap_masked-Zt_36_contig65_153320_160403-processed-gene-0.4"	"
Zt_36_contig65_(153320..160403)	maker	gene	4304	4660	.	+	.	gene_id "snap_masked-Zt_36_contig65_153320_160403-processed-gene-0.5"	"
Zt_36_contig65_(153320..160403)	maker	gene	5659	5895	.	+	.	gene_id "snap_masked-Zt_36_contig65_153320_160403-processed-gene-0.6"	"
Zt_36_contig65_(153320..160403)	maker	gene	102	329	.	+	.	gene_id "snap_masked-Zt_36_contig65_153320_160403-processed-gene-0.3"	"
Zt_36_contig74_(10212..10958)	maker	gene	71	445	.	+	.	gene_id "augustus_masked-Zt_36_contig74_10212_10958-processed-gene-0.0"	"
Zt_36_contig8_(185582..191615)	maker	gene	5114	5407	.	+	.	gene_id "snap_masked-Zt_36_contig8_185582_191615-processed-gene-0.13"	"
Zt_36_contig8_(185582..191615)	maker	gene	3659	4287	.	+	.	gene_id "maker-Zt_36_contig8_185582_191615-snap-gene-0.20"	"
Zt_36_contig8_(185582..191615)	maker	gene	65	2729	.	-	.	gene_id "maker-Zt_36_contig8_185582_191615-augustus-gene-0.18"	"
Zt_36_contig8_(185582..191615)	maker	gene	3087	5139	.	-	.	gene_id "genemark-Zt_36_contig8_185582_191615-processed-gene-0.12"	"
Zt_36_contig81_(93118..95450)	maker	gene	626	1804	.	-	.	gene_id "fgenesh_masked-Zt_36_contig81_93118_95450-processed-gene-0.2"	"
Zt_36_contig81_(97689..100168)	maker	gene	330	1532	.	-	.	gene_id "snap_masked-Zt_36_contig81_97689_100168-processed-gene-0.2"	"
Zt_36_contig83_(1..7616)	maker	gene	4624	5778	.	-	.	gene_id "augustus_masked-Zt_36_contig83_1_7616-processed-gene-0.1"	"
Zt_36_contig83_(1..7616)	maker	gene	1463	1939	.	-	.	gene_id "augustus_masked-Zt_36_contig83_1_7616-processed-gene-0.0"	"
Zt_36_contig88_(78412..79354)	maker	gene	71	762	.	-	.	gene_id "maker-Zt_36_contig88_78412_79354-fgenesh-gene-0.4"	"
Zt_36_contig88_(80126..81811)	maker	gene	185	400	.	-	.	gene_id "snap_masked-Zt_36_contig88_80126_81811-processed-gene-0.6"	"
Zt_36_contig88_(80126..81811)	maker	gene	1228	1602	.	+	.	gene_id "augustus_masked-Zt_36_contig88_80126_81811-processed-gene-0.0"	"
Zt_36_contig88_(89588..92294)	maker	gene	1449	2252	.	+	.	gene_id "augustus_masked-Zt_36_contig88_89588_92294-processed-gene-0.1"	"
Zt_36_contig99_(62632..63266)	maker	gene	59	277	.	+	.	gene_id "augustus_masked-Zt_36_contig99_62632_63266-processed-gene-0.0"	"
Zt_48_contig1_(1976879..1979019)	maker	gene	581	2020	.	+	.	gene_id "fgenesh_masked-Zt_48_contig1_1976879_1979019-processed-gene-0.2"	"
Zt_48_contig1_(1979210..1984499)	maker	gene	1388	2338	.	-	.	gene_id "augustus_masked-Zt_48_contig1_1979210_1984499-processed-gene-0.6"	"
Zt_48_contig1_(1979210..1984499)	maker	gene	2829	3116	.	-	.	gene_id "maker-Zt_48_contig1_1979210_1984499-exonerate_est2genome-gene-0.3"	"
Zt_48_contig1_(1979210..1984499)	maker	gene	81	789	.	+	.	gene_id "augustus_masked-Zt_48_contig1_1979210_1984499-processed-gene-0.4"	"
Zt_48_contig1_(1993705..1994878)	maker	gene	27	227	.	-	.	gene_id "augustus_masked-Zt_48_contig1_1993705_1994878-processed-gene-0.1"	"
Zt_48_contig1_(1995352..1998031)	maker	gene	672	2287	.	-	.	gene_id "maker-Zt_48_contig1_1995352_1998031-snap-gene-0.9"	"
Zt_48_contig120_(17198..18813)	maker	gene	1	1583	.	-	.	gene_id "maker-Zt_48_contig120_17198_18813-augustus-gene-0.4"	"
Zt_48_contig130_(46502..52766)	maker	gene	4475	4858	.	-	.	gene_id "genemark-Zt_48_contig130_46502_52766-processed-gene-0.4"	"
Zt_48_contig130_(46502..52766)	maker	gene	312	776	.	-	.	gene_id "augustus_masked-Zt_48_contig130_46502_52766-processed-gene-0.0"	"
Zt_48_contig131_(27261..28167)	maker	gene	20	890	.	+	.	gene_id "augustus_masked-Zt_48_contig131_27261_28167-processed-gene-0.0"	"
Zt_48_contig133_(42827..44118)	maker	gene	250	1233	.	+	.	gene_id "genemark-Zt_48_contig133_42827_44118-processed-gene-0.2"	"
Zt_48_contig14_(540637..549082)	maker	gene	3833	6307	.	+	.	gene_id "snap_masked-Zt_48_contig14_540637_549082-processed-gene-0.8"	"
Zt_48_contig14_(540637..549082)	maker	gene	6335	7666	.	+	.	gene_id "snap_masked-Zt_48_contig14_540637_549082-processed-gene-0.9"	"
Zt_48_contig14_(540637..549082)	maker	gene	525	2762	.	-	.	gene_id "fgenesh_masked-Zt_48_contig14_540637_549082-processed-gene-0.7"	"
Zt_48_contig150_(48144..50947)	maker	gene	141	1012	.	+	.	gene_id "genemark-Zt_48_contig150_48144_50947-processed-gene-0.1"	"
Zt_48_contig159_(44384..47288)	maker	gene	329	2092	.	+	.	gene_id "augustus_masked-Zt_48_contig159_44384_47288-processed-gene-0.0"	"
Zt_48_contig163_(25758..27241)	maker	gene	16	1418	.	+	.	gene_id "fgenesh_masked-Zt_48_contig163_25758_27241-processed-gene-0.2"	"
Zt_48_contig168_(39146..43561)	maker	gene	2974	4354	.	+	.	gene_id "snap_masked-Zt_48_contig168_39146_43561-processed-gene-0.8"	"
Zt_48_contig168_(39146..43561)	maker	gene	744	2240	.	+	.	gene_id "augustus_masked-Zt_48_contig168_39146_43561-processed-gene-0.1"	"
Zt_48_contig201_(14314..26733)	maker	gene	6547	7368	.	-	.	gene_id "augustus_masked-Zt_48_contig201_14314_26733-processed-gene-0.0"	"
Zt_48_contig201_(981..4983)	maker	gene	1318	2445	.	-	.	gene_id "fgenesh_masked-Zt_48_contig201_981_4983-processed-gene-0.1"	"
Zt_48_contig24_(123541..124462)	maker	gene	99	717	.	-	.	gene_id "maker-Zt_48_contig24_123541_124462-augustus-gene-0.4"	"
Zt_48_contig25_(139757..141469)	maker	gene	105	1571	.	+	.	gene_id "genemark-Zt_48_contig25_139757_141469-processed-gene-0.1"	"
Zt_48_contig25_(366188..370283)	maker	gene	2372	4093	.	-	.	gene_id "genemark-Zt_48_contig25_366188_370283-processed-gene-0.4"	"
Zt_48_contig25_(366188..370283)	maker	gene	1844	2297	.	+	.	gene_id "augustus_masked-Zt_48_contig25_366188_370283-processed-gene-0.0"	"
Zt_48_contig29_(283655..284858)	maker	gene	268	1204	.	-	.	gene_id "maker-Zt_48_contig29_283655_284858-snap-gene-0.3"	"
Zt_48_contig30_(119233..120058)	maker	gene	58	751	.	+	.	gene_id "augustus_masked-Zt_48_contig30_119233_120058-processed-gene-0.0"	"
Zt_48_contig32_(204858..206463)	maker	gene	592	1461	.	+	.	gene_id "augustus_masked-Zt_48_contig32_204858_206463-processed-gene-0.0"	"
Zt_48_contig32_(53857..54933)	maker	gene	257	822	.	-	.	gene_id "augustus_masked-Zt_48_contig32_53857_54933-processed-gene-0.0"	"
Zt_48_contig35_(40759..41270)	maker	gene	189	473	.	+	.	gene_id "augustus_masked-Zt_48_contig35_40759_41270-processed-gene-0.0"	"
Zt_48_contig45_(1..3184)	maker	gene	189	2837	.	+	.	gene_id "maker-Zt_48_contig45_1_3184-fgenesh-gene-0.6"	"
Zt_48_contig46_(94085..95739)	maker	gene	374	1564	.	+	.	gene_id "augustus_masked-Zt_48_contig46_94085_95739-processed-gene-0.1"	"
Zt_48_contig53_(185959..186853)	maker	gene	316	837	.	-	.	gene_id "augustus_masked-Zt_48_contig53_185959_186853-processed-gene-0.0"	"
Zt_48_contig57_(173254..175968)	maker	gene	73	475	.	+	.	gene_id "fgenesh_masked-Zt_48_contig57_173254_175968-processed-gene-0.0"	"
Zt_48_contig65_(1..12615)	maker	gene	12073	12261	.	+	.	gene_id "snap_masked-Zt_48_contig65_1_12615-processed-gene-0.6"	"
Zt_48_contig65_(1..12615)	maker	gene	56	4186	.	-	.	gene_id "genemark-Zt_48_contig65_1_12615-processed-gene-0.3"	"
Zt_48_contig65_(13776..15075)	maker	gene	152	463	.	+	.	gene_id "fgenesh_masked-Zt_48_contig65_13776_15075-processed-gene-0.1"	"
Zt_48_contig65_(16526..25655)	maker	gene	7664	9130	.	+	.	gene_id "maker-Zt_48_contig65_16526_25655-augustus-gene-0.20"	"
Zt_48_contig65_(16526..25655)	maker	gene	6870	7564	.	-	.	gene_id "maker-Zt_48_contig65_16526_25655-augustus-gene-0.21"	"
Zt_48_contig65_(16526..25655)	maker	gene	5511	6806	.	-	.	gene_id "augustus_masked-Zt_48_contig65_16526_25655-processed-gene-0.5"	"
Zt_48_contig65_(16526..25655)	maker	gene	4360	4794	.	-	.	gene_id "augustus_masked-Zt_48_contig65_16526_25655-processed-gene-0.4"	"
Zt_48_contig65_(39733..45250)	maker	gene	1981	5518	.	+	.	gene_id "maker-Zt_48_contig65_39733_45250-snap-gene-0.7"	"
Zt_48_contig65_(39733..45250)	maker	gene	1599	1862	.	+	.	gene_id "snap_masked-Zt_48_contig65_39733_45250-processed-gene-0.5"	"
Zt_48_contig68_(161115..165691)	maker	gene	828	1219	.	-	.	gene_id "fgenesh_masked-Zt_48_contig68_161115_165691-processed-gene-0.0"	"
Zt_48_contig68_(166036..169053)	maker	gene	2145	2458	.	-	.	gene_id "fgenesh_masked-Zt_48_contig68_166036_169053-processed-gene-0.0"	"
Zt_48_contig68_(46487..56400)	maker	gene	1673	3978	.	+	.	gene_id "augustus_masked-Zt_48_contig68_46487_56400-processed-gene-0.0"	"
Zt_48_contig68_(46487..56400)	maker	gene	4925	8211	.	+	.	gene_id "fgenesh_masked-Zt_48_contig68_46487_56400-processed-gene-0.12"	"
Zt_48_contig68_(46487..56400)	maker	gene	9318	9697	.	+	.	gene_id "augustus_masked-Zt_48_contig68_46487_56400-processed-gene-0.2"	"
Zt_48_contig68_(46487..56400)	maker	gene	3997	4596	.	-	.	gene_id "augustus_masked-Zt_48_contig68_46487_56400-processed-gene-0.4"	"
Zt_48_contig68_(46487..56400)	maker	gene	6775	7146	.	-	.	gene_id "augustus_masked-Zt_48_contig68_46487_56400-processed-gene-0.5"	"
Zt_48_contig68_(61245..73120)	maker	gene	9387	10057	.	+	.	gene_id "augustus_masked-Zt_48_contig68_61245_73120-processed-gene-0.5"	"
Zt_48_contig68_(61245..73120)	maker	gene	5010	5649	.	+	.	gene_id "maker-Zt_48_contig68_61245_73120-augustus-gene-0.20"	"
Zt_48_contig68_(61245..73120)	maker	gene	8575	9201	.	-	.	gene_id "fgenesh_masked-Zt_48_contig68_61245_73120-processed-gene-0.16"	"
Zt_48_contig68_(61245..73120)	maker	gene	4275	4584	.	-	.	gene_id "maker-Zt_48_contig68_61245_73120-exonerate_est2genome-gene-0.2"	"
Zt_48_contig68_(61245..73120)	maker	gene	3143	4833	.	+	.	gene_id "fgenesh_masked-Zt_48_contig68_61245_73120-processed-gene-0.14"	"
Zt_48_contig68_(61245..73120)	maker	gene	10534	11345	.	-	.	gene_id "augustus_masked-Zt_48_contig68_61245_73120-processed-gene-0.8"	"
Zt_48_contig68_(61245..73120)	maker	gene	705	2916	.	-	.	gene_id "fgenesh_masked-Zt_48_contig68_61245_73120-processed-gene-0.15"	"
Zt_48_contig8_(321557..323615)	maker	gene	1225	2059	.	-	.	gene_id "maker-Zt_48_contig8_321557_323615-fgenesh-gene-0.5"	"
Zt_48_contig8_(348925..351940)	maker	gene	194	658	.	-	.	gene_id "snap_masked-Zt_48_contig8_348925_351940-processed-gene-0.6"	"
Zt_48_contig8_(348925..351940)	maker	gene	1165	1602	.	-	.	gene_id "augustus_masked-Zt_48_contig8_348925_351940-processed-gene-0.2"	"
Zt_48_contig8_(357538..369090)	maker	gene	2406	4687	.	+	.	gene_id "augustus_masked-Zt_48_contig8_357538_369090-processed-gene-0.0"	"
Zt_48_contig8_(357538..369090)	maker	gene	9638	10171	.	+	.	gene_id "augustus_masked-Zt_48_contig8_357538_369090-processed-gene-0.1"	"
Zt_48_contig8_(357538..369090)	maker	gene	5287	6255	.	-	.	gene_id "augustus_masked-Zt_48_contig8_357538_369090-processed-gene-0.3"	"
Zt_48_contig8_(357538..369090)	maker	gene	6890	9210	.	-	.	gene_id "augustus_masked-Zt_48_contig8_357538_369090-processed-gene-0.4"	"
Zt_48_contig8_(357538..369090)	maker	gene	530	1624	.	-	.	gene_id "snap_masked-Zt_48_contig8_357538_369090-processed-gene-0.15"	"
Zt_48_contig8_(357538..369090)	maker	gene	10521	11363	.	-	.	gene_id "augustus_masked-Zt_48_contig8_357538_369090-processed-gene-0.5"	"
Zt_48_contig8_(397728..398677)	maker	gene	287	598	.	-	.	gene_id "augustus_masked-Zt_48_contig8_397728_398677-processed-gene-0.0"	"
Zt_48_contig8_(402037..404136)	maker	gene	878	1974	.	-	.	gene_id "augustus_masked-Zt_48_contig8_402037_404136-processed-gene-0.0"	"
Zt_48_contig8_(404248..406311)	maker	gene	1477	1995	.	-	.	gene_id "augustus_masked-Zt_48_contig8_404248_406311-processed-gene-0.1"	"
Zt_48_contig80_(12592..16478)	maker	gene	125	1578	.	+	.	gene_id "fgenesh_masked-Zt_48_contig80_12592_16478-processed-gene-0.3"	"
Zt_48_contig9_(569092..596562)	maker	gene	2610	4992	.	-	.	gene_id "maker-Zt_48_contig9_569092_596562-fgenesh-gene-0.53"	"
Zt_48_contig9_(569092..596562)	maker	gene	1633	2422	.	-	.	gene_id "maker-Zt_48_contig9_569092_596562-augustus-gene-0.54"	"
Zt_48_contig9_(569092..596562)	maker	gene	19055	23482	.	+	.	gene_id "augustus_masked-Zt_48_contig9_569092_596562-processed-gene-0.7"	"
Zt_48_contig9_(569092..596562)	maker	gene	14387	17800	.	+	.	gene_id "augustus_masked-Zt_48_contig9_569092_596562-processed-gene-0.5"	"
Zt_48_contig9_(569092..596562)	maker	gene	9440	11212	.	+	.	gene_id "augustus_masked-Zt_48_contig9_569092_596562-processed-gene-0.4"	"
Zt_48_contig9_(569092..596562)	maker	gene	7511	8884	.	+	.	gene_id "augustus_masked-Zt_48_contig9_569092_596562-processed-gene-0.3"	"
Zt_48_contig9_(569092..596562)	maker	gene	24161	25119	.	+	.	gene_id "augustus_masked-Zt_48_contig9_569092_596562-processed-gene-0.8"	"
Zt_48_contig9_(569092..596562)	maker	gene	17828	18454	.	+	.	gene_id "augustus_masked-Zt_48_contig9_569092_596562-processed-gene-0.6"	"
Zt_48_contig9_(569092..596562)	maker	gene	12386	14010	.	-	.	gene_id "augustus_masked-Zt_48_contig9_569092_596562-processed-gene-0.15"	"
Zt_48_contig9_(569092..596562)	maker	gene	5608	7229	.	-	.	gene_id "augustus_masked-Zt_48_contig9_569092_596562-processed-gene-0.13"	"
Zt_48_contig9_(569092..596562)	maker	gene	11385	12091	.	-	.	gene_id "augustus_masked-Zt_48_contig9_569092_596562-processed-gene-0.14"	"
Zt_48_contig9_(569092..596562)	maker	gene	805	1288	.	-	.	gene_id "snap_masked-Zt_48_contig9_569092_596562-processed-gene-0.46"	"
Zt_48_contig9_(597114..613736)	maker	gene	3934	4562	.	+	.	gene_id "snap_masked-Zt_48_contig9_597114_613736-processed-gene-0.22"	"
Zt_48_contig9_(597114..613736)	maker	gene	5770	6998	.	+	.	gene_id "genemark-Zt_48_contig9_597114_613736-processed-gene-0.12"	"
Zt_48_contig9_(597114..613736)	maker	gene	12030	13207	.	-	.	gene_id "maker-Zt_48_contig9_597114_613736-snap-gene-0.31"	"
Zt_48_contig9_(597114..613736)	maker	gene	7674	8069	.	+	.	gene_id "augustus_masked-Zt_48_contig9_597114_613736-processed-gene-0.5"	"
Zt_48_contig9_(597114..613736)	maker	gene	10457	12224	.	+	.	gene_id "augustus_masked-Zt_48_contig9_597114_613736-processed-gene-0.6"	"
Zt_48_contig9_(597114..613736)	maker	gene	3356	3898	.	+	.	gene_id "snap_masked-Zt_48_contig9_597114_613736-processed-gene-0.21"	"
Zt_48_contig9_(597114..613736)	maker	gene	12502	14634	.	+	.	gene_id "augustus_masked-Zt_48_contig9_597114_613736-processed-gene-0.7"	"
Zt_48_contig9_(597114..613736)	maker	gene	1391	2344	.	+	.	gene_id "snap_masked-Zt_48_contig9_597114_613736-processed-gene-0.20"	"
Zt_48_contig9_(597114..613736)	maker	gene	4848	5219	.	+	.	gene_id "snap_masked-Zt_48_contig9_597114_613736-processed-gene-0.23"	"
Zt_48_contig9_(597114..613736)	maker	gene	7418	7688	.	-	.	gene_id "snap_masked-Zt_48_contig9_597114_613736-processed-gene-0.25"	"
Zt_48_contig9_(597114..613736)	maker	gene	11052	11699	.	-	.	gene_id "snap_masked-Zt_48_contig9_597114_613736-processed-gene-0.26"	"
Zt_48_contig9_(597114..613736)	maker	gene	2008	2636	.	-	.	gene_id "fgenesh_masked-Zt_48_contig9_597114_613736-processed-gene-0.18"	"
Zt_55_contig1_(103274..107157)	maker	gene	207	3083	.	+	.	gene_id "augustus_masked-Zt_55_contig1_103274_107157-processed-gene-0.0"	"
Zt_55_contig11_(322320..323189)	maker	gene	273	845	.	+	.	gene_id "augustus_masked-Zt_55_contig11_322320_323189-processed-gene-0.0"	"
Zt_55_contig11_(323471..325047)	maker	gene	2	1471	.	+	.	gene_id "augustus_masked-Zt_55_contig11_323471_325047-processed-gene-0.0"	"
Zt_55_contig13_(544016..554478)	maker	gene	4947	5598	.	+	.	gene_id "augustus_masked-Zt_55_contig13_544016_554478-processed-gene-0.0"	"
Zt_55_contig13_(544016..554478)	maker	gene	824	3670	.	-	.	gene_id "augustus_masked-Zt_55_contig13_544016_554478-processed-gene-0.1"	"
Zt_55_contig13_(544016..554478)	maker	gene	6834	8016	.	-	.	gene_id "augustus_masked-Zt_55_contig13_544016_554478-processed-gene-0.2"	"
Zt_55_contig152_(35088..39916)	maker	gene	699	1572	.	-	.	gene_id "fgenesh_masked-Zt_55_contig152_35088_39916-processed-gene-0.0"	"
Zt_55_contig16_(461576..463741)	maker	gene	569	1504	.	+	.	gene_id "augustus_masked-Zt_55_contig16_461576_463741-processed-gene-0.0"	"
Zt_55_contig17_(146490..148373)	maker	gene	289	1764	.	-	.	gene_id "augustus_masked-Zt_55_contig17_146490_148373-processed-gene-0.0"	"
Zt_55_contig175_(17753..19370)	maker	gene	381	1155	.	-	.	gene_id "fgenesh_masked-Zt_55_contig175_17753_19370-processed-gene-0.0"	"
Zt_55_contig2_(500577..504095)	maker	gene	2	1350	.	+	.	gene_id "augustus_masked-Zt_55_contig2_500577_504095-processed-gene-0.0"	"
Zt_55_contig2_(500577..504095)	maker	gene	1653	3098	.	-	.	gene_id "augustus_masked-Zt_55_contig2_500577_504095-processed-gene-0.1"	"
Zt_55_contig20_(202929..213033)	maker	gene	8914	9159	.	+	.	gene_id "snap_masked-Zt_55_contig20_202929_213033-processed-gene-0.3"	"
Zt_55_contig20_(202929..213033)	maker	gene	1475	3702	.	+	.	gene_id "augustus_masked-Zt_55_contig20_202929_213033-processed-gene-0.0"	"
Zt_55_contig24_(245564..248318)	maker	gene	76	582	.	-	.	gene_id "augustus_masked-Zt_55_contig24_245564_248318-processed-gene-0.0"	"
Zt_55_contig25_(172412..173092)	maker	gene	10	493	.	+	.	gene_id "genemark-Zt_55_contig25_172412_173092-processed-gene-0.1"	"
Zt_55_contig34_(317385..318706)	maker	gene	100	1322	.	+	.	gene_id "maker-Zt_55_contig34_317385_318706-snap-gene-0.7"	"
Zt_55_contig4_(419237..420400)	maker	gene	413	946	.	+	.	gene_id "augustus_masked-Zt_55_contig4_419237_420400-processed-gene-0.0"	"
Zt_55_contig4_(605223..606571)	maker	gene	58	987	.	+	.	gene_id "augustus_masked-Zt_55_contig4_605223_606571-processed-gene-0.0"	"
Zt_55_contig44_(211675..216220)	maker	gene	1312	2064	.	+	.	gene_id "maker-Zt_55_contig44_211675_216220-snap-gene-0.13"	"
Zt_55_contig44_(211675..216220)	maker	gene	999	1457	.	-	.	gene_id "fgenesh_masked-Zt_55_contig44_211675_216220-processed-gene-0.12"	"
Zt_55_contig44_(211675..216220)	maker	gene	1655	2110	.	-	.	gene_id "maker-Zt_55_contig44_211675_216220-exonerate_est2genome-gene-0.1"	"
Zt_55_contig44_(211675..216220)	maker	gene	3096	3764	.	+	.	gene_id "augustus_masked-Zt_55_contig44_211675_216220-processed-gene-0.3"	"
Zt_55_contig44_(211675..216220)	maker	gene	416	914	.	-	.	gene_id "snap_masked-Zt_55_contig44_211675_216220-processed-gene-0.10"	"
Zt_55_contig44_(218588..220045)	maker	gene	366	427	.	+	.	gene_id "fgenesh_masked-Zt_55_contig44_218588_220045-processed-gene-0.0"	"
Zt_55_contig47_(165037..165825)	maker	gene	384	716	.	-	.	gene_id "snap_masked-Zt_55_contig47_165037_165825-processed-gene-0.1"	"
Zt_55_contig5_(166155..168369)	maker	gene	283	1356	.	-	.	gene_id "augustus_masked-Zt_55_contig5_166155_168369-processed-gene-0.1"	"
Zt_55_contig5_(166155..168369)	maker	gene	1698	2177	.	-	.	gene_id "augustus_masked-Zt_55_contig5_166155_168369-processed-gene-0.2"	"
Zt_55_contig5_(168962..170405)	maker	gene	216	1020	.	-	.	gene_id "snap_masked-Zt_55_contig5_168962_170405-processed-gene-0.4"	"
Zt_55_contig5_(207436..209883)	maker	gene	64	1867	.	+	.	gene_id "augustus_masked-Zt_55_contig5_207436_209883-processed-gene-0.0"	"
Zt_55_contig50_(207316..208016)	maker	gene	165	548	.	-	.	gene_id "augustus_masked-Zt_55_contig50_207316_208016-processed-gene-0.0"	"
Zt_55_contig53_(106575..107579)	maker	gene	304	906	.	-	.	gene_id "augustus_masked-Zt_55_contig53_106575_107579-processed-gene-0.0"	"
Zt_55_contig53_(150801..153344)	maker	gene	198	2122	.	+	.	gene_id "augustus_masked-Zt_55_contig53_150801_153344-processed-gene-0.0"	"
Zt_55_contig60_(196232..203718)	maker	gene	3922	6318	.	+	.	gene_id "maker-Zt_55_contig60_196232_203718-snap-gene-0.19"	"
Zt_55_contig60_(196232..203718)	maker	gene	6349	6747	.	+	.	gene_id "augustus_masked-Zt_55_contig60_196232_203718-processed-gene-0.6"	"
Zt_55_contig60_(196232..203718)	maker	gene	1947	3828	.	-	.	gene_id "maker-Zt_55_contig60_196232_203718-snap-gene-0.20"	"
Zt_55_contig60_(196232..203718)	maker	gene	196	926	.	+	.	gene_id "augustus_masked-Zt_55_contig60_196232_203718-processed-gene-0.4"	"
Zt_55_contig60_(206675..210386)	maker	gene	962	3541	.	-	.	gene_id "augustus_masked-Zt_55_contig60_206675_210386-processed-gene-0.0"	"
Zt_55_contig62_(149390..151992)	maker	gene	27	2455	.	-	.	gene_id "snap_masked-Zt_55_contig62_149390_151992-processed-gene-0.2"	"
Zt_55_contig63_(177402..178036)	maker	gene	2	520	.	+	.	gene_id "augustus_masked-Zt_55_contig63_177402_178036-processed-gene-0.0"	"
Zt_55_contig76_(80906..81721)	maker	gene	192	718	.	+	.	gene_id "fgenesh_masked-Zt_55_contig76_80906_81721-processed-gene-0.0"	"
Zt_55_contig8_(563777..564378)	maker	gene	36	494	.	+	.	gene_id "snap_masked-Zt_55_contig8_563777_564378-processed-gene-0.2"	"
Zt_55_contig8_(689107..690799)	maker	gene	633	1626	.	-	.	gene_id "maker-Zt_55_contig8_689107_690799-augustus-gene-0.8"	"
Zt_55_contig8_(694789..713446)	maker	gene	1	1508	.	+	.	gene_id "fgenesh_masked-Zt_55_contig8_694789_713446-processed-gene-0.23"	"
Zt_55_contig8_(694789..713446)	maker	gene	10714	17779	.	+	.	gene_id "maker-Zt_55_contig8_694789_713446-snap-gene-0.48"	"
Zt_55_contig8_(694789..713446)	maker	gene	5222	10296	.	+	.	gene_id "maker-Zt_55_contig8_694789_713446-fgenesh-gene-0.38"	"
Zt_55_contig8_(694789..713446)	maker	gene	1509	4742	.	-	.	gene_id "augustus_masked-Zt_55_contig8_694789_713446-processed-gene-0.14"	"
Zt_55_contig8_(694789..713446)	maker	gene	9350	10477	.	-	.	gene_id "maker-Zt_55_contig8_694789_713446-fgenesh-gene-0.39"	"
Zt_55_contig83_(12490..15446)	maker	gene	826	2034	.	+	.	gene_id "maker-Zt_55_contig83_12490_15446-fgenesh-gene-0.5"	"
Zt_71_contig10_(443627..444877)	maker	gene	151	516	.	-	.	gene_id "augustus_masked-Zt_71_contig10_443627_444877-processed-gene-0.0"	"
Zt_71_contig100_(17362..19178)	maker	gene	230	1611	.	-	.	gene_id "snap_masked-Zt_71_contig100_17362_19178-processed-gene-0.2"	"
Zt_71_contig102_(32777..33359)	maker	gene	2	292	.	+	.	gene_id "augustus_masked-Zt_71_contig102_32777_33359-processed-gene-0.0"	"
Zt_71_contig102_(42425..45363)	maker	gene	350	2780	.	-	.	gene_id "augustus_masked-Zt_71_contig102_42425_45363-processed-gene-0.0"	"
Zt_71_contig112_(1..3065)	maker	gene	2506	2894	.	+	.	gene_id "augustus_masked-Zt_71_contig112_1_3065-processed-gene-0.1"	"
Zt_71_contig112_(1..3065)	maker	gene	1696	2038	.	+	.	gene_id "augustus_masked-Zt_71_contig112_1_3065-processed-gene-0.0"	"
Zt_71_contig112_(1..3065)	maker	gene	259	522	.	-	.	gene_id "snap_masked-Zt_71_contig112_1_3065-processed-gene-0.4"	"
Zt_71_contig112_(3150..10884)	maker	gene	2443	4615	.	+	.	gene_id "augustus_masked-Zt_71_contig112_3150_10884-processed-gene-0.1"	"
Zt_71_contig14_(206321..207767)	maker	gene	1	986	.	-	.	gene_id "genemark-Zt_71_contig14_206321_207767-processed-gene-0.2"	"
Zt_71_contig155_(34257..36386)	maker	gene	1584	2051	.	+	.	gene_id "augustus_masked-Zt_71_contig155_34257_36386-processed-gene-0.2"	"
Zt_71_contig155_(34257..36386)	maker	gene	814	1206	.	+	.	gene_id "augustus_masked-Zt_71_contig155_34257_36386-processed-gene-0.1"	"
Zt_71_contig155_(34257..36386)	maker	gene	16	157	.	+	.	gene_id "augustus_masked-Zt_71_contig155_34257_36386-processed-gene-0.0"	"
Zt_71_contig167_(14865..15445)	maker	gene	198	545	.	-	.	gene_id "fgenesh_masked-Zt_71_contig167_14865_15445-processed-gene-0.0"	"
Zt_71_contig21_(444215..446120)	maker	gene	112	1791	.	+	.	gene_id "augustus_masked-Zt_71_contig21_444215_446120-processed-gene-0.0"	"
Zt_71_contig22_(133520..138820)	maker	gene	3228	4059	.	+	.	gene_id "maker-Zt_71_contig22_133520_138820-augustus-gene-0.21"	"
Zt_71_contig22_(133520..138820)	maker	gene	1294	2087	.	+	.	gene_id "maker-Zt_71_contig22_133520_138820-augustus-gene-0.20"	"
Zt_71_contig22_(133520..138820)	maker	gene	285	902	.	+	.	gene_id "fgenesh_masked-Zt_71_contig22_133520_138820-processed-gene-0.13"	"
Zt_71_contig22_(133520..138820)	maker	gene	2290	3087	.	-	.	gene_id "maker-Zt_71_contig22_133520_138820-augustus-gene-0.22"	"
Zt_71_contig22_(133520..138820)	maker	gene	4131	5147	.	-	.	gene_id "augustus_masked-Zt_71_contig22_133520_138820-processed-gene-0.7"	"
Zt_71_contig22_(139060..148999)	maker	gene	5104	7947	.	+	.	gene_id "maker-Zt_71_contig22_139060_148999-fgenesh-gene-0.23"	"
Zt_71_contig22_(139060..148999)	maker	gene	7994	9940	.	-	.	gene_id "maker-Zt_71_contig22_139060_148999-augustus-gene-0.25"	"
Zt_71_contig22_(139060..148999)	maker	gene	3829	5006	.	-	.	gene_id "maker-Zt_71_contig22_139060_148999-snap-gene-0.27"	"
Zt_71_contig22_(139060..148999)	maker	gene	268	3483	.	-	.	gene_id "genemark-Zt_71_contig22_139060_148999-processed-gene-0.10"	"
Zt_71_contig22_(139060..148999)	maker	gene	3737	4597	.	+	.	gene_id "snap_masked-Zt_71_contig22_139060_148999-processed-gene-0.16"	"
Zt_71_contig22_(139060..148999)	maker	gene	5770	6221	.	-	.	gene_id "augustus_masked-Zt_71_contig22_139060_148999-processed-gene-0.6"	"
Zt_71_contig22_(68029..72268)	maker	gene	274	3343	.	-	.	gene_id "maker-Zt_71_contig22_68029_72268-fgenesh-gene-0.5"	"
Zt_71_contig36_(266489..267906)	maker	gene	485	1322	.	-	.	gene_id "fgenesh_masked-Zt_71_contig36_266489_267906-processed-gene-0.2"	"
Zt_71_contig39_(271073..277041)	maker	gene	1588	3366	.	+	.	gene_id "maker-Zt_71_contig39_271073_277041-snap-gene-0.10"	"
Zt_71_contig39_(271073..277041)	maker	gene	5004	5721	.	+	.	gene_id "augustus_masked-Zt_71_contig39_271073_277041-processed-gene-0.2"	"
Zt_71_contig39_(271073..277041)	maker	gene	1189	1512	.	+	.	gene_id "snap_masked-Zt_71_contig39_271073_277041-processed-gene-0.6"	"
Zt_71_contig4_(634904..639366)	maker	gene	3006	3194	.	-	.	gene_id "snap_masked-Zt_71_contig4_634904_639366-processed-gene-0.7"	"
Zt_71_contig4_(634904..639366)	maker	gene	444	1312	.	+	.	gene_id "augustus_masked-Zt_71_contig4_634904_639366-processed-gene-0.1"	"
Zt_71_contig4_(634904..639366)	maker	gene	3291	3760	.	+	.	gene_id "augustus_masked-Zt_71_contig4_634904_639366-processed-gene-0.2"	"
Zt_71_contig4_(667610..674924)	maker	gene	5277	5681	.	+	.	gene_id "snap_masked-Zt_71_contig4_667610_674924-processed-gene-0.5"	"
Zt_71_contig4_(667610..674924)	maker	gene	2425	5127	.	-	.	gene_id "snap_masked-Zt_71_contig4_667610_674924-processed-gene-0.7"	"
Zt_71_contig4_(667610..674924)	maker	gene	137	637	.	-	.	gene_id "augustus_masked-Zt_71_contig4_667610_674924-processed-gene-0.0"	"
Zt_71_contig4_(712435..713054)	maker	gene	80	517	.	-	.	gene_id "snap_masked-Zt_71_contig4_712435_713054-processed-gene-0.3"	"
Zt_71_contig40_(8786..40577)	maker	gene	4281	7868	.	+	.	gene_id "augustus_masked-Zt_71_contig40_8786_40577-processed-gene-0.2"	"
Zt_71_contig40_(8786..40577)	maker	gene	26283	28272	.	+	.	gene_id "augustus_masked-Zt_71_contig40_8786_40577-processed-gene-0.5"	"
Zt_71_contig40_(8786..40577)	maker	gene	2396	3706	.	+	.	gene_id "augustus_masked-Zt_71_contig40_8786_40577-processed-gene-0.1"	"
Zt_71_contig40_(8786..40577)	maker	gene	11196	12545	.	+	.	gene_id "augustus_masked-Zt_71_contig40_8786_40577-processed-gene-0.3"	"
Zt_71_contig40_(8786..40577)	maker	gene	19155	19652	.	+	.	gene_id "augustus_masked-Zt_71_contig40_8786_40577-processed-gene-0.4"	"
Zt_71_contig40_(8786..40577)	maker	gene	1721	2042	.	+	.	gene_id "augustus_masked-Zt_71_contig40_8786_40577-processed-gene-0.0"	"
Zt_71_contig40_(8786..40577)	maker	gene	14350	19255	.	-	.	gene_id "fgenesh_masked-Zt_71_contig40_8786_40577-processed-gene-0.32"	"
Zt_71_contig40_(8786..40577)	maker	gene	29721	31711	.	-	.	gene_id "augustus_masked-Zt_71_contig40_8786_40577-processed-gene-0.12"	"
Zt_71_contig40_(8786..40577)	maker	gene	9105	11012	.	-	.	gene_id "augustus_masked-Zt_71_contig40_8786_40577-processed-gene-0.7"	"
Zt_71_contig40_(8786..40577)	maker	gene	185	1539	.	-	.	gene_id "snap_masked-Zt_71_contig40_8786_40577-processed-gene-0.40"	"
Zt_71_contig40_(8786..40577)	maker	gene	23853	25142	.	-	.	gene_id "augustus_masked-Zt_71_contig40_8786_40577-processed-gene-0.11"	"
Zt_71_contig40_(8786..40577)	maker	gene	21728	23388	.	-	.	gene_id "augustus_masked-Zt_71_contig40_8786_40577-processed-gene-0.10"	"
Zt_71_contig40_(8786..40577)	maker	gene	25411	25773	.	-	.	gene_id "snap_masked-Zt_71_contig40_8786_40577-processed-gene-0.46"	"
Zt_71_contig50_(127859..128699)	maker	gene	145	740	.	-	.	gene_id "augustus_masked-Zt_71_contig50_127859_128699-processed-gene-0.0"	"
Zt_71_contig50_(130739..131829)	maker	gene	358	903	.	-	.	gene_id "augustus_masked-Zt_71_contig50_130739_131829-processed-gene-0.0"	"
Zt_71_contig52_(34466..37165)	maker	gene	1881	2600	.	-	.	gene_id "augustus_masked-Zt_71_contig52_34466_37165-processed-gene-0.0"	"
Zt_71_contig53_(187652..190052)	maker	gene	481	2327	.	-	.	gene_id "augustus_masked-Zt_71_contig53_187652_190052-processed-gene-0.0"	"
Zt_71_contig53_(73179..75105)	maker	gene	441	1525	.	-	.	gene_id "snap_masked-Zt_71_contig53_73179_75105-processed-gene-0.3"	"
Zt_71_contig56_(47487..49010)	maker	gene	275	784	.	+	.	gene_id "augustus_masked-Zt_71_contig56_47487_49010-processed-gene-0.0"	"
Zt_71_contig60_(78535..82584)	maker	gene	3051	4050	.	+	.	gene_id "maker-Zt_71_contig60_78535_82584-fgenesh-gene-0.9"	"
Zt_71_contig60_(78535..82584)	maker	gene	1718	2131	.	+	.	gene_id "snap_masked-Zt_71_contig60_78535_82584-processed-gene-0.7"	"
Zt_71_contig68_(12004..17977)	maker	gene	1337	4047	.	+	.	gene_id "augustus_masked-Zt_71_contig68_12004_17977-processed-gene-0.1"	"
Zt_71_contig68_(12004..17977)	maker	gene	4072	4374	.	+	.	gene_id "augustus_masked-Zt_71_contig68_12004_17977-processed-gene-0.2"	"
Zt_71_contig7_(251742..264177)	maker	gene	9501	10799	.	+	.	gene_id "augustus_masked-Zt_71_contig7_251742_264177-processed-gene-0.0"	"
Zt_71_contig7_(251742..264177)	maker	gene	11041	11853	.	+	.	gene_id "fgenesh_masked-Zt_71_contig7_251742_264177-processed-gene-0.7"	"
Zt_71_contig7_(251742..264177)	maker	gene	1967	9218	.	-	.	gene_id "augustus_masked-Zt_71_contig7_251742_264177-processed-gene-0.2"	"
Zt_71_contig9_(803343..812308)	maker	gene	639	2939	.	+	.	gene_id "augustus_masked-Zt_71_contig9_803343_812308-processed-gene-0.0"	"
Zt_71_contig9_(803343..812308)	maker	gene	7090	8250	.	+	.	gene_id "augustus_masked-Zt_71_contig9_803343_812308-processed-gene-0.2"	"
Zt_71_contig9_(803343..812308)	maker	gene	3264	3739	.	+	.	gene_id "augustus_masked-Zt_71_contig9_803343_812308-processed-gene-0.1"	"
Zt_71_contig9_(803343..812308)	maker	gene	4055	6687	.	-	.	gene_id "augustus_masked-Zt_71_contig9_803343_812308-processed-gene-0.4"	"
Zt_71_contig9_(803343..812308)	maker	gene	208	585	.	-	.	gene_id "augustus_masked-Zt_71_contig9_803343_812308-processed-gene-0.3"	"
Zt_71_contig9_(812744..818324)	maker	gene	1354	4532	.	+	.	gene_id "augustus_masked-Zt_71_contig9_812744_818324-processed-gene-0.0"	"
Zt_74_contig11_(453646..455474)	maker	gene	308	1163	.	+	.	gene_id "snap_masked-Zt_74_contig11_453646_455474-processed-gene-0.4"	"
Zt_74_contig11_(546576..547354)	maker	gene	498	758	.	+	.	gene_id "fgenesh_masked-Zt_74_contig11_546576_547354-processed-gene-0.1"	"
Zt_74_contig113_(31230..41423)	maker	gene	688	5847	.	+	.	gene_id "maker-Zt_74_contig113_31230_41423-fgenesh-gene-0.12"	"
Zt_74_contig113_(31230..41423)	maker	gene	2630	3592	.	-	.	gene_id "fgenesh_masked-Zt_74_contig113_31230_41423-processed-gene-0.8"	"
Zt_74_contig116_(53465..54053)	maker	gene	225	437	.	+	.	gene_id "augustus_masked-Zt_74_contig116_53465_54053-processed-gene-0.0"	"
Zt_74_contig165_(7303..10053)	maker	gene	106	1716	.	+	.	gene_id "genemark-Zt_74_contig165_7303_10053-processed-gene-0.2"	"
Zt_74_contig165_(7303..10053)	maker	gene	1791	2363	.	+	.	gene_id "maker-Zt_74_contig165_7303_10053-exonerate_est2genome-gene-0.0"	"
Zt_74_contig17_(345768..351806)	maker	gene	4920	5868	.	-	.	gene_id "maker-Zt_74_contig17_345768_351806-snap-gene-0.8"	"
Zt_74_contig17_(345768..351806)	maker	gene	2727	5621	.	+	.	gene_id "augustus_masked-Zt_74_contig17_345768_351806-processed-gene-0.0"	"
Zt_74_contig17_(345768..351806)	maker	gene	269	1718	.	-	.	gene_id "augustus_masked-Zt_74_contig17_345768_351806-processed-gene-0.1"	"
Zt_74_contig19_(174400..176954)	maker	gene	1526	1714	.	+	.	gene_id "genemark-Zt_74_contig19_174400_176954-processed-gene-0.3"	"
Zt_74_contig19_(174400..176954)	maker	gene	2	829	.	+	.	gene_id "augustus_masked-Zt_74_contig19_174400_176954-processed-gene-0.0"	"
Zt_74_contig19_(174400..176954)	maker	gene	1632	2072	.	-	.	gene_id "augustus_masked-Zt_74_contig19_174400_176954-processed-gene-0.1"	"
Zt_74_contig33_(264816..266818)	maker	gene	1479	1843	.	+	.	gene_id "augustus_masked-Zt_74_contig33_264816_266818-processed-gene-0.1"	"
Zt_74_contig33_(264816..266818)	maker	gene	582	1091	.	+	.	gene_id "augustus_masked-Zt_74_contig33_264816_266818-processed-gene-0.0"	"
Zt_74_contig33_(264816..266818)	maker	gene	137	464	.	-	.	gene_id "snap_masked-Zt_74_contig33_264816_266818-processed-gene-0.5"	"
Zt_74_contig34_(121540..124321)	maker	gene	302	1219	.	-	.	gene_id "fgenesh_masked-Zt_74_contig34_121540_124321-processed-gene-0.7"	"
Zt_74_contig34_(124763..129994)	maker	gene	3672	5123	.	+	.	gene_id "fgenesh_masked-Zt_74_contig34_124763_129994-processed-gene-0.7"	"
Zt_74_contig34_(124763..129994)	maker	gene	311	1749	.	+	.	gene_id "fgenesh_masked-Zt_74_contig34_124763_129994-processed-gene-0.6"	"
Zt_74_contig34_(124763..129994)	maker	gene	2168	3205	.	-	.	gene_id "augustus_masked-Zt_74_contig34_124763_129994-processed-gene-0.2"	"
Zt_74_contig4_(113689..115436)	maker	gene	86	313	.	+	.	gene_id "snap_masked-Zt_74_contig4_113689_115436-processed-gene-0.2"	"
Zt_74_contig4_(113689..115436)	maker	gene	909	1128	.	+	.	gene_id "fgenesh_masked-Zt_74_contig4_113689_115436-processed-gene-0.1"	"
Zt_74_contig49_(104526..105116)	maker	gene	10	456	.	+	.	gene_id "genemark-Zt_74_contig49_104526_105116-processed-gene-0.0"	"
Zt_74_contig49_(148489..151886)	maker	gene	105	3183	.	+	.	gene_id "augustus_masked-Zt_74_contig49_148489_151886-processed-gene-0.0"	"
Zt_74_contig5_(543731..545152)	maker	gene	350	1234	.	+	.	gene_id "augustus_masked-Zt_74_contig5_543731_545152-processed-gene-0.0"	"
Zt_74_contig5_(545484..548858)	maker	gene	915	1710	.	+	.	gene_id "maker-Zt_74_contig5_545484_548858-snap-gene-0.12"	"
Zt_74_contig5_(545484..548858)	maker	gene	2175	2980	.	+	.	gene_id "augustus_masked-Zt_74_contig5_545484_548858-processed-gene-0.2"	"
Zt_74_contig58_(125694..127135)	maker	gene	42	803	.	+	.	gene_id "snap_masked-Zt_74_contig58_125694_127135-processed-gene-0.2"	"
Zt_74_contig58_(159505..160559)	maker	gene	360	1001	.	-	.	gene_id "augustus_masked-Zt_74_contig58_159505_160559-processed-gene-0.1"	"
Zt_74_contig58_(163771..164741)	maker	gene	82	255	.	-	.	gene_id "augustus_masked-Zt_74_contig58_163771_164741-processed-gene-0.0"	"
Zt_74_contig63_(103895..104852)	maker	gene	507	946	.	-	.	gene_id "augustus_masked-Zt_74_contig63_103895_104852-processed-gene-0.0"	"
Zt_74_contig65_(157379..158447)	maker	gene	49	645	.	+	.	gene_id "fgenesh_masked-Zt_74_contig65_157379_158447-processed-gene-0.2"	"
Zt_74_contig66_(26495..31331)	maker	gene	80	4837	.	-	.	gene_id "maker-Zt_74_contig66_26495_31331-augustus-gene-0.7"	"
Zt_74_contig67_(150088..150621)	maker	gene	1	527	.	-	.	gene_id "maker-Zt_74_contig67_150088_150621-exonerate_est2genome-gene-0.0"	"
Zt_74_contig72_(11916..12506)	maker	gene	43	370	.	+	.	gene_id "augustus_masked-Zt_74_contig72_11916_12506-processed-gene-0.0"	"
Zt_74_contig72_(14399..18517)	maker	gene	1812	2403	.	-	.	gene_id "maker-Zt_74_contig72_14399_18517-fgenesh-gene-0.5"	"
Zt_74_contig73_(81014..81593)	maker	gene	1	470	.	+	.	gene_id "maker-Zt_74_contig73_81014_81593-snap-gene-0.4"	"
Zt_74_contig77_(132083..133282)	maker	gene	695	978	.	-	.	gene_id "genemark-Zt_74_contig77_132083_133282-processed-gene-0.2"	"
Zt_74_contig77_(75989..77650)	maker	gene	84	1572	.	+	.	gene_id "snap_masked-Zt_74_contig77_75989_77650-processed-gene-0.3"	"
Zt_74_contig84_(40749..41561)	maker	gene	302	799	.	-	.	gene_id "genemark-Zt_74_contig84_40749_41561-processed-gene-0.2"	"
Zt_74_contig87_(64653..67645)	maker	gene	164	1036	.	+	.	gene_id "maker-Zt_74_contig87_64653_67645-snap-gene-0.8"	"
Zt_74_contig87_(64653..67645)	maker	gene	1515	2452	.	+	.	gene_id "snap_masked-Zt_74_contig87_64653_67645-processed-gene-0.5"	"
Zt_80_contig1_(1006002..1011600)	maker	gene	5127	5259	.	-	.	gene_id "fgenesh_masked-Zt_80_contig1_1006002_1011600-processed-gene-0.1"	"
Zt_80_contig1_(377297..383324)	maker	gene	3296	4178	.	+	.	gene_id "augustus_masked-Zt_80_contig1_377297_383324-processed-gene-0.0"	"
Zt_80_contig1_(384093..387647)	maker	gene	478	1573	.	+	.	gene_id "fgenesh_masked-Zt_80_contig1_384093_387647-processed-gene-0.0"	"
Zt_80_contig100_(1..3094)	maker	gene	962	1864	.	+	.	gene_id "fgenesh_masked-Zt_80_contig100_1_3094-processed-gene-0.4"	"
Zt_80_contig100_(3286..4189)	maker	gene	183	882	.	+	.	gene_id "genemark-Zt_80_contig100_3286_4189-processed-gene-0.2"	"
Zt_80_contig102_(108213..110078)	maker	gene	848	1809	.	+	.	gene_id "fgenesh_masked-Zt_80_contig102_108213_110078-processed-gene-0.4"	"
Zt_80_contig102_(72917..73536)	maker	gene	198	497	.	-	.	gene_id "augustus_masked-Zt_80_contig102_72917_73536-processed-gene-0.0"	"
Zt_80_contig102_(75357..77124)	maker	gene	991	1535	.	+	.	gene_id "maker-Zt_80_contig102_75357_77124-fgenesh-gene-0.9"	"
Zt_80_contig127_(19259..21048)	maker	gene	812	1069	.	+	.	gene_id "snap_masked-Zt_80_contig127_19259_21048-processed-gene-0.1"	"
Zt_80_contig13_(244197..244804)	maker	gene	19	441	.	+	.	gene_id "augustus_masked-Zt_80_contig13_244197_244804-processed-gene-0.0"	"
Zt_80_contig13_(486549..487321)	maker	gene	30	239	.	+	.	gene_id "snap_masked-Zt_80_contig13_486549_487321-processed-gene-0.1"	"
Zt_80_contig142_(55226..56988)	maker	gene	21	1583	.	+	.	gene_id "augustus_masked-Zt_80_contig142_55226_56988-processed-gene-0.0"	"
Zt_80_contig142_(57277..59759)	maker	gene	645	1034	.	-	.	gene_id "snap_masked-Zt_80_contig142_57277_59759-processed-gene-0.6"	"
Zt_80_contig142_(57277..59759)	maker	gene	1344	1845	.	-	.	gene_id "snap_masked-Zt_80_contig142_57277_59759-processed-gene-0.7"	"
Zt_80_contig142_(57277..59759)	maker	gene	2090	2326	.	-	.	gene_id "snap_masked-Zt_80_contig142_57277_59759-processed-gene-0.8"	"
Zt_80_contig15_(427843..429537)	maker	gene	963	1421	.	+	.	gene_id "augustus_masked-Zt_80_contig15_427843_429537-processed-gene-0.0"	"
Zt_80_contig15_(427843..429537)	maker	gene	43	657	.	-	.	gene_id "augustus_masked-Zt_80_contig15_427843_429537-processed-gene-0.1"	"
Zt_80_contig162_(6711..9932)	maker	gene	1528	2483	.	+	.	gene_id "maker-Zt_80_contig162_6711_9932-snap-gene-0.7"	"
Zt_80_contig19_(331448..334831)	maker	gene	494	1231	.	+	.	gene_id "maker-Zt_80_contig19_331448_334831-exonerate_est2genome-gene-0.0"	"
Zt_80_contig19_(331448..334831)	maker	gene	1330	2684	.	-	.	gene_id "maker-Zt_80_contig19_331448_334831-fgenesh-gene-0.5"	"
Zt_80_contig19_(343140..344301)	maker	gene	83	469	.	-	.	gene_id "augustus_masked-Zt_80_contig19_343140_344301-processed-gene-0.0"	"
Zt_80_contig19_(345367..347596)	maker	gene	918	1739	.	-	.	gene_id "augustus_masked-Zt_80_contig19_345367_347596-processed-gene-0.0"	"
Zt_80_contig32_(53544..54424)	maker	gene	415	618	.	-	.	gene_id "snap_masked-Zt_80_contig32_53544_54424-processed-gene-0.2"	"
Zt_80_contig32_(53544..54424)	maker	gene	662	854	.	-	.	gene_id "snap_masked-Zt_80_contig32_53544_54424-processed-gene-0.3"	"
Zt_80_contig38_(108996..111626)	maker	gene	1747	2580	.	+	.	gene_id "augustus_masked-Zt_80_contig38_108996_111626-processed-gene-0.0"	"
Zt_80_contig38_(112595..113415)	maker	gene	29	210	.	+	.	gene_id "snap_masked-Zt_80_contig38_112595_113415-processed-gene-0.1"	"
Zt_80_contig38_(89906..91505)	maker	gene	315	1590	.	+	.	gene_id "genemark-Zt_80_contig38_89906_91505-processed-gene-0.0"	"
Zt_80_contig40_(145819..146488)	maker	gene	14	591	.	+	.	gene_id "genemark-Zt_80_contig40_145819_146488-processed-gene-0.1"	"
Zt_80_contig43_(172409..173675)	maker	gene	2	313	.	+	.	gene_id "augustus_masked-Zt_80_contig43_172409_173675-processed-gene-0.0"	"
Zt_80_contig48_(208355..213717)	maker	gene	1974	3410	.	+	.	gene_id "maker-Zt_80_contig48_208355_213717-fgenesh-gene-0.9"	"
Zt_80_contig48_(208355..213717)	maker	gene	1	4844	.	-	.	gene_id "maker-Zt_80_contig48_208355_213717-fgenesh-gene-0.10"	"
Zt_80_contig56_(44637..46885)	maker	gene	902	2108	.	+	.	gene_id "augustus_masked-Zt_80_contig56_44637_46885-processed-gene-0.1"	"
Zt_80_contig61_(114462..116569)	maker	gene	808	1878	.	+	.	gene_id "maker-Zt_80_contig61_114462_116569-snap-gene-0.4"	"
Zt_80_contig71_(98118..99400)	maker	gene	204	809	.	-	.	gene_id "augustus_masked-Zt_80_contig71_98118_99400-processed-gene-0.0"	"
Zt_80_contig73_(133375..135109)	maker	gene	518	1634	.	+	.	gene_id "augustus_masked-Zt_80_contig73_133375_135109-processed-gene-0.0"	"
Zt_80_contig79_(35072..35829)	maker	gene	324	700	.	+	.	gene_id "augustus_masked-Zt_80_contig79_35072_35829-processed-gene-0.0"	"
Zt_80_contig79_(74831..76603)	maker	gene	460	1454	.	-	.	gene_id "maker-Zt_80_contig79_74831_76603-fgenesh-gene-0.6"	"
Zt_80_contig79_(84404..86380)	maker	gene	880	1617	.	-	.	gene_id "augustus_masked-Zt_80_contig79_84404_86380-processed-gene-0.1"	"
Zt_80_contig9_(324076..326724)	maker	gene	551	2632	.	+	.	gene_id "genemark-Zt_80_contig9_324076_326724-processed-gene-0.1"	"
Zt_80_contig9_(327013..335108)	maker	gene	2427	7677	.	+	.	gene_id "genemark-Zt_80_contig9_327013_335108-processed-gene-0.6"	"
Zt_88_contig103_(124001..125343)	maker	gene	216	1091	.	+	.	gene_id "augustus_masked-Zt_88_contig103_124001_125343-processed-gene-0.0"	"
Zt_88_contig106_(56245..56781)	maker	gene	265	495	.	-	.	gene_id "snap_masked-Zt_88_contig106_56245_56781-processed-gene-0.1"	"
Zt_88_contig11_(430758..432228)	maker	gene	72	1304	.	-	.	gene_id "augustus_masked-Zt_88_contig11_430758_432228-processed-gene-0.0"	"
Zt_88_contig113_(9705..10402)	maker	gene	283	484	.	-	.	gene_id "augustus_masked-Zt_88_contig113_9705_10402-processed-gene-0.0"	"
Zt_88_contig131_(4750..6201)	maker	gene	575	1413	.	+	.	gene_id "maker-Zt_88_contig131_4750_6201-fgenesh-gene-0.6"	"
Zt_88_contig134_(71618..82070)	maker	gene	1645	6133	.	+	.	gene_id "maker-Zt_88_contig134_71618_82070-fgenesh-gene-0.17"	"
Zt_88_contig134_(71618..82070)	maker	gene	6134	9788	.	-	.	gene_id "maker-Zt_88_contig134_71618_82070-fgenesh-gene-0.18"	"
Zt_88_contig14_(497530..502695)	maker	gene	47	2760	.	+	.	gene_id "augustus_masked-Zt_88_contig14_497530_502695-processed-gene-0.0"	"
Zt_88_contig14_(497530..502695)	maker	gene	3668	4894	.	+	.	gene_id "augustus_masked-Zt_88_contig14_497530_502695-processed-gene-0.1"	"
Zt_88_contig14_(497530..502695)	maker	gene	3323	3526	.	+	.	gene_id "snap_masked-Zt_88_contig14_497530_502695-processed-gene-0.8"	"
Zt_88_contig169_(38002..38534)	maker	gene	94	375	.	+	.	gene_id "augustus_masked-Zt_88_contig169_38002_38534-processed-gene-0.0"	"
Zt_88_contig17_(197688..198561)	maker	gene	342	630	.	+	.	gene_id "fgenesh_masked-Zt_88_contig17_197688_198561-processed-gene-0.0"	"
Zt_88_contig195_(55096..55879)	maker	gene	121	744	.	+	.	gene_id "augustus_masked-Zt_88_contig195_55096_55879-processed-gene-0.0"	"
Zt_88_contig25_(425315..439092)	maker	gene	7713	12016	.	+	.	gene_id "evm-Zt_88_contig25_425315_439092-processed-gene-0.30"	"
Zt_88_contig25_(425315..439092)	maker	gene	5334	6824	.	+	.	gene_id "augustus_masked-Zt_88_contig25_425315_439092-processed-gene-0.12"	"
Zt_88_contig25_(425315..439092)	maker	gene	449	4413	.	+	.	gene_id "maker-Zt_88_contig25_425315_439092-exonerate_est2genome-gene-0.6"	"
Zt_88_contig25_(425315..439092)	maker	gene	1838	4585	.	-	.	gene_id "snap_masked-Zt_88_contig25_425315_439092-processed-gene-0.26"	"
Zt_88_contig25_(425315..439092)	maker	gene	7715	10104	.	-	.	gene_id "maker-Zt_88_contig25_425315_439092-exonerate_est2genome-gene-0.9"	"
Zt_88_contig25_(425315..439092)	maker	gene	577	948	.	-	.	gene_id "augustus_masked-Zt_88_contig25_425315_439092-processed-gene-0.14"	"
Zt_88_contig33_(381051..413679)	maker	gene	7950	8732	.	+	.	gene_id "maker-Zt_88_contig33_381051_413679-snap-gene-0.81"	"
Zt_88_contig33_(381051..413679)	maker	gene	18123	19401	.	+	.	gene_id "maker-Zt_88_contig33_381051_413679-augustus-gene-0.78"	"
Zt_88_contig33_(381051..413679)	maker	gene	16875	17914	.	+	.	gene_id "augustus_masked-Zt_88_contig33_381051_413679-processed-gene-0.15"	"
Zt_88_contig33_(381051..413679)	maker	gene	12569	13494	.	+	.	gene_id "maker-Zt_88_contig33_381051_413679-augustus-gene-0.76"	"
Zt_88_contig33_(381051..413679)	maker	gene	21022	22748	.	+	.	gene_id "genemark-Zt_88_contig33_381051_413679-processed-gene-0.34"	"
Zt_88_contig33_(381051..413679)	maker	gene	829	1791	.	-	.	gene_id "maker-Zt_88_contig33_381051_413679-snap-gene-0.85"	"
Zt_88_contig33_(381051..413679)	maker	gene	25637	27084	.	+	.	gene_id "augustus_masked-Zt_88_contig33_381051_413679-processed-gene-0.19"	"
Zt_88_contig33_(381051..413679)	maker	gene	27538	28643	.	+	.	gene_id "augustus_masked-Zt_88_contig33_381051_413679-processed-gene-0.20"	"
Zt_88_contig33_(381051..413679)	maker	gene	4913	5679	.	+	.	gene_id "augustus_masked-Zt_88_contig33_381051_413679-processed-gene-0.7"	"
Zt_88_contig33_(381051..413679)	maker	gene	14643	15284	.	+	.	gene_id "snap_masked-Zt_88_contig33_381051_413679-processed-gene-0.59"	"
Zt_88_contig33_(381051..413679)	maker	gene	9353	10855	.	+	.	gene_id "augustus_masked-Zt_88_contig33_381051_413679-processed-gene-0.10"	"
Zt_88_contig33_(381051..413679)	maker	gene	15758	16498	.	+	.	gene_id "augustus_masked-Zt_88_contig33_381051_413679-processed-gene-0.14"	"
Zt_88_contig33_(381051..413679)	maker	gene	6295	7111	.	+	.	gene_id "augustus_masked-Zt_88_contig33_381051_413679-processed-gene-0.8"	"
Zt_88_contig33_(381051..413679)	maker	gene	3519	4310	.	+	.	gene_id "augustus_masked-Zt_88_contig33_381051_413679-processed-gene-0.6"	"
Zt_88_contig33_(381051..413679)	maker	gene	11294	12108	.	+	.	gene_id "augustus_masked-Zt_88_contig33_381051_413679-processed-gene-0.11"	"
Zt_88_contig33_(381051..413679)	maker	gene	19727	20299	.	+	.	gene_id "augustus_masked-Zt_88_contig33_381051_413679-processed-gene-0.17"	"
Zt_88_contig33_(381051..413679)	maker	gene	13629	14140	.	+	.	gene_id "snap_masked-Zt_88_contig33_381051_413679-processed-gene-0.58"	"
Zt_88_contig33_(381051..413679)	maker	gene	22884	23405	.	-	.	gene_id "augustus_masked-Zt_88_contig33_381051_413679-processed-gene-0.22"	"
Zt_88_contig33_(381051..413679)	maker	gene	2283	3171	.	-	.	gene_id "snap_masked-Zt_88_contig33_381051_413679-processed-gene-0.69"	"
Zt_88_contig33_(381051..413679)	maker	gene	271	513	.	-	.	gene_id "snap_masked-Zt_88_contig33_381051_413679-processed-gene-0.67"	"
Zt_88_contig47_(178628..181524)	maker	gene	129	1021	.	+	.	gene_id "augustus_masked-Zt_88_contig47_178628_181524-processed-gene-0.1"	"
Zt_88_contig47_(178628..181524)	maker	gene	1523	2389	.	+	.	gene_id "snap_masked-Zt_88_contig47_178628_181524-processed-gene-0.7"	"
Zt_88_contig53_(235491..236313)	maker	gene	180	707	.	-	.	gene_id "augustus_masked-Zt_88_contig53_235491_236313-processed-gene-0.0"	"
Zt_88_contig56_(77109..78940)	maker	gene	734	1241	.	-	.	gene_id "augustus_masked-Zt_88_contig56_77109_78940-processed-gene-0.0"	"
Zt_88_contig64_(83374..84299)	maker	gene	102	311	.	-	.	gene_id "genemark-Zt_88_contig64_83374_84299-processed-gene-0.0"	"
Zt_88_contig73_(106812..107625)	maker	gene	186	688	.	+	.	gene_id "snap_masked-Zt_88_contig73_106812_107625-processed-gene-0.1"	"
Zt_88_contig83_(77639..78272)	maker	gene	54	362	.	+	.	gene_id "augustus_masked-Zt_88_contig83_77639_78272-processed-gene-0.0"	"
Zt_88_contig83_(97726..99527)	maker	gene	997	1560	.	-	.	gene_id "augustus_masked-Zt_88_contig83_97726_99527-processed-gene-0.2"	"
Zt_88_contig88_(33250..34917)	maker	gene	994	1537	.	-	.	gene_id "augustus_masked-Zt_88_contig88_33250_34917-processed-gene-0.0"	"
Zt_88_contig89_(1116..8799)	maker	gene	3146	7684	.	-	.	gene_id "maker-Zt_88_contig89_1116_8799-snap-gene-0.7"	"
Zt_88_contig89_(1116..8799)	maker	gene	2624	2863	.	+	.	gene_id "snap_masked-Zt_88_contig89_1116_8799-processed-gene-0.4"	"
Zt_88_contig89_(16158..34385)	maker	gene	2293	10734	.	+	.	gene_id "augustus_masked-Zt_88_contig89_16158_34385-processed-gene-0.7"	"
Zt_88_contig89_(16158..34385)	maker	gene	16743	18076	.	-	.	gene_id "maker-Zt_88_contig89_16158_34385-fgenesh-gene-0.33"	"
Zt_88_contig89_(16158..34385)	maker	gene	15761	16561	.	-	.	gene_id "maker-Zt_88_contig89_16158_34385-fgenesh-gene-0.34"	"
Zt_88_contig89_(16158..34385)	maker	gene	11077	13905	.	+	.	gene_id "augustus_masked-Zt_88_contig89_16158_34385-processed-gene-0.8"	"
Zt_88_contig89_(16158..34385)	maker	gene	37	1876	.	+	.	gene_id "augustus_masked-Zt_88_contig89_16158_34385-processed-gene-0.6"	"
Zt_88_contig89_(16158..34385)	maker	gene	2496	3806	.	-	.	gene_id "augustus_masked-Zt_88_contig89_16158_34385-processed-gene-0.9"	"
Zt_88_contig9_(529762..531923)	maker	gene	589	2014	.	-	.	gene_id "augustus_masked-Zt_88_contig9_529762_531923-processed-gene-0.0"	"
Zt_88_contig99_(114709..116218)	maker	gene	117	686	.	+	.	gene_id "augustus_masked-Zt_88_contig99_114709_116218-processed-gene-0.0"	"
Zt_88_contig99_(116850..120707)	maker	gene	53	3782	.	-	.	gene_id "maker-Zt_88_contig99_116850_120707-fgenesh-gene-0.7"	"
Zt_88_contig99_(121832..122346)	maker	gene	20	430	.	+	.	gene_id "genemark-Zt_88_contig99_121832_122346-processed-gene-0.0"	"
Zt_92_contig11_(240381..250309)	maker	gene	132	4250	.	-	.	gene_id "genemark-Zt_92_contig11_240381_250309-processed-gene-0.3"	"
Zt_92_contig11_(240381..250309)	maker	gene	5671	9393	.	-	.	gene_id "augustus_masked-Zt_92_contig11_240381_250309-processed-gene-0.6"	"
Zt_92_contig13_(210864..213160)	maker	gene	435	1967	.	+	.	gene_id "fgenesh_masked-Zt_92_contig13_210864_213160-processed-gene-0.4"	"
Zt_92_contig13_(216035..221699)	maker	gene	2694	3419	.	+	.	gene_id "augustus_masked-Zt_92_contig13_216035_221699-processed-gene-0.0"	"
Zt_92_contig13_(216035..221699)	maker	gene	5111	5569	.	+	.	gene_id "augustus_masked-Zt_92_contig13_216035_221699-processed-gene-0.1"	"
Zt_92_contig13_(216035..221699)	maker	gene	3889	4596	.	-	.	gene_id "augustus_masked-Zt_92_contig13_216035_221699-processed-gene-0.4"	"
Zt_92_contig13_(216035..221699)	maker	gene	193	843	.	-	.	gene_id "augustus_masked-Zt_92_contig13_216035_221699-processed-gene-0.2"	"
Zt_92_contig13_(216035..221699)	maker	gene	1636	2235	.	-	.	gene_id "augustus_masked-Zt_92_contig13_216035_221699-processed-gene-0.3"	"
Zt_92_contig13_(222418..225904)	maker	gene	845	1592	.	-	.	gene_id "augustus_masked-Zt_92_contig13_222418_225904-processed-gene-0.1"	"
Zt_92_contig13_(222418..225904)	maker	gene	2277	2609	.	-	.	gene_id "augustus_masked-Zt_92_contig13_222418_225904-processed-gene-0.2"	"
Zt_92_contig13_(244073..246816)	maker	gene	1175	2107	.	+	.	gene_id "augustus_masked-Zt_92_contig13_244073_246816-processed-gene-0.1"	"
Zt_92_contig13_(244073..246816)	maker	gene	141	497	.	+	.	gene_id "augustus_masked-Zt_92_contig13_244073_246816-processed-gene-0.0"	"
Zt_92_contig13_(254897..255668)	maker	gene	42	266	.	+	.	gene_id "snap_masked-Zt_92_contig13_254897_255668-processed-gene-0.1"	"
Zt_92_contig13_(256142..257874)	maker	gene	1	1428	.	+	.	gene_id "augustus_masked-Zt_92_contig13_256142_257874-processed-gene-0.0"	"
Zt_92_contig13_(259035..264368)	maker	gene	500	1048	.	+	.	gene_id "augustus_masked-Zt_92_contig13_259035_264368-processed-gene-0.0"	"
Zt_92_contig13_(259035..264368)	maker	gene	4391	4939	.	+	.	gene_id "augustus_masked-Zt_92_contig13_259035_264368-processed-gene-0.3"	"
Zt_92_contig13_(259035..264368)	maker	gene	2570	2965	.	+	.	gene_id "augustus_masked-Zt_92_contig13_259035_264368-processed-gene-0.2"	"
Zt_92_contig13_(259035..264368)	maker	gene	1875	2195	.	+	.	gene_id "augustus_masked-Zt_92_contig13_259035_264368-processed-gene-0.1"	"
Zt_92_contig13_(259035..264368)	maker	gene	3481	4011	.	-	.	gene_id "augustus_masked-Zt_92_contig13_259035_264368-processed-gene-0.4"	"
Zt_92_contig13_(259035..264368)	maker	gene	1800	2234	.	-	.	gene_id "snap_masked-Zt_92_contig13_259035_264368-processed-gene-0.17"	"
Zt_92_contig13_(267170..268864)	maker	gene	725	1319	.	+	.	gene_id "fgenesh_masked-Zt_92_contig13_267170_268864-processed-gene-0.4"	"
Zt_92_contig13_(267170..268864)	maker	gene	167	457	.	-	.	gene_id "augustus_masked-Zt_92_contig13_267170_268864-processed-gene-0.1"	"
Zt_92_contig130_(34923..36955)	maker	gene	719	1317	.	-	.	gene_id "maker-Zt_92_contig130_34923_36955-snap-gene-0.2"	"
Zt_92_contig130_(37584..56754)	maker	gene	14530	15270	.	+	.	gene_id "augustus_masked-Zt_92_contig130_37584_56754-processed-gene-0.2"	"
Zt_92_contig130_(37584..56754)	maker	gene	10699	13630	.	-	.	gene_id "maker-Zt_92_contig130_37584_56754-augustus-gene-0.18"	"
Zt_92_contig130_(37584..56754)	maker	gene	14064	14514	.	+	.	gene_id "augustus_masked-Zt_92_contig130_37584_56754-processed-gene-0.1"	"
Zt_92_contig130_(37584..56754)	maker	gene	16911	18467	.	-	.	gene_id "augustus_masked-Zt_92_contig130_37584_56754-processed-gene-0.5"	"
Zt_92_contig130_(37584..56754)	maker	gene	334	2519	.	-	.	gene_id "augustus_masked-Zt_92_contig130_37584_56754-processed-gene-0.3"	"
Zt_92_contig130_(37584..56754)	maker	gene	9505	10557	.	-	.	gene_id "snap_masked-Zt_92_contig130_37584_56754-processed-gene-0.14"	"
Zt_92_contig142_(65314..66105)	maker	gene	3	440	.	+	.	gene_id "augustus_masked-Zt_92_contig142_65314_66105-processed-gene-0.0"	"
Zt_92_contig144_(52692..54719)	maker	gene	606	1442	.	+	.	gene_id "fgenesh_masked-Zt_92_contig144_52692_54719-processed-gene-0.1"	"
Zt_92_contig148_(51749..53683)	maker	gene	386	1750	.	-	.	gene_id "maker-Zt_92_contig148_51749_53683-augustus-gene-0.2"	"
Zt_92_contig166_(19976..20739)	maker	gene	109	376	.	-	.	gene_id "snap_masked-Zt_92_contig166_19976_20739-processed-gene-0.2"	"
Zt_92_contig166_(20922..22328)	maker	gene	1	773	.	-	.	gene_id "snap_masked-Zt_92_contig166_20922_22328-processed-gene-0.2"	"
Zt_92_contig21_(180328..181083)	maker	gene	240	725	.	-	.	gene_id "augustus_masked-Zt_92_contig21_180328_181083-processed-gene-0.0"	"
Zt_92_contig29_(224430..225778)	maker	gene	68	1282	.	+	.	gene_id "maker-Zt_92_contig29_224430_225778-fgenesh-gene-0.4"	"
Zt_92_contig3_(1344683..1346352)	maker	gene	496	1504	.	-	.	gene_id "genemark-Zt_92_contig3_1344683_1346352-processed-gene-0.3"	"
Zt_92_contig3_(1344683..1346352)	maker	gene	64	468	.	+	.	gene_id "augustus_masked-Zt_92_contig3_1344683_1346352-processed-gene-0.0"	"
Zt_92_contig3_(332068..333060)	maker	gene	32	754	.	+	.	gene_id "augustus_masked-Zt_92_contig3_332068_333060-processed-gene-0.0"	"
Zt_92_contig46_(81427..83138)	maker	gene	522	740	.	+	.	gene_id "augustus_masked-Zt_92_contig46_81427_83138-processed-gene-0.0"	"
Zt_92_contig5_(27300..30320)	maker	gene	1435	2200	.	+	.	gene_id "fgenesh_masked-Zt_92_contig5_27300_30320-processed-gene-0.0"	"
Zt_92_contig58_(42731..59388)	maker	gene	7650	9486	.	+	.	gene_id "maker-Zt_92_contig58_42731_59388-fgenesh-gene-0.22"	"
Zt_92_contig58_(42731..59388)	maker	gene	14057	16605	.	-	.	gene_id "maker-Zt_92_contig58_42731_59388-augustus-gene-0.25"	"
Zt_92_contig58_(42731..59388)	maker	gene	6406	6888	.	-	.	gene_id "snap_masked-Zt_92_contig58_42731_59388-processed-gene-0.20"	"
Zt_92_contig58_(42731..59388)	maker	gene	10953	12751	.	+	.	gene_id "augustus_masked-Zt_92_contig58_42731_59388-processed-gene-0.4"	"
Zt_92_contig58_(42731..59388)	maker	gene	2595	4823	.	+	.	gene_id "fgenesh_masked-Zt_92_contig58_42731_59388-processed-gene-0.13"	"
Zt_92_contig6_(576536..580823)	maker	gene	1036	3816	.	-	.	gene_id "augustus_masked-Zt_92_contig6_576536_580823-processed-gene-0.0"	"
Zt_92_contig62_(127677..133007)	maker	gene	4661	5248	.	+	.	gene_id "augustus_masked-Zt_92_contig62_127677_133007-processed-gene-0.1"	"
Zt_92_contig62_(127677..133007)	maker	gene	3605	3841	.	+	.	gene_id "augustus_masked-Zt_92_contig62_127677_133007-processed-gene-0.0"	"
Zt_92_contig62_(127677..133007)	maker	gene	255	2960	.	-	.	gene_id "augustus_masked-Zt_92_contig62_127677_133007-processed-gene-0.2"	"
Zt_92_contig64_(59657..60231)	maker	gene	112	471	.	-	.	gene_id "augustus_masked-Zt_92_contig64_59657_60231-processed-gene-0.0"	"
Zt_92_contig73_(6561..7826)	maker	gene	250	1225	.	-	.	gene_id "fgenesh_masked-Zt_92_contig73_6561_7826-processed-gene-0.1"	"
Zt_92_contig74_(60618..64344)	maker	gene	1	726	.	+	.	gene_id "fgenesh_masked-Zt_92_contig74_60618_64344-processed-gene-0.0"	"
Zt_92_contig95_(40552..41336)	maker	gene	322	617	.	+	.	gene_id "snap_masked-Zt_92_contig95_40552_41336-processed-gene-0.3"	"
Zt_93_contig10_(126622..127281)	maker	gene	207	497	.	-	.	gene_id "augustus_masked-Zt_93_contig10_126622_127281-processed-gene-0.0"	"
Zt_93_contig10_(147060..147828)	maker	gene	27	626	.	+	.	gene_id "augustus_masked-Zt_93_contig10_147060_147828-processed-gene-0.0"	"
Zt_93_contig124_(42996..44054)	maker	gene	199	1002	.	-	.	gene_id "augustus_masked-Zt_93_contig124_42996_44054-processed-gene-0.0"	"
Zt_93_contig13_(339704..341217)	maker	gene	12	1390	.	-	.	gene_id "maker-Zt_93_contig13_339704_341217-fgenesh-gene-0.5"	"
Zt_93_contig131_(35265..38199)	maker	gene	956	1119	.	-	.	gene_id "fgenesh_masked-Zt_93_contig131_35265_38199-processed-gene-0.0"	"
Zt_93_contig139_(31499..35948)	maker	gene	70	4232	.	+	.	gene_id "maker-Zt_93_contig139_31499_35948-snap-gene-0.8"	"
Zt_93_contig18_(4196..6750)	maker	gene	1346	1867	.	+	.	gene_id "snap_masked-Zt_93_contig18_4196_6750-processed-gene-0.4"	"
Zt_93_contig18_(4196..6750)	maker	gene	800	1075	.	+	.	gene_id "snap_masked-Zt_93_contig18_4196_6750-processed-gene-0.3"	"
Zt_93_contig18_(445956..446495)	maker	gene	44	289	.	+	.	gene_id "augustus_masked-Zt_93_contig18_445956_446495-processed-gene-0.0"	"
Zt_93_contig2_(167236..172469)	maker	gene	1281	4607	.	-	.	gene_id "maker-Zt_93_contig2_167236_172469-augustus-gene-0.12"	"
Zt_93_contig22_(369349..370557)	maker	gene	865	1190	.	-	.	gene_id "genemark-Zt_93_contig22_369349_370557-processed-gene-0.1"	"
Zt_93_contig3_(1096508..1098816)	maker	gene	212	1534	.	-	.	gene_id "augustus_masked-Zt_93_contig3_1096508_1098816-processed-gene-0.0"	"
Zt_93_contig5_(274871..276167)	maker	gene	225	1255	.	-	.	gene_id "maker-Zt_93_contig5_274871_276167-fgenesh-gene-0.5"	"
Zt_93_contig59_(28192..30191)	maker	gene	233	1263	.	-	.	gene_id "augustus_masked-Zt_93_contig59_28192_30191-processed-gene-0.0"	"
Zt_93_contig64_(48870..50261)	maker	gene	948	1392	.	+	.	gene_id "augustus_masked-Zt_93_contig64_48870_50261-processed-gene-0.1"	"
Zt_93_contig64_(48870..50261)	maker	gene	418	1044	.	-	.	gene_id "fgenesh_masked-Zt_93_contig64_48870_50261-processed-gene-0.4"	"
Zt_97_contig124_(42624..43581)	maker	gene	98	451	.	+	.	gene_id "augustus_masked-Zt_97_contig124_42624_43581-processed-gene-0.0"	"
Zt_97_contig140_(5030..5995)	maker	gene	633	896	.	+	.	gene_id "snap_masked-Zt_97_contig140_5030_5995-processed-gene-0.1"	"
Zt_97_contig140_(5030..5995)	maker	gene	36	578	.	+	.	gene_id "augustus_masked-Zt_97_contig140_5030_5995-processed-gene-0.0"	"
Zt_97_contig15_(167816..171472)	maker	gene	48	3241	.	+	.	gene_id "augustus_masked-Zt_97_contig15_167816_171472-processed-gene-0.0"	"
Zt_97_contig2_(1007291..1008156)	maker	gene	341	862	.	-	.	gene_id "fgenesh_masked-Zt_97_contig2_1007291_1008156-processed-gene-0.2"	"
Zt_97_contig2_(1009919..1011987)	maker	gene	284	2032	.	-	.	gene_id "augustus_masked-Zt_97_contig2_1009919_1011987-processed-gene-0.0"	"
Zt_97_contig230_(443..2331)	maker	gene	64	1211	.	-	.	gene_id "augustus_masked-Zt_97_contig230_443_2331-processed-gene-0.0"	"
Zt_97_contig3_(20025..23830)	maker	gene	1764	3443	.	+	.	gene_id "augustus_masked-Zt_97_contig3_20025_23830-processed-gene-0.0"	"
Zt_97_contig3_(20025..23830)	maker	gene	358	1269	.	-	.	gene_id "snap_masked-Zt_97_contig3_20025_23830-processed-gene-0.6"	"
Zt_97_contig3_(25895..27679)	maker	gene	123	1008	.	-	.	gene_id "augustus_masked-Zt_97_contig3_25895_27679-processed-gene-0.0"	"
Zt_97_contig3_(344407..346190)	maker	gene	332	1533	.	-	.	gene_id "augustus_masked-Zt_97_contig3_344407_346190-processed-gene-0.0"	"
Zt_97_contig3_(841152..844716)	maker	gene	637	2675	.	-	.	gene_id "augustus_masked-Zt_97_contig3_841152_844716-processed-gene-0.0"	"
Zt_97_contig4_(886337..887446)	maker	gene	99	959	.	-	.	gene_id "augustus_masked-Zt_97_contig4_886337_887446-processed-gene-0.0"	"
Zt_97_contig43_(39488..40219)	maker	gene	49	660	.	-	.	gene_id "augustus_masked-Zt_97_contig43_39488_40219-processed-gene-0.0"	"
Zt_97_contig50_(123420..127963)	maker	gene	461	3001	.	-	.	gene_id "augustus_masked-Zt_97_contig50_123420_127963-processed-gene-0.0"	"
Zt_97_contig50_(181388..184045)	maker	gene	173	2658	.	-	.	gene_id "augustus_masked-Zt_97_contig50_181388_184045-processed-gene-0.0"	"
Zt_97_contig73_(81549..84761)	maker	gene	878	3139	.	+	.	gene_id "augustus_masked-Zt_97_contig73_81549_84761-processed-gene-0.0"	"
Zt_97_contig81_(94459..95578)	maker	gene	252	1015	.	-	.	gene_id "augustus_masked-Zt_97_contig81_94459_95578-processed-gene-0.0"	"
Zt_97_contig88_(96529..97854)	maker	gene	1011	1325	.	-	.	gene_id "augustus_masked-Zt_97_contig88_96529_97854-processed-gene-0.0"	"
Zt_99_contig11_(365527..366187)	maker	gene	230	587	.	-	.	gene_id "snap_masked-Zt_99_contig11_365527_366187-processed-gene-0.1"	"
Zt_99_contig113_(72941..73494)	maker	gene	92	296	.	-	.	gene_id "fgenesh_masked-Zt_99_contig113_72941_73494-processed-gene-0.0"	"
Zt_99_contig118_(2349..4947)	maker	gene	172	1412	.	-	.	gene_id "maker-Zt_99_contig118_2349_4947-augustus-gene-0.12"	"
Zt_99_contig118_(6105..7760)	maker	gene	447	1656	.	-	.	gene_id "maker-Zt_99_contig118_6105_7760-augustus-gene-0.3"	"
Zt_99_contig15_(32156..33161)	maker	gene	64	259	.	+	.	gene_id "augustus_masked-Zt_99_contig15_32156_33161-processed-gene-0.0"	"
Zt_99_contig15_(491815..498720)	maker	gene	6308	6906	.	-	.	gene_id "maker-Zt_99_contig15_491815_498720-snap-gene-0.8"	"
Zt_99_contig15_(491815..498720)	maker	gene	2636	5817	.	-	.	gene_id "snap_masked-Zt_99_contig15_491815_498720-processed-gene-0.5"	"
Zt_99_contig2_(1204579..1211982)	maker	gene	1	7193	.	-	.	gene_id "maker-Zt_99_contig2_1204579_1211982-fgenesh-gene-0.9"	"
Zt_99_contig2_(1204579..1211982)	maker	gene	5434	6610	.	+	.	gene_id "augustus_masked-Zt_99_contig2_1204579_1211982-processed-gene-0.0"	"
Zt_99_contig21_(115132..116675)	maker	gene	204	1513	.	+	.	gene_id "augustus_masked-Zt_99_contig21_115132_116675-processed-gene-0.0"	"
Zt_99_contig31_(14355..33528)	maker	gene	13553	17040	.	+	.	gene_id "maker-Zt_99_contig31_14355_33528-snap-gene-0.30"	"
Zt_99_contig31_(14355..33528)	maker	gene	2498	8003	.	+	.	gene_id "maker-Zt_99_contig31_14355_33528-exonerate_est2genome-gene-0.0"	"
Zt_99_contig31_(14355..33528)	maker	gene	10198	11025	.	-	.	gene_id "augustus_masked-Zt_99_contig31_14355_33528-processed-gene-0.7"	"
Zt_99_contig31_(14355..33528)	maker	gene	13578	19077	.	-	.	gene_id "maker-Zt_99_contig31_14355_33528-snap-gene-0.31"	"
Zt_99_contig31_(14355..33528)	maker	gene	12124	13014	.	+	.	gene_id "augustus_masked-Zt_99_contig31_14355_33528-processed-gene-0.3"	"
Zt_99_contig31_(14355..33528)	maker	gene	8518	9288	.	-	.	gene_id "augustus_masked-Zt_99_contig31_14355_33528-processed-gene-0.6"	"
Zt_99_contig31_(14355..33528)	maker	gene	82	2325	.	-	.	gene_id "snap_masked-Zt_99_contig31_14355_33528-processed-gene-0.25"	"
[truncated: 44,330 more rows]
