# Supplementary material for: Combined pangenomics and transcriptomics reveals core and redundant virulence processes in a rapidly evolving fungal plant pathogen
Source: BMC Biol. 2023 Feb 6;21:24. doi: 10.1186/s12915-023-01520-6 (PMC9903594; doi:10.1186/s12915-023-01520-6)
Supplement: Supplementary file 10 — Additional file 10: Table S6. Oligos used in this study for complementation of strain 23-21 and for RT-PCR on the five affected genes. [file 12915_2023_1520_MOESM10_ESM.xlsx]

## Sheet: 23-21 oligos
oligo name	Seq 5' to 3'	purpose
12579_fwd	atgttgggcccggcgcgccgCGACGAGCTTGAAGCTGC	23-21 complementation
12579_rev	catggtggagtgaggggtacGAAGAGCCTCGAATACTTCG	23-21 complementation
12578_fwd	atgttgggcccggcgcgccgACGCATCAATCTCAACCTGAG	23-21 complementation
12578_rev	catggtggagtgaggggtacCTCCACCTTCCTCCGCCAG	23-21 complementation
12577_fwd	atgttgggcccggcgcgccgCCATCTTCTTTTGTCCCCATTCTTC	23-21 complementation
12577_rev	catggtggagtgaggggtacGCGCAGCACGACTGGGTTTAC	23-21 complementation
12576_fwd	atgttgggcccggcgcgccgTCGAAGCTGGGCGTGATTTTG	23-21 complementation
12576_rev	catggtggagtgaggggtacAAAAGTCCGCACTCAAATTGG	23-21 complementation
12775_fwd	atgttgggcccggcgcgccgTCGAAGCTGGGCGTGATTTTG	23-21 complementation
12775_rev	catggtggagtgaggggtacAAAAGTCCGCACTCAAATTGG	23-21 complementation
12579_fwd colony	TCTCTTCCTCCTCGCAACGAT	colony PCR
12579_rev colony	TGACTGTCGTTCCACCTACGA	colony PCR
12578_fwd colony	CAAGGTCGGCGTAGTGCTTC	colony PCR
12578_rev colony	ACGTCACCAACAAGAACAACA	colony PCR
12577_fwd colony	TATTCTGCAGCAGGGAAGCAC	colony PCR
12577_rev colony	GCGTTGTTGTTCGCGATGTAC	colony PCR
12576_fwd colony	ATGTCGGACGATGGATCCCTC	colony PCR
12576_rev colony	GGTTTCTGCCCCGTAACAACA	colony PCR
12775_fwd colony	GAAGAAAGTGTGGTTGGCGGA	colony PCR
12775_rev colony	CATATGAACGCTCCCGGATCG	colony PCR
